# Supplementary material for: MS-DIAL 5 multimodal mass spectrometry data mining unveils lipidome complexities
Source: Nat Commun. 2024 Nov 28;15:9903. doi: 10.1038/s41467-024-54137-w (PMC11605090; doi:10.1038/s41467-024-54137-w)
Supplement: Supplementary file 4 — Supplementary Data 1 [file 41467_2024_54137_MOESM4_ESM.xlsx]

## Sheet: Supplementary Data 1
Supplementary Data 1. Detail of 953 authentic standards
Bottle Name	POS_NAME	Formula(Parent)	SMILES	InChIKey	adduct type(POS)	adduct type(NEG)	Kingdom	Superclass	Class	Subclass	Parent Level 1
Apigenin	150313_H0001_Apigenin_POS_3min	C15H10O5	OC1=CC=C(C=C1)C1=CC(=O)C2=C(O)C=C(O)C=C2O1	KZNIFHPLKGYRTM-UHFFFAOYSA-N	[M+H]+	[M-H]-	Organic compounds	Phenylpropanoids and polyketides	Flavonoids	Flavones	Flavones
Catechol	150313_H0002_Catechol_POS_3min	C6H6O2	OC1=CC=CC=C1O	YCIMNLLNPGFGHC-UHFFFAOYSA-N	[M+H]+	[M-H]-	Organic compounds	Benzenoids	Phenols	Benzenediols	Catechols
Cyanidin chloride	150313_H0004_Cyanidin-chloride_POS_3min	C15H11O6	OC1=CC2=[O+]C(=C(O)C=C2C(O)=C1)C1=CC(O)=C(O)C=C1	VEVZSMAEJFVWIL-UHFFFAOYSA-O	[M-2H]+	[M+FA-H]-	Organic compounds	Phenylpropanoids and polyketides	Flavonoids	Hydroxyflavonoids	7-hydroxyflavonoids
Daidzein	150313_H0005_Daidzein_POS_3min	C15H10O4	OC1=CC=C(C=C1)C1=COC2=C(C=CC(O)=C2)C1=O	ZQSIJRDFPHDXIC-UHFFFAOYSA-N	[M+H]+	[M-H]-	Organic compounds	Phenylpropanoids and polyketides	Isoflavonoids	Isoflav-2-enes	Isoflavones
Eriodictyol	150313_H0006_Eriodictyol_POS_3min	C15H12O6	OC1=CC(O)=C2C(=O)C[C@H](OC2=C1)C1=CC(O)=C(O)C=C1	SBHXYTNGIZCORC-ZDUSSCGKSA-N	[M+H]+	[M-H]-	Organic compounds	Phenylpropanoids and polyketides	Flavonoids	Flavans	Flavanones
Flavanone	150313_H0007_Flavanone_POS_3min	C15H12O2	O=C1CC(OC2=CC=CC=C12)C1=CC=CC=C1	ZONYXWQDUYMKFB-UHFFFAOYNA-N	[M+H]+	[M-H]-	Organic compounds	Phenylpropanoids and polyketides	Flavonoids	Flavans	Flavanones
Genistein	150313_H0008_Genistein_POS_3min	C15H10O5	OC1=CC=C(C=C1)C1=COC2=CC(O)=CC(O)=C2C1=O	TZBJGXHYKVUXJN-UHFFFAOYSA-N	[M+H]+	[M-H]-	Organic compounds	Phenylpropanoids and polyketides	Isoflavonoids	Isoflav-2-enes	Isoflavones
Isorhamnetin	150313_H0009_Isorhamnetin_POS_3min	C16H12O7	COC1=C(O)C=CC(=C1)C1=C(O)C(=O)C2=C(O)C=C(O)C=C2O1	IZQSVPBOUDKVDZ-UHFFFAOYSA-N	[M+H]+	[M-H]-	Organic compounds	Phenylpropanoids and polyketides	Flavonoids	Flavones	Flavonols
Kaempferol	150313_H0010_Kaempferol_POS_3min	C15H10O6	OC1=CC=C(C=C1)C1=C(O)C(=O)C2=C(O)C=C(O)C=C2O1	IYRMWMYZSQPJKC-UHFFFAOYSA-N	[M+H]+	[M-H]-	Organic compounds	Phenylpropanoids and polyketides	Flavonoids	Flavones	Flavonols
Kaempferide	150313_H0011_Kaempferide_POS_3min	C16H12O6	COC1=CC=C(C=C1)C1=C(O)C(=O)C2=C(O)C=C(O)C=C2O1	SQFSKOYWJBQGKQ-UHFFFAOYSA-N	[M+H]+	[M-H]-	Organic compounds	Phenylpropanoids and polyketides	Flavonoids	Flavones	Flavonols
Luteolin	150313_H0012_Luteolin_POS_3min	C15H10O6	OC1=CC(O)=C2C(=O)C=C(OC2=C1)C1=CC(O)=C(O)C=C1	IQPNAANSBPBGFQ-UHFFFAOYSA-N	[M+H]+	[M-H]-	Organic compounds	Phenylpropanoids and polyketides	Flavonoids	Flavones	Flavones
Malvidin Chloride	150313_H0013_Malvidin-Chloride_POS_3min	C17H15O7	COC1=CC(=CC(OC)=C1O)C1=C(O)C=C2C(O)=CC(O)=CC2=[O+]1	KZMACGJDUUWFCH-UHFFFAOYSA-O	[M+H]+	[M+FA-H]-	Organic compounds	Phenylpropanoids and polyketides	Flavonoids	O-methylated flavonoids	3'-O-methylated flavonoids
Myricetin	150313_H0014_Myricetin_POS_3min	C15H10O8	OC1=CC(O)=C2C(OC(=C(O)C2=O)C2=CC(O)=C(O)C(O)=C2)=C1	IKMDFBPHZNJCSN-UHFFFAOYSA-N	[M+H]+	[M-H]-	Organic compounds	Phenylpropanoids and polyketides	Flavonoids	Flavones	Flavonols
Naringenin	150313_H0015_Naringenin_POS_3min	C15H12O5	OC1=CC=C(C=C1)[C@@H]1CC(=O)C2=C(O)C=C(O)C=C2O1	FTVWIRXFELQLPI-ZDUSSCGKSA-N	[M+H]+	[M-H]-	Organic compounds	Phenylpropanoids and polyketides	Flavonoids	Flavans	Flavanones
Pelargonin chloride	150313_H0016_Pelargonin-chloride_POS_3min	C27H31O15	OC[C@H]1O[C@@H](OC2=CC(O)=CC3=C2C=C(O[C@@H]2O[C@H](CO)[C@@H](O)[C@H](O)[C@H]2O)C(=[O+]3)C2=CC=C(O)C=C2)[C@H](O)[C@@H](O)[C@@H]1O	SLCKJKWFULXZBD-ZOTFFYTFSA-O	[M+H]+	[M-H]-	Organic compounds	Phenylpropanoids and polyketides	Flavonoids	Flavonoid glycosides	Flavonoid O-glycosides
Quercetin	150313_H0017_Quercetin_POS_3min	C15H10O7	OC1=CC(O)=C2C(OC(=C(O)C2=O)C2=CC(O)=C(O)C=C2)=C1	REFJWTPEDVJJIY-UHFFFAOYSA-N	[M+H]+	[M-H]-	Organic compounds	Phenylpropanoids and polyketides	Flavonoids	Flavones	Flavonols
Rhamnetin	150313_H0018_Rhamnetin_POS_3min	C16H12O7	COC1=CC(O)=C2C(=O)C(O)=C(OC2=C1)C1=CC(O)=C(O)C=C1	JGUZGNYPMHHYRK-UHFFFAOYSA-N	[M+H]+	[M-H]-	Organic compounds	Phenylpropanoids and polyketides	Flavonoids	Flavones	Flavonols
Tannin	150313_H0020_Tannin_POS_3min	C76H52O46	OC1=CC(=CC(O)=C1O)C(=O)OC1=CC(=CC(O)=C1O)C(=O)OCC1OC(OC(=O)C2=CC(O)=C(O)C(OC(=O)C3=CC(O)=C(O)C(O)=C3)=C2)C(OC(=O)C2=CC(O)=C(O)C(OC(=O)C3=CC(O)=C(O)C(O)=C3)=C2)C(OC(=O)C2=CC(O)=C(O)C(OC(=O)C3=CC(O)=C(O)C(O)=C3)=C2)C1OC(=O)C1=CC(O)=C(O)C(OC(=O)C2=CC(O)=C(O)C(O)=C2)=C1	LRBQNJMCXXYXIU-UHFFFAOYNA-N	[M+H]+	[M-H]-	Organic compounds	Phenylpropanoids and polyketides	Tannins	Hydrolyzable tannins	Hydrolyzable tannins
apigenin-7-O-glucoside	150313_H0021_apigenin-7-O-glucoside_POS_3min	C21H20O10	OC[C@H]1O[C@@H](OC2=CC(O)=C3C(=O)C=C(OC3=C2)C2=CC=C(O)C=C2)[C@H](O)[C@@H](O)[C@@H]1O	KMOUJOKENFFTPU-QNDFHXLGSA-N	[M+H]+	[M-H]-	Organic compounds	Phenylpropanoids and polyketides	Flavonoids	Flavonoid glycosides	Flavonoid O-glycosides
Rhoifolin	150313_H0022_Rhoifolin_POS_3min	C27H30O14	C[C@@H]1O[C@@H](O[C@@H]2[C@@H](O)[C@H](O)[C@@H](CO)O[C@H]2OC2=CC(O)=C3C(=O)C=C(OC3=C2)C2=CC=C(O)C=C2)[C@H](O)[C@H](O)[C@H]1O	RPMNUQRUHXIGHK-PYXJVEIZSA-N	[M+H]+	[M-H]-	Organic compounds	Phenylpropanoids and polyketides	Flavonoids	Flavonoid glycosides	Flavonoid O-glycosides
Baicalin	150313_H0023_Baicalin_POS_3min	C21H18O11	O[C@@H]1[C@@H](O)[C@H](OC2=C(O)C(O)=C3C(=O)C=C(OC3=C2)C2=CC=CC=C2)O[C@@H]([C@H]1O)C(O)=O	IKIIZLYTISPENI-ZFORQUDYSA-N	[M+H]+	[M-H]-	Organic compounds	Phenylpropanoids and polyketides	Flavonoids	Flavonoid glycosides	Flavonoid O-glycosides
Keracyanin Chloride	150313_H0024_Keracyanin-Chloride_POS_3min	C27H31O15	C[C@@H]1O[C@@H](OC[C@H]2O[C@@H](OC3=C([O+]=C4C=C(O)C=C(O)C4=C3)C3=CC(O)=C(O)C=C3)[C@H](O)[C@@H](O)[C@@H]2O)[C@H](O)[C@H](O)[C@H]1O	USNPULRDBDVJAO-FXCAAIILSA-O	[M+H]+	[M-H]-	Organic compounds	Phenylpropanoids and polyketides	Flavonoids	Flavonoid glycosides	Flavonoid O-glycosides
eriodictyol-7-O-glucoside	150313_H0026_eriodictyol-7-O-glucoside_POS_3min	C21H22O11	OC[C@H]1O[C@@H](OC2=CC(O)=C3C(=O)CC(OC3=C2)C2=CC(O)=C(O)C=C2)[C@H](O)[C@@H](O)[C@@H]1O	RAFHNDRXYHOLSH-RGHIGTIISA-N	[M+H]+	[M-H]-	Organic compounds	Phenylpropanoids and polyketides	Flavonoids	Flavonoid glycosides	Flavonoid O-glycosides
isorhamnetin-3-O-glucoside	150313_H0027_isorhamnetin-3-O-glucoside_POS_3min	C22H22O12	COC1=C(O)C=CC(=C1)C1=C(O[C@@H]2O[C@H](CO)[C@@H](O)[C@H](O)[C@H]2O)C(=O)C2=C(O)C=C(O)C=C2O1	CQLRUIIRRZYHHS-LFXZADKFSA-N	[M+H]+	[M-H]-	Organic compounds	Phenylpropanoids and polyketides	Flavonoids	Flavonoid glycosides	Flavonoid O-glycosides
isorhamnetin-3-O-rutinoside	150313_H0028_isorhamnetin-3-O-rutinoside_POS_3min	C28H32O16	COC1=C(O)C=CC(=C1)C1=C(O[C@@H]2O[C@H](CO[C@@H]3O[C@@H](C)[C@H](O)[C@@H](O)[C@H]3O)[C@@H](O)[C@H](O)[C@H]2O)C(=O)C2=C(O)C=C(O)C=C2O1	UIDGLYUNOUKLBM-GEBJFKNCSA-N	[M+H]+	[M-H]-	Organic compounds	Phenylpropanoids and polyketides	Flavonoids	Flavonoid glycosides	Flavonoid O-glycosides
Robinin	150313_H0029_Robinin_POS_3min	C33H40O19	C[C@@H]1O[C@@H](OC[C@H]2O[C@@H](OC3=C(OC4=CC(O[C@@H]5O[C@@H](C)[C@H](O)[C@@H](O)[C@H]5O)=CC(O)=C4C3=O)C3=CC=C(O)C=C3)[C@H](O)[C@@H](O)[C@H]2O)[C@H](O)[C@H](O)[C@H]1O	PEFASEPMJYRQBW-HKWQTAEVSA-N	[M+H]+	[M-H]-	Organic compounds	Phenylpropanoids and polyketides	Flavonoids	Flavonoid glycosides	Flavonoid O-glycosides
kaempferol-3-O-glucoside	150313_H0030_kaempferol-3-O-glucoside_POS_3min	C21H20O11	OC[C@H]1O[C@@H](OC2=C(OC3=CC(O)=CC(O)=C3C2=O)C2=CC=C(O)C=C2)[C@H](O)[C@@H](O)[C@@H]1O	JPUKWEQWGBDDQB-QSOFNFLRSA-N	[M+H]+	[M-H]-	Organic compounds	Phenylpropanoids and polyketides	Flavonoids	Flavonoid glycosides	Flavonoid O-glycosides
kaempferol-3-O-rutinoside	150313_H0031_kaempferol-3-O-rutinoside_POS_3min	C27H30O15	C[C@@H]1O[C@@H](OC[C@H]2O[C@@H](OC3=C(OC4=CC(O)=CC(O)=C4C3=O)C3=CC=C(O)C=C3)[C@H](O)[C@@H](O)[C@@H]2O)[C@H](O)[C@H](O)[C@H]1O	RTATXGUCZHCSNG-QHWHWDPRSA-N	[M+H]+	[M-H]-	Organic compounds	Phenylpropanoids and polyketides	Flavonoids	Flavonoid glycosides	Flavonoid O-glycosides
kaempferol-7-O-neohesperidoside	150313_H0032_kaempferol-7-O-neohesperido_POS_3min	C27H30O15	C[C@@H]1O[C@@H](O[C@@H]2[C@@H](O)[C@H](O)[C@@H](CO)O[C@H]2OC2=CC(O)=C3C(=O)C(O)=C(OC3=C2)C2=CC=C(O)C=C2)[C@H](O)[C@H](O)[C@H]1O	ZEJXENDZTYVXDP-CSJHBIPPSA-N	[M+H]+	[M-H]-	Organic compounds	Phenylpropanoids and polyketides	Flavonoids	Flavonoid glycosides	Flavonoid O-glycosides
Homoorientin	150313_H0033_Homoorientin_POS_3min	C21H20O11	OC[C@H]1O[C@H]([C@H](O)[C@@H](O)[C@@H]1O)C1=C(O)C2=C(OC(=CC2=O)C2=CC(O)=C(O)C=C2)C=C1O	ODBRNZZJSYPIDI-VJXVFPJBSA-N	[M+H]+	[M-H]-	Organic compounds	Phenylpropanoids and polyketides	Flavonoids	Flavonoid glycosides	Flavonoid C-glycosides
luteolin-7-O-glucoside	150313_H0034_luteolin-7-O-glucoside_POS_3min	C21H20O11	OC[C@H]1O[C@@H](OC2=CC(O)=C3C(=O)C=C(OC3=C2)C2=CC(O)=C(O)C=C2)[C@H](O)[C@@H](O)[C@@H]1O	PEFNSGRTCBGNAN-QNDFHXLGSA-N	[M+H]+	[M-H]-	Organic compounds	Phenylpropanoids and polyketides	Flavonoids	Flavonoid glycosides	Flavonoid O-glycosides
Myricitrin	150313_H0035_Myricitrin_POS_3min	C21H20O12	C[C@@H]1O[C@@H](OC2=C(OC3=CC(O)=CC(O)=C3C2=O)C2=CC(O)=C(O)C(O)=C2)[C@H](O)[C@H](O)[C@H]1O	DCYOADKBABEMIQ-OWMUPTOHSA-N	[M+H]+	[M-H]-	Organic compounds	Phenylpropanoids and polyketides	Flavonoids	Flavonoid glycosides	Flavonoid O-glycosides
naringenin-7-O-glucoside	150313_H0036_naringenin-7-O-glucoside_POS_3min	C21H22O10	OC[C@H]1O[C@@H](OC2=CC(O)=C3C(=O)C[C@H](OC3=C2)C2=CC=C(O)C=C2)[C@H](O)[C@@H](O)[C@@H]1O	DLIKSSGEMUFQOK-SFTVRKLSSA-N	[M+H]+	[M-H]-	Organic compounds	Phenylpropanoids and polyketides	Flavonoids	Flavonoid glycosides	Flavonoid O-glycosides
Callistephin Chloride	150313_H0037_Callistephin-Chloride_POS_3min	C21H21O10	OC[C@H]1O[C@@H](OC2=CC3=C(O)C=C(O)C=C3[O+]=C2C2=CC=C(O)C=C2)[C@H](O)[C@@H](O)[C@@H]1O	ABVCUBUIXWJYSE-GQUPQBGVSA-O	[M+H]+	[M-H]-	Organic compounds	Phenylpropanoids and polyketides	Flavonoids	Flavonoid glycosides	Flavonoid O-glycosides
Puerarin	150313_H0038_Puerarin_POS_3min	C21H20O9	OC[C@H]1O[C@H]([C@H](O)[C@@H](O)[C@@H]1O)C1=C(O)C=CC2=C1OC=C(C2=O)C1=CC=C(O)C=C1	HKEAFJYKMMKDOR-VPRICQMDSA-N	[M+H]+	[M-H]-	Organic compounds	Phenylpropanoids and polyketides	Isoflavonoids	Isoflavonoid C-glycosides	Isoflavonoid C-glycosides
Peltatoside	150313_H0039_Peltatoside_POS_3min	C26H28O16	O[C@H]1CO[C@@H](OC[C@H]2O[C@@H](OC3=C(OC4=CC(O)=CC(O)=C4C3=O)C3=CC(O)=C(O)C=C3)[C@H](O)[C@@H](O)[C@@H]2O)[C@H](O)[C@H]1O	YNMFDPCLPIMRFD-KSPKLRDJSA-N	[M+H]+	[M-H]-	Organic compounds	Phenylpropanoids and polyketides	Flavonoids	Flavonoid glycosides	Flavonoid O-glycosides
Hyperoside	150313_H0040_Hyperoside_POS_3min	C21H20O12	OC[C@H]1O[C@@H](OC2=C(OC3=CC(O)=CC(O)=C3C2=O)C2=CC(O)=C(O)C=C2)[C@H](O)[C@@H](O)[C@H]1O	OVSQVDMCBVZWGM-DTGCRPNFSA-N	[M+H]+	[M-H]-	Organic compounds	Phenylpropanoids and polyketides	Flavonoids	Flavonoid glycosides	Flavonoid O-glycosides
quercetin-3-O-beta-glucopyranoside	150313_H0041_quercetin-3-O-beta-glucopyra_POS_3min	C21H20O12	OC[C@H]1O[C@@H](OC2=C(OC3=CC(O)=CC(O)=C3C2=O)C2=CC(O)=C(O)C=C2)[C@H](O)[C@@H](O)[C@@H]1O	OVSQVDMCBVZWGM-QSOFNFLRSA-N	[M+H]+	[M-H]-	Organic compounds	Phenylpropanoids and polyketides	Flavonoids	Flavonoid glycosides	Flavonoid O-glycosides
Quercetin-3-O-glucose-6''-acetate	150313_H0042_Quercetin-3-O-glucose-6-ace_POS_3min	C23H22O13	CC(=O)OC[C@H]1O[C@@H](OC2=C(OC3=CC(O)=CC(O)=C3C2=O)C2=CC(O)=C(O)C=C2)[C@H](O)[C@@H](O)[C@@H]1O	IGLUNMMNDNWZOA-LNNZMUSMSA-N	[M+H]+	[M-H]-	Organic compounds	Phenylpropanoids and polyketides	Flavonoids	Flavonoid glycosides	Flavonoid O-glycosides
Quercitrin	150313_H0043_Quercitrin_POS_3min	C21H20O11	C[C@@H]1O[C@@H](OC2=C(OC3=CC(O)=CC(O)=C3C2=O)C2=CC(O)=C(O)C=C2)[C@H](O)[C@H](O)[C@H]1O	OXGUCUVFOIWWQJ-HQBVPOQASA-N	[M+H]+	[M-H]-	Organic compounds	Phenylpropanoids and polyketides	Flavonoids	Flavonoid glycosides	Flavonoid O-glycosides
4-Coumaric acid	150313_H0059_4-Coumaric-acid_POS_3min	C9H8O3	OC(=O)\C=C\C1=CC=C(O)C=C1	NGSWKAQJJWESNS-ZZXKWVIFSA-N	[M+H]+	[M-H]-	Organic compounds	Phenylpropanoids and polyketides	Cinnamic acids and derivatives	Hydroxycinnamic acids and derivatives	Hydroxycinnamic acids
rosmarinic acid	150313_H0060_rosmarinic-acid_POS_3min	C18H16O8	OC(=O)[C@H](CC1=CC(O)=C(O)C=C1)OC(=O)\C=C\C1=CC(O)=C(O)C=C1	DOUMFZQKYFQNTF-GIZXNFQBSA-N	[M+H]+	[M-H]-	Organic compounds	Phenylpropanoids and polyketides	Cinnamic acids and derivatives	Hydroxycinnamic acids and derivatives	Coumaric acids and derivatives
Formononetin	150313_S0068_Formononetin_POS_3min	C16H12O4	COC1=CC=C(C=C1)C1=COC2=C(C=CC(O)=C2)C1=O	HKQYGTCOTHHOMP-UHFFFAOYSA-N	[M+H]+	[M-H]-	Organic compounds	Phenylpropanoids and polyketides	Isoflavonoids	O-methylated isoflavonoids	4'-O-methylated isoflavonoids
(+-)-Taxifolin	150313_S0088_plus-minus-Taxifolin_POS_3min	C15H12O7	O[C@@H]1[C@H](OC2=CC(O)=CC(O)=C2C1=O)C1=CC(O)=C(O)C=C1	CXQWRCVTCMQVQX-LSDHHAIUSA-N	[M+H]+	[M-H]-	Organic compounds	Phenylpropanoids and polyketides	Flavonoids	Flavans	Flavanones
(-)-3-Dehydro-shikimic acid	150313_S0124_minus-3-Dehydro-shikimic_POS_3min	C7H8O5	O[C@@H]1CC(=CC(=O)[C@H]1O)C(O)=O	SLWWJZMPHJJOPH-PHDIDXHHSA-N	[M+H]+	[M-H]-	Organic compounds	Organic oxygen compounds	Organooxygen compounds	Carbonyl compounds	Ketones
2-Methoxycinnamic acid	150313_S0166_2-Methoxycinnamic-acid_POS_3min	C10H10O3	COC1=CC=CC=C1\C=C\C(O)=O	FEGVSPGUHMGGBO-VOTSOKGWSA-N	[M+H]+	[M-H]-	Organic compounds	Phenylpropanoids and polyketides	Cinnamic acids and derivatives	Hydroxycinnamic acids and derivatives	Coumaric acids and derivatives
3,4-Dimethoxycinnamic acid	150313_S0167_3-4-Dimethoxycinnamic-acid_POS_3min	C11H12O4	COC1=C(OC)C=C(\C=C\C(O)=O)C=C1	HJBWJAPEBGSQPR-GQCTYLIASA-N	[M+H]+	[M-H]-	Organic compounds	Phenylpropanoids and polyketides	Cinnamic acids and derivatives	Hydroxycinnamic acids and derivatives	Coumaric acids and derivatives
3,5-Dimethoxycinnamic acid	150313_S0168_3-5-Dimethoxycinnamic-acid_POS_3min	C11H12O4	COC1=CC(\C=C\C(O)=O)=CC(OC)=C1	VLSRUFWCGBMYDJ-ONEGZZNKSA-N	[M+H]+	[M-H]-	Organic compounds	Phenylpropanoids and polyketides	Cinnamic acids and derivatives	Hydroxycinnamic acids and derivatives	Coumaric acids and derivatives
m-Hydroxycinnamic acid	150313_S0170_m-Hydroxycinnamic-acid_POS_3min	C9H8O3	OC(=O)\C=C\C1=CC(O)=CC=C1	KKSDGJDHHZEWEP-SNAWJCMRSA-N	[M+H]+	[M-H]-	Organic compounds	Phenylpropanoids and polyketides	Cinnamic acids and derivatives	Hydroxycinnamic acids and derivatives	Hydroxycinnamic acids
3-Methoxycinnamic acid	150313_S0172_3-Methoxycinnamic-acid_POS_3min	C10H10O3	COC1=CC=CC(\C=C\C(O)=O)=C1	LZPNXAULYJPXEH-AATRIKPKSA-N	[M+H]+	[M-H]-	Organic compounds	Phenylpropanoids and polyketides	Cinnamic acids and derivatives	Hydroxycinnamic acids and derivatives	Coumaric acids and derivatives
4-Methoxycinnamic acid	150313_S0173_4-Methoxycinnamic-acid_POS_3min	C10H10O3	COC1=CC=C(\C=C\C(O)=O)C=C1	AFDXODALSZRGIH-QPJJXVBHSA-N	[M+H]+	[M-H]-	Organic compounds	Phenylpropanoids and polyketides	Cinnamic acids and derivatives	Cinnamic acids	Cinnamic acids
Hesperetin	150313_S0200_Hesperetin_POS_3min	C16H14O6	COC1=C(O)C=C(C=C1)[C@@H]1CC(=O)C2=C(O)C=C(O)C=C2O1	AIONOLUJZLIMTK-AWEZNQCLSA-N	[M+H]+	[M-H]-	Organic compounds	Phenylpropanoids and polyketides	Flavonoids	O-methylated flavonoids	4'-O-methylated flavonoids
Resveratrol	150313_S0219_Resveratrol_POS_3min	C14H12O3	OC1=CC=C(\C=C\C2=CC(O)=CC(O)=C2)C=C1	LUKBXSAWLPMMSZ-OWOJBTEDSA-N	[M+H]+	[M-H]-	Organic compounds	Phenylpropanoids and polyketides	Stilbenes		Stilbenes
trans-3,5-Dimethoxy-4-hydroxy-cinnamaldehyde	150313_S0221_trans-3-5-Dimethoxy-4-hydr_POS_3min	C11H12O4	COC1=CC(\C=C\C=O)=CC(OC)=C1O	CDICDSOGTRCHMG-ONEGZZNKSA-N	[M+H]+	[M-H]-	Organic compounds	Benzenoids	Phenols	Methoxyphenols	Methoxyphenols
cyanidin-3,5-di-O-glucoside chloride	150313_S0272_cyanidin-3-5-di-O-glucoside_POS_3min	C27H31O16	OC[C@H]1O[C@@H](OC2=CC(O)=CC3=[O+]C(=C(O[C@@H]4O[C@H](CO)[C@@H](O)[C@H](O)[C@H]4O)C=C23)C2=CC(O)=C(O)C=C2)[C@H](O)[C@@H](O)[C@@H]1O	RDFLLVCQYHQOBU-ZOTFFYTFSA-O	[M+H]+	[M-2H]-	Organic compounds	Phenylpropanoids and polyketides	Flavonoids	Flavonoid glycosides	Flavonoid O-glycosides
Ideain chloride	150313_S0274_Ideain-chloride_POS_3min	C21H21O11	OC[C@H]1O[C@@H](OC2=C([O+]=C3C=C(O)C=C(O)C3=C2)C2=CC(O)=C(O)C=C2)[C@H](O)[C@@H](O)[C@H]1O	RKWHWFONKJEUEF-WVXKDWSHSA-O	[M+H]+	[M-H]-	Organic compounds	Phenylpropanoids and polyketides	Flavonoids	Flavonoid glycosides	Flavonoid O-glycosides
cyanidin-3-glucoside chloride	150313_S0275_cyanidin-3-glucoside-chlo_POS_3min	C21H21O11	OC[C@H]1O[C@@H](OC2=C([O+]=C3C=C(O)C=C(O)C3=C2)C2=CC(O)=C(O)C=C2)[C@H](O)[C@@H](O)[C@@H]1O	RKWHWFONKJEUEF-GQUPQBGVSA-O	[M+H]+	[M-H]-	Organic compounds	Phenylpropanoids and polyketides	Flavonoids	Flavonoid glycosides	Flavonoid O-glycosides
malvidin-3-galactoside chloride	150313_S0276_malvidin-3-galactoside-chlo_POS_3min	C23H25O12	COC1=CC(=CC(OC)=C1O)C1=C(O[C@@H]2O[C@H](CO)[C@H](O)[C@H](O)[C@H]2O)C=C2C(O)=CC(O)=CC2=[O+]1	PXUQTDZNOHRWLI-XSEKTIEYSA-O	[M+H]+	[M-H]-	Organic compounds	Phenylpropanoids and polyketides	Flavonoids	Flavonoid glycosides	Flavonoid O-glycosides
Malvin chloride	150313_S0277_Malvin-chloride_POS_3min	C29H35O17	COC1=CC(=CC(OC)=C1O)C1=C(O[C@@H]2O[C@H](CO)[C@@H](O)[C@H](O)[C@H]2O)C=C2C(O[C@@H]3O[C@H](CO)[C@@H](O)[C@H](O)[C@H]3O)=CC(O)=CC2=[O+]1	CILLXFBAACIQNS-BTXJZROQSA-O	[M+H]+	[M-2H]-	Organic compounds	Phenylpropanoids and polyketides	Flavonoids	Flavonoid glycosides	Flavonoid O-glycosides
Oenin	150313_S0279_Oenin_POS_3min	C23H25O12	COC1=CC(=CC(OC)=C1O)C1=C(O[C@@H]2O[C@H](CO)[C@@H](O)[C@H](O)[C@H]2O)C=C2C(O)=CC(O)=CC2=[O+]1	PXUQTDZNOHRWLI-OXUVVOBNSA-O	[M+H]+	[M-H]-	Organic compounds	Phenylpropanoids and polyketides	Flavonoids	Flavonoid glycosides	Flavonoid O-glycosides
peonidin-3-o-beta-d-glucopyranoside	150313_S0281_peonidin-3-o-beta-d-glucopy_POS_3min	C22H23O11	COC1=C(O)C=CC(=C1)C1=C(O[C@@H]2O[C@H](CO)[C@@H](O)[C@H](O)[C@H]2O)C=C2C(O)=CC(O)=CC2=[O+]1	ZZWPMFROUHHAKY-OUUKCGNVSA-O	[M+H]+	[M-H]-	Organic compounds	Phenylpropanoids and polyketides	Flavonoids	Flavonoid glycosides	Flavonoid O-glycosides
acacetin	150313_S0282_acacetin_POS_3min	C16H12O5	COC1=CC=C(C=C1)C1=CC(=O)C2=C(O)C=C(O)C=C2O1	DANYIYRPLHHOCZ-UHFFFAOYSA-N	[M+H]+	[M-H]-	Organic compounds	Phenylpropanoids and polyketides	Flavonoids	O-methylated flavonoids	4'-O-methylated flavonoids
Datiscin	150313_S0283_Datiscin_POS_3min	C27H30O15	CC1OC(OCC2OC(OC3=C(OC4=CC(O)=CC(O)=C4C3=O)C3=CC=CC=C3O)C(O)C(O)C2O)C(O)C(O)C1O	BJJCTXDEJUWVIC-UHFFFAOYNA-N	[M+H]+	[M-H]-	Organic compounds	Phenylpropanoids and polyketides	Flavonoids	Flavonoid glycosides	Flavonoid O-glycosides
4-deoxyphloridzin	150313_S0284_4-deoxyphloridzin_POS_3min	C21H24O9	OCC1OC(OC2=CC(O)=CC(O)=C2C(=O)CCC2=CC=CC=C2)C(O)C(O)C1O	NLGUKXQDDTZCDG-UHFFFAOYNA-N	[M+Na]+	[M-H]-	Organic compounds	Phenylpropanoids and polyketides	Flavonoids	Flavonoid glycosides	Flavonoid O-glycosides
2',6'-Dihydroxy-4-Methoxychalcone-4'-O-Neohesperidoside	150313_S0285_2-6-Dihydroxy-4-Methoxychal_POS_3min	C28H34O14	COC1=CC=C(\C=C\C(=O)C2=C(O)C=C(O[C@@H]3OC(CO)[C@@H](O)[C@@H](O)C3O[C@@H]3OC(C)[C@H](O)[C@H](O)C3O)C=C2O)C=C1	HWRDCYOHJBCWGW-SMJLESKMSA-N	[M+H]+	[M+FA-H]-	Organic compounds	Phenylpropanoids and polyketides	Flavonoids	Flavonoid glycosides	Flavonoid O-glycosides
Diosmin	150313_S0286_Diosmin_POS_3min	C28H32O15	COC1=C(O)C=C(C=C1)C1=CC(=O)C2=C(O)C=C(O[C@@H]3O[C@H](CO[C@@H]4O[C@@H](C)[C@H](O)[C@@H](O)[C@H]4O)[C@@H](O)[C@H](O)[C@H]3O)C=C2O1	GZSOSUNBTXMUFQ-YFAPSIMESA-N	[M+H]+	[M-H]-	Organic compounds	Phenylpropanoids and polyketides	Flavonoids	Flavonoid glycosides	Flavonoid O-glycosides
Flavanomarein	150313_S0287_Flavanomarein_POS_3min	C21H22O11	OC[C@H]1O[C@@H](OC2=C(O)C3=C(C=C2)C(=O)C[C@H](O3)C2=CC(O)=C(O)C=C2)[C@H](O)[C@@H](O)[C@@H]1O	DGGOLFCPSUVVHX-RTHJTPBESA-N	[M+H]+	[M-H]-	Organic compounds	Phenylpropanoids and polyketides	Flavonoids	Flavonoid glycosides	Flavonoid O-glycosides
Fortunellin	150313_S0288_Fortunellin_POS_3min	C28H32O14	COC1=CC=C(C=C1)C1=CC(=O)C2=C(O)C=C(O[C@@H]3O[C@H](CO)[C@@H](O)[C@H](O)[C@H]3O[C@@H]3O[C@@H](C)[C@H](O)[C@@H](O)[C@H]3O)C=C2O1	MLWDGPFGTFOLRJ-CUVHLRMHSA-N	[M+H]+	[M+FA-H]-	Organic compounds	Phenylpropanoids and polyketides	Flavonoids	Flavonoid glycosides	Flavonoid O-glycosides
Gossypin	150313_S0290_Gossypin_POS_3min	C21H20O13	OC[C@H]1O[C@@H](OC2=C(O)C=C(O)C3=C2OC(=C(O)C3=O)C2=CC(O)=C(O)C=C2)[C@H](O)[C@@H](O)[C@@H]1O	SJRXVLUZMMDCNG-KKPQBLLMSA-N	[M+H]+	[M-H]-	Organic compounds	Phenylpropanoids and polyketides	Flavonoids	Flavonoid glycosides	Flavonoid O-glycosides
Hesperidin	150313_S0291_Hesperidin_POS_3min	C28H34O15	COC1=C(O)C=C(C=C1)[C@@H]1CC(=O)C2=C(O)C=C(O[C@@H]3O[C@H](CO[C@@H]4O[C@@H](C)[C@H](O)[C@@H](O)[C@H]4O)[C@@H](O)[C@H](O)[C@H]3O)C=C2O1	QUQPHWDTPGMPEX-QJBIFVCTSA-N	[M+H]+	[M-H]-	Organic compounds	Phenylpropanoids and polyketides	Flavonoids	Flavonoid glycosides	Flavonoid O-glycosides
isosakuranetin	150313_S0292_isosakuranetin_POS_3min	C16H14O5	COC1=CC=C(C=C1)[C@@H]1CC(=O)C2=C(O)C=C(O)C=C2O1	HMUJXQRRKBLVOO-AWEZNQCLSA-N	[M+H]+	[M-H]-	Organic compounds	Phenylpropanoids and polyketides	Flavonoids	O-methylated flavonoids	4'-O-methylated flavonoids
Linarin	150313_S0295_Linarin_POS_3min	C28H32O14	COC1=CC=C(C=C1)C1=CC(=O)C2=C(O)C=C(O[C@@H]3O[C@H](CO[C@@H]4O[C@@H](C)[C@H](O)[C@@H](O)[C@H]4O)[C@@H](O)[C@H](O)[C@H]3O)C=C2O1	YFVGIJBUXMQFOF-PJOVQGMDSA-N	[M+H]+	[M+FA-H]-	Organic compounds	Phenylpropanoids and polyketides	Flavonoids	Flavonoid glycosides	Flavonoid O-glycosides
luteolin-4'-O-glucoside	150313_S0297_luteolin-4-O-glucoside_POS_3min	C21H20O11	OC[C@H]1O[C@@H](OC2=C(O)C=C(C=C2)C2=CC(=O)C3=C(O)C=C(O)C=C3O2)[C@H](O)[C@@H](O)[C@@H]1O	UHNXUSWGOJMEFO-QNDFHXLGSA-N	[M+H]+	[M-H]-	Organic compounds	Phenylpropanoids and polyketides	Flavonoids	Flavonoid glycosides	Flavonoid O-glycosides
Marein	150313_S0298_Marein_POS_3min	C21H22O11	OC[C@H]1O[C@@H](OC2=C(O)C(O)=C(C=C2)C(=O)\C=C\C2=CC(O)=C(O)C=C2)[C@H](O)[C@@H](O)[C@@H]1O	XGEYXJDOVMEJNG-HTFDPZBKSA-N	[M+H]+	[M-H]-	Organic compounds	Phenylpropanoids and polyketides	Flavonoids	Flavonoid glycosides	Flavonoid O-glycosides
Maritimein	150313_S0299_Maritimein_POS_3min	C21H20O11	OC[C@H]1O[C@@H](OC2=C(O)C3=C(C=C2)C(=O)\C(O3)=C\C2=CC(O)=C(O)C=C2)[C@H](O)[C@@H](O)[C@@H]1O	SYRURBPRFQUYQS-RHEJLWEFSA-N	[M+H]+	[M-H]-	Organic compounds	Phenylpropanoids and polyketides	Flavonoids	Flavonoid glycosides	Flavonoid O-glycosides
Neodiosmin	150313_S0301_Neodiosmin_POS_3min	C28H32O15	COC1=C(O)C=C(C=C1)C1=CC(=O)C2=C(O)C=C(OC3O[C@H](CO)[C@@H](O)[C@H](O)C3O[C@@H]3O[C@@H](C)[C@H](O)[C@@H](O)[C@H]3O)C=C2O1	VCCNKWWXYVWTLT-LOYITBPBSA-N	[M+H]+	[M-H]-	Organic compounds	Phenylpropanoids and polyketides	Flavonoids	Flavonoid glycosides	Flavonoid O-glycosides
Neoeriocitrin	150313_S0302_Neoeriocitrin_POS_3min	C27H32O15	C[C@@H]1O[C@@H](O[C@@H]2[C@@H](O)[C@H](O)[C@@H](CO)O[C@H]2OC2=CC(O)=C3C(=O)C[C@H](OC3=C2)C2=CC(O)=C(O)C=C2)[C@H](O)[C@H](O)[C@H]1O	OBKKEZLIABHSGY-DOYQYKRZSA-N	[M+H]+	[M-H]-	Organic compounds	Phenylpropanoids and polyketides	Flavonoids	Flavonoid glycosides	Flavonoid O-glycosides
Neohesperidin	150313_S0303_Neohesperidin_POS_3min	C28H34O15	COC1=C(O)C=C(C=C1)[C@@H]1CC(=O)C2=C(O)C=C(O[C@@H]3O[C@H](CO)[C@@H](O)[C@H](O)[C@H]3O[C@@H]3O[C@@H](C)[C@H](O)[C@@H](O)[C@H]3O)C=C2O1	ARGKVCXINMKCAZ-UZRWAPQLSA-N	[M+H]+	[M-H]-	Organic compounds	Phenylpropanoids and polyketides	Flavonoids	Flavonoid glycosides	Flavonoid O-glycosides
Neohesperidin dihydrochalcone	150313_S0304_Neohesperidin-dihydrochal_POS_3min	C28H36O15	COC1=C(O)C=C(CCC(=O)C2=C(O)C=C(O[C@@H]3O[C@H](CO)[C@@H](O)[C@H](O)[C@H]3O[C@@H]3O[C@@H](C)[C@H](O)[C@@H](O)[C@H]3O)C=C2O)C=C1	ITVGXXMINPYUHD-CUVHLRMHSA-N	[M+H]+	[M-H]-	Organic compounds	Phenylpropanoids and polyketides	Flavonoids	Flavonoid glycosides	Flavonoid O-glycosides
Ononin	150313_S0305_Ononin_POS_3min	C22H22O9	COC1=CC=C(C=C1)C1=COC2=C(C=CC(O[C@@H]3O[C@H](CO)[C@@H](O)[C@H](O)[C@H]3O)=C2)C1=O	MGJLSBDCWOSMHL-MIUGBVLSSA-N	[M+H]+	[M-H]-	Organic compounds	Phenylpropanoids and polyketides	Isoflavonoids	Isoflavonoid O-glycosides	Isoflavonoid O-glycosides
Orientin	150313_S0306_Orientin_POS_3min	C21H20O11	OC[C@H]1O[C@H]([C@H](O)[C@@H](O)[C@@H]1O)C1=C(O)C=C(O)C2=C1OC(=CC2=O)C1=CC(O)=C(O)C=C1	PLAPMLGJVGLZOV-VPRICQMDSA-N	[M+H]+	[M-H]-	Organic compounds	Phenylpropanoids and polyketides	Flavonoids	Flavonoid glycosides	Flavonoid C-glycosides
Phloridzin	150313_S0307_Phloridzin_POS_3min	C21H24O10	OC[C@H]1O[C@@H](OC2=CC(O)=CC(O)=C2C(=O)CCC2=CC=C(O)C=C2)[C@H](O)[C@@H](O)[C@@H]1O	IOUVKUPGCMBWBT-QNDFHXLGSA-N	[M+Na]+	[M-H]-	Organic compounds	Phenylpropanoids and polyketides	Flavonoids	Flavonoid glycosides	Flavonoid O-glycosides
Poncirin	150313_S0308_Poncirin_POS_3min	C28H34O14	COC1=CC=C(C=C1)[C@@H]1CC(=O)C2=C(O)C=C(O[C@@H]3O[C@H](CO)[C@@H](O)[C@H](O)[C@H]3O[C@@H]3O[C@@H](C)[C@H](O)[C@@H](O)[C@H]3O)C=C2O1	NLAWPKPYBMEWIR-SKYQDXIQSA-N	[M+H]+	[M+FA-H]-	Organic compounds	Phenylpropanoids and polyketides	Flavonoids	Flavonoid glycosides	Flavonoid O-glycosides
Sakuranetin	150313_S0309_Sakuranetin_POS_3min	C16H14O5	COC1=CC(O)=C2C(=O)C[C@H](OC2=C1)C1=CC=C(O)C=C1	DJOJDHGQRNZXQQ-AWEZNQCLSA-N	[M+H]+	[M-H]-	Organic compounds	Phenylpropanoids and polyketides	Flavonoids	O-methylated flavonoids	7-O-methylated flavonoids
Saponarin	150313_S0310_Saponarin_POS_3min	C27H30O15	OC[C@H]1O[C@@H](OC2=C([C@@H]3O[C@H](CO)[C@@H](O)[C@H](O)[C@H]3O)C(O)=C3C(=O)C=C(OC3=C2)C2=CC=C(O)C=C2)[C@H](O)[C@@H](O)[C@@H]1O	HGUVPEBGCAVWID-KETMJRJWSA-N	[M+H]+	[M-H]-	Organic compounds	Phenylpropanoids and polyketides	Flavonoids	Flavonoid glycosides	Flavonoid O-glycosides
Sissotrin	150313_S0311_Sissotrin_POS_3min	C22H22O10	COC1=CC=C(C=C1)C1=COC2=CC(O[C@@H]3O[C@H](CO)[C@@H](O)[C@H](O)[C@H]3O)=CC(O)=C2C1=O	LFEUICHQZGNOHD-RECXWPGBSA-N	[M+H]+	[M+FA-H]-	Organic compounds	Phenylpropanoids and polyketides	Isoflavonoids	Isoflavonoid O-glycosides	Isoflavonoid O-glycosides
Spiraeoside	150313_S0312_Spiraeoside_POS_3min	C21H20O12	OC[C@H]1O[C@@H](OC2=C(O)C=C(C=C2)C2=C(O)C(=O)C3=C(O)C=C(O)C=C3O2)[C@H](O)[C@@H](O)[C@@H]1O	OIUBYZLTFSLSBY-HMGRVEAOSA-N	[M+H]+	[M+FA-H]-	Organic compounds	Phenylpropanoids and polyketides	Flavonoids	Flavonoid glycosides	Flavonoid O-glycosides
syringetin-3-O-galactoside	150313_S0313_syringetin-3-O-galactoside_POS_3min	C23H24O13	COC1=CC(=CC(OC)=C1O)C1=C(O[C@@H]2O[C@H](CO)[C@H](O)[C@H](O)[C@H]2O)C(=O)C2=C(O)C=C(O)C=C2O1	JMFWYRWPJVEZPV-UOCKATJYSA-N	[M+H]+	[M-H]-	Organic compounds	Phenylpropanoids and polyketides	Flavonoids	Flavonoid glycosides	Flavonoid O-glycosides
syringetin-3-O-glucoside	150313_S0314_syringetin-3-O-glucoside_POS_3min	C23H24O13	COC1=CC(=CC(OC)=C1O)C1=C(O[C@@H]2O[C@H](CO)[C@@H](O)[C@H](O)[C@H]2O)C(=O)C2=C(O)C=C(O)C=C2O1	JMFWYRWPJVEZPV-AVGVHVDKSA-N	[M+H]+	[M-H]-	Organic compounds	Phenylpropanoids and polyketides	Flavonoids	Flavonoid glycosides	Flavonoid O-glycosides
Tiliroside	150313_S0315_Tiliroside_POS_3min	C30H26O13	O[C@@H]1[C@@H](COC(=O)\C=C\C2=CC=C(O)C=C2)O[C@@H](OC2=C(OC3=CC(O)=CC(O)=C3C2=O)C2=CC=C(O)C=C2)[C@H](O)[C@H]1O	DVGGLGXQSFURLP-VWMSDXGPSA-N	[M+H]+	[M-H]-	Organic compounds	Phenylpropanoids and polyketides	Flavonoids	Flavonoid glycosides	Flavonoid O-glycosides
Vitexin	150313_S0316_Vitexin_POS_3min	C21H20O10	OC[C@H]1O[C@H]([C@H](O)[C@@H](O)[C@@H]1O)C1=C(O)C=C(O)C2=C1OC(=CC2=O)C1=CC=C(O)C=C1	SGEWCQFRYRRZDC-VPRICQMDSA-N	[M+H]+	[M-H]-	Organic compounds	Phenylpropanoids and polyketides	Flavonoids	Flavonoid glycosides	Flavonoid C-glycosides
vitexin-2''-O-rhamnoside	150313_S0317_vitexin-2-O-rhamnoside_POS_3min	C27H30O14	C[C@@H]1O[C@@H](O[C@@H]2[C@@H](O)[C@H](O)[C@@H](CO)O[C@H]2C2=C(O)C=C(O)C3=C2OC(=CC3=O)C2=CC=C(O)C=C2)[C@H](O)[C@H](O)[C@H]1O	LYGPBZVKGHHTIE-HUBYJIGHSA-N	[M+H]+	[M-H]-	Organic compounds	Phenylpropanoids and polyketides	Flavonoids	Flavonoid glycosides	Flavonoid C-glycosides
Rutin	150313_T0001_Rutin_POS_3min	C27H30O16	C[C@@H]1O[C@@H](OC[C@H]2O[C@@H](OC3=C(OC4=CC(O)=CC(O)=C4C3=O)C3=CC(O)=C(O)C=C3)[C@H](O)[C@@H](O)[C@@H]2O)[C@H](O)[C@H](O)[C@H]1O	IKGXIBQEEMLURG-NVPNHPEKSA-N	[M+H]+	[M-H]-	Organic compounds	Phenylpropanoids and polyketides	Flavonoids	Flavonoid glycosides	Flavonoid O-glycosides
(+)-Catechin hydrate	150313_T0002_plus-Catechin-hydrate_POS_3min	C15H14O6	O[C@H]1CC2=C(O)C=C(O)C=C2O[C@@H]1C1=CC(O)=C(O)C=C1	PFTAWBLQPZVEMU-DZGCQCFKSA-N	[M+H]+	[M-H]-	Organic compounds	Phenylpropanoids and polyketides	Flavonoids	Flavans	Flavan-3-ols
(+)-Epicatechin	150313_T0003_plus-Epicatechin_POS_3min	C15H14O6	O[C@H]1CC2=C(O)C=C(O)C=C2O[C@H]1C1=CC(O)=C(O)C=C1	PFTAWBLQPZVEMU-ZFWWWQNUSA-N	[M+H]+	[M-H]-	Organic compounds	Phenylpropanoids and polyketides	Flavonoids	Flavans	Flavan-3-ols
(-)-Epicatechin	150313_T0004_minus-Epicatechin_POS_3min	C15H14O6	O[C@@H]1CC2=C(O)C=C(O)C=C2O[C@@H]1C1=CC(O)=C(O)C=C1	PFTAWBLQPZVEMU-UKRRQHHQSA-N	[M+H]+	[M-H]-	Organic compounds	Phenylpropanoids and polyketides	Flavonoids	Flavans	Flavan-3-ols
Procyanidin B2	150313_T0005_Procyanidin-B2_POS_3min	C30H26O12	O[C@@H]1CC2=C(O[C@@H]1C1=CC(O)=C(O)C=C1)C([C@@H]1[C@@H](O)[C@H](OC3=CC(O)=CC(O)=C13)C1=CC(O)=C(O)C=C1)=C(O)C=C2O	XFZJEEAOWLFHDH-NFJBMHMQSA-N	[M+H]+	[M-H]-	Organic compounds	Phenylpropanoids and polyketides	Flavonoids	Biflavonoids and polyflavonoids	Biflavonoids and polyflavonoids
Procyanidin B1	150313_T0006_Procyanidin-B1_POS_3min	C30H26O12	O[C@H]1CC2=C(O[C@@H]1C1=CC(O)=C(O)C=C1)C([C@@H]1[C@@H](O)[C@H](OC3=CC(O)=CC(O)=C13)C1=CC(O)=C(O)C=C1)=C(O)C=C2O	XFZJEEAOWLFHDH-UKWJTHFESA-N	[M+H]+	[M-H]-	Organic compounds	Phenylpropanoids and polyketides	Flavonoids	Biflavonoids and polyflavonoids	Biflavonoids and polyflavonoids
Kaempferol-3-O-alpha-L-rhamnoside	150313_T0007_Kaempferol-3-O-alpha-L-rham_POS_3min	C21H20O10	C[C@@H]1O[C@@H](OC2=C(OC3=CC(O)=CC(O)=C3C2=O)C2=CC=C(O)C=C2)[C@H](O)[C@H](O)[C@H]1O	SOSLMHZOJATCCP-AEIZVZFYSA-N	[M+H]+	[M-H]-	Organic compounds	Phenylpropanoids and polyketides	Flavonoids	Flavonoid glycosides	Flavonoid O-glycosides
Kaempferol-7-O-alpha-L-rhamnoside	150313_T0008_Kaempferol-7-O-alpha-L-rham_POS_3min	C21H20O10	C[C@H]1OC(OC2=CC(O)=C3C(=O)C(O)=C(OC3=C2)C2=CC=C(O)C=C2)[C@@H](O)[C@@H](O)[C@@H]1O	HQNOUCSPWAGQND-UIXBWGQISA-N	[M+H]+	[M-H]-	Organic compounds	Phenylpropanoids and polyketides	Flavonoids	Flavonoid glycosides	Flavonoid O-glycosides
Kaempferol-3,7-O-bis-alpha-L-rhamnoside	150313_T0009_Kaempferol-3-7-O-bis-alpha_POS_3min	C27H30O14	C[C@@H]1O[C@@H](OC2=CC(O)=C3C(=O)C(O[C@@H]4O[C@@H](C)[C@H](O)[C@H](O)[C@H]4O)=C(OC3=C2)C2=CC=C(O)C=C2)[C@H](O)[C@@H](O)[C@H]1O	PUPKKEQDLNREIM-KPQJDSDZSA-N	[M+H]+	[M-H]-	Organic compounds	Phenylpropanoids and polyketides	Flavonoids	Flavonoid glycosides	Flavonoid O-glycosides
Kaempferol-3-O-beta-D-glucoside-7-O-alpha-L-rhamnoside	150313_T0010_Kaempferol-3-O-beta-D-gluco_POS_3min	C27H30O15	CC1OC(OC2=CC(O)=C3C(=O)C(OC4OC(CO)C(O)C(O)C4O)=C(OC3=C2)C2=CC=C(O)C=C2)C(O)C(O)C1O	JYXSWDCPHRTYGU-UHFFFAOYNA-N	[M+H]+	[M-H]-	Organic compounds	Phenylpropanoids and polyketides	Flavonoids	Flavonoid glycosides	Flavonoid O-glycosides
Kaempferol-3-O-beta-D-galactoside-7-O-alpha-L-rhamnoside	150313_T0011_Kaempferol-3-O-beta-D-galac_POS_3min	C27H30O15	C[C@@H]1O[C@@H](OC2=CC(O)=C3C(=O)C(O[C@@H]4O[C@H](CO)[C@H](O)[C@H](O)[C@H]4O)=C(OC3=C2)C2=CC=C(O)C=C2)[C@H](O)[C@H](O)[C@H]1O	JYXSWDCPHRTYGU-VYARGGPUSA-N	[M+H]+	[M-H]-	Organic compounds	Phenylpropanoids and polyketides	Flavonoids	Flavonoid glycosides	Flavonoid O-glycosides
Biochanin A	150313_T0077_Biochanin-A_POS_3min	C16H12O5	COC1=CC=C(C=C1)C1=COC2=CC(O)=CC(O)=C2C1=O	WUADCCWRTIWANL-UHFFFAOYSA-N	[M+H]+	[M-H]-	Organic compounds	Phenylpropanoids and polyketides	Isoflavonoids	O-methylated isoflavonoids	4'-O-methylated isoflavonoids
Liquiritigenin	150313_T0084_Liquiritigenin_POS_3min	C15H12O4	OC1=CC=C(C=C1)[C@@H]1CC(=O)C2=C(O1)C=C(O)C=C2	FURUXTVZLHCCNA-AWEZNQCLSA-N	[M+H]+	[M-H]-	Organic compounds	Phenylpropanoids and polyketides	Flavonoids	Flavans	Flavanones
pelargonidin chloride	150313_T0087_pelargonidin-chloride_POS_3min	C15H11O5	OC1=CC=C(C=C1)C1=[O+]C2=CC(O)=CC(O)=C2C=C1O	XVFMGWDSJLBXDZ-UHFFFAOYSA-O	[M+H]+	[M+FA-H]-	Organic compounds	Phenylpropanoids and polyketides	Flavonoids	Hydroxyflavonoids	7-hydroxyflavonoids
Isoliquiritigenin	150313_T0089_Isoliquiritigenin_POS_3min	C15H12O4	OC1=CC=C(\C=C\C(=O)C2=C(O)C=C(O)C=C2)C=C1	DXDRHHKMWQZJHT-FPYGCLRLSA-N	[M+H]+	[M-H]-	Organic compounds	Phenylpropanoids and polyketides	Linear 1,3-diarylpropanoids	Chalcones and dihydrochalcones	2'-Hydroxychalcones
(-)-Epigallocatechin Gallate	150313_T0098_minus-Epigallocatechin-Gal_POS_3min	C22H18O11	OC1=CC(O)=C2C[C@@H](OC(=O)C3=CC(O)=C(O)C(O)=C3)[C@H](OC2=C1)C1=CC(O)=C(O)C(O)=C1	WMBWREPUVVBILR-WIYYLYMNSA-N	[M+H]+	[M-H]-	Organic compounds	Phenylpropanoids and polyketides	Flavonoids	Flavans	Flavan-3-ols
Eriocitrin	150313_T0101_Eriocitrin_POS_3min	C27H32O15	C[C@@H]1O[C@@H](OC[C@H]2O[C@@H](OC3=CC(O)=C4C(=O)C[C@H](OC4=C3)C3=CC(O)=C(O)C=C3)[C@H](O)[C@@H](O)[C@@H]2O)[C@H](O)[C@H](O)[C@H]1O	OMQADRGFMLGFJF-MNPJBKLOSA-N	[M+H]+	[M-H]-	Organic compounds	Phenylpropanoids and polyketides	Flavonoids	Flavonoid glycosides	Flavonoid O-glycosides
Narirutin	150313_T0102_Narirutin_POS_3min	C27H32O14	C[C@@H]1O[C@@H](OC[C@H]2O[C@@H](OC3=CC(O)=C4C(=O)C[C@H](OC4=C3)C3=CC=C(O)C=C3)[C@H](O)[C@@H](O)[C@@H]2O)[C@H](O)[C@H](O)[C@H]1O	HXTFHSYLYXVTHC-AJHDJQPGSA-N	[M+H]+	[M-H]-	Organic compounds	Phenylpropanoids and polyketides	Flavonoids	Flavonoid glycosides	Flavonoid O-glycosides
Didymin	150313_T0103_Didymin_POS_3min	C28H34O14	COC1=CC=C(C=C1)[C@@H]1CC(=O)C2=C(O)C=C(O[C@@H]3O[C@H](CO[C@@H]4O[C@@H](C)[C@H](O)[C@@H](O)[C@H]4O)[C@@H](O)[C@H](O)[C@H]3O)C=C2O1	RMCRQBAILCLJGU-HIBKWJPLSA-N	[M+H]+	[M+FA-H]-	Organic compounds	Phenylpropanoids and polyketides	Flavonoids	Flavonoid glycosides	Flavonoid O-glycosides
Aloe-Emodin	150313_T0107_Aloe-Emodin_POS_3min	C15H10O5	OCC1=CC2=C(C(O)=C1)C(=O)C1=C(C=CC=C1O)C2=O	YDQWDHRMZQUTBA-UHFFFAOYSA-N	[M+H]+	[M-H]-	Organic compounds	Benzenoids	Anthracenes	Anthraquinones	Anthraquinones
Kaempferol-3-rhamnoside-7-glucoside	150320_T0141_Kaempferol-3-rhamnoside_POS_3min	C27H30O15	CC1O[C@@H](OC2=C(OC3=CC(O[C@@H]4OC(CO)[C@@H](O)[C@H](O)C4O)=CC(O)=C3C2=O)C2=CC=C(O)C=C2)[C@@H](O)C(O)[C@H]1O	MBLYALXOUBKFNE-QBEDIBAASA-N	[M+H]+	[M-H]-	Organic compounds	Phenylpropanoids and polyketides	Flavonoids	Flavonoid glycosides	Flavonoid O-glycosides
Quercetin-3-rhamnoside-7-glucoside	150320_T0142_Quercetin-3-rhamnoside_POS_3min	C27H30O16	C[C@@H]1O[C@@H](OC2=C(OC3=CC(O[C@@H]4O[C@H](CO)[C@@H](O)[C@H](O)[C@H]4O)=CC(O)=C3C2=O)C2=CC(O)=C(O)C=C2)[C@H](O)[C@H](O)[C@H]1O	MCTZMXCUYPDYNE-AHHFARBASA-N	[M+H]+	[M-H]-	Organic compounds	Phenylpropanoids and polyketides	Flavonoids	Flavonoid glycosides	Flavonoid O-glycosides
isorhamnetin-3-Galactoside-6''-Rhamnoside	150320_T0143_isorhamnetin-3-Galactoside_POS_3min	C28H32O16	COC1=C(O)C=CC(=C1)C1=C(O[C@@H]2O[C@H](CO[C@@H]3O[C@@H](C)[C@H](O)[C@@H](O)[C@H]3O)[C@H](O)[C@H](O)[C@H]2O)C(=O)C2=C(O)C=C(O)C=C2O1	UIDGLYUNOUKLBM-ZLADREHTSA-N	[M+H]+	[M-H]-	Organic compounds	Phenylpropanoids and polyketides	Flavonoids	Flavonoid glycosides	Flavonoid O-glycosides
isorhamnetin-3-Glucoside-4'-Glucoside	150320_T0146_isorhamnetin-3-Glucoside_POS_3min	C28H32O16	COC1=CC(=CC=C1OC1OC(CO)C(O)C(O)C1O)C1=C(OC2OC(CO)C(O)C(O)C2O)C(=O)C2=C(O1)C=C(O)C=C2O	VKVBSQRURLRCHO-UHFFFAOYNA-N	[M+H]+	[M-H]-	Organic compounds	Phenylpropanoids and polyketides	Flavonoids	Flavonoid glycosides	Flavonoid O-glycosides
Kaempferol-3-Galactoside-6''-Rhamnoside-3'''-Rhamnoside	150320_T0147_Kf-3-Galac-6-Rh-3-Rh_POS_3min	C33H40O19	C[C@@H]1O[C@@H](O[C@@H]2[C@@H](O)[C@H](C)O[C@@H](OC[C@H]3O[C@@H](OC4=C(OC5=CC(O)=CC(O)=C5C4=O)C4=CC=C(O)C=C4)[C@H](O)[C@@H](O)[C@H]3O)[C@@H]2O)[C@H](O)[C@H](O)[C@H]1O	UYVBMGULWGRDQT-KABOUGNXSA-N	[M+H]+	[M-H]-	Organic compounds	Phenylpropanoids and polyketides	Flavonoids	Flavonoid glycosides	Flavonoid O-glycosides
Kaempferol-3-Glucoside-2''-Rhamnoside-7-Rhamnoside	150320_T0149_Kf-3-Gluco-2-Rh-7-Rh_POS_3min	C33H40O19	C[C@@H]1O[C@@H](O[C@@H]2[C@@H](O)[C@H](O)[C@@H](CO)O[C@H]2OC2=C(OC3=CC(O[C@@H]4O[C@@H](C)[C@H](O)[C@@H](O)[C@H]4O)=CC(O)=C3C2=O)C2=CC=C(O)C=C2)[C@H](O)[C@H](O)[C@H]1O	DDELFAUOHDSZJL-CPGGTDLHSA-N	[M+H]+	[M-H]-	Organic compounds	Phenylpropanoids and polyketides	Flavonoids	Flavonoid glycosides	Flavonoid O-glycosides
Kaempferol-3-Glucoside-2''-p-coumaroyl	150320_T0150_Kf-3-Gluco-2-p-couma_POS_3min	C30H26O13	OC[C@H]1O[C@@H](OC2=C(OC3=CC(O)=CC(O)=C3C2=O)C2=CC=C(O)C=C2)[C@H](OC(=O)\C=C\C2=CC=C(O)C=C2)[C@@H](O)[C@@H]1O	IKONEAPXVKTZFF-NLGJGAJZSA-N	[M+H]+	[M-H]-	Organic compounds	Phenylpropanoids and polyketides	Flavonoids	Flavonoid glycosides	Flavonoid O-glycosides
Kaempferol-3-(2''-p-coumaroyl)Glucoside-7-Glucoside	150320_T0151_Kf-3-2-p-cou-Gluco-7-Gluco_POS_3min	C36H36O18	OCC1O[C@@H](OC2=CC(O)=C3C(OC(C4=CC=C(O)C=C4)=C(O[C@@H]4OC(CO)[C@H](O)[C@H](O)C4OC(=O)\C=C\C4=CC=C(O)C=C4)C3=O)=C2)C(O)[C@@H](O)[C@@H]1O	SOPVQGCZAWJHCX-GYZDXXQMSA-N	[M+H]+	[M-H]-	Organic compounds	Phenylpropanoids and polyketides	Flavonoids	Flavonoid glycosides	Flavonoid O-glycosides
Kaempferol-3-Glucoside-3''-Rhamnoside	150320_T0152_Kf-3-Gluco-3-Rh_POS_3min	C27H30O15	C[C@@H]1O[C@@H](O[C@H]2[C@H](O)[C@@H](CO)O[C@@H](OC3=C(OC4=CC(O)=CC(O)=C4C3=O)C3=CC=C(O)C=C3)[C@@H]2O)[C@H](O)[C@H](O)[C@H]1O	YFPYXTNSQOUHPS-NIILUQFKSA-N	[M+H]+	[M-H]-	Organic compounds	Phenylpropanoids and polyketides	Flavonoids	Flavonoid glycosides	Flavonoid O-glycosides
Kaempferol-3-Rhamnoside-4''-Rhamnoside-7-Rhamnoside	150320_T0153_Kf-3-Rh-4-Rh-7-Rh_POS_3min	C33H40O18	CC1O[C@@H](O[C@H]2C(C)O[C@@H](OC3=C(OC4=CC(O[C@@H]5OC(C)[C@H](O)[C@H](O)C5O)=CC(O)=C4C3=O)C3=CC=C(O)C=C3)[C@@H](O)C2O)C(O)[C@@H](O)[C@H]1O	NLJNYZLJCNVCNR-PVZMUOHISA-N	[M+H]+	[M-H]-	Organic compounds	Phenylpropanoids and polyketides	Flavonoids	Flavonoid glycosides	Flavonoid O-glycosides
Kaempferol-3-O-alpha-L-arabinoside	150320_T0154_Kf-3-O-alpha-L-arabinoside_POS_3min	C20H18O10	O[C@H]1CO[C@@H](OC2=C(OC3=CC(O)=CC(O)=C3C2=O)C2=CC=C(O)C=C2)[C@H](O)[C@H]1O	RNVUDWOQYYWXBJ-IEGSVRCHSA-N	[M+H]+	[M-H]-	Organic compounds	Phenylpropanoids and polyketides	Flavonoids	Flavonoid glycosides	Flavonoid O-glycosides
Kaempferol-3-Glucuronide	150320_T0156_Kf-3-Glucuronide_POS_3min	C21H18O12	O[C@@H]1[C@@H](O)[C@H](OC2=C(OC3=CC(O)=CC(O)=C3C2=O)C2=CC=C(O)C=C2)O[C@@H]([C@H]1O)C(O)=O	FNTJVYCFNVUBOL-ZUGPOPFOSA-N	[M+H]+	[M-H]-	Organic compounds	Phenylpropanoids and polyketides	Flavonoids	Flavonoid glycosides	Flavonoid O-glycosides
Myricetin-3-Galactoside	150320_T0160_Myricetin-3-Galactoside_POS_3min	C21H20O13	OC[C@H]1O[C@@H](OC2=C(OC3=CC(O)=CC(O)=C3C2=O)C2=CC(O)=C(O)C(O)=C2)[C@H](O)[C@@H](O)[C@H]1O	FOHXFLPXBUAOJM-MGMURXEASA-N	[M+H]+	[M-H]-	Organic compounds	Phenylpropanoids and polyketides	Flavonoids	Flavonoid glycosides	Flavonoid O-glycosides
Myricetin-3-Xyloside	150320_T0162_Myricetin-3-Xyloside_POS_3min	C20H18O12	O[C@@H]1CO[C@@H](OC2=C(OC3=CC(O)=CC(O)=C3C2=O)C2=CC(O)=C(O)C(O)=C2)[C@H](O)[C@H]1O	SBEOEJNITMVWLK-CFSKSFDZSA-N	[M+H]+	[M-H]-	Organic compounds	Phenylpropanoids and polyketides	Flavonoids	Flavonoid glycosides	Flavonoid O-glycosides
7-O-Methylquercetin-3-Galactoside-6''-Rhamnoside-3'''-Rhamnoside	150320_T0163_7-O-Me-3-Galac-6-Rh-3-Rh_POS_3min	C34H42O20	COC1=CC(O)=C2C(=O)C(OC3OC(COC4OC(C)C(O)C(OC5OC(C)C(O)C(O)C5O)C4O)C(O)C(O)C3O)=C(OC2=C1)C1=CC(O)=C(O)C=C1	NMGVHLDIHNFGQB-UHFFFAOYNA-N	[M+H]+	[M-H]-	Organic compounds	Phenylpropanoids and polyketides	Flavonoids	Flavonoid glycosides	Flavonoid O-glycosides
Quercetin-3-Arabinoside	150320_T0164_Quercetin-3-Arabinoside_POS_3min	C20H18O11	O[C@H]1CO[C@@H](OC2=C(OC3=CC(O)=CC(O)=C3C2=O)C2=CC(O)=C(O)C=C2)[C@H](O)[C@H]1O	PZZRDJXEMZMZFD-IEGSVRCHSA-N	[M+H]+	[M-H]-	Organic compounds	Phenylpropanoids and polyketides	Flavonoids	Flavonoid glycosides	Flavonoid O-glycosides
Quercetin-3-Glucuronide	150320_T0165_Quercetin-3-Glucuronide_POS_3min	C21H18O13	O[C@@H]1[C@@H](O)[C@H](OC2=C(OC3=CC(O)=CC(O)=C3C2=O)C2=CC(O)=C(O)C=C2)O[C@@H]([C@H]1O)C(O)=O	DUBCCGAQYVUYEU-ZUGPOPFOSA-N	[M+H]+	[M-H]-	Organic compounds	Phenylpropanoids and polyketides	Flavonoids	Flavonoid glycosides	Flavonoid O-glycosides
Quercetin-3-(6''-malonyl)-Glucoside	150320_T0166_Quercetin-3-6-malonyl-Gluco_POS_3min	C24H220O15	O[C@H]1[C@H](O)[C@@H](COC(=O)CC(O)=O)O[C@@H](OC2=C(OC3=CC(O)=CC(O)=C3C2=O)C2=CC(O)=C(O)C=C2)[C@@H]1O	NBQPHANHNTWDML-UJKBSQBPSA-N	[M+H]+	[M-H]-	Organic compounds	Phenylpropanoids and polyketides	Flavonoids	Flavonoid glycosides	Flavonoid O-glycosides
cyanidin-3-O-rhamnoside chloride	150320_V0030_cyanidin-3-O-rhamnoside_POS_3min	C21H21O10	C[C@@H]1O[C@@H](OC2=C([O+]=C3C=C(O)C=C(O)C3=C2)C2=CC(O)=C(O)C=C2)[C@H](O)[C@H](O)[C@H]1O	USWXMMRFOWNEOR-VWLKIGRWSA-O	[M+H]+	[M-2H]-	Organic compounds	Phenylpropanoids and polyketides	Flavonoids	Flavonoid glycosides	Flavonoid O-glycosides
Quercetin-3-D-xyloside	150320_V0057_Quercetin-3-D-xyloside_POS_3min	C20H18O11	O[C@@H]1COC(OC2=C(OC3=CC(O)=CC(O)=C3C2=O)C2=CC(O)=C(O)C=C2)[C@H](O)[C@H]1O	PZZRDJXEMZMZFD-DUYPVGENSA-N	[M+H]+	[M-H]-	Organic compounds	Phenylpropanoids and polyketides	Flavonoids	Flavonoid glycosides	Flavonoid O-glycosides
Procyanidin C1	150320_V0081_Procyanidin-C1_POS_3min	C45H38O18	O[C@@H]1CC2=C(O[C@@H]1C1=CC(O)=C(O)C=C1)C([C@@H]1[C@@H](O)[C@H](OC3=C([C@@H]4[C@@H](O)[C@H](OC5=CC(O)=CC(O)=C45)C4=CC(O)=C(O)C=C4)C(O)=CC(O)=C13)C1=CC(O)=C(O)C=C1)=C(O)C=C2O	MOJZMWJRUKIQGL-XILRTYJMSA-N	[M+H]+	[M-H]-	Organic compounds	Phenylpropanoids and polyketides	Flavonoids	Biflavonoids and polyflavonoids	Biflavonoids and polyflavonoids
Peonidin	150320_V0085_Peonidin_POS_3min	C16H13O6	COC1=C(O)C=CC(=C1)C1=C(O)C=C2C(O)=CC(O)=CC2=[O+]1	XFDQJKDGGOEYPI-UHFFFAOYSA-O	[M-2H]+	[M-H]-	Organic compounds	Phenylpropanoids and polyketides	Flavonoids	O-methylated flavonoids	3'-O-methylated flavonoids
Delphinidin	150320_V0086_Delphinidin_POS_3min	C15H11O7	OC1=CC2=[O+]C(=C(O)C=C2C(O)=C1)C1=CC(O)=C(O)C(O)=C1	JKHRCGUTYDNCLE-UHFFFAOYSA-O	[M-2H]+	[M-H]-	Organic compounds	Phenylpropanoids and polyketides	Flavonoids	Hydroxyflavonoids	7-hydroxyflavonoids
Petunidin	150320_V0087_Petunidin_POS_3min	C16H13O7	COC1=CC(=CC(O)=C1O)C1=C(O)C=C2C(O)=CC(O)=CC2=[O+]1	AFOLOMGWVXKIQL-UHFFFAOYSA-O	[M-2H]+	[M-H]-	Organic compounds	Phenylpropanoids and polyketides	Flavonoids	O-methylated flavonoids	3'-O-methylated flavonoids
Cyanidin-3-O-alpha-arabinopyranoside	150320_V0088_Cyanidin-3-O-alpha-arabino_POS_3min	C20H19O10	O[C@H]1CO[C@@H](OC2=C([O+]=C3C=C(O)C=C(O)C3=C2)C2=CC(O)=C(O)C=C2)C(O)C1O	KUCVMQMKRICXJC-VLNXYBQZSA-O	[M+H]+	[M-2H]-	Organic compounds	Phenylpropanoids and polyketides	Flavonoids	Flavonoid glycosides	Flavonoid O-glycosides
Peonidin-3-O-beta-galactopyranoside	150320_V0089_Peonidin-3-O-beta-galactopy_POS_3min	C22H23O11	COC1=C(O)C=CC(=C1)C1=C(O[C@@H]2O[C@H](CO)[C@H](O)[C@H](O)[C@H]2O)C=C2C([O-])=CC(O)=CC2=[O+]1	ZZWPMFROUHHAKY-VRRLNDPFSA-N	[M+H]+	[M-2H]-	Organic compounds	Phenylpropanoids and polyketides	Flavonoids	Flavonoid glycosides	Flavonoid O-glycosides
Peonidin-3-O-alpha-arabinopyranoside	150320_V0090_Peonidin-3-O-alpha-arabino_POS_3min	C21H21O10	COC1=C(O)C=CC(=C1)C1=C(OC2OCC(O)C(O)C2O)C=C2C([O-])=CC(O)=CC2=[O+]1	KRUPPTWQKIEURV-UHFFFAOYNA-N	[M+H]+	[M-2H]-	Organic compounds	Phenylpropanoids and polyketides	Flavonoids	Flavonoid glycosides	Flavonoid O-glycosides
Delphinidin-3-O-beta-glucopyranoside	150320_V0091_Delphinidin-3-O-beta-glucopy_POS_3min	C21H21O12	OC[C@H]1O[C@@H](OC2=C([O+]=C3C=C(O)C=C(O)C3=C2)C2=CC(O)=C(O)C(O)=C2)[C@H](O)[C@@H](O)[C@@H]1O	XENHPQQLDPAYIJ-PEVLUNPASA-O	[M-2H]+	[M-H]-	Organic compounds	Phenylpropanoids and polyketides	Flavonoids	Flavonoid glycosides	Flavonoid O-glycosides
Petunidin-3-O-beta-glucopyranoside	150320_V0092_Petunidin-3-O-beta-glucopy_POS_3min	C22H23O12	COC1=CC(=CC(O)=C1O)C1=C(O[C@@H]2O[C@H](CO)[C@@H](O)[C@H](O)[C@H]2O)C=C2C(O)=CC(O)=CC2=[O+]1	CCQDWIRWKWIUKK-QKYBYQKWSA-O	[M-2H]+	[M-H]-	Organic compounds	Phenylpropanoids and polyketides	Flavonoids	Flavonoid glycosides	Flavonoid O-glycosides
Quercetin-3,4'-O-di-beta-glucopyranoside	150320_V0093_Q-3-4-O-di-beta-glucopy_POS_3min	C27H30O17	OC[C@H]1O[C@@H](OC2=C(O)C=C(C=C2)C2=C(O[C@@H]3O[C@H](CO)[C@@H](O)[C@H](O)[C@H]3O)C(=O)C3=C(O)C=C(O)C=C3O2)[C@H](O)[C@@H](O)[C@@H]1O	RPVIQWDFJPYNJM-DEFKTLOSSA-N	[M+H]+	[M-H]-	Organic compounds	Phenylpropanoids and polyketides	Flavonoids	Flavonoid glycosides	Flavonoid O-glycosides
Cyanidin-3-O-(2''-O-beta-xylopyranosyl-beta-glucopyranoside)	150320_V0094_Cya-3O-2O-beta-xyl-beta-glu_POS_3min	C26H29O15	OC[C@H]1O[C@@H](OC2=C([O+]=C3C=C(O)C=C(O)C3=C2)C2=CC(O)=C(O)C=C2)[C@H](O[C@@H]2OC[C@@H](O)[C@H](O)[C@H]2O)[C@@H](O)[C@@H]1O	ZPPQIOUITZSYAO-AOBOYTTNSA-O	[M+H]+	[M-2H]-	Organic compounds	Phenylpropanoids and polyketides	Flavonoids	Flavonoid glycosides	Flavonoid O-glycosides
Cyanidin-3-O-(2''-O-beta-glucopyranosyl-beta-glucopyranoside)	150320_V0095_Cya-3O-2O-beta-glu-beta-glu_POS_3min	C27H31O16	OC[C@H]1O[C@@H](O[C@H]2[C@H](OC3=C([O+]=C4C=C(O)C=C(O)C4=C3)C3=CC(O)=C(O)C=C3)O[C@H](CO)[C@@H](O)[C@@H]2O)[C@H](O)[C@@H](O)[C@@H]1O	SXYMMDGPXYVCER-WGNLCONDSA-O	[M+H]+	[M-2H]-	Organic compounds	Phenylpropanoids and polyketides	Flavonoids	Flavonoid glycosides	Flavonoid O-glycosides
Peonidin-3,5-O-di-beta-glucopyranoside	150320_V0096_Peonidin-3-5-O-di-beta-glu_POS_3min	C28H33O16	COC1=C(O)C=CC(=C1)C1=C(O[C@@H]2O[C@H](CO)[C@@H](O)[C@H](O)[C@H]2O)C=C2C(O[C@@H]3O[C@H](CO)[C@@H](O)[C@H](O)[C@H]3O)=CC(O)=CC2=[O+]1	IPVSUYLZIAYTOK-DPOJTEBASA-O	[M+H]+	[M-2H]-	Organic compounds	Phenylpropanoids and polyketides	Flavonoids	Flavonoid glycosides	Flavonoid O-glycosides
Delphinidin-3-O-(6''-O-alpha-rhamnopyranosyl-beta-glucopyranoside)	150320_V0097_Del-3O-6O-alpha-rh-beta-glu_POS_3min	C27H31O16	C[C@@H]1O[C@@H](OC[C@H]2O[C@@H](OC3=C([O+]=C4C=C(O)C=C(O)C4=C3)C3=CC(O)=C(O)C(O)=C3)[C@H](O)[C@@H](O)[C@@H]2O)[C@H](O)[C@H](O)[C@H]1O	PLKUTZNSKRWCCA-LTSKFBHWSA-O	[M+H]+	[M-2H]-	Organic compounds	Phenylpropanoids and polyketides	Flavonoids	Flavonoid glycosides	Flavonoid O-glycosides
Delphinidin-3-O-(2''-O-beta-xylopyranosyl-beta-glucopyranoside)	150320_V0098_Del-3O-2O-beta-xyl-beta-glu_POS_3min	C26H29O16	OC[C@H]1O[C@@H](OC2=C([O+]=C3C=C(O)C=C(O)C3=C2)C2=CC(O)=C(O)C(O)=C2)[C@H](O[C@@H]2OC[C@@H](O)[C@H](O)[C@H]2O)[C@@H](O)[C@@H]1O	TWYYVOVDSNRIJM-AFAGGVQESA-O	[M]+	[M-2H]-	Organic compounds	Phenylpropanoids and polyketides	Flavonoids	Flavonoid glycosides	Flavonoid O-glycosides
Cyanidin-3-O-(2''-O-beta-xylopyranosyl-beta-glucopyranoside)-5-O-beta-glucopyranoside	150320_V0099_Cy-3O2O-b-xyl-b-glu-5O-b-glu_POS_3min	C32H39O20	OC[C@H]1O[C@@H](OC2=CC(O)=CC3=[O+]C(=C(O[C@@H]4O[C@H](CO)[C@@H](O)[C@H](O)[C@H]4O[C@@H]4OC[C@@H](O)[C@H](O)[C@H]4O)C=C23)C2=CC(O)=C(O)C=C2)[C@H](O)[C@@H](O)[C@@H]1O	OLBLWNPOURNBCY-MRBLLYQQSA-O	[M+H]+	[M-2H]-	Organic compounds	Phenylpropanoids and polyketides	Flavonoids	Flavonoid glycosides	Flavonoid O-glycosides
Cyanidin-3-O-(6''-O-(E-p-coum)-2''-O-(beta-xylopyranosyl)-beta-glucopyranoside)-5-O-beta-glucopyranoside trifluoroacetate salt	150320_V0100_Cy3O6OEpco2Obxylbglu5Obglu_POS_3min	C41H45O22	OC[C@H]1O[C@@H](OC2=CC(O)=CC3=[O+]C(=C(O[C@@H]4O[C@H](COC(=O)\C=C\C5=CC=C(O)C=C5)[C@@H](O)[C@H](O)[C@H]4O[C@@H]4OC[C@@H](O)[C@H](O)[C@H]4O)C=C23)C2=CC(O)=C(O)C=C2)[C@H](O)[C@@H](O)[C@@H]1O	JSYDBTWJIIAZPU-NEVABJEQSA-O	[M+H]+	[M-2H]-	Organic compounds	Phenylpropanoids and polyketides	Flavonoids	Flavonoid glycosides	Flavonoid O-glycosides
Petunidin-3-O-(6''-O-(4'''-O-E-coum)-alpha-rhamnopyranosyl-beta-glucopyranosyl)-5-O-beta-glucopyranoside trifluoroacetate salt	150320_V0101_Pet3O6O4OEco-arhbglu5Obglu_POS_3min	C43H49O23	COC1=CC(=CC(O)=C1O)C1=C(OC2O[C@H](COC3O[C@@H](C)[C@H](OC(=O)\C=C\C4=CC=C(O)C=C4)[C@@H](O)[C@H]3O)[C@@H](O)[C@H](O)[C@H]2O)C=C2C(OC3O[C@H](CO)[C@@H](O)[C@H](O)[C@H]3O)=CC(O)=CC2=[O+]1	BXEZTCOKOLHMKY-CHYZIXFFSA-O	[M+H]+	[M-H]-	Organic compounds	Phenylpropanoids and polyketides	Flavonoids	Flavonoid glycosides	Flavonoid O-glycosides
Scopoletin	150320_V0122_Scopoletin_POS_3min	C10H8O4	COC1=C(O)C=C2OC(=O)C=CC2=C1	RODXRVNMMDRFIK-UHFFFAOYSA-N	[M+H]+	[M-H]-	Organic compounds	Phenylpropanoids and polyketides	Coumarins and derivatives	Hydroxycoumarins	7-hydroxycoumarins
Daphnetin	150320_V0123_Daphnetin_POS_3min	C9H6O4	OC1=C(O)C2=C(C=CC(=O)O2)C=C1	ATEFPOUAMCWAQS-UHFFFAOYSA-N	[M+H]+	[M-H]-	Organic compounds	Phenylpropanoids and polyketides	Coumarins and derivatives	Hydroxycoumarins	7,8-dihydroxycoumarins
6,7-Dihydroxycoumarin	150320_V0124_6-7-Dihydroxycoumarin_POS_3min	C9H6O4	OC1=CC2=C(C=CC(=O)O2)C=C1O	ILEDWLMCKZNDJK-UHFFFAOYSA-N	[M+H]+	[M-H]-	Organic compounds	Phenylpropanoids and polyketides	Coumarins and derivatives	Hydroxycoumarins	6,7-dihydroxycoumarins
Esculin sesquihydrate	150320_V0125_Esculin-sesquihydrate_POS_3min	C15H16O9	OC[C@H]1O[C@@H](OC2=C(O)C=C3OC(=O)C=CC3=C2)[C@H](O)[C@@H](O)[C@@H]1O	XHCADAYNFIFUHF-TVKJYDDYSA-N	[M+H]+	[M-H]-	Organic compounds	Phenylpropanoids and polyketides	Coumarins and derivatives	Coumarin glycosides	Coumarin glycosides
cis-Cinnamic acid	150320_V0149_cis-Cinnamic-acid_POS_3min	C9H8O2	OC(=O)C=CC1=CC=CC=C1	WBYWAXJHAXSJNI-UHFFFAOYSA-N	[M+H]+	[M-H]-	Organic compounds	Phenylpropanoids and polyketides	Cinnamic acids and derivatives	Cinnamic acids	Cinnamic acids
Flavone	150320_V0156_Flavone_POS_3min	C15H10O2	O=C1C=C(OC2=CC=CC=C12)C1=CC=CC=C1	VHBFFQKBGNRLFZ-UHFFFAOYSA-N	[M+H]+	[M-H]-	Organic compounds	Phenylpropanoids and polyketides	Flavonoids	Flavones	Flavones
2'-Hydroxyflavanone	150320_V0157_2-Hydroxyflavanone_POS_3min	C15H12O3	OC1=CC=CC=C1C1CC(=O)C2=CC=CC=C2O1	KZKWCKFDCPVDFJ-UHFFFAOYNA-N	[M+H]+	[M-H]-	Organic compounds	Phenylpropanoids and polyketides	Flavonoids	Flavans	Flavanones
6-Hydroxyflavanone	150320_V0158_6-Hydroxyflavanone_POS_3min	C15H12O3	OC1=CC2=C(OC(CC2=O)C2=CC=CC=C2)C=C1	XYHWPQUEOOBIOW-UHFFFAOYNA-N	[M+H]+	[M-H]-	Organic compounds	Phenylpropanoids and polyketides	Flavonoids	Flavans	Flavanones
Hirsutine	150324_V0247_Hirsutine_POS_3min	C22H28N2O3	CC[C@H]1CN2CCC3=C(NC4=CC=CC=C34)[C@H]2C[C@@H]1\C(=C/OC)C(=O)OC	NMLUOJBSAYAYEM-AZQGJTAVSA-N	[M+H]+	[M-H]-	Organic compounds	Alkaloids and derivatives	Corynanthean-type alkaloids		Corynanthean-type alkaloids
Hirsuteine	150324_V0248_Hirsuteine_POS_3min	C22H26N2O3	CO\C=C(/[C@H]1C[C@H]2N(CCC3=C2NC2=CC=CC=C32)C[C@@H]1C=C)C(=O)OC	TZUGIFAYWNNSAO-AZQGJTAVSA-N	[M+H]+	[M-H]-	Organic compounds	Alkaloids and derivatives	Corynanthean-type alkaloids		Corynanthean-type alkaloids
Pteropodine	150324_V0249_Pteropodine_POS_3min	C21H24N2O4	COC(=O)C1=CO[C@@H](C)[C@@H]2CN3CC[C@@]4([C@@H]3C[C@H]12)C(O)=NC1=CC=CC=C41	JMIAZDVHNCCPDM-QLMFUGSGSA-N	[M+H]+	[M-H]-	Organic compounds	Organoheterocyclic compounds	Indolizidines		Indolizidines
Isopteropodine	150324_V0250_Isopteropodine_POS_3min	C21H24N2O4	COC(=O)C1=CO[C@@H](C)[C@@H]2CN3CC[C@]4([C@@H]3C[C@H]12)C(O)=NC1=CC=CC=C41	JMIAZDVHNCCPDM-PFDNRQJHSA-N	[M+H]+	[M-H]-	Organic compounds	Organoheterocyclic compounds	Indolizidines		Indolizidines
Formosanine	150324_V0251_Formosanine_POS_3min	C21H24N2O4	COC(=O)C1=CO[C@H](C)[C@H]2CN3CC[C@@]4([C@@H]3C[C@H]12)C(O)=NC1=CC=CC=C41	JMIAZDVHNCCPDM-XJKYNJMSSA-N	[M+H]+	[M-H]-	Organic compounds	Organoheterocyclic compounds	Indolizidines		Indolizidines
Isoformosanine · HCl	150324_V0252_Isoformosanine_POS_3min	C21H24N2O4	COC(=O)C1=CO[C@H](C)[C@H]2CN3CC[C@]4([C@@H]3C[C@H]12)C(O)=NC1=CC=CC=C41	JMIAZDVHNCCPDM-DQDWJNSRSA-N	[M+H]+	[M-H]-	Organic compounds	Organoheterocyclic compounds	Indolizidines		Indolizidines
Rhynchophylline	150324_V0253_Rhynchophylline_POS_3min	C22H28N2O4	CC[C@H]1CN2CC[C@@]3([C@@H]2C[C@@H]1\C(=C/OC)C(=O)OC)C(O)=NC1=CC=CC=C31	DAXYUDFNWXHGBE-KAXDATADSA-N	[M+H]+	[M-H]-	Organic compounds	Organoheterocyclic compounds	Indolizidines		Indolizidines
Isorhynchophylline	150324_V0254_Isorhynchophylline_POS_3min	C22H28N2O4	CC[C@H]1CN2CC[C@]3([C@@H]2C[C@@H]1\C(=C/OC)C(=O)OC)C(O)=NC1=CC=CC=C31	DAXYUDFNWXHGBE-VKCGGMIFSA-N	[M+H]+	[M-H]-	Organic compounds	Organoheterocyclic compounds	Indolizidines		Indolizidines
Mitraphylline	150324_V0255_Mitraphylline_POS_3min	C21H24N2O4	COC(=O)C1=CO[C@@H](C)[C@H]2CN3CC[C@@]4([C@@H]3C[C@H]12)C(O)=NC1=CC=CC=C41	JMIAZDVHNCCPDM-DAFCLMLCSA-N	[M+H]+	[M-H]-	Organic compounds	Organoheterocyclic compounds	Indolizidines		Indolizidines
5(S)-5-carboxystrictosidine	150324_V0256_5-S-5-carboxystrictosidine_POS_3min	C28H34N2O11	COC(=O)C1=CO[C@@H](O[C@@H]2O[C@H](CO)[C@@H](O)[C@H](O)[C@H]2O)[C@H](C=C)[C@@H]1C[C@@H]1N[C@@H](CC2=C1NC1=CC=CC=C21)C(O)=O	LHKZIVMTXZLOTP-RMKGEEGASA-N	[M+H]+	[M-H]-	Organic compounds	Lipids and lipid-like molecules	Prenol lipids	Terpene glycosides	Terpene glycosides
Tubotaiwine	150324_V0257_Tubotaiwine_POS_3min	C20H24N2O2	CCC1C2N3CCC22C(NC4=CC=CC=C24)=C(C1CC3)C(=O)OC	RLAKWLFUMAABBE-UHFFFAOYNA-N	[M+H]+	[M-H]-	Organic compounds	Alkaloids and derivatives	Strychnos alkaloids		Strychnos alkaloids
19S-Methoxytubotaiwine	150324_V0258_19S-Methoxytubotaiwine_POS_3min	C21H26N2O3	CO[C@H](C)C1[C@H]2N3CC[C@@]22C(NC4=CC=CC=C24)=C([C@H]1CC3)C(=O)OC	LTOOPESWVADEAE-JHOCLNBPSA-N	[M+H]+	[M-H]-	Organic compounds	Alkaloids and derivatives	Strychnos alkaloids		Strychnos alkaloids
Kopsinine	150324_V0259_Kopsinine_POS_3min	C21H26N2O2	COC(=O)[C@@H]1C[C@]23CCCN4CC[C@]5(C24)C2=CC=CC=C2N[C@]15CC3	IYLRRIUNGGQRTN-GKCDKPGPSA-N	[M+H]+	[M-H]-	Organic compounds	Alkaloids and derivatives	Aspidofractine alkaloids		Aspidofractine alkaloids
Kopsinoline	150324_V0260_Kopsinoline_POS_3min	C21H26N2O3	COC(=O)[C@@H]1C[C@@]23CCC[N@@]4(=O)CC[C@@]5([C@@H]24)C2=CC=CC=C2N[C@@]15CC3	KWXHCCIXBUPHTG-ICLMVOIRSA-N	[M+H]+	[M-H]-	Organic compounds	Alkaloids and derivatives	Aspidofractine alkaloids		Aspidofractine alkaloids
11,12-Methylenedioxykopsinaline	150324_V0261_11-12-Methylenedioxykopsina_POS_3min	C22H26N2O5	COC(=O)[C@]1(O)C[C@]23CCCN4CC[C@]5([C@H]24)C2=C(N[C@]15CC3)C1=C(OCO1)C=C2	JVIKUDVTJCANPX-NBYDKTAJSA-N	[M+H]+	[M-H]-	Organic compounds	Alkaloids and derivatives	Aspidofractine alkaloids		Aspidofractine alkaloids
Lyalosidic acid	150324_V0262_Lyalosidic-acid_POS_3min	C26H28N2O9	OC[C@H]1O[C@@H](O[C@@H]2OC=C([C@H](CC3=NC=CC4=C3NC3=CC=CC=C43)[C@H]2C=C)C(O)=O)[C@H](O)[C@@H](O)[C@@H]1O	UZLBTLIRYSYTRG-FMKZDVGKSA-N	[M+H]+	[M-H]-	Organic compounds	Lipids and lipid-like molecules	Prenol lipids	Terpene glycosides	Terpene glycosides
Tabersonine	150324_V0263_Tabersonine_POS_3min	C21H24N2O2	CC[C@@]12CC(C(=O)OC)=C3NC4=CC=CC=C4[C@@]33CCN(CC=C1)[C@@H]23	FNGGIPWAZSFKCN-ACRUOGEOSA-N	[M+H]+	[M+FA-H]-	Organic compounds	Alkaloids and derivatives	Plumeran-type alkaloids		Plumeran-type alkaloids
14,15-Dehydro-16-epi-vincamine	150324_V0264_14-15-Dehydro-16-epi-vincami_POS_3min	C21H24N2O3	CC[C@]12C[C@](O)(N3C4=CC=CC=C4C4=C3[C@H]1N(CC4)CC=C2)C(=O)OC	BQGJXFQCMYJENQ-HLAWJBBLSA-N	[M+H]+	[M-H]-	Organic compounds	Alkaloids and derivatives	Eburnan-type alkaloids		Eburnan-type alkaloids
Voacangine	150324_V0265_Voacangine_POS_3min	C22H28N2O4	CC[C@H]1C[C@@H]2CN3CCC4=C(NC5=C4C=C(OC)C=C5)[C@](C2)([C@H]13)C(=O)OC	MMAYTCMMKJYIAM-RUGRQLENSA-N	[M+H]+	[M-H]-	Organic compounds	Alkaloids and derivatives	Ibogan-type alkaloids		Ibogan-type alkaloids
7alpha-Voacangine hydroxyindolenine	150324_V0266_7alpha-Voacangine_POS_3min	C22H28N2O4	CC[C@@H]1C[C@@H]2CN3CCC4(O)C5=C(C=CC(OC)=C5)N=C4C(C2)(C13)C(=O)OC	AVRFPRAAVSCSSZ-GSEWTJHMSA-N	[M+H]+	[M-H]-	Organic compounds	Alkaloids and derivatives	Ibogan-type alkaloids		Ibogan-type alkaloids
Voacristine	150324_V0267_Voacristine_POS_3min	C22H28N2O4	COC(=O)[C@@]12C[C@H]3C[C@H]([C@H](C)O)[C@@H]1N(C3)CCC1=C2NC2=C1C=C(OC)C=C2	OYMQKBZMKFJPMH-VJMPXSKLSA-N	[M+H]+	[M-H]-	Organic compounds	Alkaloids and derivatives	Ibogan-type alkaloids		Ibogan-type alkaloids
Voacamine(Pure)	150324_V0268_Voacamine-Pure_POS_3min	C43H52N4O5	CC[C@H]1C[C@@H]2CN3CCC4=C(NC5=CC([C@H]6C[C@@H]7C([C@@H](CC8=C6NC6=CC=CC=C86)N(C)C\C7=C\C)C(=O)OC)=C(OC)C=C45)[C@](C2)([C@H]13)C(=O)OC	VCMIRXRRQJNZJT-XRMSBCOFSA-N	[M+H]+	[M-H]-	Organic compounds	Alkaloids and derivatives	Ibogan-type alkaloids		Ibogan-type alkaloids
Subsessiline	150324_V0269_Subsessiline_POS_3min	C43H48N4O6	COC(=O)C1=C2NC3=CC=CC=C3C22CCN3C2C2(CCOC2C24CC5CC67CCOC6CCN6CCC8(C76)C6=C(N(C2)C58OC34)C(OC)=CC=C6)C1	RZBFPDQKWUWUCK-UHFFFAOYNA-N	[M+H]+	[M-H]-	Organic compounds	Alkaloids and derivatives	Aspidospermatan-type alkaloids		Aspidospermatan-type alkaloids
Gardneramine	150324_V0270_Gardneramine_POS_3min	C23H28N2O5	COC\C=C1/CN2[C@H]3CC45C2C[C@H]1[C@@H]3COC4=NC1=C5C(OC)=C(OC)C=C1OC	RIMDDIPKIZTBHU-KPDHXFAYSA-N	[M+H]+	[M-H]-	Organic compounds	Organoheterocyclic compounds	Indoles and derivatives	Indoles	3-alkylindoles
Gardnutine	150324_V0271_Gardnutine_POS_3min	C20H22N2O2	COC1=CC2=C(C=C1)C1=C(N2)[C@@H]2CC3C4CO[C@H]1[C@@H]4N2C\C3=C\C	XJTWLFBHBFSVRS-CRJBWSHOSA-N	[M+H]+	[M-H]-	Organic compounds	Alkaloids and derivatives	Macroline alkaloids		Macroline alkaloids
Gardnerine	150324_V0272_Gardnerine_POS_3min	C20H24N2O2	COC1=CC2=C(C=C1)C1=C(N2)[C@@H]2CC3C(CO)C(C1)N2C\C3=C\C	RBALEJFQJCAPLN-RFEOFLAMSA-N	[M+H]+	[M-H]-	Organic compounds	Alkaloids and derivatives	Macroline alkaloids		Macroline alkaloids
Hydroxygardnutine	150324_V0273_Hydroxygardnutine_POS_3min	C20H22N2O3	COC1=CC2=C(C=C1)C1=C(N2)[C@@H]2C[C@@H]3[C@@H]4CO[C@H]1[C@@H]4N2C\C3=C\CO	OUONWRIEOZGMSQ-NUUNSNFRSA-N	[M+H]+	[M-H]-	Organic compounds	Alkaloids and derivatives	Macroline alkaloids		Macroline alkaloids
Koumidine	150324_V0274_Koumidine_POS_3min	C19H22N2O	C\C=C1/CN2[C@H]3CC4=C(NC5=CC=CC=C45)[C@@H]2C[C@H]1[C@@H]3CO	VXTDUGOBAOLMED-CPEJFPLXSA-N	[M+H]+	[M-H]-	Organic compounds	Alkaloids and derivatives	Macroline alkaloids		Macroline alkaloids
Koumine	150324_V0275_Koumine_POS_3min	C20H22N2O	CN1C[C@@]2(C=C)[C@@H]3C[C@@H]4OC[C@@H]3[C@@H]1C[C@]21C4=NC2=CC=CC=C12	VTLYEMHGPMGUOT-XMHJOAAQSA-N	[M+H]+	[M-H]-	Organic compounds	Organoheterocyclic compounds	Indoles and derivatives	Indoles	3-alkylindoles
Gelsenicine	150324_V0276_Gelsenicine_POS_3min	C19H22N2O3	CCC1=N[C@H]2C[C@]3([C@H]4C[C@@H]1[C@@H]2CO4)C(=O)N(OC)C1=CC=CC=C31	BIGABVPVCRHEES-NWPJSNQLSA-N	[M+H]+	[M-H]-	Organic compounds	Organoheterocyclic compounds	Indoles and derivatives		Indoles and derivatives
Gelsemine	150324_V0277_Gelsemine_POS_3min	C20H22N2O2	CN1C[C@@]2(C=C)C3C[C@H]4OC[C@@H]3[C@@H]1[C@@H]2[C@@]41C(O)=NC2=CC=CC=C12	NFYYATWFXNPTRM-ICFOCEFXSA-N	[M+H]+	[M-H]-	Organic compounds	Alkaloids and derivatives	Gelsemium alkaloids		Gelsemium alkaloids
Gelsevirine · HCl	150324_V0278_Gelsevirine_POS_3min	C21H24N2O3	CON1C(=O)[C@@]2([C@H]3[C@H]4[C@H]5CO[C@@H]2C[C@H]5[C@@]3(CN4C)C=C)C2=CC=CC=C12	SSSCMFCWHWCCEH-MTYPYGCKSA-N	[M+H]+	[M-H]-	Organic compounds	Alkaloids and derivatives	Gelsemium alkaloids		Gelsemium alkaloids
Humantenine · HCl	150324_V0279_Humantenine_POS_3min	C21H26N2O3	CON1C(=O)[C@@]2(C[C@H]3[C@H]4CO[C@H]2C[C@@H]4\C(CN3C)=C\C)C2=CC=CC=C12	SJKRPUOXUNOPOP-HEXYGZIHSA-N	[M+H]+	[M-H]-	Organic compounds	Alkaloids and derivatives	Gelsemium alkaloids		Gelsemium alkaloids
Sempervirine	150324_V0280_Sempervirine_POS_3min	C19H16N2	C1CCC2=CC3=C4N=C5C=CC=CC5=C4C=CN3C=C2C1	UQVUEULZDJRMJR-UHFFFAOYSA-N	[M+H]+	[M-H]-	Organic compounds	Organoheterocyclic compounds	Indoles and derivatives	Pyridoindoles	Beta carbolines
Calycanthine	150324_V0281_Calycanthine_POS_3min	C22H26N4	CN1CC[C@@]23[C@@H]4NC5=CC=CC=C5[C@]2(CCN4C)[C@@H]1NC1=CC=CC=C31	XSYCDVWYEVUDKQ-GXRSIYKFSA-N	[M+H]+	[M-H]-	Organic compounds	Organoheterocyclic compounds	Quinolines and derivatives	Aminoquinolines and derivatives	Aminoquinolines and derivatives
4-Hydroxy-3-methoxycinnamaldehyde	150403_0006_4-Hydroxy-3-methoxycinnamal_POS_3min	C10H10O3	COC1=C(O)C=CC(\C=C\C=O)=C1	DKZBBWMURDFHNE-NSCUHMNNSA-N	[M+H]+	[M-H]-	Organic compounds	Benzenoids	Phenols	Methoxyphenols	Methoxyphenols
Cinnamyl alcohol	150403_0009_Cinnamyl-alcohol_POS_3min	C9H10O	OC\C=C\C1=CC=CC=C1	OOCCDEMITAIZTP-QPJJXVBHSA-N	[M+H]+	[M-H]-	Organic compounds	Phenylpropanoids and polyketides	Cinnamyl alcohols		Cinnamyl alcohols
4-Hydroxy-3-methoxycinnamic acid	150403_0011_4-Hydroxy-3-methoxycinna-acid_POS_3min	C10H10O4	COC1=C(O)C=CC(\C=C\C(O)=O)=C1	KSEBMYQBYZTDHS-HWKANZROSA-N	[M+H]+	[M-H]-	Organic compounds	Phenylpropanoids and polyketides	Cinnamic acids and derivatives	Hydroxycinnamic acids and derivatives	Hydroxycinnamic acids
Chalcone	150403_0072_Chalcone_POS_3min	C15H12O	O=C(\C=C\C1=CC=CC=C1)C1=CC=CC=C1	DQFBYFPFKXHELB-VAWYXSNFSA-N	[M+H]+	[M-H]-	Organic compounds	Phenylpropanoids and polyketides	Linear 1,3-diarylpropanoids	Chalcones and dihydrochalcones	Retrochalcones
Sinapyl alcohol	150403_0100_Sinapyl-alcohol_POS_3min	C11H14O4	COC1=CC(\C=C\CO)=CC(OC)=C1O	LZFOPEXOUVTGJS-ONEGZZNKSA-N	[M+H]+	[M-H]-	Organic compounds	Benzenoids	Phenols	Methoxyphenols	Methoxyphenols
trans-Cinnamic acid	150403_0105_trans-Cinnamic-acid_POS_3min	C9H8O2	OC(=O)\C=C\C1=CC=CC=C1	WBYWAXJHAXSJNI-VOTSOKGWSA-N	[M+H]+	[M-H]-	Organic compounds	Phenylpropanoids and polyketides	Cinnamic acids and derivatives	Cinnamic acids	Cinnamic acids
Coniferyl alcohol	150403_0115_Coniferyl-alcohol_POS_3min	C10H12O3	COC1=C(O)C=CC(\C=C\CO)=C1	JMFRWRFFLBVWSI-NSCUHMNNSA-N	[M+H]+	[M-H]-	Organic compounds	Benzenoids	Phenols	Methoxyphenols	Methoxyphenols
Sinapic acid	150403_0156_Sinapic-acid_POS_3min	C11H12O5	COC1=CC(\C=C\C(O)=O)=CC(OC)=C1O	PCMORTLOPMLEFB-ONEGZZNKSA-N	[M+H]+	[M-H]-	Organic compounds	Phenylpropanoids and polyketides	Cinnamic acids and derivatives	Hydroxycinnamic acids and derivatives	Hydroxycinnamic acids
Caffeic acid	150403_0177_Caffeic-acid_POS_3min	C9H8O4	OC(=O)\C=C\C1=CC(O)=C(O)C=C1	QAIPRVGONGVQAS-DUXPYHPUSA-N	[M+H]+	[M-H]-	Organic compounds	Phenylpropanoids and polyketides	Cinnamic acids and derivatives	Hydroxycinnamic acids and derivatives	Hydroxycinnamic acids
Apigenin-6-C-glucoside	150403_V0173_Apigenin-6-C-glucoside_POS_3min	C21H20O10	OC[C@H]1O[C@H]([C@H](O)[C@@H](O)[C@@H]1O)C1=C(O)C2=C(OC(=CC2=O)C2=CC=C(O)C=C2)C=C1O	MYXNWGACZJSMBT-VJXVFPJBSA-N	[M+H]+	[M-H]-	Organic compounds	Phenylpropanoids and polyketides	Flavonoids	Flavonoid glycosides	Flavonoid C-glycosides
Apigenin-6-C-pentopyranoside-8-C-hexopyranoside	150403_V0174_Apige-6-C-pentopy-8-C-hexopy_POS_3min	C26H28O14	OC[C@@H]1OC([C@H](O)[C@H]1O)C1=C(O)C(C2O[C@H](CO)[C@@H](O)[C@H](O)[C@H]2O)=C2OC(=CC(=O)C2=C1O)C1=CC=C(O)C=C1	DRLZZQRQMWQRLZ-FBMRRHFKSA-N	[M+H]+	[M-H]-	Organic compounds	Phenylpropanoids and polyketides	Flavonoids	Flavonoid glycosides	Flavonoid C-glycosides
Luteolin-6-C-hexopyranoside	150403_V0175_Luteolin-6-C-hexopyranoside_POS_3min	C21H20O11	OC[C@H]1O[C@H]([C@H](O)[C@@H](O)[C@@H]1O)C1=C(O)C2=C(OC(=CC2=O)C2=CC(O)=C(O)C=C2)C=C1O	ODBRNZZJSYPIDI-VJXVFPJBSA-N	[M+H]+	[M-H]-	Organic compounds	Phenylpropanoids and polyketides	Flavonoids	Flavonoid glycosides	Flavonoid C-glycosides
Apigenin-6-C-hexopyranoside-8-C-hexopyranoside	150403_V0178_Apige-6-C-hexopy-8-C-hexopy_POS_3min	C27H30O15	OCC1OC(C(O)C(O)C1O)C1=C(O)C(C2OC(CO)C(O)C(O)C2O)=C2OC(=CC(=O)C2=C1O)C1=CC=C(O)C=C1	FIAAVMJLAGNUKW-UHFFFAOYNA-N	[M+H]+	[M-H]-	Organic compounds	Phenylpropanoids and polyketides	Flavonoids	Flavonoid glycosides	Flavonoid C-glycosides
Apigenin-6-C-hexopyranoside-8-C-pentopyranoside	150403_V0179_Apige-6-C-hexopy-8-C-pentopy_POS_3min	C26H28O14	OC[C@@H]1OC([C@H](O)[C@H]1O)C1=C2OC(=CC(=O)C2=C(O)C(C2O[C@H](CO)[C@@H](O)[C@H](O)[C@H]2O)=C1O)C1=CC=C(O)C=C1	TUIJPUWSXVFWSH-FBMRRHFKSA-N	[M+H]+	[M-H]-	Organic compounds	Phenylpropanoids and polyketides	Flavonoids	Flavonoid glycosides	Flavonoid C-glycosides
Luteolin-6-C-hexopyranoside-8-C-hexopyranoside	150403_V0180_Luteo-6-C-hexopy-8-C-hexopy_POS_3min	C27H30O16	OC[C@H]1O[C@H]([C@H](O)[C@@H](O)[C@@H]1O)C1=C(O)C(C2OC(CO)C(O)C(O)C2O)=C2OC(=CC(=O)C2=C1O)C1=CC(O)=C(O)C=C1	ZLPSOQFIIQIIAX-FCSQLNSJSA-N	[M+H]+	[M-H]-	Organic compounds	Phenylpropanoids and polyketides	Flavonoids	Flavonoid glycosides	Flavonoid C-glycosides
Chrysin	150403_V0189_Chrysin_POS_3min	C15H10O4	OC1=CC(O)=C2C(=O)C=C(OC2=C1)C1=CC=CC=C1	RTIXKCRFFJGDFG-UHFFFAOYSA-N	[M+H]+	[M-H]-	Organic compounds	Phenylpropanoids and polyketides	Flavonoids	Flavones	Flavones
Kaempferol 3-O-sophoroside	150403_V0413_Kaempferol-3-O-sophoroside_POS_3min	C27H30O16	OC[C@H]1O[C@@H](O[C@@H]2[C@@H](O)[C@H](O)[C@@H](CO)O[C@H]2OC2=C(OC3=CC(O)=CC(O)=C3C2=O)C2=CC=C(O)C=C2)[C@H](O)[C@@H](O)[C@@H]1O	LKZDFKLGDGSGEO-UJECXLDQSA-N	[M+H]+	[M-H]-	Organic compounds	Phenylpropanoids and polyketides	Flavonoids	Flavonoid glycosides	Flavonoid O-glycosides
sinigrin	150417_H0019_sinigrin_POS_3min	C10H17NO9S2	OC[C@H]1O[C@@H](S\C(CC=C)=N\OS(O)(=O)=O)[C@H](O)[C@@H](O)[C@@H]1O	PHZOWSSBXJXFOR-PTGZALFTSA-N	[M+H]+	[M-H]-	Organic compounds	Organic oxygen compounds	Organooxygen compounds	Carbohydrates and carbohydrate conjugates	Monosaccharides
4-methylthiobutyl glucosinolate	150417_T0016_4-methylthiobutyl-gluco_POS_3min	C12H23NO9S3	CSCCCC\C(S[C@@H]1O[C@H](CO)[C@@H](O)[C@H](O)[C@H]1O)=N/OS(O)(=O)=O	GKUMMDFLKGFCKH-KALKGZTMSA-N	[M+H]+	[M-H]-	Organic compounds	Organic oxygen compounds	Organooxygen compounds	Carbohydrates and carbohydrate conjugates	Monosaccharides
4-methylsulfinylbutyl glucosinolate	150417_T0017_4-methylsulfinylbutyl-gluco_POS_3min	C12H23NO10S3	CS(=O)CCCC\C(S[C@@H]1O[C@H](CO)[C@@H](O)[C@H](O)[C@H]1O)=N/OS(O)(=O)=O	GMMLNKINDDUDCF-RFOBZYEESA-N	[M+H]+	[M-H]-	Organic compounds	Organic oxygen compounds	Organooxygen compounds	Carbohydrates and carbohydrate conjugates	Monosaccharides
Butenyl glucosinolate	150417_T0018_Butenyl-glucosinolate_POS_3min	C11H19NO9S2	OC[C@H]1O[C@@H](S\C(CCC=C)=N\OS(O)(=O)=O)[C@H](O)[C@@H](O)[C@@H]1O	PLYQBXHVYUJNQB-BZVDQRPCSA-N	[M+H]+	[M-H]-	Organic compounds	Organic oxygen compounds	Organooxygen compounds	Carbohydrates and carbohydrate conjugates	Monosaccharides
R-2-hydroxy-3-butenyl glucosinolate	150417_T0019_R-2-hydroxy-3-butenyl-gluco_POS_3min	C11H19NO10S2	OC[C@H]1OC(S\C(C[C@@H](O)C=C)=N\OS(O)(=O)=O)[C@H](O)[C@@H](O)[C@@H]1O	MYHSVHWQEVDFQT-QGHXNALESA-N	[M+H]+	[M-H]-	Organic compounds	Organic oxygen compounds	Organooxygen compounds	Carbohydrates and carbohydrate conjugates	Monosaccharides
(2S)-2-Hydroxybut-3-enylglucosinolate	150417_T0114_2S-2-Hydroxybut-3-enylgluco_POS_3min	C11H19NO10S2	OC[C@H]1O[C@@H](S\C(C[C@H](O)C=C)=N\OS(O)(=O)=O)[C@H](O)[C@@H](O)[C@@H]1O	MYHSVHWQEVDFQT-QSKOKFRPSA-N	[M+H]+	[M-H]-	Organic compounds	Organic oxygen compounds	Organooxygen compounds	Carbohydrates and carbohydrate conjugates	Monosaccharides
3-(Methylsulfinyl)propylglucosinolate	150417_T0116_3-Methylsulfinyl-propylgluco_POS_3min	C11H21NO10S3	CS(=O)CCC\C(S[C@@H]1O[C@H](CO)[C@@H](O)[C@H](O)[C@H]1O)=N/OS(O)(=O)=O	PHYYADMVYQURSX-WWFIZPDBSA-N	[M+H]+	[M-H]-	Organic compounds	Organic oxygen compounds	Organooxygen compounds	Carbohydrates and carbohydrate conjugates	Monosaccharides
4-(Methylsulfinyl)but-3-enylglucosinolate	150417_T0118_4-Metsulfi-but-3-enylgluco_POS_3min	C12H21NO10S3	CS(=O)C=CCCC(SC1OC(CO)C(O)C(O)C1O)=NOS(O)(=O)=O	ZFLXCZJBYSPSKU-UHFFFAOYNA-N	[M+H]+	[M-H]-	Organic compounds	Organic oxygen compounds	Organooxygen compounds	Carbohydrates and carbohydrate conjugates	Monosaccharides
Benzylglucosinolate	150417_T0120_Benzylglucosinolate_POS_3min	C14H19NO9S2	OC[C@H]1O[C@@H](S\C(CC2=CC=CC=C2)=N\OS(O)(=O)=O)[C@H](O)[C@@H](O)[C@@H]1O	QQGLQYQXUKHWPX-BXLHIMNRSA-N	[M+H]+	[M-H]-	Organic compounds	Organic oxygen compounds	Organooxygen compounds	Carbohydrates and carbohydrate conjugates	Monosaccharides
Gluconasturtiin	150417_T0121_Gluconasturtiin_POS_3min	C15H21NO9S2	OC[C@H]1O[C@@H](S\C(CCC2=CC=CC=C2)=N\OS(O)(=O)=O)[C@H](O)[C@@H](O)[C@@H]1O	CKIJIGYDFNXSET-MFIRQCQASA-N	[M+H]+	[M-H]-	Organic compounds	Organic oxygen compounds	Organooxygen compounds	Carbohydrates and carbohydrate conjugates	Monosaccharides
p-Hydroxybenzylglucosinolate	150417_T0123_p-Hydroxybenzylglucosinolate_POS_3min	C14H19NO10S2	OC[C@H]1O[C@@H](S\C(CC2=CC=C(O)C=C2)=N\OS(O)(=O)=O)[C@H](O)[C@@H](O)[C@@H]1O	WWBNBPSEKLOHJU-BXLHIMNRSA-N	[M+H]+	[M-H]-	Organic compounds	Organic oxygen compounds	Organooxygen compounds	Carbohydrates and carbohydrate conjugates	Monosaccharides
(2R)-2-Hydroxy-2-phenethylglucosinolate	150417_T0124_2R-2-Hydr-2-phenethylgluco_POS_3min	C15H21NO10S2	OC[C@H]1O[C@@H](S\C(C[C@@H](O)C2=CC=CC=C2)=N\OS(O)(=O)=O)[C@H](O)[C@@H](O)[C@@H]1O	GAPDDBFHNYHZIS-LXFDRBQGSA-N	[M+H]+	[M-H]-	Organic compounds	Organic oxygen compounds	Organooxygen compounds	Carbohydrates and carbohydrate conjugates	Monosaccharides
L-Sulforaphane	150417_T0174_L-Sulforaphane_POS_3min	C6H11NOS2	CS(=O)CCCCN=C=S	SUVMJBTUFCVSAD-UHFFFAOYNA-N	[M+H]+	[M-H]-	Organic compounds	Organosulfur compounds	Sulfoxides		Sulfoxides
1-Isothiocyanato-8-(methylsulfenyl)-octane	150417_V0001_1Isothiocy-8metsulfe-octane_POS_3min	C10H19NS2	CSCCCCCCCCN=C=S	BFBMDZOSZQDEKW-UHFFFAOYSA-N	[M+H]+	[M-H]-	Organic compounds	Organosulfur compounds	Isothiocyanates		Isothiocyanates
1-Isothiocyanato-6-(methylsulfenyl)-hexane	150417_V0002_1Isothiocy-6metsulfe-hexane_POS_3min	C8H15NS2	CSCCCCCCN=C=S	YIBXPFAXPUDDTK-UHFFFAOYSA-N	[M+H]+	[M-H]-	Organic compounds	Organosulfur compounds	Isothiocyanates		Isothiocyanates
1-Isothiocyanato-7-(methylsulfinyl)-heptane	150417_V0003_1Isothiocy-7metsulfi-heptane_POS_3min	C9H17NOS2	CS(=O)CCCCCCCN=C=S	OGYHCBGORZWBPH-UHFFFAOYNA-N	[M+H]+	[M-H]-	Organic compounds	Organosulfur compounds	Sulfoxides		Sulfoxides
1-Isothiocyanato-6-(methylsulfinyl)-hexane	150417_V0004_1Isothiocy-6metsulfi-hexane_POS_3min	C8H15NOS2	CS(=O)CCCCCCN=C=S	XQZVZULJKVALRI-UHFFFAOYNA-N	[M+H]+	[M-H]-	Organic compounds	Organosulfur compounds	Sulfoxides		Sulfoxides
1-Isothiocyanato-9-(methylsulfinyl)-nonane	150417_V0005_1Isothiocy-9metsulfi-nonane_POS_3min	C11H21NOS2	CS(=O)CCCCCCCCCN=C=S	MQFLXLMNOHHPTC-UHFFFAOYNA-N	[M+H]+	[M-H]-	Organic compounds	Organosulfur compounds	Sulfoxides		Sulfoxides
1-Isothiocyanato-8-(methylsulfinyl)-octane	150417_V0006_1Isothiocy-8metsulfi-octane_POS_3min	C10H19NOS2	CS(=O)CCCCCCCCN=C=S	BCRXKWOQVFKZAG-UHFFFAOYNA-N	[M+H]+	[M-H]-	Organic compounds	Organosulfur compounds	Sulfoxides		Sulfoxides
1-Isothiocyanato-6-(methylsulfonyl)-hexane	150417_V0008_1Isothiocy-6metsulfo-hexane_POS_3min	C8H15NO2S2	CS(=O)(=O)CCCCCCN=C=S	CLJXLUXFLFBKAS-UHFFFAOYSA-N	[M+H]+	[M-H]-	Organic compounds	Organosulfur compounds	Sulfonyls	Sulfones	Sulfones
1-Isothiocyanato-9-(methylsulfenyl)-nonane	150417_V0009_1Isothiocy-9metsulfe-nonane_POS_3min	C11H21NS2	CSCCCCCCCCCN=C=S	OUQZIGDIMJAFOM-UHFFFAOYSA-N	[M+H]+	[M-H]-	Organic compounds	Organosulfur compounds	Isothiocyanates		Isothiocyanates
1-Isothiocyanato-7-(methylsulfenyl)-heptane	150417_V0010_1Isothiocy-7metsulfe-heptane_POS_3min	C9H17NS2	CSCCCCCCCN=C=S	LDIRGNDMTOGVRB-UHFFFAOYSA-N	[M+H]+	[M-H]-	Organic compounds	Organosulfur compounds	Isothiocyanates		Isothiocyanates
S-Sulforaphene	150417_V0011_S-Sulforaphene_POS_3min	C6H9NOS2	CS(=O)C=CCCN=C=S	QKGJFQMGPDVOQE-UHFFFAOYNA-N	[M+H]+	[M-H]-	Organic compounds	Organosulfur compounds	Sulfoxides		Sulfoxides
EleutherosideB	150417_V0037_EleutherosideB_POS_3min	C17H24O9	COC1=CC(\C=C\CO)=CC(OC)=C1O[C@@H]1O[C@H](CO)[C@@H](O)[C@H](O)[C@H]1O	QJVXKWHHAMZTBY-GCPOEHJPSA-N	[M+H]+	[M-H]-	Organic compounds	Organic oxygen compounds	Organooxygen compounds	Carbohydrates and carbohydrate conjugates	Glycosyl compounds
D,L-sulforaphane	150417_V0041_D-L-sulforaphane_POS_3min	C6H11NOS2	CS(=O)CCCCN=C=S	SUVMJBTUFCVSAD-UHFFFAOYNA-N	[M+H]+	[M-H]-	Organic compounds	Organosulfur compounds	Sulfoxides		Sulfoxides
Glucocheirolin(potassium salt hydrate)	150417_V0142_Glucocheirolin-potassium_POS_3min	C11H21NO11S3	CS(=O)(=O)CCC\C(S[C@@H]1O[C@H](CO)[C@@H](O)[C@H](O)[C@H]1O)=N/OS(O)(=O)=O	OFKKQTQFWWIRBD-BZVDQRPCSA-N	[M+H]+	[M-H]-	Organic compounds	Organic oxygen compounds	Organooxygen compounds	Carbohydrates and carbohydrate conjugates	Monosaccharides
Glucobarbarin(potassium salt hydrate)	150417_V0144_Glucobarbarin-potassium_POS_3min	C15H21NO10S2	OC[C@H]1O[C@@H](SC(C[C@@H](O)C2=CC=CC=C2)=N(=O)S(O)(=O)=O)[C@H](O)[C@@H](O)[C@@H]1O	PGELFSLPPNAIMD-LXFDRBQGSA-N	[M+H]+	[M-H]-	Organic compounds	Organic oxygen compounds	Organooxygen compounds	Carbohydrates and carbohydrate conjugates	Glycosyl compounds
Emetine dihydrochloride	150424_V0282_Emetine_POS_3min	C29H40N2O4	CC[C@H]1CN2CCC3=CC(OC)=C(OC)C=C3[C@@H]2C[C@@H]1C[C@H]1NCCC2=CC(OC)=C(OC)C=C12	AUVVAXYIELKVAI-CKBKHPSWSA-N	[M+H]+	[M-H]-	Organic compounds	Alkaloids and derivatives	Emetine alkaloids		Emetine alkaloids
Kainic acid	150424_V0283_Kainic-acid_POS_3min	C10H15NO4	CC(=C)[C@H]1CN[C@@H]([C@H]1CC(O)=O)C(O)=O	VLSMHEGGTFMBBZ-OOZYFLPDSA-N	[M+H]+	[M-H]-	Organic compounds	Organic acids and derivatives	Carboxylic acids and derivatives	Amino acids, peptides, and analogues	Amino acids and derivatives
Aristolochic acid C	150424_V0284_Aristolochic-acid-C_POS_3min	C16H9NO7	OC(=O)C1=CC2=C(OCO2)C2=C3C=C(O)C=CC3=CC(=C12)N(=O)=O	NBFGYDJKTHENDP-UHFFFAOYSA-N	[M+H]+	[M-H]-	Organic compounds	Benzenoids	Phenanthrenes and derivatives	Aristolochic acids and derivatives	Aristolochic acids and derivatives
O-Methyldomesticine	150424_V0285_O-Methyldomesticine_POS_3min	C20H21NO4	COC1=C(OC)C2=C3[C@H](CC4=CC5=C(OCO5)C=C24)N(C)CCC3=C1	WSVWKHTVFGTTKJ-AWEZNQCLSA-N	[M+H]+	[M-H]-	Organic compounds	Alkaloids and derivatives	Aporphines		Aporphines
Aconitine	150424_V0286_Aconitine_POS_3min	C34H47NO11	CCN1C[C@@]2(COC)[C@H]3[C@@H](OC)[C@H]4C1[C@@]3([C@@H]1C[C@@]3(O)[C@H](OC(=O)C5=CC=CC=C5)[C@@H]1[C@]4(OC(C)=O)[C@@H](O)[C@@H]3OC)[C@H](C[C@H]2O)OC	XFSBVAOIAHNAPC-XTHSEXKGSA-N	[M+H]+	[M-H]-	Organic compounds	Lipids and lipid-like molecules	Prenol lipids	Diterpenoids	Aconitane-type diterpenoid alkaloids
Mesaconitine	150424_V0287_Mesaconitine_POS_3min	C33H45NO11	COC[C@]12CN(C)C3[C@@H]4[C@H](OC)[C@H]1[C@]3([C@@H]1C[C@@]3(O)[C@H](OC(=O)C5=CC=CC=C5)[C@@H]1[C@]4(OC(C)=O)[C@@H](O)[C@@H]3OC)[C@H](C[C@H]2O)OC	XUHJBXVYNBQQBD-TUWOXVOMSA-N	[M+H]+	[M-H]-	Organic compounds	Lipids and lipid-like molecules	Prenol lipids	Diterpenoids	Aconitane-type diterpenoid alkaloids
Palmatine chloride	150424_V0288_Palmatine_POS_3min	C21H22NO4	COC1=C(OC)C=C2C(CC[N+]3=C2C=C2C=CC(OC)=C(OC)C2=C3)=C1	QUCQEUCGKKTEBI-UHFFFAOYSA-N	[M+H]+	[M-H]-	Organic compounds	Alkaloids and derivatives	Protoberberine alkaloids and derivatives		Protoberberine alkaloids and derivatives
Hyoscyamine hydrochloride	150424_V0289_Hyoscyamine_POS_3min	C17H23NO3	CN1[C@H]2CC[C@@H]1CC(C2)OC(=O)[C@H](CO)C1=CC=CC=C1	RKUNBYITZUJHSG-VFSICIBPSA-N	[M+H]+	[M-H]-	Organic compounds	Alkaloids and derivatives	Tropane alkaloids		Tropane alkaloids
Speciophylline(Uncarine D)	150424_V0290_Speciophylline-Uncarine-D_POS_3min	C21H24N2O4	COC(=O)C1=CO[C@@H](C)[C@@H]2CN3CC[C@]4([C@H]3C[C@H]12)C(O)=NC1=CC=CC=C41	JMIAZDVHNCCPDM-ZUNJVLJPSA-N	[M+H]+	[M-H]-	Organic compounds	Organoheterocyclic compounds	Indolizidines		Indolizidines
Speciofiline (Uncarine F)	150424_V0291_Speciofiline-Uncarine-F_POS_3min	C21H24N2O4	COC(=O)C1=CO[C@@H](C)[C@@H]2CN3CC[C@@]4([C@H]3C[C@H]12)C(O)=NC1=CC=CC=C41	JMIAZDVHNCCPDM-PMJXBNNDSA-N	[M+H]+	[M-H]-	Organic compounds	Organoheterocyclic compounds	Indolizidines		Indolizidines
Cephaeline	150424_V0292_Cephaeline_POS_3min	C28H38N2O4	CC[C@H]1CN2CCC3=CC(OC)=C(OC)C=C3[C@@H]2C[C@@H]1C[C@H]1NCCC2=CC(O)=C(OC)C=C12	DTGZHCFJNDAHEN-OZEXIGSWSA-N	[M+H]+	[M-H]-	Organic compounds	Alkaloids and derivatives	Emetine alkaloids		Emetine alkaloids
Amygdalin	150424_V0293_Amygdalin_POS_3min	C20H27NO11	OC[C@H]1O[C@@H](OC[C@H]2O[C@@H](O[C@@H](C#N)C3=CC=CC=C3)[C@H](O)[C@@H](O)[C@@H]2O)[C@H](O)[C@@H](O)[C@@H]1O	XUCIJNAGGSZNQT-JHSLDZJXSA-N	[M+H]+	[M-H]-	Organic compounds	Organic oxygen compounds	Organooxygen compounds	Carbohydrates and carbohydrate conjugates	Glycosyl compounds
Carbazochrome sodium sulfonate trihydrate	150424_V0294_Carbazochrome_POS_3min	C10H12N4O5S	CN1C(CC2=C\C(=N\NC(O)=N)C(=O)C=C12)S(O)(=O)=O	OZCACMPSTYQSMM-SDQBBNPINA-N	[M+H]+	[M-H]-	Organic compounds	Organoheterocyclic compounds	Indoles and derivatives		Indoles and derivatives
Dehydrocorydaline nitrate	150424_V0295_Dehydrocorydaline-nitrate_POS_3min	C22H24NO4	COC1=C(OC)C2=C[N+]3=C(C(C)=C2C=C1)C1=CC(OC)=C(OC)C=C1CC3	RFKQJTRWODZPHF-UHFFFAOYSA-N	[M+H]+	[M-H]-	Organic compounds	Alkaloids and derivatives	Protoberberine alkaloids and derivatives		Protoberberine alkaloids and derivatives
Evodiamine	150424_V0296_Evodiamine_POS_3min	C19H17N3O	CN1[C@H]2N(CCC3=C2NC2=CC=CC=C32)C(=O)C2=CC=CC=C12	TXDUTHBFYKGSAH-SFHVURJKSA-N	[M+H]+	[M-H]-	Organic compounds	Organoheterocyclic compounds	Indoles and derivatives	Pyridoindoles	Beta carbolines
Hypaconitine	150424_V0297_Hypaconitine_POS_3min	C33H45NO10	COC[C@@]12CC[C@H](OC)[C@@]34[C@@H]5C[C@@]6(O)[C@H](OC(=O)C7=CC=CC=C7)[C@@H]5[C@@](OC(C)=O)([C@@H]([C@H](OC)[C@H]13)C4N(C)C2)[C@@H](O)[C@@H]6OC	FIDOCHXHMJHKRW-VHQVDBNASA-N	[M+H]+	[M-H]-	Organic compounds	Lipids and lipid-like molecules	Prenol lipids	Diterpenoids	Aconitane-type diterpenoid alkaloids
Sinomenine	150424_V0298_Sinomenine_POS_3min	C19H23NO4	COC1=C[C@@H]2[C@@H]3CC4=C(C(O)=C(OC)C=C4)[C@]2(CCN3C)CC1=O	INYYVPJSBIVGPH-QHRIQVFBSA-N	[M+H]+	[M-H]-	Organic compounds	Alkaloids and derivatives	Morphinans		Morphinans
Strychnine nitrate	150424_V0299_Strychnine-nitrate_POS_3min	C21H22N2O2	O=C1C[C@@H]2OCC=C3CN4CC[C@@]56[C@@H]4C[C@@H]3[C@@H]2[C@@H]5N1C1=CC=CC=C61	QMGVPVSNSZLJIA-FVWCLLPLSA-N	[M+H]+	[M-H]-	Organic compounds	Alkaloids and derivatives	Strychnos alkaloids		Strychnos alkaloids
Harmalol hydrochloride dihydrate	150424_V0300_Harmalol_POS_3min	C12H12N2O	CC1=C2NC3=CC(=O)C=CC3=C2CCN1	CRQDWQWZCNKKAC-UHFFFAOYSA-N	[M+H]+	[M-H]-	Organic compounds	Alkaloids and derivatives	Harmala alkaloids		Harmala alkaloids
Hordenine sulfate	150424_V0301_Hordenine_POS_3min	C10H15NO	CN(C)CCC1=CC=C(O)C=C1	KUBCEEMXQZUPDQ-UHFFFAOYSA-N	[M+H]+	[M-H]-	Organic compounds	Benzenoids	Benzene and substituted derivatives	Phenethylamines	Phenethylamines
Isomajdine	150424_V0302_Isomajdine_POS_3min	C23H28N2O6	COC(=O)C1=CO[C@@H](C)[C@@H]2CN3CC[C@@]4([C@@H]3C[C@H]12)C(O)=NC1=C4C=CC(OC)=C1OC	TTZWEOINXHJHCY-UHJVZONPSA-N	[M+H]+	[M-H]-	Organic compounds	Organoheterocyclic compounds	Indolizidines		Indolizidines
Pilocarpine hydrochloride	150424_V0303_Pilocarpine_POS_3min	C11H16N2O2	CC[C@H]1[C@@H](CC2=CN=CN2C)COC1=O	QCHFTSOMWOSFHM-WPRPVWTQSA-N	[M+H]+	[M-H]-	Organic compounds	Alkaloids and derivatives			Alkaloids and derivatives
Viridiflorine	150424_V0304_Viridiflorine_POS_3min	C15H27NO4	CC(C)[C@](O)([C@H](C)O)C(=O)OC[C@@H]1CCN2CCC[C@@H]12	BWQSLRZZOVFVHJ-ABHRYQDASA-N	[M+H]+	[M-H]-	Organic compounds	Organoheterocyclic compounds	Pyrrolizidines		Pyrrolizidines
Iso-gamma-fagarine	150424_V0305_Iso-gamma-fagarine_POS_3min	C13H11NO3	COC1=CC=CC2=C1N(C)C1=C(C=CO1)C2=O	VNBUMBNLPGLBML-UHFFFAOYSA-N	[M+H]+	[M-H]-	Organic compounds	Organoheterocyclic compounds	Quinolines and derivatives	Furanoquinolines	Furanoquinolines
Lycoctonine	150424_V0307_Lycoctonine_POS_3min	C25H41NO7	CCN1C[C@]2(CO)CC[C@H](OC)[C@@]34[C@@H]5C[C@H]6[C@H](OC)[C@@H]5[C@](O)(C[C@@H]6OC)[C@@](O)([C@@H](OC)[C@H]23)C14	YOTUXHIWBVZAJQ-YAEAOFIFSA-N	[M+H]+	[M-H]-	Organic compounds	Lipids and lipid-like molecules	Prenol lipids	Diterpenoids	Aconitane-type diterpenoid alkaloids
Thalsimine	150424_V0308_Thalsimine_POS_3min	C38H40N2O7	COC1=C2OC3=CC=C(CC4=NCCC5=CC(OC)=C(OC6=C(OC)C(OC)=C(OC)C7=C6[C@H](CC(C=C1)=C2)N(C)CC7)C=C45)C=C3	YWNUNVSMOKMJMG-LJAQVGFWSA-N	[M+H]+	[M-H]-	Organic compounds	Phenylpropanoids and polyketides	Tannins		Tannins
Ormosanine	150424_V0309_Ormosanine_POS_3min	C20H35N3	C1CC[C@@H](NC1)[C@]12C[C@@H](C[C@@H]3CCCN[C@@H]13)[C@H]1CCCCN1C2	YUKCLPPRYNXRAF-RFVXBFLTSA-N	[M+H]+	[M-H]-	Organic compounds	Alkaloids and derivatives	Lupin alkaloids	Aloperine and related alkaloids	Ormosia-type alkaloids
Puberanidine	150424_V0310_Puberanidine_POS_3min	C30H42N2O7	CCN1C[C@@]2(CC[C@H](OC)C34[C@@H]5C[C@H]6[C@H](OC)[C@]5(O)[C@](O)(C[C@@H]6OC)C(C[C@H]23)C14)OC(=O)C1=CC=CC=C1N	VSUODASNSRJNCP-WGVBKJPXSA-N	[M+H]+	[M-H]-	Organic compounds	Lipids and lipid-like molecules	Prenol lipids	Diterpenoids	Lappaconitine-type diterpenoid alkaloids
N-Acetylsolasodine	150424_V0311_N-Acetylsolasodine_POS_3min	C29H45NO3	CC1C2C(CC3C4CC=C5CC(O)CCC5(C)C4CCC23C)OC11CCC(C)CN1C(C)=O	JXAZKNVJWYDQJY-UHFFFAOYNA-N	[M+H]+	[M-H]-	Organic compounds	Lipids and lipid-like molecules	Steroids and steroid derivatives	Steroidal alkaloids	Spirosolanes and derivatives
Vincanidine	150424_V0312_Vincanidine_POS_3min	C19H20N2O2	C\C=C1\CN2CC[C@@]34[C@@H]2C[C@@H]1C(C=O)=C3NC1=C4C=CC=C1O	JDOFCMASVRMYJU-JYTRXFNOSA-N	[M+H]+	[M-H]-	Organic compounds	Alkaloids and derivatives	Strychnos alkaloids		Strychnos alkaloids
Coralyne chloride hydrate	150424_V0313_Coralyne_POS_3min	C22H22NO4	COC1=CC2=CC3=[N+](C=CC4=CC(OC)=C(OC)C=C34)C(C)=C2C=C1OC	GOEJQGGEIVSVOK-UHFFFAOYSA-N	[M+H]+	[M-H]-	Organic compounds	Organoheterocyclic compounds	Isoquinolines and derivatives		Isoquinolines and derivatives
Cyclo-prolylglycine	150424_V0314_Cyclo-prolylglycine_POS_3min	C7H10N2O2	OC1=NCC(=O)N2CCC[C@@H]12	OWOHLURDBZHNGG-YFKPBYRVSA-N	[M+H]+	[M-H]-	Organic compounds	Organic acids and derivatives	Carboxylic acids and derivatives	Amino acids, peptides, and analogues	Amino acids and derivatives
Anabasine hydrochloride	150424_V0315_Anabasine_POS_3min	C10H14N2	C1CCC(NC1)C1=CN=CC=C1	MTXSIJUGVMTTMU-UHFFFAOYNA-N	[M+H]+	[M-H]-	Organic compounds	Alkaloids and derivatives			Alkaloids and derivatives
Trachelanthine	150424_V0316_Trachelanthine_POS_3min	C15H27NO5	CC(C)[C@@](O)(C(C)O)C(=O)OC[C@H]1CCN2(=O)CCC[C@@H]12	DLNWZIVYKQXLTN-CGYUPCHJSA-N	[M+H]+	[M-H]-	Organic compounds	Organoheterocyclic compounds	Pyrrolizidines		Pyrrolizidines
Isotalatizidine	150424_V0317_Isotalatizidine_POS_3min	C23H37NO5	CCN1C[C@@]2(COC)CC[C@H](O)[C@@]34C5C[C@H]6C(O)C5[C@](O)(C[C@@H]6OC)C(CC23)C14	RBSZCNOWHDHRFZ-CFIIAAHPSA-N	[M+H]+	[M-H]-	Organic compounds	Lipids and lipid-like molecules	Prenol lipids	Diterpenoids	Aconitane-type diterpenoid alkaloids
Eserine	150428_226_Eserine_POS_3min	C15H21N3O2	CN=C(O)OC1=CC2=C(C=C1)N(C)[C@H]1N(C)CC[C@@]21C	PIJVFDBKTWXHHD-HIFRSBDPSA-N	[M+H]+	[M-H]-	Organic compounds	Organoheterocyclic compounds	Indoles and derivatives	Pyrroloindoles	Pyrroloindoles
CAMPTOTHECIN, 9-NITRO-20(S)-(RG)	150428_CH0004_CAMPTOTHECIN-9-NITRO-20S-RG_POS_3min	C20H15N3O6	CC[C@@]1(O)C(=O)OCC2=C1C=C1N(CC3=CC4=C(C=CC=C4N(=O)=O)N=C13)C2=O	VHXNKPBCCMUMSW-FQEVSTJZSA-N	[M+H]+	[M-H]-	Organic compounds	Alkaloids and derivatives	Camptothecins		Camptothecins
CAPTOPRIL(USP)(RG)	150428_CH0005_CAPTOPRIL-USP-RG_POS_3min	C9H15NO3S	C[C@H](CS)C(=O)N1CCC[C@H]1C(O)=O	FAKRSMQSSFJEIM-RQJHMYQMSA-N	[M+H]+	[M-H]-	Organic compounds	Organic acids and derivatives	Carboxylic acids and derivatives	Amino acids, peptides, and analogues	Amino acids and derivatives
CATHARANTHINE(RG)	150428_CH0006_CATHARANTHINE-RG_POS_3min	C21H24N2O2	CCC1=C[C@@H]2CN3CCC4=C(NC5=CC=CC=C45)[C@@](C2)([C@@H]13)C(=O)OC	CMKFQVZJOWHHDV-NQZBTDCJSA-N	[M+H]+	[M-H]-	Organic compounds	Alkaloids and derivatives	Ibogan-type alkaloids		Ibogan-type alkaloids
CHACONINE, ALPHA-(SH)	150428_CH0008_CHACONINE-ALPHA-SH_POS_3min	C45H73NO14	C[C@@H]1[C@H]2CC[C@H](C)CN2[C@H]2C[C@H]3[C@@H]4CC=C5C[C@H](CC[C@]5(C)[C@H]4CC[C@]3(C)[C@@H]12)O[C@@H]1O[C@H](CO)[C@H](O[C@@H]2O[C@@H](C)[C@H](O)[C@@H](O)[C@H]2O)[C@H](O)[C@@H]1O[C@@H]1O[C@@H](C)[C@@H](O)[C@@H](O)[C@H]1O	TYNQWWGVEGFKRU-OHIAVPKISA-N	[M+H]+	[M+FA-H]-	Organic compounds	Lipids and lipid-like molecules	Steroids and steroid derivatives	Steroidal glycosides	Steroidal saponins
CHELIDONINE, (+)-(RG)	150428_CH0009_CHELIDONINE-plus-RG_POS_3min	C20H19NO5	CN1CC2=C(C=CC3=C2OCO3)[C@H]2[C@@H](O)CC3=CC4=C(OCO4)C=C3[C@@H]12	GHKISGDRQRSCII-ZOCIIQOWSA-N	[M+H]+	[M-H]-	Organic compounds	Alkaloids and derivatives	Benzophenanthridine alkaloids	Hexahydrobenzophenanthridine alkaloids	Hexahydrobenzophenanthridine alkaloids
CORYDALINE, (+)-(RG)	150428_CH0010_CORYDALINE-plus-RG_POS_3min	C22H27NO4	COC1=C(OC)C=C2[C@H]3[C@@H](C)C4=C(CN3CCC2=C1)C(OC)=C(OC)C=C4	VRSRXLJTYQVOHC-YEJXKQKISA-N	[M+H]+	[M-H]-	Organic compounds	Alkaloids and derivatives	Protoberberine alkaloids and derivatives		Protoberberine alkaloids and derivatives
CORYNANTHINE(RAUHIMBINE)(RG)	150428_CH0011_CORYNANTHINE-RAUHIMBINE-RG_POS_3min	C21H26N2O3	COC(=O)C1C(O)CCC2CN3CCC4=C(NC5=CC=CC=C45)C3CC12	BLGXFZZNTVWLAY-UHFFFAOYNA-N	[M+H]+	[M+FA-H]-	Organic compounds	Alkaloids and derivatives	Yohimbine alkaloids		Yohimbine alkaloids
DI-INDOYLMETHANE, 3,3'-(RG)	150428_CH0013_DI-INDOYLMETHANE-3-3-RG_POS_3min	C17H14N2	C(C1=CNC2=CC=CC=C12)C1=CNC2=CC=CC=C12	VFTRKSBEFQDZKX-UHFFFAOYSA-N	[M+H]+	[M+FA-H]-	Organic compounds	Organoheterocyclic compounds	Indoles and derivatives	Indoles	3-alkylindoles
ELLIPTICINE(RG)	150428_CH0014_ELLIPTICINE-RG_POS_3min	C17H14N2	CC1=C2NC3=CC=CC=C3C2=C(C)C2=CN=CC=C12	CTSPAMFJBXKSOY-UHFFFAOYSA-N	[M+H]+	[M-H]-	Organic compounds	Organoheterocyclic compounds	Indoles and derivatives	Carbazoles	Carbazoles
GRAMINE(RG)	150428_CH0015_GRAMINE-RG_POS_3min	C11H14N2	CN(C)CC1=CNC2=CC=CC=C12	OCDGBSUVYYVKQZ-UHFFFAOYSA-N	[M+H]+	[M-H]-	Organic compounds	Organoheterocyclic compounds	Indoles and derivatives	Indoles	3-alkylindoles
HARMANE(SH)	150428_CH0016_HARMANE-SH_POS_3min	C12H10N2	CC1=C2NC3=CC=CC=C3C2=CC=N1	PSFDQSOCUJVVGF-UHFFFAOYSA-N	[M+H]+	[M-H]-	Organic compounds	Alkaloids and derivatives	Harmala alkaloids		Harmala alkaloids
HARMINE HCL(SH)	150428_CH0017_HARMINE-SH_POS_3min	C13H12N2O	COC1=CC2=C(C=C1)C1=CC=NC(C)=C1N2	BXNJHAXVSOCGBA-UHFFFAOYSA-N	[M+H]+	[M-H]-	Organic compounds	Alkaloids and derivatives	Harmala alkaloids		Harmala alkaloids
HUPERZINE A(P)	150428_CH0018_HUPERZINE-A-P_POS_3min	C15H18N2O	C\C=C1\[C@H]2CC3=C(C=CC(O)=N3)[C@@]1(N)CC(C)=C2	ZRJBHWIHUMBLCN-HNWKQCISSA-N	[M+H]+	[M-H]-	Organic compounds	Organoheterocyclic compounds	Quinolines and derivatives	Quinolones and derivatives	Quinolones and derivatives
HYDRASTINE, (-)-B-(AHP)	150428_CH0019_HYDRASTINE-minus-B-AHP_POS_3min	C21H21NO6	COC1=C(OC)C2=C(C=C1)[C@H](OC2=O)[C@@H]1N(C)CCC2=CC3=C(OCO3)C=C12	JZUTXVTYJDCMDU-MOPGFXCFSA-N	[M+H]+	[M-H]-	Organic compounds	Alkaloids and derivatives	Phthalide isoquinolines		Phthalide isoquinolines
HYDROXYMITRAGYNINE, 7-(RG) (Please Call)	150428_CH0020_HYDROXYMITRAGYNINE-7-RG_POS_3min	C23H30N2O5	CC[C@H]1CN2CC[C@@]3(O)C(=NC4=C3C(OC)=CC=C4)[C@@H]2C[C@@H]1\C(=C/OC)C(=O)OC	RYENLSMHLCNXJT-ZHOKILCHSA-N	[M+H]+	[M-H]-	Organic compounds	Alkaloids and derivatives	Corynanthean-type alkaloids		Corynanthean-type alkaloids
HYDROXYTROPINONE,6-(RG)	150428_CH0022_HYDROXYTROPINONE-6-RG_POS_3min	C8H13NO2	CN1C2CC(O)C1CC(=O)C2	UOHSTKWPZWFYTF-UHFFFAOYNA-N	[M+H]+	[M-H]-	Organic compounds	Alkaloids and derivatives	Tropane alkaloids		Tropane alkaloids
ARISTOLOCHIC ACID B(P)	150428_CH0023_ARISTOLOCHIC-ACID-B-P_POS_3min	C16H9NO6	OC(=O)C1=CC2=C(OCO2)C2=C1C(=CC1=CC=CC=C21)N(=O)=O	MEEXETVZNQYRSP-UHFFFAOYSA-N	[M+H]+	[M-H]-	Organic compounds	Benzenoids	Phenanthrenes and derivatives	Aristolochic acids and derivatives	Aristolochic acids and derivatives
ATROPINE SULFATE(P)	150428_CH0024_ATROPINE-SULFATE-P_POS_3min	C17H23NO3	CN1C2CCC1CC(C2)OC(=O)C(CO)C1=CC=CC=C1	RKUNBYITZUJHSG-UHFFFAOYNA-N	[M+H]+	[M-H]-	Organic compounds	Alkaloids and derivatives	Tropane alkaloids		Tropane alkaloids
MATRINE(P)	150428_CH0025_MATRINE-P_POS_3min	C15H24N2O	O=C1CCC[C@@H]2[C@H]3CCCN4CCC[C@@H](CN12)[C@@H]34	ZSBXGIUJOOQZMP-JLNYLFASSA-N	[M+H]+	[M-H]-	Organic compounds	Alkaloids and derivatives	Lupin alkaloids	Matrine alkaloids	Matrine alkaloids
MITRAGYNINE(SH)	150428_CH0026_MITRAGYNINE-SH_POS_3min	C23H30N2O4	CC[C@@H]1CN2CCC3=C(NC4=C3C(OC)=CC=C4)[C@@H]2C[C@@H]1\C(=C/OC)C(=O)OC	LELBFTMXCIIKKX-QVRQZEMUSA-N	[M+H]+	[M-H]-	Organic compounds	Alkaloids and derivatives	Corynanthean-type alkaloids		Corynanthean-type alkaloids
NEOCUPROINE HYDROCHLORIDE(RG)	150428_CH0027_NEOCUPROINE-HYDROCHLORI-RG_POS_3min	C14H12N2	CC1=NC2=C(C=C1)C=CC1=C2N=C(C)C=C1	IYRGXJIJGHOCFS-UHFFFAOYSA-N	[M+H]+	[M-H]-	Organic compounds	Organoheterocyclic compounds	Phenanthrolines		Phenanthrolines
PAPAVERINE HCL(RG)	150428_CH0030_PAPAVERINE-HCL-RG_POS_3min	C20H21NO4	COC1=C(OC)C=C(CC2=NC=CC3=CC(OC)=C(OC)C=C23)C=C1	XQYZDYMELSJDRZ-UHFFFAOYSA-N	[M+H]+	[M-H]-	Organic compounds	Organoheterocyclic compounds	Isoquinolines and derivatives	Benzylisoquinolines	Benzylisoquinolines
RETRORSINE(SH)	150428_CH0032_RETRORSINE-SH_POS_3min	C18H25NO6	C\C=C1\C[C@@H](C)[C@](O)(CO)C(=O)OCC2=CCN3CC[C@@H](OC1=O)[C@@H]23	BCJMNZRQJAVDLD-CQRYIUNCSA-N	[M+H]+	[M-H]-	Organic compounds	Phenylpropanoids and polyketides	Macrolides and analogues		Macrolides and analogues
VASICINE HCL(SH)	150428_CH0035_VASICINE-HCL-SH_POS_3min	C11H12N2O	O[C@@H]1CCN2CC3=CC=CC=C3N=C12	YIICVSCAKJMMDJ-SNVBAGLBSA-N	[M+H]+	[M-H]-	Organic compounds	Organoheterocyclic compounds	Diazanaphthalenes	Benzodiazines	Quinazolines
VASICINONE(P)	150428_CH0036_VASICINONE-P_POS_3min	C11H10N2O2	OC1CCN2C1=NC1=CC=CC=C1C2=O	SDIVYZXRQHWCKF-UHFFFAOYNA-N	[M+H]+	[M-H]-	Organic compounds	Organoheterocyclic compounds	Diazanaphthalenes	Benzodiazines	Quinazolines
YOHIMBIC ACID(RG)	150428_CH0037_YOHIMBIC-ACID-RG_POS_3min	C20H24N2O3	OC1CCC2CN3CCC4=C(NC5=CC=CC=C45)C3CC2C1C(O)=O	AADVZSXPNRLYLV-UHFFFAOYNA-N	[M+H]+	[M-H]-	Organic compounds	Alkaloids and derivatives	Corynanthean-type alkaloids		Corynanthean-type alkaloids
CYTISINE(LABURNIN)(P)	150428_CH0038_CYTISINE-LABURNIN-P_POS_3min	C11H14N2O	O=C1C=CC=C2C3CNCC(C3)CN12	ANJTVLIZGCUXLD-UHFFFAOYNA-N	[M+H]+	[M-H]-	Organic compounds	Alkaloids and derivatives	Lupin alkaloids	Cytisine and derivatives	Cytisine and derivatives
L-Oxonoreleagnine	150428_V0318_L-Oxonoreleagnine_POS_3min	C11H10N2O	OC1=NCCC2=C1NC1=CC=CC=C21	FZHZQHNKCPJTNQ-UHFFFAOYSA-N	[M+H]+	[M-H]-	Organic compounds	Organoheterocyclic compounds	Indoles and derivatives	Pyridoindoles	Beta carbolines
Ajmaline	150428_V0319_Ajmaline_POS_3min	C20H26N2O2	CC[C@H]1[C@@H]2CC3[C@@H]4N(C)C5=CC=CC=C5[C@]44C[C@@H](C2[C@H]4O)N3[C@@H]1O	CJDRUOGAGYHKKD-UORGRDHFSA-N	[M+H]+	[M-H]-	Organic compounds	Alkaloids and derivatives	Ajmaline-sarpagine alkaloids		Ajmaline-sarpagine alkaloids
Anabasamine trihydrochloride	150428_V0320_Anabasamine_POS_3min	C16H19N3	CN1CCCCC1C1=CN=C(C=C1)C1=CN=CC=C1	TZRDBHMKTWECOV-UHFFFAOYNA-N	[M+H]+	[M-H]-	Organic compounds	Organoheterocyclic compounds	Pyridines and derivatives	Bipyridines and oligopyridines	Bipyridines and oligopyridines
Thalsimidine	150428_V0321_Thalsimidine_POS_3min	C37H38N2O7	COC1=C2OC3=CC=C(CC4=NCCC5=CC(OC)=C(OC6=C(OC)C(OC)=C(O)C7=C6[C@@H](CC(C=C1)=C2)N(C)CC7)C=C45)C=C3	CLDCTFPNFRITPI-MUUNZHRXSA-N	[M+H]+	[M-H]-	Organic compounds	Lignans, neolignans and related compounds			Lignans, neolignans and related compounds
Boldine hydrochloride	150428_V0322_Boldine_POS_3min	C19H21NO4	COC1=C(O)C=C2C[C@@H]3N(C)CCC4=CC(O)=C(OC)C(C2=C1)=C34	LZJRNLRASBVRRX-ZDUSSCGKSA-N	[M+H]+	[M-H]-	Organic compounds	Alkaloids and derivatives	Aporphines		Aporphines
Deoxyvasicinone	150428_V0323_Deoxyvasicinone_POS_3min	C11H10N2O	O=C1N2CCCC2=NC2=CC=CC=C12	VARHXCYGZKSOOO-UHFFFAOYSA-N	[M+H]+	[M-H]-	Organic compounds	Organoheterocyclic compounds	Diazanaphthalenes	Benzodiazines	Quinazolines
Isohernandezine hydrate	150428_V0324_Isohernandezine_POS_3min	C39H44N2O7	COC1=C2OC3=CC=C(C[C@H]4N(C)CCC5=CC(OC)=C(OC6=C(OC)C(OC)=C(OC)C7=C6[C@H](CC(C=C1)=C2)N(C)CC7)C=C45)C=C3	FUZMQNZACIFDBL-IHLOFXLRSA-N	[M+H]+	[M-H]-	Organic compounds	Phenylpropanoids and polyketides	Tannins		Tannins
Cinchonine	150428_V0325_Cinchonine_POS_3min	C19H22N2O	O[C@H]([C@H]1CC2CCN1C[C@@H]2C=C)C1=CC=NC2=CC=CC=C12	KMPWYEUPVWOPIM-FGVBSWQGSA-N	[M+H]+	[M-H]-	Organic compounds	Alkaloids and derivatives	Cinchona alkaloids		Cinchona alkaloids
Rinderine	150428_V0326_Rinderine_POS_3min	C15H25NO5	CC(C)[C@](O)([C@@H](C)O)C(=O)OCC1=CCN2CC[C@H](O)[C@@H]12	SFVVQRJOGUKCEG-ZRQNBYAXSA-N	[M+H]+	[M-H]-	Organic compounds	Alkaloids and derivatives			Alkaloids and derivatives
Petiline	150428_V0327_Petiline_POS_3min	C27H43NO2	C[C@@H]([C@H]1CC[C@H]2[C@@H]3CC(=O)[C@H]4C[C@@H](O)CC[C@]4(C)[C@H]3CC[C@]12C)C1=NC[C@@H](C)CC1	QAGPPGDCPAPQLW-HAQROMNMSA-N	[M+H]+	[M-H]-	Organic compounds	Lipids and lipid-like molecules	Steroids and steroid derivatives	Steroidal alkaloids	22,26-epiminocholestanes
Germbudine	150428_V0328_Germbudine_POS_3min	C37H59NO12	CCC(C)C(=O)OC1C(O)C2C(CN3CC(C)CCC3C2(C)O)C2CC34OC5(O)C(CC(O)C3C12O)C4(C)CCC5OC(=O)C(C)(O)C(C)O	LWSPRPDSPCBAKK-UHFFFAOYNA-N	[M+H]+	[M-H]-	Organic compounds	Lipids and lipid-like molecules	Steroids and steroid derivatives	Steroidal alkaloids	Cerveratrum-type alkaloids
Speciosine	150428_V0329_Speciosine_POS_3min	C28H31NO6	COC1=C(OC)C(OC)=C2C(CCC(N(C)CC3=CC=CC=C3O)C3=CC(=O)C(OC)=CC=C23)=C1	SOFSXTKPGSIDCI-UHFFFAOYNA-N	[M+H]+	[M-H]-	Organic compounds	Hydrocarbon derivatives	Tropones		Tropones
12-(3-hydroxyethyl)cytisine	150428_V0330_12-3-hydroxyethyl-cytisine_POS_3min	C13H18N2O2	OCCN1CC2CC(C1)C1=CC=CC(=O)N1C2	YACCDFQYQYSQKW-UHFFFAOYNA-N	[M+H]+	[M-H]-	Organic compounds	Alkaloids and derivatives	Lupin alkaloids	Cytisine and derivatives	Cytisine and derivatives
Guan-fu base Y	150428_V0331_Guan-fu-base-Y_POS_3min	C22H29NO5	CC(=O)OC1C[C@@]2(C)CN3[C@H]4CC56CC(=C)[C@@H]7C(O)[C@H]5[C@](C1)([C@@H]24)C3[C@@]6(O)C7O	XGTNTUKODZZCGL-YWQLNMHNSA-N	[M+H]+	[M+FA-H]-	Organic compounds	Lipids and lipid-like molecules	Prenol lipids	Diterpenoids	Villanovane, atisane, trachylobane or helvifulvane diterpenoids
Dehydrosalsolidine	150428_V0332_Dehydrosalsolidine_POS_3min	C12H15NO2	COC1=C(OC)C=C2C(C)=NCCC2=C1	VASUQTGZAPZKFK-UHFFFAOYSA-N	[M+H]+	[M-H]-	Organic compounds	Organoheterocyclic compounds	Dihydroisoquinolines		Dihydroisoquinolines
Germinaline	150428_V0333_Germinaline_POS_3min	C39H61NO13	CCC(C)C(=O)OC1C(O)C2C(CN3CC(C)CCC3C2(C)O)C2CC34OC5(O)C(CC(O)C3C12O)C4(C)CCC5OC(=O)C(C)(O)C(C)OC(C)=O	CPINTEKYWNYXNP-UHFFFAOYNA-N	[M+H]+	[M-H]-	Organic compounds	Lipids and lipid-like molecules	Steroids and steroid derivatives	Steroidal alkaloids	Cerveratrum-type alkaloids
Isocorydine hydrochloride	150428_V0334_Isocorydine_POS_3min	C20H23NO4	COC1=C(O)C2=C(C[C@@H]3N(C)CCC4=CC(OC)=C(OC)C2=C34)C=C1	QELDJEKNFOQJOY-ZDUSSCGKSA-N	[M+H]+	[M-H]-	Organic compounds	Alkaloids and derivatives	Aporphines		Aporphines
O-Acetylsolasodine	150428_V0335_O-Acetylsolasodine_POS_3min	C29H45NO3	CC1C2C(CC3C4CC=C5CC(CCC5(C)C4CCC23C)OC(C)=O)OC11CCC(C)CN1	MCQNPWNREVNWDQ-UHFFFAOYNA-N	[M+H]+	[M-H]-	Organic compounds	Lipids and lipid-like molecules	Steroids and steroid derivatives	Steroidal alkaloids	Spirosolanes and derivatives
12-Cytisineacetamide	150428_V0336_12-Cytisineacetamide_POS_3min	C13H17N3O2	OC(=N)CN1C[C@H]2C[C@@H](C1)C1=CC=CC(=O)N1C2	MRVHCCZFXHOQOT-ZJUUUORDSA-N	[M+H]+	[M-H]-	Organic compounds	Alkaloids and derivatives	Lupin alkaloids	Cytisine and derivatives	Cytisine and derivatives
Karakoline hydrochloride	150428_V0337_Karakoline_POS_3min	C22H35NO4	CCN1C[C@]2(C)CC[C@H](O)[C@@]34[C@@H]5C[C@H]6[C@H](O)[C@@H]5[C@](O)(C[C@@H]6OC)[C@@H](C[C@H]23)C14	HKQZUYOVMYOFIT-VHNBHZRZSA-N	[M+H]+	[M-H]-	Organic compounds	Lipids and lipid-like molecules	Prenol lipids	Diterpenoids	Aconitane-type diterpenoid alkaloids
Isoreserpin	150428_V0338_Isoreserpin_POS_3min	C33H40N2O9	COC1C(CC2CN3CCC4=C(NC5=C4C=CC(OC)=C5)C3CC2C1C(=O)OC)OC(=O)C1=CC(OC)=C(OC)C(OC)=C1	QEVHRUUCFGRFIF-UHFFFAOYNA-N	[M+H]+	[M+FA-H]-	Organic compounds	Alkaloids and derivatives	Yohimbine alkaloids		Yohimbine alkaloids
N-Palmitoyltryptamine	150428_V0339_N-Palmitoyltryptamine_POS_3min	C26H42N2O	CCCCCCCCCCCCCCCC(O)=NCCC1=CNC2=CC=CC=C12	YZWBXGMMZOEBAN-UHFFFAOYSA-N	[M+H]+	[M-H]-	Organic compounds	Organoheterocyclic compounds	Indoles and derivatives	Indoles	3-alkylindoles
Curarine chloride pentahydrate	150428_V0340_Curarine_POS_3min	C38H44N2O6	COC1=C(O)C2=C3[C@H](CC4=CC(OC5=C(OC)C=C6CC[N+](C)(C)[C@@H](CC7=CC=C(O2)C=C7)C6=C5)=C(O)C=C4)[N+](C)(C)CCC3=C1	PXXYOLIWFSWZNP-KYJUHHDHSA-P	[M+H]+	[M-H]-	Organic compounds	Organic oxygen compounds	Organooxygen compounds	Ethers	Diarylethers
Convolidine	150428_V0341_Convolidine_POS_3min	C15H19NO4	COC1=C(O)C=CC(=C1)C(=O)OC1CC2CCC(C1)N2	GWWGRYGNRKFSSX-UHFFFAOYNA-N	[M+H]+	[M-H]-	Organic compounds	Benzenoids	Benzene and substituted derivatives	Benzoic acids and derivatives	Methoxybenzoic acids and derivatives
Anthranoyllycoctonine	150428_V0342_Anthranoyllycoctonine_POS_3min	C32H46N2O8	CCN1C[C@]2(COC(=O)C3=CC=CC=C3N)CC[C@H](OC)[C@@]34[C@@H]5C[C@H]6[C@H](OC)[C@@H]5[C@](O)(C[C@@H]6OC)[C@@](O)([C@@H](OC)[C@H]23)C14	NNDHDYDFEDRMGH-CAEIVAEBSA-N	[M+H]+	[M-H]-	Organic compounds	Lipids and lipid-like molecules	Prenol lipids	Diterpenoids	Aconitane-type diterpenoid alkaloids
Desoxypeganine hydrochloride	150428_V0343_Desoxypeganine_POS_3min	C11H12N2	C1CN2CC3=CC=CC=C3N=C2C1	WUFQLZTXIWKION-UHFFFAOYSA-N	[M+H]+	[M-H]-	Organic compounds	Organoheterocyclic compounds	Diazanaphthalenes	Benzodiazines	Quinazolines
Thalicarpine hydrochloride	150428_V0344_Thalicarpine_POS_3min	C41H48N2O8	COC1=C(OC)C=C(OC2=C(OC)C=C3C(C[C@@H]4N(C)CCC5=CC(OC)=C(OC)C3=C45)=C2)C(C[C@@H]2N(C)CCC3=CC(OC)=C(OC)C=C23)=C1	ZCTJIMXXSXQXRI-KYJUHHDHSA-N	[M+H]+	[M-H]-	Organic compounds	Alkaloids and derivatives	Aporphines		Aporphines
Lobeline hemisulfate	150428_V0345_Lobeline_POS_3min	C22H27NO2	CN1[C@H](C[C@H](O)C2=CC=CC=C2)CCC[C@@H]1CC(=O)C1=CC=CC=C1	MXYUKLILVYORSK-HBMCJLEFSA-N	[M+H]+	[M-H]-	Organic compounds	Organic oxygen compounds	Organooxygen compounds	Carbonyl compounds	Ketones
Sparteine sulfate	150428_V0346_Sparteine_POS_3min	C15H26N2	C1CCN2C[C@@H]3C[C@@H](CN4CCCC[C@H]34)[C@@H]2C1	SLRCCWJSBJZJBV-ZQDZILKHSA-N	[M+H]+	[M-H]-	Organic compounds	Alkaloids and derivatives	Lupin alkaloids	Sparteine, lupanine, and related alkaloids	Sparteine, lupanine, and related alkaloids
Hydrocotarnine	150428_V0347_Hydrocotarnine_POS_3min	C12H15NO3	COC1=C2CN(C)CCC2=CC2=C1OCO2	XXANNZJIZQTCBP-UHFFFAOYSA-N	[M+H]+	[M-H]-	Organic compounds	Organoheterocyclic compounds	Tetrahydroisoquinolines		Tetrahydroisoquinolines
Hetisine hydrochloride	150428_V0348_Hetisine_POS_3min	C20H27NO3	CC12CN3C4CC56CC(=C)C7C(O)C5C3C(CC(O)C1)(C24)C6C7O	PIWJSAMCEMZIDO-UHFFFAOYNA-N	[M+H]+	[M+FA-H]-	Organic compounds	Lipids and lipid-like molecules	Prenol lipids	Diterpenoids	Villanovane, atisane, trachylobane or helvifulvane diterpenoids
Napelline	150428_V0349_Napelline_POS_3min	C22H33NO3	CCN1C[C@]2(C)CC[C@H](O)[C@]34C1[C@H](C[C@H]23)[C@@]12C[C@H]([C@@H](O)C[C@@H]41)C(=C)[C@H]2O	AZAZKLKDEOMJBJ-BOPAMEKVSA-N	[M+H]+	[M-H]-	Organic compounds	Lipids and lipid-like molecules	Prenol lipids	Diterpenoids	Kaurane diterpenoids
Anagyrine	150428_V0350_Anagyrine_POS_3min	C15H20N2O	O=C1C=CC=C2[C@H]3C[C@H](CN12)[C@H]1CCCCN1C3	FQEQMASDZFXSJI-YNEHKIRRSA-N	[M+H]+	[M-H]-	Organic compounds	Alkaloids and derivatives	Lupin alkaloids	Anagyrine-type alkaloids	Anagyrine-type alkaloids
Acetylaconitine	150428_V0351_Acetylaconitine_POS_3min	C36H49NO12	CCN1CC2(COC)[C@H]3C(OC)C4[C@@H]1C3([C@@H]1C[C@@]3(O)C(OC(=O)C5=CC=CC=C5)[C@@H]1[C@]4(OC(C)=O)C(O)[C@@H]3OC)C(CC2OC(C)=O)OC	RIPYIJVYDYCPKW-WEVHBWGYSA-N	[M+H]+	[M-H]-	Organic compounds	Lipids and lipid-like molecules	Prenol lipids	Diterpenoids	Aconitane-type diterpenoid alkaloids
Remerine hydrochloride	150428_V0353_Remerine_POS_3min	C18H17NO2	CN1CCC2=CC3=C(OCO3)C3=C2C1CC1=CC=CC=C31	JCTYWRARKVGOBK-UHFFFAOYNA-N	[M+H]+	[M-H]-	Organic compounds	Alkaloids and derivatives	Aporphines		Aporphines
Pseudojervine	150428_V0354_Pseudojervine_POS_3min	C33H49NO8	CC1[C@@H]2NCC(C)C[C@H]2O[C@]11CCC2C3CC=C4C[C@H](CCC4(C)C3C(=O)C2=C1C)O[C@@H]1OC(CO)[C@@H](O)C(O)C1O	HYDDDNUKNMMWBD-WJWSUNTISA-N	[M+H]+	[M-H]-	Organic compounds	Lipids and lipid-like molecules	Steroids and steroid derivatives	Steroidal glycosides	Steroidal saponins
Cyclo(proline-leucine)	150428_V0355_Cyclo-proline-leucine_POS_3min	C11H18N2O2	CC(C)CC1N=C(O)C2CCCN2C1=O	SZJNCZMRZAUNQT-UHFFFAOYNA-N	[M+H]+	[M-H]-	Organic compounds	Organic acids and derivatives	Carboxylic acids and derivatives	Amino acids, peptides, and analogues	Amino acids and derivatives
Pseudocopsinine	150428_V0356_Pseudocopsinine_POS_3min	C21H26N2O2	COC(=O)C1CC23CCCN4CCC5(C24)C2=CC=CC=C2NC15C3C	CZLWGXKWXLVFJU-UHFFFAOYNA-N	[M+H]+	[M-H]-	Organic compounds	Alkaloids and derivatives	Aspidospermatan-type alkaloids		Aspidospermatan-type alkaloids
Laudanosine	150428_V0357_Laudanosine_POS_3min	C21H27NO4	COC1=C(OC)C=C(CC2N(C)CCC3=CC(OC)=C(OC)C=C23)C=C1	KGPAYJZAMGEDIQ-UHFFFAOYNA-N	[M+H]+	[M-H]-	Organic compounds	Organoheterocyclic compounds	Isoquinolines and derivatives	Benzylisoquinolines	Benzylisoquinolines
Ethylbeta-carboline	150428_V0358_Ethylbeta-carboline_POS_3min	C13H12N2	CCC1=NC=CC2=C1NC1=CC=CC=C21	YTQRHYCHEIXUIU-UHFFFAOYSA-N	[M+H]+	[M-H]-	Organic compounds	Alkaloids and derivatives	Harmala alkaloids		Harmala alkaloids
Heliamine hydrochloride	150428_V0359_Heliamine_POS_3min	C11H15NO2	COC1=C(OC)C=C(C[C@@H]2N(C)CCC3=CC(OC)=C(OC)C=C23)C=C1	KGPAYJZAMGEDIQ-KRWDZBQOSA-N	[M+H]+	[M-H]-	Organic compounds	Organoheterocyclic compounds	Isoquinolines and derivatives	Benzylisoquinolines	Benzylisoquinolines
4-Aminoantipyrin	150504_EX0001_4-Aminoantipyrin_POS_3min	C11H13N3O	CN1N(C(=O)C(N)=C1C)C1=CC=CC=C1	RLFWWDJHLFCNIJ-UHFFFAOYSA-N	[M+H]+	[M-H]-	Organic compounds	Organoheterocyclic compounds	Azoles	Pyrazoles	Phenylpyrazoles
Arecoline hydrobromide	150504_EX0002_Arecoline_POS_3min	C8H13NO2	COC(=O)C1=CCCN(C)C1	HJJPJSXJAXAIPN-UHFFFAOYSA-N	[M+H]+	[M-H]-	Organic compounds	Alkaloids and derivatives			Alkaloids and derivatives
Harman hydrochloride	150504_EX0003_Harman_POS_3min	C12H10N2	CC1=C2NC3=CC=CC=C3C2=CC=N1	PSFDQSOCUJVVGF-UHFFFAOYSA-N	[M+H]+	[M-H]-	Organic compounds	Alkaloids and derivatives	Harmala alkaloids		Harmala alkaloids
Betonicine	150504_EX0004_Betonicine_POS_3min	C7H13NO3	C[N+]1(C)C[C@H](O)C[C@H]1C([O-])=O	MUNWAHDYFVYIKH-RITPCOANSA-N	[M+H]+	[M-H]-	Organic compounds	Organic acids and derivatives	Carboxylic acids and derivatives	Amino acids, peptides, and analogues	Amino acids and derivatives
(+)-Chelidonine hydrochloride	150504_EX0006_plus-Chelidonine_POS_3min	C20H19NO5	CN1CC2=C(C=CC3=C2OCO3)C2C(O)CC3=CC4=C(OCO4)C=C3C12	GHKISGDRQRSCII-UHFFFAOYNA-N	[M+H]+	[M-H]-	Organic compounds	Alkaloids and derivatives	Benzophenanthridine alkaloids	Hexahydrobenzophenanthridine alkaloids	Hexahydrobenzophenanthridine alkaloids
DL-Coniine hydrochloride	150504_EX0007_DL-Coniine_POS_3min	C8H17N	CCCC1CCCCN1	NDNUANOUGZGEPO-UHFFFAOYNA-N	[M+H]+	[M-H]-	Organic compounds	Alkaloids and derivatives			Alkaloids and derivatives
Cinchonidine	150504_EX0008_Cinchonidine_POS_3min	C19H22N2O	OC(C1CC2CCN1CC2C=C)C1=CC=NC2=CC=CC=C12	KMPWYEUPVWOPIM-UHFFFAOYNA-N	[M+H]+	[M-H]-	Organic compounds	Alkaloids and derivatives	Cinchona alkaloids		Cinchona alkaloids
Conessine	150504_EX0009_Conessine_POS_3min	C24H40N2	C[C@H]1[C@H]2CC[C@H]3[C@@H]4CC=C5C[C@H](CC[C@]5(C)[C@H]4CC[C@]23CN1C)N(C)C	GPLGAQQQNWMVMM-MYAJQUOBSA-N	[M+H]+	[M-H]-	Organic compounds	Lipids and lipid-like molecules	Steroids and steroid derivatives	Steroidal alkaloids	Conanine-type alkaloids
Convolvamine hydrochloride	150504_EX0010_Convolvamine_POS_3min	C17H23O4N	COC1=C(OC)C=C(C=C1)C(=O)OC1CC2CCC(C1)N2C	AEFPCFUCFQBXDQ-UHFFFAOYNA-N	[M+H]+	[M-H]-	Organic compounds	Benzenoids	Benzene and substituted derivatives	Benzoic acids and derivatives	Methoxybenzoic acids and derivatives
Ethylrhoeagenine	150504_EX0015_Ethylrhoeagenine_POS_3min	C22H23NO6	CCO[C@H]1O[C@H]2[C@H](N(C)CCC3=CC4=C(OCO4)C=C23)C2=C1C1=C(OCO1)C=C2	RKBDCPZCGRWNMP-SJBKTWHCSA-N	[M+H]+	[M-H]-	Organic compounds	Alkaloids and derivatives	Rhoeadine alkaloids		Rhoeadine alkaloids
(-)-Eburnamonine	150504_EX0016_minus-Eburnamonine_POS_3min	C19H22N2O	CCC12CCCN3CCC4=C(C13)N(C1=CC=CC=C41)C(=O)C2	WYJAPUKIYAZSEM-UHFFFAOYNA-N	[M+H]+	[M-H]-	Organic compounds	Alkaloids and derivatives	Eburnan-type alkaloids		Eburnan-type alkaloids
Protopine hydrochloride	150504_EX0017_Protopine_POS_3min	C20H19NO5	CN1CCC2=CC3=C(OCO3)C=C2C(=O)CC2=C(C1)C1=C(OCO1)C=C2	GPTFURBXHJWNHR-UHFFFAOYSA-N	[M+H]+	[M-H]-	Organic compounds	Alkaloids and derivatives	Protopine alkaloids		Protopine alkaloids
Harmine	150504_EX0018_Harmine_POS_3min	C13H12N2O	COC1=CC2=C(C=C1)C1=CC=NC(C)=C1N2	BXNJHAXVSOCGBA-UHFFFAOYSA-N	[M+H]+	[M-H]-	Organic compounds	Alkaloids and derivatives	Harmala alkaloids		Harmala alkaloids
Harmol hydrochloride	150504_EX0019_Harmol_POS_3min	C12H10N2O	CC1=C2NC3=C(C=CC(O)=C3)C2=CC=N1	SATMZMMKDDTOSQ-UHFFFAOYSA-N	[M+H]+	[M-H]-	Organic compounds	Alkaloids and derivatives	Harmala alkaloids		Harmala alkaloids
Homatropine	150504_EX0020_Homatropine_POS_3min	C16H21NO3	CN1C2CCC1CC(C2)OC(=O)C(O)C1=CC=CC=C1	ZTVIKZXZYLEVOL-UHFFFAOYNA-N	[M+H]+	[M-H]-	Organic compounds	Alkaloids and derivatives	Tropane alkaloids		Tropane alkaloids
Pseudopelletierine hydrochloride	150504_EX0023_Pseudopelletierine_POS_3min	C9H15NO	CN1C2CCCC1CC(=O)C2	RHWSKVCZXBAWLZ-UHFFFAOYNA-N	[M+H]+	[M-H]-	Organic compounds	Organoheterocyclic compounds	Piperidines	Piperidinones	Piperidinones
Norharman	150504_EX0025_Norharman_POS_3min	C11H8N2	N1C2=CC=CC=C2C2=CC=NC=C12	AIFRHYZBTHREPW-UHFFFAOYSA-N	[M+H]+	[M-H]-	Organic compounds	Organoheterocyclic compounds	Indoles and derivatives	Pyridoindoles	Beta carbolines
Procaine hydrochloride	150504_EX0026_Procaine_POS_3min	C13H20N2O2	CCN(CC)CCOC(=O)C1=CC=C(N)C=C1	MFDFERRIHVXMIY-UHFFFAOYSA-N	[M+H]+	[M-H]-	Organic compounds	Benzenoids	Benzene and substituted derivatives	Benzoic acids and derivatives	Benzoic acid esters
Oxyacanthine dihydrochloride tetrahydrate	150504_EX0027_Oxyacanthine_POS_3min	C37H40N2O6	COC1=C2OC3=C4C(CC5=CC=C(OC6=C(O)C=CC(C[C@H]7N(C)CCC(=C1)C7=C2)=C6)C=C5)N(C)CCC4=CC(OC)=C3OC	HGNHIFJNOKGSKI-FICMROCWSA-N	[M+H]+	[M-H]-	Organic compounds	Lignans, neolignans and related compounds			Lignans, neolignans and related compounds
Piperine	150504_EX0030_Piperine_POS_3min	C17H19NO3	O=C(\C=C\C=C\C1=CC2=C(OCO2)C=C1)N1CCCCC1	MXXWOMGUGJBKIW-YPCIICBESA-N	[M+H]+	[M-H]-	Organic compounds	Alkaloids and derivatives			Alkaloids and derivatives
Piperlongumine	150504_EX0031_Piperlongumine_POS_3min	C17H19NO5	COC1=CC(\C=C\C(=O)N2CCC=CC2=O)=CC(OC)=C1OC	VABYUUZNAVQNPG-BQYQJAHWSA-N	[M+H]+	[M-H]-	Organic compounds	Phenylpropanoids and polyketides	Cinnamic acids and derivatives		Cinnamic acids and derivatives
Sanguinarine chloride	150504_EX0032_Sanguinarine_POS_3min	C20H14NO4Cl	C[N+]1=CC2=C3OCOC3=CC=C2C2=C1C1=CC3=C(OCO3)C=C1C=C2	INVGWHRKADIJHF-UHFFFAOYSA-N	[M+H]+	[M-H]-	Organic compounds	Alkaloids and derivatives	Benzophenanthridine alkaloids	Quaternary benzophenanthridine alkaloids	Quaternary benzophenanthridine alkaloids
Pseudopelletierine	150504_EX0034_Pseudopelletierine_POS_3min	C9H15NO	CN1C2CCCC1CC(=O)C2	RHWSKVCZXBAWLZ-UHFFFAOYNA-N	[M+H]+	[M-H]-	Organic compounds	Organoheterocyclic compounds	Piperidines	Piperidinones	Piperidinones
Quinidine	150504_EX0035_Quinidine_POS_3min	C20H24N2O2	COC1=CC2=C(C=CN=C2C=C1)[C@@H](O)[C@@H]1C[C@H]2CCN1C[C@H]2C=C	LOUPRKONTZGTKE-VPCNSNALSA-N	[M+H]+	[M-H]-	Organic compounds	Alkaloids and derivatives	Cinchona alkaloids		Cinchona alkaloids
Quinine	150504_EX0037_Quinine_POS_3min	C20H24N2O2	COC1=CC2=C(C=CN=C2C=C1)[C@@H](O)[C@@H]1C[C@H]2CCN1C[C@H]2C=C	LOUPRKONTZGTKE-VPCNSNALSA-N	[M+H]+	[M-H]-	Organic compounds	Alkaloids and derivatives	Cinchona alkaloids		Cinchona alkaloids
Rauwolscine hydrochloride	150504_EX0040_Rauwolscine_POS_3min	C21H26N2O3	COC(=O)C1C(O)CCC2CN3CCC4=C(NC5=CC=CC=C45)C3CC12	BLGXFZZNTVWLAY-UHFFFAOYNA-N	[M+H]+	[M-H]-	Organic compounds	Alkaloids and derivatives	Yohimbine alkaloids		Yohimbine alkaloids
Reserpic acid hydrochloride	150504_EX0041_Reserpic-acid_POS_3min	C22H28N2O5	CO[C@H]1[C@H](O)C[C@@H]2CN3CCC4=C(NC5=C4C=CC(OC)=C5)[C@H]3C[C@@H]2[C@@H]1C(O)=O	JVHNBFFHWQQPLL-WOXROFTLSA-N	[M+H]+	[M-H]-	Organic compounds	Alkaloids and derivatives	Corynanthean-type alkaloids		Corynanthean-type alkaloids
Rhoeadine	150504_EX0042_Rhoeadine_POS_3min	C21H21O6N	CO[C@H]1O[C@H]2[C@H](N(C)CCC3=CC4=C(OCO4)C=C23)C2=C1C1=C(OCO1)C=C2	XRBIHOLQAKITPP-SBHAEUEKSA-N	[M+H]+	[M-H]-	Organic compounds	Alkaloids and derivatives	Rhoeadine alkaloids		Rhoeadine alkaloids
Skatole	150504_EX0044_Skatole_POS_3min	C9H9N	CC1=CNC2=CC=CC=C12	ZFRKQXVRDFCRJG-UHFFFAOYSA-N	[M+H]+	[M-H]-	Organic compounds	Organoheterocyclic compounds	Indoles and derivatives	Indoles	3-alkylindoles
alpha-Solanine	150504_EX0045_alpha-Solanine_POS_3min	C45H73NO15	C[C@@H]1[C@H]2CC[C@H](C)CN2[C@H]2C[C@H]3[C@@H]4CC=C5C[C@H](CC[C@]5(C)[C@H]4CC[C@]3(C)[C@@H]12)O[C@@H]1O[C@H](CO)[C@H](O)[C@H](O[C@@H]2O[C@H](CO)[C@@H](O)[C@H](O)[C@H]2O)[C@H]1O[C@@H]1O[C@@H](C)[C@H](O)[C@@H](O)[C@H]1O	ZGVSETXHNHBTRK-UDJLNJFBSA-N	[M+H]+	[M+FA-H]-	Organic compounds	Lipids and lipid-like molecules	Steroids and steroid derivatives	Steroidal glycosides	Steroidal saponins
Stachydrine hydrochloride	150504_EX0046_Stachydrine_POS_3min	C7H13NO2	C[N+]1(C)CCC[C@H]1C([O-])=O	CMUNUTVVOOHQPW-LURJTMIESA-N	[M+H]+	[M-H]-	Organic compounds	Organic acids and derivatives	Carboxylic acids and derivatives	Amino acids, peptides, and analogues	Amino acids and derivatives
Syrosingopine	150504_EX0047_Syrosingopine_POS_3min	C35H42N2O11	CCOC(=O)OC1=C(OC)C=C(C=C1OC)C(=O)OC1CC2CN3CCC4=C(NC5=C4C=CC(OC)=C5)C3CC2C(C1OC)C(=O)OC	ZCDNRPPFBQDQHR-UHFFFAOYNA-N	[M+H]+	[M+FA-H]-	Organic compounds	Alkaloids and derivatives	Yohimbine alkaloids		Yohimbine alkaloids
Tetrahydroalstonine	150504_EX0048_Tetrahydroalstonine_POS_3min	C21H24N2O3	COC(=O)C1=COC(C)C2CN3CCC4=C(NC5=CC=CC=C45)C3CC12	GRTOGORTSDXSFK-UHFFFAOYNA-N	[M+H]+	[M+FA-H]-	Organic compounds	Alkaloids and derivatives	Yohimbine alkaloids		Yohimbine alkaloids
(S,S)-(+)-Tetrandrine	150504_EX0049_S-S-plus-Tetrandrine_POS_3min	C38H42N2O6	COC1=C2OC3=CC=C(C[C@@H]4N(C)CCC5=CC(OC)=C(OC6=C7[C@H](CC(C=C1)=C2)N(C)CCC7=CC(OC)=C6OC)C=C45)C=C3	WVTKBKWTSCPRNU-KYJUHHDHSA-N	[M+H]+	[M-H]-	Organic compounds	Lignans, neolignans and related compounds			Lignans, neolignans and related compounds
Tropine	150504_EX0050_Tropine_POS_3min	C8H15NO	CN1C2CCC1CC(O)C2	CYHOMWAPJJPNMW-UHFFFAOYNA-N	[M+H]+	[M-H]-	Organic compounds	Alkaloids and derivatives	Tropane alkaloids		Tropane alkaloids
(+)-Tubocurarine chloride	150504_EX0051_plus-Tubocurarine_POS_3min	C37H41N2O6+	COC1=C([O-])C2=C3[C@@H](CC4=CC(OC5=C(OC)C=C6CCN(C)[C@@H](CC7=CC=C(O2)C=C7)C6=C5)=C(O)C=C4)[N+](C)(C)CCC3=C1	JFJZZMVDLULRGK-URLMMPGGSA-N	[M+H]+	[M+FA-H]-	Organic compounds	Organic oxygen compounds	Organooxygen compounds	Ethers	Diarylethers
Vincamine	150504_EX0052_Vincamine_POS_3min	C21H26N2O3	CCC12CCCN3CCC4=C(C13)N(C1=CC=CC=C41)C(O)(C2)C(=O)OC	RXPRRQLKFXBCSJ-UHFFFAOYNA-N	[M+H]+	[M-H]-	Organic compounds	Alkaloids and derivatives	Eburnan-type alkaloids		Eburnan-type alkaloids
ARCTIGENIN(P)	150814_CH0039_ARCTIGENIN-P_POS_3min	C21H24O6	COC1=C(OC)C=C(C[C@H]2COC(=O)[C@@H]2CC2=CC(OC)=C(O)C=C2)C=C1	NQWVSMVXKMHKTF-JKSUJKDBSA-N	[M+H]+	[M-H]-	Organic compounds	Lignans, neolignans and related compounds	Furanoid lignans	Tetrahydrofuran lignans	9,9'-epoxylignans
ETOPOSIDE(RG)	150814_CH0041_ETOPOSIDE-RG_POS_3min	C29H32O13	COC1=CC(=CC(OC)=C1O)[C@H]1[C@@H]2[C@H](COC2=O)[C@H](O[C@@H]2O[C@@H]3CO[C@@H](C)O[C@H]3[C@H](O)[C@H]2O)C2=CC3=C(OCO3)C=C12	VJJPUSNTGOMMGY-MRVIYFEKSA-N	[M+H]+	[M+FA-H]-	Organic compounds	Lignans, neolignans and related compounds	Lignan lactones	Podophyllotoxins	Podophyllotoxins
GOMISIN C(SCHISANTHERIN A)(P)	150814_CH0043_GOMISIN-C-SCHISANTHERIN-A-P_POS_3min	C30H32O9	COC1=C(OC)C(OC)=C2C(=C1)[C@H](OC(=O)C1=CC=CC=C1)[C@@](C)(O)[C@@H](C)CC1=CC3=C(OCO3)C(OC)=C21	UFCGDBKFOKKVAC-DSASHONVSA-N	[M+H]+	[M-H]-	Organic compounds	Phenylpropanoids and polyketides	Tannins	Hydrolyzable tannins	Hydrolyzable tannins
JUSMICRANTHIN ETHYL ETHER(SH)	150814_CH0044_JUSMICRANTHIN-ETHYL-ETHE-SH_POS_3min	C22H16O7	CCOC1OC(=O)C2=C1C(C1=CC3=C(OCO3)C=C1)=C1C3=C(OCO3)C=CC1=C2	JJXCEOLNFSCNNE-UHFFFAOYNA-N	[M+H]+	[M-H]-	Organic compounds	Lignans, neolignans and related compounds	Arylnaphthalene lignans		Arylnaphthalene lignans
JUSTICIDIN G(SH)	150814_CH0045_JUSTICIDIN-G-SH_POS_3min	C21H14O7	COC1=C2OCOC2=CC2=C(C3=C(C=C12)C(=O)OC3)C1=CC=C2OCOC2=C1	VINGQMQXGDIELG-UHFFFAOYSA-N	[M+H]+	[M-H]-	Organic compounds	Lignans, neolignans and related compounds	Arylnaphthalene lignans		Arylnaphthalene lignans
PHYLLANTHIN(P)	150814_CH0047_PHYLLANTHIN-P_POS_3min	C24H34O6	COC[C@@H](CC1=CC(OC)=C(OC)C=C1)[C@@H](COC)CC1=CC(OC)=C(OC)C=C1	KFLQGJQSLUYUBF-WOJBJXKFSA-N	[M+H]+	[M-H]-	Organic compounds	Lignans, neolignans and related compounds	Dibenzylbutane lignans		Dibenzylbutane lignans
SECO-ISOLARICIRESINOL DIGLUCOSIDE(SDG)(P)	150814_CH0048_SEC-ISOLARICIRE-DIGLU-SDG-P_POS_3min	C32H46O16	COC1=C(O)C=CC(CC(COC2OC(CO)C(O)C(O)C2O)C(COC2OC(CO)C(O)C(O)C2O)CC2=CC(OC)=C(O)C=C2)=C1	SBVBJPHMDABKJV-UHFFFAOYNA-N	[M+H]+	[M+FA-H]-	Organic compounds	Lignans, neolignans and related compounds	Lignan glycosides		Lignan glycosides
SESAMOLIN(SH)	150814_CH0049_SESAMOLIN-SH_POS_3min	C20H18O7	C1OC2=C(O1)C=C(OC1OCC3C1COC3C1=CC3=C(OCO3)C=C1)C=C2	ZZMNWJVJUKMZJY-UHFFFAOYNA-N	[M+H]+	[M-H]-	Organic compounds	Organoheterocyclic compounds	Benzodioxoles		Benzodioxoles
SCHISANDRIN A(DEOXYSCHISANDRIN)(P)	150814_CH0050_SCHISAND-A-DEOXYSCHISAND-P_POS_3min	C24H32O6	COC1=C(OC)C(OC)=C2C(C[C@H](C)[C@H](C)CC3=CC(OC)=C(OC)C(OC)=C23)=C1	JEJFTTRHGBKKEI-OKILXGFUSA-N	[M+H]+	[M-H]-	Organic compounds	Phenylpropanoids and polyketides	Tannins	Hydrolyzable tannins	Hydrolyzable tannins
SCHISANDRIN, gamma-(Wuweizisu B)(AHP)	150814_CH0051_SCHISAND-gamma-Wuweiz-B-AHP_POS_3min	C23H28O6	COC1=C(OC)C(OC)=C2C(CC(C)C(C)CC3=CC4=C(OCO4)C(OC)=C23)=C1	RTZKSTLPRTWFEV-UHFFFAOYNA-N	[M+H]+	[M-H]-	Organic compounds	Phenylpropanoids and polyketides	Tannins	Hydrolyzable tannins	Hydrolyzable tannins
WUWEIZISU C(RG)	150814_CH0053_WUWEIZISU-C-RG_POS_3min	C22H24O6	COC1=C2C(C[C@H](C)[C@H](C)CC3=CC4=C(OCO4)C(OC)=C23)=CC2=C1OCO2	HTBWBWWADZJXID-TXEJJXNPSA-N	[M+H]+	[M-H]-	Organic compounds	Phenylpropanoids and polyketides	Tannins	Hydrolyzable tannins	Hydrolyzable tannins
Hypophyllantin	150814_EX0068_Hypophyllantin_POS_3min	C24H30O7	COC[C@@H]1CC2=CC(OC)=C3OCOC3=C2[C@@H]([C@H]1COC)C1=CC(OC)=C(OC)C=C1	LBJCUHLNHSKZBW-XGHQBKJUSA-N	[M+H]+	[M-H]-	Organic compounds	Lignans, neolignans and related compounds	Aryltetralin lignans		Aryltetralin lignans
(-)-Podophyllotoxin	150814_EX0070_minus-Podophyllotoxin_POS_3min	C22H22O8	COC1=CC(=CC(OC)=C1OC)[C@H]1[C@@H]2[C@H](COC2=O)[C@@H](O)C2=CC3=C(OCO3)C=C12	YJGVMLPVUAXIQN-XVVDYKMHSA-N	[M+H]+	[M+FA-H]-	Organic compounds	Lignans, neolignans and related compounds	Lignan lactones	Podophyllotoxins	Podophyllotoxins
[6]-Gingerol	150911_KO0001_6-Gingerol_POS_3min	C17H26O4	CCCCC[C@H](O)CC(=O)CCC1=CC(OC)=C(O)C=C1	NLDDIKRKFXEWBK-AWEZNQCLSA-N	[M+H]+	[M-H]-	Organic compounds	Benzenoids	Phenols	Methoxyphenols	Gingerols
Atractylenolide III	150911_KO0003_Atractylenolide-III_POS_3min	C15H20O3	CC1=C2C[C@H]3C(=C)CCC[C@]3(C)C[C@]2(O)OC1=O	FBMORZZOJSDNRQ-GLQYFDAESA-N	[M+H]+	[M-H]-	Organic compounds	Lipids and lipid-like molecules	Prenol lipids	Terpene lactones	Sesquiterpene lactones
Arbutin	150911_KO0005_Arbutin_POS_3min	C12H16O7	OC[C@H]1O[C@@H](OC2=CC=C(O)C=C2)[C@H](O)[C@@H](O)[C@@H]1O	BJRNKVDFDLYUGJ-RMPHRYRLSA-N	[M+H]+	[M-H]-	Organic compounds	Organic oxygen compounds	Organooxygen compounds	Carbohydrates and carbohydrate conjugates	Glycosyl compounds
Osthole	150911_KO0007_Osthole_POS_3min	C15H16O3	COC1=C(CC=C(C)C)C2=C(C=CC(=O)O2)C=C1	MBRLOUHOWLUMFF-UHFFFAOYSA-N	[M+H]+	[M-H]-	Organic compounds	Phenylpropanoids and polyketides	Coumarins and derivatives		Coumarins and derivatives
Geniposide	150911_KO0010_Geniposide_POS_3min	C17H24O10	COC(=O)C1=CO[C@@H](O[C@@H]2OC(CO)[C@@H](O)[C@@H](O)C2O)[C@H]2[C@@H]1CC=C2CO	IBFYXTRXDNAPMM-VWSFEJNESA-N	[M+H]+	[M+FA-H]-	Organic compounds	Lipids and lipid-like molecules	Prenol lipids	Terpene glycosides	Iridoid O-glycosides
Gentiopicroside	150911_KO0011_Gentiopicroside_POS_3min	C16H20O9	OC[C@H]1O[C@@H](O[C@@H]2OC=C3C(=O)OCC=C3[C@H]2C=C)[C@H](O)[C@@H](O)[C@@H]1O	DUAGQYUORDTXOR-GPQRQXLASA-N	[M+H]+	[M+FA-H]-	Organic compounds	Organic oxygen compounds	Organooxygen compounds	Carbohydrates and carbohydrate conjugates	Glycosyl compounds
Paeoniflorin	150911_KO0021_Paeoniflorin_POS_3min	C23H28O11	CC12CC3(O)OC(O1)C1(COC(=O)C4=CC=CC=C4)C3CC21OC1OC(CO)C(O)C(O)C1O	YKRGDOXKVOZESV-UHFFFAOYNA-N	[M+H]+	[M+FA-H]-	Organic compounds	Lipids and lipid-like molecules	Prenol lipids	Terpene glycosides	Terpene glycosides
Paeonol	150911_KO0022_Paeonol_POS_3min	C9H10O3	COC1=CC(O)=C(C=C1)C(C)=O	UILPJVPSNHJFIK-UHFFFAOYSA-N	[M+H]+	[M-H]-	Organic compounds	Organic oxygen compounds	Organooxygen compounds	Carbonyl compounds	Ketones
Bergenin	150911_KO0023_Bergenin_POS_3min	C14H16O9	COC1=C(O)C=C2C(=O)O[C@@H]3[C@@H](O)[C@H](O)[C@@H](CO)O[C@H]3C2=C1O	YWJXCIXBAKGUKZ-HJJNZUOJSA-N	[M+H]+	[M-H]-	Organic compounds	Benzenoids	Benzene and substituted derivatives	Benzoic acids and derivatives	Hydroxybenzoic acid derivatives
Magnolol	150911_KO0024_Magnolol_POS_3min	C18H18O2	OC1=C(C=C(CC=C)C=C1)C1=C(O)C=CC(CC=C)=C1	VVOAZFWZEDHOOU-UHFFFAOYSA-N	[M+H]+	[M-H]-	Organic compounds	Benzenoids	Benzene and substituted derivatives	Biphenyls and derivatives	Biphenyls and derivatives
Loganin	150911_KO0025_Loganin_POS_3min	C17H26O10	COC(=O)C1=CO[C@@H](O[C@@H]2O[C@H](CO)[C@@H](O)[C@H](O)[C@H]2O)[C@@H]2[C@@H](C)[C@@H](O)C[C@H]12	AMBQHHVBBHTQBF-UOUCRYGSSA-N	[M+H]+	[M+FA-H]-	Organic compounds	Lipids and lipid-like molecules	Prenol lipids	Terpene glycosides	Iridoid O-glycosides
Isofraxidin	150911_KO0026_Isofraxidin_POS_3min	C11H10O5	COC1=C(O)C(OC)=C2OC(=O)C=CC2=C1	HOEVRHHMDJKUMZ-UHFFFAOYSA-N	[M+H]+	[M-H]-	Organic compounds	Phenylpropanoids and polyketides	Coumarins and derivatives	Hydroxycoumarins	7-hydroxycoumarins
Wogonin	150911_KO0027_Wogonin_POS_3min	C16H12O5	COC1=C(O)C=C(O)C2=C1OC(=CC2=O)C1=CC=CC=C1	XLTFNNCXVBYBSX-UHFFFAOYSA-N	[M+H]+	[M-H]-	Organic compounds	Phenylpropanoids and polyketides	Flavonoids	O-methylated flavonoids	8-O-methylated flavonoids
Cinobufagin	150911_KO0028_Cinobufagin_POS_3min	C26H34O6	CC(=O)O[C@H]1[C@H]2O[C@]22[C@@H]3CC[C@@H]4C[C@@H](O)CC[C@]4(C)[C@H]3CC[C@]2(C)[C@H]1C1=COC(=O)C=C1	SCULJPGYOQQXTK-OLRINKBESA-N	[M+H]+	[M+FA-H]-	Organic compounds	Lipids and lipid-like molecules	Steroids and steroid derivatives	Steroid lactones	Bufanolides and derivatives
Baicalein	150911_KO0030_Baicalein_POS_3min	C15H10O5	OC1=CC2=C(C(O)=C1O)C(=O)C=C(O2)C1=CC=CC=C1	FXNFHKRTJBSTCS-UHFFFAOYSA-N	[M+H]+	[M-H]-	Organic compounds	Phenylpropanoids and polyketides	Flavonoids	Flavones	Flavones
Bufalin	150911_KO0031_Bufalin_POS_3min	C24H34O4	C[C@]12CC[C@H]3[C@@H](CC[C@@H]4C[C@@H](O)CC[C@]34C)[C@@]1(O)CC[C@@H]2C1=COC(=O)C=C1	QEEBRPGZBVVINN-BMPKRDENSA-N	[M+H]+	[M+FA-H]-	Organic compounds	Lipids and lipid-like molecules	Steroids and steroid derivatives	Steroid lactones	Bufanolides and derivatives
Honokiol	150911_KO0032_Honokiol_POS_3min	C18H18O2	OC1=C(CC=C)C=C(C=C1)C1=C(O)C=CC(CC=C)=C1	FVYXIJYOAGAUQK-UHFFFAOYSA-N	[M+H]+	[M-H]-	Organic compounds	Benzenoids	Benzene and substituted derivatives	Biphenyls and derivatives	Biphenyls and derivatives
Liquiritin	150911_KO0033_Liquiritin_POS_3min	C21H22O9	OC[C@H]1O[C@@H](OC2=CC=C(C=C2)[C@@H]2CC(=O)C3=C(O2)C=C(O)C=C3)[C@H](O)[C@@H](O)[C@@H]1O	DEMKZLAVQYISIA-ZRWXNEIDSA-N	[M+H]+	[M-H]-	Organic compounds	Phenylpropanoids and polyketides	Flavonoids	Flavonoid glycosides	Flavonoid O-glycosides
Resibufogenin	150911_KO0034_Resibufogenin_POS_3min	C24H32O4	C[C@]12CC[C@H]3[C@@H](CC[C@@H]4C[C@@H](O)CC[C@]34C)[C@]11O[C@@H]1C[C@@H]2C1=COC(=O)C=C1	ATLJNLYIJOCWJE-CWMZOUAVSA-N	[M+H]+	[M+FA-H]-	Organic compounds	Lipids and lipid-like molecules	Steroids and steroid derivatives	Steroid lactones	Bufanolides and derivatives
Quercetin 3-O-[2''-O-b-D-glucopyranosyl]-a-L-rhamnopyranoside	150911_KO0038_Quer_3O-2O-b-D-gluc-a-L-rh_POS_3min	C27H30O16	CC1OC(OC2=C(OC3=CC(O)=CC(O)=C3C2=O)C2=CC(O)=C(O)C=C2)C(OC2OC(CO)C(O)C(O)C2O)C(O)C1O	DFNXNCCYQRPZMD-UHFFFAOYNA-N	[M+H]+	[M-H]-	Organic compounds	Phenylpropanoids and polyketides	Flavonoids	Flavonoid glycosides	Flavonoid O-glycosides
Quercetin 3-O-[2''-O-(6'''-O-p-coumaroyl)-b-D-glucopyranosyl]-a-L-rhamnopyranoside	150911_KO0039_Quer_3O2O6O-pcou-bDglu-aLrh_POS_3min	C36H36O18	CC1OC(OC2=C(OC3=CC(O)=CC(O)=C3C2=O)C2=CC(O)=C(O)C=C2)C(OC2OC(COC(=O)\C=C\C3=CC=C(O)C=C3)C(O)C(O)C2O)C(O)C1O	LSMKTLJKBSXMMR-RUDMXATFNA-N	[M+H]+	[M-H]-	Organic compounds	Phenylpropanoids and polyketides	Flavonoids	Flavonoid glycosides	Flavonoid O-glycosides
Icariin	150925_KO0006_Icariin_POS_3min	C33H40O15	COC1=CC=C(C=C1)C1=C(OC2OC(C)C(O)C(O)C2O)C(=O)C2=C(O1)C(CC=C(C)C)=C(OC1OC(CO)C(O)C(O)C1O)C=C2O	TZJALUIVHRYQQB-UHFFFAOYNA-N	[M+H]+	[M+FA-H]-	Organic compounds	Phenylpropanoids and polyketides	Flavonoids	Flavonoid glycosides	Flavonoid O-glycosides
Ginsenoside-Rg1	150925_KO0009_Ginsenoside-Rg1_POS_3min	C42H72O14	CC(C)=CCC[C@](C)(O[C@@H]1O[C@H](CO)[C@@H](O)[C@H](O)[C@H]1O)[C@H]1CC[C@]2(C)[C@@H]1[C@H](O)C[C@@H]1[C@@]3(C)CC[C@H](O)C(C)(C)[C@@H]3[C@H](C[C@@]21C)O[C@@H]1O[C@H](CO)[C@@H](O)[C@H](O)[C@H]1O	YURJSTAIMNSZAE-HHNZYBFYSA-N	[M+H]+	[M+FA-H]-	Organic compounds	Lipids and lipid-like molecules	Prenol lipids	Terpene glycosides	Triterpene glycosides
Saikosaponin a	150925_KO0012_Saikosaponin-a_POS_3min	C42H68O13	C[C@H]1O[C@@H](O[C@H]2CC[C@@]3(C)[C@@H](CC[C@]4(C)[C@@H]3C=C[C@]35OC[C@@]6(CCC(C)(C)C[C@@H]36)[C@@H](O)C[C@@]45C)[C@]2(C)CO)[C@H](O)[C@@H](O[C@@H]2O[C@H](CO)[C@@H](O)[C@H](O)[C@H]2O)[C@H]1O	KYWSCMDFVARMPN-MSSMMRRTSA-N	[M+H]+	[M+FA-H]-	Organic compounds	Lipids and lipid-like molecules	Prenol lipids	Terpene glycosides	Triterpene glycosides
Saikosaponin b2	150925_KO0013_Saikosaponin-b2_POS_3min	C42H68O13	C[C@H]1O[C@@H](O[C@H]2CC[C@@]3(C)[C@@H](CC[C@]4(C)[C@@H]3C=CC3=C5CC(C)(C)CC[C@]5(CO)[C@H](O)C[C@@]43C)[C@]2(C)CO)[C@H](O)[C@@H](O[C@@H]2O[C@H](CO)[C@@H](O)[C@H](O)[C@H]2O)[C@H]1O	WRYJYFCCMSVEPQ-ORAXXRKOSA-N	[M+H]+	[M+FA-H]-	Organic compounds	Lipids and lipid-like molecules	Prenol lipids	Terpene glycosides	Triterpene glycosides
Schizandrin	150925_KO0014_Schizandrin_POS_3min	C24H32O7	COC1=C(OC)C(OC)=C2C(CC(C)C(C)(O)CC3=CC(OC)=C(OC)C(OC)=C23)=C1	YEFOAORQXAOVJQ-UHFFFAOYNA-N	[M+H]+	[M+FA-H]-	Organic compounds	Phenylpropanoids and polyketides	Tannins	Hydrolyzable tannins	Hydrolyzable tannins
Swertiamarin	150925_KO0015_Swertiamarin_POS_3min	C16H22O10	OC[C@H]1O[C@@H](O[C@@H]2OC=C3C(=O)OCC[C@@]3(O)[C@H]2C=C)[C@H](O)[C@@H](O)[C@@H]1O	HEYZWPRKKUGDCR-QBXMEVCASA-N	[M+H]+	[M+FA-H]-	Organic compounds	Organic oxygen compounds	Organooxygen compounds	Carbohydrates and carbohydrate conjugates	Glycosyl compounds
Sennoside B	150925_KO0017_Sennoside-B_POS_3min	C42H38O20	OC[C@H]1O[C@@H](OC2=CC=CC3=C2C(=O)C2=C(C=C(C=C2O)C(O)=O)[C@H]3[C@@H]2C3=C(C(O[C@@H]4O[C@H](CO)[C@@H](O)[C@H](O)[C@H]4O)=CC=C3)C(=O)C3=C2C=C(C=C3O)C(O)=O)[C@H](O)[C@@H](O)[C@@H]1O	IPQVTOJGNYVQEO-AIFLABODSA-N	[M+H]+	[M-H]-	Organic compounds	Benzenoids	Anthracenes	Anthracenecarboxylic acids and derivatives	Anthracenecarboxylic acids
Chikusetsusaponin IV	150925_KO0018_Chikusetsusaponin-IV_POS_3min	C47H74O18	CC1(C)CC[C@@]2(CC[C@]3(C)C(=CC[C@@H]4[C@@]5(C)CC[C@H](O[C@@H]6O[C@@H]([C@@H](O[C@@H]7O[C@@H](CO)[C@H](O)[C@H]7O)[C@H](O)[C@H]6O)C(O)=O)C(C)(C)[C@@H]5CC[C@@]34C)[C@@H]2C1)C(=O)O[C@@H]1O[C@H](CO)[C@@H](O)[C@H](O)[C@H]1O	KQSFNXMDCOFFGW-GNDIVNLPSA-N	[M+H]+	[M-H]-	Organic compounds	Lipids and lipid-like molecules	Prenol lipids	Terpene glycosides	Triterpene glycosides
Naringin	150925_KO0019_Naringin_POS_3min	C27H32O14	CC1OC(OC2C(O)C(O)C(CO)OC2OC2=CC(O)=C3C(=O)CC(OC3=C2)C2=CC=C(O)C=C2)C(O)C(O)C1O	DFPMSGMNTNDNHN-UHFFFAOYNA-N	[M+H]+	[M-H]-	Organic compounds	Phenylpropanoids and polyketides	Flavonoids	Flavonoid glycosides	Flavonoid O-glycosides
Barbaloin	150925_KO0020_Barbaloin_POS_3min	C21H22O9	OCC1OC(C(O)C(O)C1O)C1C2=C(C(O)=CC=C2)C(=O)C2=C1C=C(CO)C=C2O	AFHJQYHRLPMKHU-UHFFFAOYNA-N	[M+H]+	[M+FA-H]-	Organic compounds	Benzenoids	Anthracenes		Anthracenes
Cyanidin 3-(2G-glucosylrutinoside) chloride	150925_KO0035_Cya_3-2G-glucosylrutinoside_POS_3min	C33H41O20	CC1OC(OCC2OC(OC3=C([O+]=C4C=C(O)C=C(O)C4=C3)C3=CC(O)=C(O)C=C3)C(OC3OC(CO)C(O)C(O)C3O)C(O)C2O)C(O)C(O)C1O	MSUVUDCULKNUJL-UHFFFAOYNA-O	[M+H]+	[M-H]-	Organic compounds	Phenylpropanoids and polyketides	Flavonoids	Flavonoid glycosides	Flavonoid O-glycosides
Delphinidin 3-galactoside chloride	150925_KO0036_Delphinidin_3-galactoside_POS_3min	C21H21O12	OCC1OC(OC2=C([O+]=C3C=C(O)C=C(O)C3=C2)C2=CC(O)=C(O)C(O)=C2)C(O)C(O)C1O	XENHPQQLDPAYIJ-UHFFFAOYNA-O	[M+H]+	[M-H]-	Organic compounds	Phenylpropanoids and polyketides	Flavonoids	Flavonoid glycosides	Flavonoid O-glycosides
Petunidin 3-galactoside chloride	150925_KO0037_Petunidin_3-galactoside_POS_3min	C22H23O12	COC1=CC(=CC(O)=C1O)C1=C(OC2OC(CO)C(O)C(O)C2O)C=C2C(O)=CC(O)=CC2=[O+]1	CCQDWIRWKWIUKK-UHFFFAOYNA-O	[M+H]+	[M-H]-	Organic compounds	Phenylpropanoids and polyketides	Flavonoids	Flavonoid glycosides	Flavonoid O-glycosides
Silychrystin	150925_KO0040_Silychrystin_POS_3min	C25H22O10	COC1=C(O)C=CC(=C1)[C@@H]1OC2=C(C=C(C=C2O)[C@H]2OC3=CC(O)=CC(O)=C3C(=O)[C@@H]2O)[C@H]1CO	BMLIIPOXVWESJG-LMBCONBSSA-N	[M+H]+	[M-H]-	Organic compounds	Phenylpropanoids and polyketides	2-arylbenzofuran flavonoids		2-arylbenzofuran flavonoids
Plantaginin	150925_KO0041_Plantaginin_POS_3min	C21H20O11	OC[C@H]1O[C@@H](OC2=C(O)C(O)=C3C(=O)C=C(OC3=C2)C2=CC=C(O)C=C2)[C@H](O)[C@@H](O)[C@@H]1O	VUGRLRAUZWGZJP-IAAKTDFRSA-N	[M+H]+	[M-H]-	Organic compounds	Phenylpropanoids and polyketides	Flavonoids	Flavonoid glycosides	Flavonoid O-glycosides
(－)-Epigallocatechin	150925_KO0042_minus-Epigallocatechin_POS_3min	C15H14O7	O[C@@H]1CC2=C(O)C=C(O)C=C2O[C@@H]1C1=CC(O)=C(O)C(O)=C1	XMOCLSLCDHWDHP-IUODEOHRSA-N	[M+H]+	[M-H]-	Organic compounds	Phenylpropanoids and polyketides	Flavonoids	Flavans	Flavan-3-ols
Tectorigenin	150925_KO0043_Tectorigenin_POS_3min	C16H12O6	COC1=C(O)C2=C(OC=C(C2=O)C2=CC=C(O)C=C2)C=C1O	OBBCRPUNCUPUOS-UHFFFAOYSA-N	[M+H]+	[M-H]-	Organic compounds	Phenylpropanoids and polyketides	Isoflavonoids	Isoflav-2-enes	Isoflavones
Cynarin	150925_KO0045_Cynarin_POS_3min	C25H24O12	O[C@@H]1C[C@](C[C@@H](OC(=O)\C=C\C2=CC(O)=C(O)C=C2)[C@H]1O)(OC(=O)\C=C\C1=CC(O)=C(O)C=C1)C(O)=O	YDDUMTOHNYZQPO-RVXRWRFUSA-N	[M+H]+	[M-H]-	Organic compounds	Organic oxygen compounds	Organooxygen compounds	Alcohols and polyols	Cyclic alcohols and derivatives
Ginkgolide B	150925_KO0046_Ginkgolide-B_POS_3min	C20H24O10	C[C@@H]1C(=O)O[C@H]2[C@H](O)[C@@]34[C@H]5C[C@@H](C(C)(C)C)[C@@]33[C@@H](O)C(=O)O[C@H]3O[C@@]4(C(=O)O5)[C@@]12O	SQOJOAFXDQDRGF-MMQTXUMRSA-N	[M+H]+	[M-H]-	Organic compounds	Lipids and lipid-like molecules	Prenol lipids	Terpene lactones	Diterpene lactones
Ginkgolide C	150925_KO0047_Ginkgolide-C_POS_3min	C20H24O11	CC1C(=O)OC2C(O)C34C5OC(=O)C3(OC3OC(=O)C(O)C43C(C5O)C(C)(C)C)C12O	AMOGMTLMADGEOQ-UHFFFAOYNA-N	[M+H]+	[M-H]-	Organic compounds	Lipids and lipid-like molecules	Prenol lipids	Terpene lactones	Diterpene lactones
Withanone	150925_KO0048_Withanone_POS_3min	C28H38O6	C[C@H]([C@H]1CC(C)=C(C)C(=O)O1)[C@@]1(O)CC[C@H]2[C@@H]3[C@@H]4O[C@@H]4[C@@]4(O)CC=CC(=O)[C@]4(C)[C@H]3CC[C@]12C	FAZIYUIDUNHZRG-PCTWTJKKSA-N	[M+H]+	[M+FA-H]-	Organic compounds	Lipids and lipid-like molecules	Steroids and steroid derivatives	Steroid lactones	Withanolides and derivatives
Ginsenoside Rb1	150925_KO0049_Ginsenoside-Rb1_POS_3min	C54H92O23	CC(C)=CCC[C@](C)(O[C@@H]1O[C@H](CO[C@@H]2O[C@H](CO)[C@@H](O)[C@H](O)[C@H]2O)[C@@H](O)[C@H](O)[C@H]1O)[C@H]1CC[C@]2(C)[C@@H]1[C@H](O)C[C@@H]1[C@@]3(C)CC[C@H](O[C@@H]4O[C@H](CO)[C@@H](O)[C@H](O)[C@H]4O[C@@H]4O[C@H](CO)[C@@H](O)[C@H](O)[C@H]4O)C(C)(C)[C@@H]3CC[C@@]21C	GZYPWOGIYAIIPV-JBDTYSNRSA-N	[M+H]+	[M+FA-H]-	Organic compounds	Lipids and lipid-like molecules	Prenol lipids	Terpene glycosides	Triterpene glycosides
Ginsenoside Rb2	150925_KO0050_Ginsenoside-Rb2_POS_3min	C53H90O22	CC(C)=CCCC(C)(OC1OC(COC2OCC(O)C(O)C2O)C(O)C(O)C1O)C1CCC2(C)C1C(O)CC1C3(C)CCC(OC4OC(CO)C(O)C(O)C4OC4OC(CO)C(O)C(O)C4O)C(C)(C)C3CCC21C	NODILNFGTFIURN-UHFFFAOYNA-N	[M+H]+	[M-H]-	Organic compounds	Lipids and lipid-like molecules	Prenol lipids	Triterpenoids	Triterpenoids
Ginsenoside Rｃ	150925_KO0051_Ginsenoside-Rc_POS_3min	C53H90O22	CC(C)=CCCC(C)(OC1OC(COC2OC(CO)C(O)C2O)C(O)C(O)C1O)C1CCC2(C)C1C(O)CC1C3(C)CCC(OC4OC(CO)C(O)C(O)C4OC4OC(CO)C(O)C(O)C4O)C(C)(C)C3CCC21C	JDCPEKQWFDWQLI-UHFFFAOYNA-N	[M+H]+	[M-H]-	Organic compounds	Lipids and lipid-like molecules	Prenol lipids	Triterpenoids	Triterpenoids
Ginsenoside Rｄ	150925_KO0052_Ginsenoside-Rd_POS_3min	C48H82O18	CC(C)=CCC[C@](C)(O[C@@H]1O[C@H](CO)[C@@H](O)[C@H](O)[C@H]1O)[C@H]1CC[C@]2(C)[C@@H]1[C@H](O)C[C@@H]1[C@@]3(C)CC[C@H](O[C@@H]4O[C@H](CO)[C@@H](O)[C@H](O)[C@H]4O[C@@H]4O[C@H](CO)[C@@H](O)[C@H](O)[C@H]4O)C(C)(C)[C@@H]3CC[C@@]21C	RLDVZILFNVRJTL-IWFVLDDISA-N	[M+H]+	[M+FA-H]-	Organic compounds	Lipids and lipid-like molecules	Prenol lipids	Terpene glycosides	Triterpene glycosides
Ginsenoside Ro	150925_KO0053_Ginsenoside-Ro_POS_3min	C48H76O19	CC1(C)CC[C@@]2(CC[C@]3(C)C(=CC[C@@H]4[C@@]5(C)CC[C@H](O[C@@H]6O[C@@H]([C@@H](O)[C@H](O)[C@H]6O[C@@H]6O[C@H](CO)[C@@H](O)[C@H](O)[C@H]6O)C(O)=O)C(C)(C)[C@@H]5CC[C@@]34C)[C@@H]2C1)C(=O)O[C@@H]1O[C@H](CO)[C@@H](O)[C@H](O)[C@H]1O	NFZYDZXHKFHPGA-QQHDHSITSA-N	[M+H]+	[M-H]-	Organic compounds	Lipids and lipid-like molecules	Prenol lipids	Terpene glycosides	Triterpene glycosides
Araloside A(Chikusetsusaponin Ⅳ)	150925_KO0054_Aralo-A-Chikusetsusapo-IV_POS_3min	C47H74O18	CC1(C)CC[C@@]2(CC[C@]3(C)C(=CC[C@@H]4[C@@]5(C)CC[C@H](O[C@@H]6O[C@@H]([C@@H](O[C@@H]7O[C@@H](CO)[C@H](O)[C@H]7O)[C@H](O)[C@H]6O)C(O)=O)C(C)(C)[C@@H]5CC[C@@]34C)[C@@H]2C1)C(=O)O[C@@H]1O[C@H](CO)[C@@H](O)[C@H](O)[C@H]1O	KQSFNXMDCOFFGW-GNDIVNLPSA-N	[M+H]+	[M-H]-	Organic compounds	Lipids and lipid-like molecules	Prenol lipids	Terpene glycosides	Triterpene glycosides
Corosolic acid	150925_KO0055_Corosolic-acid_POS_3min	C30H48O4	C[C@@H]1CC[C@@]2(CC[C@]3(C)C(=CC[C@@H]4[C@@]5(C)C[C@@H](O)[C@H](O)C(C)(C)[C@@H]5CC[C@@]34C)[C@@H]2[C@H]1C)C(O)=O	HFGSQOYIOKBQOW-ZSDYHTTISA-N	[M+H]+	[M-H]-	Organic compounds	Lipids and lipid-like molecules	Prenol lipids	Triterpenoids	Triterpenoids
Maslinic acid	150925_KO0056_Maslinic-acid_POS_3min	C30H48O4	CC1(C)CC[C@@]2(CC[C@]3(C)C(=CC[C@@H]4[C@@]5(C)C[C@@H](O)[C@H](O)C(C)(C)[C@@H]5CC[C@@]34C)[C@@H]2C1)C(O)=O	MDZKJHQSJHYOHJ-LLICELPBSA-N	[M+H]+	[M-H]-	Organic compounds	Lipids and lipid-like molecules	Prenol lipids	Triterpenoids	Triterpenoids
Asiaticoside	150925_KO0057_Asiaticoside_POS_3min	C48H78O19	CC1CCC2(CCC3(C)C(=CCC4C5(C)CC(O)C(O)C(C)(CO)C5CCC34C)C2C1C)C(=O)OC1OC(COC2OC(CO)C(OC3OC(C)C(O)C(O)C3O)C(O)C2O)C(O)C(O)C1O	WYQVAPGDARQUBT-UHFFFAOYNA-N	[M+H]+	[M+FA-H]-	Organic compounds	Lipids and lipid-like molecules	Prenol lipids	Terpene glycosides	Triterpene glycosides
Chrysanthellin A	151002_EX0054_Chrysanthellin-A_POS_3min	C58H94O25	C[C@@H]1O[C@H](O[C@H]2[C@H](O)CO[C@@H](O[C@H]3[C@H](C)O[C@H](O[C@@H]4[C@@H](O)[C@H](O)CO[C@@H]4OC(=O)[C@]45CCC(C)(C)C[C@@H]4C4=CC[C@@H]6[C@@]7(C)CC[C@H](O[C@@H]8O[C@H](CO)[C@@H](O)[C@H](O)[C@H]8O)C(C)(C)[C@@H]7CC[C@@]6(C)[C@]4(C)C[C@H]5O)[C@H](O)[C@@H]3O)[C@@H]2O)[C@H](O)[C@H](O)[C@H]1O	IBEZGTWSSFFKNB-JZEXCKIOSA-N	[M+H]+	[M-H]-	Organic compounds	Lipids and lipid-like molecules	Prenol lipids	Terpene glycosides	Triterpene glycosides
Chrysanthellin B	151002_EX0055_Chrysanthellin-B_POS_3min	C58H94O26	CC1OC(OC2C(O)COC(OC3C(C)OC(OC4C(O)C(O)COC4OC(=O)C45CCC(C)(C)CC4C4=CCC6C7(C)CCC(OC8OC(CO)C(O)C(O)C8O)C(C)(CO)C7CCC6(C)C4(C)CC5O)C(O)C3O)C2O)C(O)C(O)C1O	WNGIVKPPGCCJNP-UHFFFAOYNA-N	[M+H]+	[M-H]-	Organic compounds	Lipids and lipid-like molecules	Prenol lipids	Terpene glycosides	Triterpene glycosides
Echinocystic acid-3-O-glucoside	151002_EX0056_Echinocystic-acid-3-O-gluco_POS_3min	C36H58O9	CC1(C)CCC2([C@H](O)C[C@]3(C)C(=CCC4C5(C)CCC(O[C@@H]6O[C@H](CO)[C@@H](O)[C@H](O)[C@H]6O)C(C)(C)C5CCC34C)C2C1)C(O)=O	WYDPEADEZMZKNM-RHSNDGEVSA-N	[M+H]+	[M-H]-	Organic compounds	Lipids and lipid-like molecules	Prenol lipids	Terpene glycosides	Triterpene glycosides
Ginsenoside Re	151002_EX0061_Ginsenoside-Re_POS_3min	C48H82O18	C[C@@H]1O[C@@H](O[C@@H]2[C@@H](O)[C@H](O)[C@@H](CO)O[C@H]2O[C@H]2C[C@]3(C)[C@H](C[C@@H](O)[C@@H]4[C@H](CC[C@@]34C)[C@](C)(CCC=C(C)C)O[C@@H]3O[C@H](CO)[C@@H](O)[C@H](O)[C@H]3O)[C@@]3(C)CC[C@H](O)C(C)(C)[C@H]23)[C@H](O)[C@H](O)[C@H]1O	PWAOOJDMFUQOKB-WCZZMFLVSA-N	[M+H]+	[M-H]-	Organic compounds	Lipids and lipid-like molecules	Prenol lipids	Terpene glycosides	Triterpene glycosides
Ginsenoside Rf	151002_EX0062_Ginsenoside-Rf_POS_3min	C42H72O14	CC(C)=CCC[C@](C)(O)[C@H]1CC[C@]2(C)[C@@H]1[C@H](O)C[C@@H]1[C@@]3(C)CC[C@H](O)C(C)(C)[C@@H]3[C@H](C[C@@]21C)O[C@@H]1O[C@H](CO)[C@@H](O)[C@H](O)[C@H]1O[C@@H]1O[C@H](CO)[C@@H](O)[C@H](O)[C@H]1O	UZIOUZHBUYLDHW-XUBRWZAZSA-N	[M+H]+	[M-H]-	Organic compounds	Lipids and lipid-like molecules	Prenol lipids	Terpene glycosides	Triterpene glycosides
Ginsenoside Rg2	151002_EX0064_Ginsenoside-Rg2_POS_3min	C42H72O13	C[C@@H]1O[C@@H](O[C@@H]2[C@@H](O)[C@H](O)[C@@H](CO)O[C@H]2O[C@H]2C[C@]3(C)[C@H](C[C@@H](O)[C@@H]4[C@H](CC[C@@]34C)[C@@](C)(O)CCC=C(C)C)[C@@]3(C)CC[C@H](O)C(C)(C)[C@H]23)[C@H](O)[C@H](O)[C@H]1O	AGBCLJAHARWNLA-DQUQINEDSA-N	[M+H]+	[M-H]-	Organic compounds	Lipids and lipid-like molecules	Prenol lipids	Terpene glycosides	Triterpene glycosides
Hederacoside C	151002_EX0065_Hederacoside-C_POS_3min	C59H96O26	C[C@@H]1O[C@@H](O[C@H]2[C@H](O)[C@@H](O)[C@H](OC[C@H]3O[C@@H](OC(=O)[C@]45CCC(C)(C)C[C@H]4C4=CC[C@@H]6[C@@]7(C)CC[C@H](O[C@@H]8OC[C@H](O)[C@H](O)[C@H]8O[C@@H]8O[C@@H](C)[C@H](O)[C@@H](O)[C@H]8O)[C@@](C)(CO)[C@@H]7CC[C@@]6(C)[C@]4(C)CC5)[C@H](O)[C@@H](O)[C@@H]3O)O[C@@H]2CO)[C@H](O)[C@H](O)[C@H]1O	RYHDIBJJJRNDSX-MCGLQMIESA-N	[M+H]+	[M-H]-	Organic compounds	Lipids and lipid-like molecules	Prenol lipids	Terpene glycosides	Triterpene glycosides
alpha-Hederin	151002_EX0066_alpha-Hederin_POS_3min	C41H66O12	C[C@@H]1O[C@@H](O[C@@H]2[C@@H](O)[C@@H](O)CO[C@H]2O[C@H]2CC[C@@]3(C)[C@@H](CC[C@]4(C)[C@@H]3CC=C3[C@@H]5CC(C)(C)CC[C@@]5(CC[C@@]43C)C(O)=O)[C@]2(C)CO)[C@H](O)[C@H](O)[C@H]1O	KEOITPILCOILGM-LLJOFIFVSA-N	[M+H]+	[M-H]-	Organic compounds	Lipids and lipid-like molecules	Prenol lipids	Triterpenoids	Triterpenoids
Madecassoside	151002_EX0067_Madecassoside_POS_3min	C48H78O20	C[C@@H]1CC[C@@]2(CC[C@@]3(C)C(=CC[C@@H]4[C@@]5(C)C[C@@H](O)[C@H](O)[C@@](C)(CO)[C@@H]5[C@H](O)C[C@@]34C)[C@@H]2[C@H]1C)C(=O)O[C@@H]1O[C@H](CO[C@@H]2O[C@H](CO)[C@@H](O[C@@H]3O[C@@H](C)[C@H](O)[C@@H](O)[C@H]3O)[C@H](O)[C@H]2O)[C@@H](O)[C@H](O)[C@H]1O	BNMGUJRJUUDLHW-CIZDPPTDSA-N	[M+H]+	[M-H]-	Organic compounds	Lipids and lipid-like molecules	Prenol lipids	Terpene glycosides	Triterpene glycosides
Dihydrokaempferol	151006_MS0001_Dihydrokaempferol_POS_3min	C15H12O6	OC1C(OC2=CC(O)=CC(O)=C2C1=O)C1=CC=C(O)C=C1	PADQINQHPQKXNL-UHFFFAOYNA-N	[M+H]+	[M-H]-	Organic compounds	Phenylpropanoids and polyketides	Flavonoids	Flavans	Flavanones
p-Coumaryl alcohol	151006_MS0002_p-Coumaryl-alcohol_POS_3min	C9H10O2	OC\C=C\C1=CC=C(O)C=C1	PTNLHDGQWUGONS-OWOJBTEDSA-N	[M+H]+	[M-H]-	Organic compounds	Phenylpropanoids and polyketides	Cinnamyl alcohols		Cinnamyl alcohols
Caffeyl alcohol	151006_MS0003_Caffeyl-alcohol_POS_3min	C9H10O3	OC\C=C\C1=CC(O)=C(O)C=C1	ZCKDCRKBURQZPT-OWOJBTEDSA-N	[M+H]+	[M-H]-	Organic compounds	Phenylpropanoids and polyketides	Cinnamyl alcohols		Cinnamyl alcohols
p-Coumaraldehyde	151006_MS0004_p-Coumaraldehyde_POS_3min	C9H8O2	OC1=CC=C(\C=C\C=O)C=C1	CJXMVKYNVIGQBS-OWOJBTEDSA-N	[M+H]+	[M-H]-	Organic compounds	Phenylpropanoids and polyketides	Cinnamaldehydes		Cinnamaldehydes
Vanillin acetate	151006_MS0005_Vanillin-acetate_POS_3min	C10H10O4	COC1=C(OC(C)=O)C=CC(C=O)=C1	PZSJOBKRSVRODF-UHFFFAOYSA-N	[M+H]+	[M-H]-	Organic compounds	Benzenoids	Phenol esters		Phenol esters
3',5'-Dimethoxy-4'-hydroxyacetophenone,	151006_MS0006_3-5-Dimetxy-4-hydracetophe_POS_3min	C10H12O4	COC1=CC(=CC(OC)=C1O)C(C)=O	OJOBTAOGJIWAGB-UHFFFAOYSA-N	[M+H]+	[M-H]-	Organic compounds	Organic oxygen compounds	Organooxygen compounds	Carbonyl compounds	Ketones
Gallic Acid Monohydrate	151006_MS0008_Gallic-Acid_POS_3min	C7H8O6	OC(=O)C1=CC(O)=C(O)C(O)=C1	LNTHITQWFMADLM-UHFFFAOYSA-N	[M+H]+	[M-H]-	Organic compounds	Benzenoids	Benzene and substituted derivatives	Benzoic acids and derivatives	Hydroxybenzoic acid derivatives
Triacetyl resveratrol	151006_MS0009_Triacetyl-resveratrol_POS_3min	C20H18O6	CC(=O)OC1=CC=C(\C=C\C2=CC(OC(C)=O)=CC(OC(C)=O)=C2)C=C1	PDAYUJSOJIMKIS-SNAWJCMRSA-N	[M+H]+	[M-H]-	Organic compounds	Phenylpropanoids and polyketides	Stilbenes		Stilbenes
E-Resveratrol Trimethyl Ether	151006_MS0010_E-Resveratrol-Trimet-Ether_POS_3min	C17H18O3	COC1=CC=C(\C=C\C2=CC(OC)=CC(OC)=C2)C=C1	GDHNBPHYVRHYCC-SNAWJCMRSA-N	[M+H]+	[M-H]-	Organic compounds	Phenylpropanoids and polyketides	Stilbenes		Stilbenes
a.b-Dihydroresveratrol	151006_MS0011_a-b-Dihydroresveratrol_POS_3min	C14H14O3	OC1=CC=C(CCC2=CC(O)=CC(O)=C2)C=C1	HITJFUSPLYBJPE-UHFFFAOYSA-N	[M+H]+	[M-H]-	Organic compounds	Phenylpropanoids and polyketides	Stilbenes		Stilbenes
ε-Viniferin	151006_MS0012_epsilon-Viniferin_POS_3min	C28H22O6	OC1=CC=C(\C=C\C2=CC(O)=CC3=C2[C@H]([C@@H](O3)C2=CC=C(O)C=C2)C2=CC(O)=CC(O)=C2)C=C1	FQWLMRXWKZGLFI-YVYUXZJTSA-N	[M+H]+	[M-H]-	Organic compounds	Phenylpropanoids and polyketides	2-arylbenzofuran flavonoids		2-arylbenzofuran flavonoids
cis-resveratrol	151006_MS0013_cis-resveratrol_POS_3min	C14H12O3	OC1=CC=C(\C=C/C2=CC(O)=CC(O)=C2)C=C1	LUKBXSAWLPMMSZ-UPHRSURJSA-N	[M+H]+	[M-H]-	Organic compounds	Phenylpropanoids and polyketides	Stilbenes		Stilbenes
trans-piceid	151006_MS0014_trans-piceid_POS_3min	C20H22O8	OCC1O[C@@H](OC2=CC(\C=C\C3=CC=C(O)C=C3)=CC(O)=C2)C(O)[C@@H](O)[C@@H]1O	HSTZMXCBWJGKHG-GHHIHIOFSA-N	[M+H]+	[M-H]-	Organic compounds	Phenylpropanoids and polyketides	Stilbenes	Stilbene glycosides	Stilbene glycosides
trans-pterostilbene	151006_MS0016_trans-pterostilbene_POS_3min	C16H16O3	COC1=CC(\C=C\C2=CC=C(O)C=C2)=CC(OC)=C1	VLEUZFDZJKSGMX-ONEGZZNKSA-N	[M+H]+	[M-H]-	Organic compounds	Phenylpropanoids and polyketides	Stilbenes		Stilbenes
INDOLE-3-ACETYL-L-ALANINE (IAAla)	151006_MS0018_INDOLE-3-ACETYL-L-ALA-IAAla_POS_3min	C13H14N2O3	CC(N=C(O)CC1=CNC2=CC=CC=C12)C(O)=O	FBDCJLXTUCMFLF-UHFFFAOYNA-N	[M+H]+	[M-H]-	Organic compounds	Organic acids and derivatives	Carboxylic acids and derivatives	Amino acids, peptides, and analogues	Amino acids and derivatives
INDOLE-3-ACETYL-L-ISOLEUCINE (IAILeu)	151006_MS0019_INDOLE-3ACETYL-L-ILE-IAILeu_POS_3min	C16H20N2O3	CC[C@H](C)[C@H](N=C(O)CC1=CNC2=CC=CC=C12)C(O)=O	WPTUQMUCTTVOFW-BONVTDFDSA-N	[M+H]+	[M-H]-	Organic compounds	Organic acids and derivatives	Carboxylic acids and derivatives	Amino acids, peptides, and analogues	Amino acids and derivatives
INDOLE-3-ACETYL-L-LEUCINE (IALeu)	151006_MS0020_INDOLE-3-ACETYL-L-LEU-IALeu_POS_3min	C16H20N2O3	CC(C)CC(N=C(O)CC1=CNC2=CC=CC=C12)C(O)=O	HCZNPUHZYPPINM-UHFFFAOYNA-N	[M+H]+	[M-H]-	Organic compounds	Organic acids and derivatives	Carboxylic acids and derivatives	Amino acids, peptides, and analogues	Amino acids and derivatives
INDOLE-3-ACETYL-L-TRYPTOPHAN (IATrp)	151006_MS0021_INDOLE-3-ACETYL-L-TRP-IATrp_POS_3min	C21H19N3O3	OC(CC1=CNC2=CC=CC=C12)=NC(CC1=CNC2=CC=CC=C12)C(O)=O	FOSPCYZZRVNHJS-UHFFFAOYNA-N	[M+H]+	[M-H]-	Organic compounds	Organic acids and derivatives	Carboxylic acids and derivatives	Amino acids, peptides, and analogues	Amino acids and derivatives
INDOLE-3-ACETYL-L-GLUTAMIC ACID (IAGlu)	151006_MS0024_INDOLE-3-ACETYL-L-GLU-IAGlu_POS_3min	C15H16N2O5	OC(=O)CC[C@H](N=C(O)CC1=CNC2=CC=CC=C12)C(O)=O	YRKLGWOHYXIKSF-LBPRGKRZSA-N	[M+H]+	[M-H]-	Organic compounds	Organic acids and derivatives	Carboxylic acids and derivatives	Amino acids, peptides, and analogues	Amino acids and derivatives
Apigeninidin chloride	151006_MS0026_Apigeninidin_POS_3min	C15H11O4	OC1=CC=C(C=C1)C1=[O+]C2=CC(O)=CC([O-])=C2C=C1	ZKMZBAABQFUXFE-UHFFFAOYSA-N	[M+H]+	[M-H]-	Organic compounds	Phenylpropanoids and polyketides	Flavonoids	Hydroxyflavonoids	7-hydroxyflavonoids
Luteolinidin chloride	151006_MS0027_Luteolinidin_POS_3min	C15H11O5	OC1=CC(O)=C2C=CC(=[O+]C2=C1)C1=CC([O-])=C(O)C=C1	GDNIGMNXEKGFIP-UHFFFAOYSA-N	[M+H]+	[M-H]-	Organic compounds	Phenylpropanoids and polyketides	Flavonoids	Hydroxyflavonoids	7-hydroxyflavonoids
LARICIRESINOL	151106_LIG01_LARICIRESINOL_POS_3min	C20H24O6	COC1=C(O)C=CC(C[C@@H]2CO[C@H]([C@@H]2CO)C2=CC(OC)=C(O)C=C2)=C1	MHXCIKYXNYCMHY-SXGZJXTBSA-N	[M+H]+	[M-H]-	Organic compounds	Lignans, neolignans and related compounds	Furanoid lignans	Tetrahydrofuran lignans	7,9'-epoxylignans
Matairesinol	151106_LIG02_Matairesinol_POS_3min	C20H22O6	COC1=C(O)C=CC(C[C@H]2COC(=O)[C@@H]2CC2=CC(OC)=C(O)C=C2)=C1	MATGKVZWFZHCLI-LSDHHAIUSA-N	[M+H]+	[M-H]-	Organic compounds	Lignans, neolignans and related compounds	Furanoid lignans	Tetrahydrofuran lignans	9,9'-epoxylignans
Secoisolariciresinol	151106_LIG03_Secoisolariciresinol_POS_3min	C20H26O6	COC1=C(O)C=CC(C[C@@H](CO)[C@H](CO)CC2=CC(OC)=C(O)C=C2)=C1	PUETUDUXMCLALY-HOTGVXAUSA-N	[M+H]+	[M-H]-	Organic compounds	Lignans, neolignans and related compounds	Dibenzylbutane lignans	Dibenzylbutanediol lignans	Dibenzylbutanediol lignans
Pinoresinol	151106_LIG04_Pinoresinol_POS_3min	C20H22O6	COC1=C(O)C=CC(=C1)C1OCC2C1COC2C1=CC(OC)=C(O)C=C1	HGXBRUKMWQGOIE-UHFFFAOYNA-N	[M+H]+	[M-H]-	Organic compounds	Lignans, neolignans and related compounds	Furanoid lignans		Furanoid lignans
Licoricesaponin G2 (24-Hydroxyglycyrrhizin)	160204_SA0001_Licoricesap-G2-24Hydrglycy_POS_3min	C42H62O17	C[C@]12CC[C@@](C)(C[C@H]1C1=CC(=O)[C@@H]3[C@@]4(C)CC[C@H](O[C@@H]5O[C@@H]([C@@H](O)[C@H](O)[C@H]5O[C@@H]5O[C@@H]([C@@H](O)[C@H](O)[C@H]5O)C(O)=O)C(O)=O)[C@](C)(CO)[C@@H]4CC[C@@]3(C)[C@]1(C)CC2)C(O)=O	WBQVRPYEEYUEBQ-OJVDLISWSA-N	[M+H]+	[M-H]-	Organic compounds	Lipids and lipid-like molecules	Prenol lipids	Terpene glycosides	Triterpene glycosides
Licoricesaponin H2 (Liquiritinic acid diglucoside)	160204_SA0002_Licori-H2Liquiri-acid-diglu_POS_3min	C42H62O16	CC1(C)C(CCC2(C)C1CCC1(C)C2C(=O)C=C2C3CC(C)(CCC3(C)CCC12C)C(O)=O)OC1OC(C(O)C(O)C1OC1OC(C(O)C(O)C1O)C(O)=O)C(O)=O	LPLVUJXQOOQHMX-UHFFFAOYNA-N	[M+H]+	[M-H]-	Organic compounds	Lipids and lipid-like molecules	Prenol lipids	Terpene glycosides	Triterpene glycosides
SoyasaponinⅠ（SoyasaponinBb）	160204_SA0003_Soyasaponin_SoyasaponinBb_POS_3min	C48H78O18	C[C@@H]1O[C@@H](O[C@@H]2[C@@H](O)[C@@H](O)[C@@H](CO)O[C@H]2O[C@@H]2[C@@H](O)[C@H](O)[C@H](O[C@H]2O[C@H]2CC[C@@]3(C)[C@@H](CC[C@]4(C)[C@@H]3CC=C3[C@@H]5CC(C)(C)C[C@@H](O)[C@]5(C)CC[C@@]43C)[C@@]2(C)CO)C(O)=O)[C@H](O)[C@H](O)[C@H]1O	PTDAHAWQAGSZDD-IOVCITQVSA-N	[M+H]+	[M-H]-	Organic compounds	Lipids and lipid-like molecules	Prenol lipids	Terpene glycosides	Triterpene glycosides
SoyasaponinⅤ（SoyasaponinBa）	160204_SA0004_SoyasaponinV_SoyasaponinBa_POS_3min	C48H78O19	CC1(C)CC(O)C2(C)CCC3(C)C(=CCC4C5(C)CCC(OC6OC(C(O)C(O)C6OC6OC(CO)C(O)C(O)C6OC6OC(CO)C(O)C(O)C6O)C(O)=O)C(C)(CO)C5CCC34C)C2C1	WFRQIKSNAYYUJZ-UHFFFAOYNA-N	[M+H]+	[M-H]-	Organic compounds	Lipids and lipid-like molecules	Prenol lipids	Terpene glycosides	Triterpene glycosides
GINSENOSIDE Rb3(P)	160419_SA0005_GINSENOSIDE-Rb3-P_POS_3min	C53H90O22	CCC(C)=CCCC(C)(OC1OC(COC2OCC(O)C(O)C2O)C(O)C(O)C1O)C1CCC2(C)C1C(O)CC1C2CCC2C(C)(C)C(CCC12C)OC1OC(CO)C(O)C(O)C1OC1OC(CO)C(O)C(O)C1O	SNPYJWZTTUVUIS-UHFFFAOYNA-N	[M+H]+	[M-H]-	Organic compounds	Lipids and lipid-like molecules	Prenol lipids	Triterpenoids	Triterpenoids
GINSENOSIDE Rh1(P)	160419_SA0006_GINSENOSIDE-Rh1P_POS_3min	C36H62O9	CC(C)=CCC[C@](C)(O)[C@H]1CC[C@]2(C)[C@@H]1[C@H](O)C[C@@H]1[C@@]3(C)CC[C@H](O)C(C)(C)[C@@H]3[C@H](C[C@@]21C)O[C@@H]1O[C@H](CO)[C@@H](O)[C@H](O)[C@H]1O	RAQNTCRNSXYLAH-RFCGZQMISA-N	[M+H]+	[M+FA-H]-	Organic compounds	Lipids and lipid-like molecules	Prenol lipids	Terpene glycosides	Triterpene glycosides
GINSENOSIDE Rh2 (S-FORM)(P)	160419_SA0007_GINSENOSIDE-Rh2-S-FORM-P_POS_3min	C36H62O8	CC(C)=CCCC(C)(O)C1CCC2(C)C1C(O)CC1C3(C)CCC(OC4OC(CO)C(O)C(O)C4O)C(C)(C)C3CCC21C	CKUVNOCSBYYHIS-UHFFFAOYNA-N	[M+H]+	[M+FA-H]-	Organic compounds	Lipids and lipid-like molecules	Prenol lipids	Triterpenoids	Triterpenoids
GINSENOSIDE Rh3(AS)	160419_SA0008_GINSENOSIDE-Rh3-AS_POS_3min	C36H60O7	CC(C)=CC\C=C(\C)[C@H]1CC[C@@]2(C)[C@@H]1[C@@H](O)CC1[C@@]3(C)CCC(O[C@@H]4O[C@H](CO)[C@@H](O)[C@H](O)[C@H]4O)C(C)(C)C3CC[C@@]21C	PHLXREOMFNVWOH-WJJFPOJFSA-N	[M+H]+	[M+FA-H]-	Organic compounds	Lipids and lipid-like molecules	Prenol lipids	Triterpenoids	Triterpenoids
GINSENOSIDE F2(AS)	160419_SA0009_GINSENOSIDE-F2-AS_POS_3min	C42H72O13	CC(C)=CCC[C@](C)(O[C@@H]1O[C@H](CO)[C@@H](O)[C@H](O)[C@H]1O)[C@H]1CC[C@]2(C)[C@@H]1[C@H](O)C[C@@H]1[C@@]3(C)CC[C@H](O[C@@H]4O[C@H](CO)[C@@H](O)[C@H](O)[C@H]4O)C(C)(C)[C@@H]3CC[C@@]21C	SWIROVJVGRGSPO-JBVRGBGGSA-N	[M+H]+	[M+FA-H]-	Organic compounds	Lipids and lipid-like molecules	Prenol lipids	Terpene glycosides	Triterpene glycosides
GINSENOSIDE F3(AS)	160419_SA0010_GINSENOSIDE-F3-AS_POS_3min	C41H70O13	CC(C)=CCC[C@@](C)(O[C@H]1O[C@@H](CO[C@H]2OC[C@H](O)[C@H](O)[C@H]2O)[C@H](O)[C@@H](O)[C@@H]1O)[C@H]1CC[C@@]2(C)[C@@H]1[C@@H](O)C[C@H]1[C@]3(C)CC[C@@H](O)C(C)(C)[C@@H]3[C@H](O)C[C@]21C	HJRVLGWTJSLQIG-TVOOLRDFSA-N	[M+H]+	[M+FA-H]-	Organic compounds	Lipids and lipid-like molecules	Prenol lipids	Triterpenoids	Triterpenoids
GINSENOSIDE Rg3(S-FORM)(P)	160419_SA0011_GINSENOSIDE-Rg3-S-FORM-P_POS_3min	C42H72O13	CC(C)=CCC[C@](C)(O)[C@H]1CC[C@]2(C)[C@@H]1[C@H](O)C[C@@H]1[C@@]3(C)CC[C@H](O[C@@H]4O[C@H](CO)[C@@H](O)[C@H](O)[C@H]4O[C@@H]4O[C@H](CO)[C@@H](O)[C@H](O)[C@H]4O)C(C)(C)[C@@H]3CC[C@@]21C	RWXIFXNRCLMQCD-JBVRGBGGSA-N	[M+H]+	[M+FA-H]-	Organic compounds	Lipids and lipid-like molecules	Prenol lipids	Terpene glycosides	Triterpene glycosides
GINSENOSIDE COMPOUND K(P)	160419_SA0012_GINSENOSIDE-COMPOUND-K-P_POS_3min	C36H62O8	CC(C)=CCC[C@](C)(O[C@@H]1O[C@H](CO)[C@@H](O)[C@H](O)[C@H]1O)[C@H]1CC[C@]2(C)[C@@H]1[C@H](O)C[C@@H]1[C@@]3(C)CC[C@H](O)C(C)(C)[C@@H]3CC[C@@]21C	FVIZARNDLVOMSU-IRFFNABBSA-N	[M+H]+	[M+FA-H]-	Organic compounds	Lipids and lipid-like molecules	Prenol lipids	Triterpenoids	Triterpenoids
GINSENOSIDE F1(P)	160419_SA0013_GINSENOSIDE-F1-P_POS_3min	C36H62O9	CC(C)=CCC[C@](C)(O[C@@H]1O[C@H](CO)[C@@H](O)[C@H](O)[C@H]1O)[C@H]1CC[C@]2(C)[C@@H]1[C@H](O)C[C@@H]1[C@@]3(C)CC[C@H](O)C(C)(C)[C@@H]3[C@@H](O)C[C@@]21C	XNGXWSFSJIQMNC-FIYORUNESA-N	[M+H]+	[M+FA-H]-	Organic compounds	Lipids and lipid-like molecules	Prenol lipids	Terpene glycosides	Triterpene glycosides
GINSENOSIDE Rg3(R-FORM)(P)	160419_SA0014_GINSENOSIDE-Rg3-R-FORM-P_POS_3min	C42H72O13	CC(C)=CCCC(C)(O)C1CCC2(C)C1C(O)CC1C3(C)CCC(OC4OC(CO)C(O)C(O)C4OC4OC(CO)C(O)C(O)C4O)C(C)(C)C3CCC21C	RWXIFXNRCLMQCD-UHFFFAOYNA-N	[M+H]+	[M+FA-H]-	Organic compounds	Lipids and lipid-like molecules	Prenol lipids	Triterpenoids	Triterpenoids
GINSENOSIDE Rh1(AS)	160419_SA0015_GINSENOSIDE-Rh1-AS_POS_3min	C36H62O9	CC(C)=CCC[C@](C)(O)[C@H]1CC[C@]2(C)[C@@H]1[C@H](O)C[C@@H]1[C@@]3(C)CC[C@H](O)C(C)(C)[C@@H]3[C@H](C[C@@]21C)O[C@@H]1O[C@H](CO)[C@@H](O)[C@H](O)[C@H]1O	RAQNTCRNSXYLAH-RFCGZQMISA-N	[M+H]+	[M+FA-H]-	Organic compounds	Lipids and lipid-like molecules	Prenol lipids	Terpene glycosides	Triterpene glycosides
GINSENOSIDE Rg6(RG)	160419_SA0017_GINSENOSIDE-Rg6-RG_POS_3min	C42H70O12	C[C@@H]1O[C@@H](O[C@@H]2[C@@H](O)[C@H](O)[C@@H](CO)O[C@H]2O[C@H]2C[C@]3(C)[C@H](C[C@@H](O)[C@@H]4[C@H](CC[C@@]34C)C(=C)CCC=C(C)C)[C@@]3(C)CC[C@H](O)C(C)(C)[C@H]23)[C@H](O)[C@H](O)[C@H]1O	ZVTVWDXRNMHGNY-JOGTXEPTSA-N	[M+H]+	[M+FA-H]-	Organic compounds	Lipids and lipid-like molecules	Prenol lipids	Triterpenoids	Triterpenoids
GINSENOSIDE Rg5(AS)	160419_SA0018_GINSENOSIDE-Rg5-AS_POS_3min	C42H70O12	CC(C)=CC\C=C(\C)[C@H]1CC[C@]2(C)[C@@H]1[C@H](O)C[C@@H]1[C@@]3(C)CC[C@H](O[C@@H]4O[C@H](CO)[C@@H](O)[C@H](O)[C@H]4O[C@@H]4O[C@H](CO)[C@@H](O)[C@H](O)[C@H]4O)C(C)(C)[C@@H]3CC[C@@]21C	NJUXRKMKOFXMRX-OOFHPJNRSA-N	[M+H]+	[M-H]-	Organic compounds	Lipids and lipid-like molecules	Prenol lipids	Triterpenoids	Triterpenoids
SAIKOSAPONIN C(P)	160419_SA0019_SAIKOSAPONIN-C-P_POS_3min	C48H78O17	CC1OC(OC2C(COC3OC(CO)C(O)C(O)C3O)OC(OC3CCC4(C)C(CCC5(C)C4C=CC4=C6CC(C)(C)CCC6(CO)C(O)CC54C)C3(C)C)C(O)C2O)C(O)C(O)C1O	PYJMYPPFWASOJX-UHFFFAOYNA-N	[M+H]+	[M+FA-H]-	Organic compounds	Lipids and lipid-like molecules	Prenol lipids	Terpene glycosides	Triterpene glycosides
SAIKOSAPONIN D(P)	160419_SA0020_SAIKOSAPONIN-D-P_POS_3min	C42H68O13	C[C@H]1O[C@@H](O[C@H]2CC[C@@]3(C)[C@@H](CC[C@]4(C)[C@@H]3C=CC35OC[C@@]6(CCC(C)(C)CC36)C(O)C[C@@]45C)[C@]2(C)CO)[C@H](O)C(OC2OC(CO)C(O)C(O)[C@H]2O)C1O	KYWSCMDFVARMPN-DISCDMJRSA-N	[M+H]+	[M+FA-H]-	Organic compounds	Lipids and lipid-like molecules	Prenol lipids	Terpene glycosides	Triterpene glycosides
DIGITONIN(RG)	160419_SA0021_DIGITONIN-RG_POS_3min	C56H92O29	C[C@H]1[C@H]2[C@@H](O[C@]11CC[C@@H](C)CO1)[C@@H](O)[C@H]1[C@@H]3CC[C@H]4C[C@@H](O[C@@H]5O[C@H](CO)[C@H](O[C@@H]6O[C@H](CO)[C@@H](O)[C@H](O[C@@H]7OC[C@@H](O)[C@H](O)[C@H]7O)[C@H]6O[C@@H]6O[C@H](CO)[C@H](O)[C@H](O[C@@H]7O[C@H](CO)[C@@H](O)[C@H](O)[C@H]7O)[C@H]6O)[C@H](O)[C@H]5O)[C@H](O)C[C@]4(C)[C@H]3CC[C@]21C	UVYVLBIGDKGWPX-KUAJCENISA-N	[M+H]+	[M-H]-	Organic compounds	Lipids and lipid-like molecules	Steroids and steroid derivatives	Steroidal glycosides	Steroidal saponins
α-Solanine	160419_SA0022_a-Solanine_POS_3min	C45H73NO15	C[C@@H]1[C@H]2CC[C@H](C)CN2[C@H]2C[C@H]3[C@@H]4CC=C5C[C@H](CC[C@]5(C)[C@H]4CC[C@]3(C)[C@@H]12)O[C@@H]1O[C@H](CO)[C@H](O)[C@H](O[C@@H]2O[C@H](CO)[C@@H](O)[C@H](O)[C@H]2O)[C@H]1O[C@@H]1O[C@@H](C)[C@H](O)[C@@H](O)[C@H]1O	ZGVSETXHNHBTRK-UDJLNJFBSA-N	[M+H]+	[M+FA-H]-	Organic compounds	Lipids and lipid-like molecules	Steroids and steroid derivatives	Steroidal glycosides	Steroidal saponins
Soyasapogenol A	160419_SA0023_Soyasapogenol-A_POS_3min	C30H50O4	CC1(C)C[C@H]2C3=CC[C@@H]4[C@@]5(C)CC[C@H](O)[C@](C)(CO)[C@@H]5CC[C@@]4(C)[C@]3(C)CC[C@@]2(C)[C@H](O)[C@@H]1O	CDDWAYFUFNQLRZ-KJVHGCRFSA-N	[M+H]+	[M+FA-H]-	Organic compounds	Lipids and lipid-like molecules	Prenol lipids	Triterpenoids	Triterpenoids
Soyasapogenol B	160419_SA0024_Soyasapogenol-B_POS_3min	C30H50O3	CC1(C)CC(O)C2(C)CCC3(C)C(=CCC4C5(C)CCC(O)C(C)(CO)C5CCC34C)C2C1	YOQAQNKGFOLRGT-UHFFFAOYNA-N	[M+H]+	[M+FA-H]-	Organic compounds	Lipids and lipid-like molecules	Prenol lipids	Triterpenoids	Triterpenoids
ARCTIIN	160422_LIG05_ARCTIIN_POS_3min	C27H34O11	COC1=C(OC)C=C(C[C@H]2COC(=O)C2CC2=CC(OC)=C(O[C@@H]3O[C@H](CO)[C@@H](O)[C@H](O)[C@H]3O)C=C2)C=C1	XOJVHLIYNSOZOO-JRDANZJGSA-N	[M+H]+	[M+FA-H]-	Organic compounds	Lignans, neolignans and related compounds	Lignan glycosides		Lignan glycosides
ELEUTHEROSIDE E	160422_LIG06_ELEUTHEROSIDE-E_POS_3min	C34H46O18	COC1=CC(=CC(OC)=C1O[C@H]1O[C@@H](CO)[C@H](O)[C@@H](O)[C@@H]1O)C1OCC2C1COC2C1=CC(OC)=C(O[C@@H]2O[C@H](CO)[C@@H](O)[C@H](O)[C@H]2O)C(OC)=C1	FFDULTAFAQRACT-RGFZIUCCSA-N	[M+H]+	[M+FA-H]-	Organic compounds	Lignans, neolignans and related compounds	Lignan glycosides		Lignan glycosides
HYPOPHYLLANTHIN	160422_LIG07_HYPOPHYLLANTHIN_POS_3min	C24H30O7	COC[C@@H]1CC2=CC(OC)=C3OCOC3=C2[C@@H]([C@H]1COC)C1=CC(OC)=C(OC)C=C1	LBJCUHLNHSKZBW-XGHQBKJUSA-N	[M+H]+	[M-H]-	Organic compounds	Lignans, neolignans and related compounds	Aryltetralin lignans		Aryltetralin lignans
PHILLYRIN	160422_LIG08_PHILLYRIN_POS_3min	C27H34O11	COC1=C(OC)C=C(C=C1)C1OC[C@H]2[C@@H]1CO[C@@H]2C1=CC(OC)=C(O[C@@H]2O[C@H](CO)[C@@H](O)[C@H](O)[C@H]2O)C=C1	KFFCKOBAHMGTMW-YFIXNWMNSA-N	[M+H]+	[M+FA-H]-	Organic compounds	Lignans, neolignans and related compounds	Lignan glycosides		Lignan glycosides
EPISESAMIN	160422_LIG09_EPISESAMIN_POS_3min	C20H18O6	C1OC2=C(O1)C=C(C=C2)[C@H]1OC[C@H]2[C@@H]1CO[C@H]2C1=CC2=C(OCO2)C=C1	PEYUIKBAABKQKQ-WZBLMQSHSA-N	[M+H]+	[M-H]-	Organic compounds	Lignans, neolignans and related compounds	Furanoid lignans		Furanoid lignans
ENTEROLACTONE	160422_LIG10_ENTEROLACTONE_POS_3min	C18H18O4	OC1=CC=CC(C[C@@H]2COC(=O)[C@H]2CC2=CC(O)=CC=C2)=C1	HVDGDHBAMCBBLR-PBHICJAKSA-N	[M+H]+	[M-H]-	Organic compounds	Lignans, neolignans and related compounds	Furanoid lignans	Tetrahydrofuran lignans	9,9'-epoxylignans
LIGNAN J1	160422_LIG11_LIGNAN-J1_POS_3min	C21H14O7	COC1=C2C(=O)OCC2=C(C2=CC3=C(OCO3)C=C2)C2=CC3=C(OCO3)C=C12	WOELDRZIQLRDQB-UHFFFAOYSA-N	[M+H]+	[M-H]-	Organic compounds	Lignans, neolignans and related compounds	Arylnaphthalene lignans		Arylnaphthalene lignans
SCHISANDRIN(SCHISANDROL A)	160422_LIG12_SCHISANDRIN-SCHISANDROL-A_POS_3min	C24H32O7	COC1=C(OC)C(OC)=C2C(CC(C)C(C)(O)CC3=CC(OC)=C(OC)C(OC)=C23)=C1	YEFOAORQXAOVJQ-UHFFFAOYNA-N	[M+H]+	[M-H]-	Organic compounds	Phenylpropanoids and polyketides	Tannins	Hydrolyzable tannins	Hydrolyzable tannins
SCHISANDROL B(GOMISIN A)	160422_LIG13_SCHISANDROL-B-GOMISIN-A_POS_3min	C23H28O7	COC1=C(OC)C(OC)=C2C(CC(C)(O)C(C)CC3=CC4=C(OCO4)C(OC)=C23)=C1	ZWRRJEICIPUPHZ-UHFFFAOYNA-N	[M+H]+	[M-H]-	Organic compounds	Phenylpropanoids and polyketides	Tannins	Hydrolyzable tannins	Hydrolyzable tannins
ELEUTHEROSIDE A	160422_SA025_ELEUTHEROSIDE-A_POS_3min	C35H60O6	CC[C@H](CC[C@@H](C)[C@H]1CC[C@H]2[C@@H]3CC=C4C[C@H](CC[C@]4(C)[C@H]3CC[C@]12C)O[C@@H]1O[C@H](CO)[C@@H](O)[C@H](O)[C@H]1O)C(C)C	NPJICTMALKLTFW-OFUAXYCQSA-N	[M+H]+	[M-H]-	Organic compounds	Lipids and lipid-like molecules	Steroids and steroid derivatives	Stigmastanes and derivatives	Stigmastanes and derivatives
β-Nicotinamide adenine dinucleotide hydrate	1A1_B-Nicotinamide_POS_3min	C21H27N7O14P2	NC(=O)C1=C[N+](=CC=C1)[C@H]1O[C@H](COP([O-])(=O)OP(O)(=O)OC[C@H]2OC([C@H](O)[C@@H]2O)N2C=NC3=C2N=CN=C3N)[C@@H](O)[C@H]1O	BAWFJGJZGIEFAR-OMYDKTABSA-N	[M+H]+	[M-H]-	Organic compounds	Nucleosides, nucleotides, and analogues	(5'->5')-dinucleotides		(5'->5')-dinucleotides
Cytidine	1A10_Cytidine_POS_3min	C9H13N3O5	NC1=NC(=O)N(C=C1)[C@@H]1O[C@H](CO)[C@@H](O)[C@H]1O	UHDGCWIWMRVCDJ-XVFCMESISA-N	[M+H]+	[M-H]-	Organic compounds	Nucleosides, nucleotides, and analogues	Pyrimidine nucleosides		Pyrimidine nucleosides
L-Serine	1A11_L-Serine_POS_3min	C3H7NO3	N[C@@H](CO)C(O)=O	MTCFGRXMJLQNBG-REOHCLBHSA-N	[M+H]+	[M-H]-	Organic compounds	Organic acids and derivatives	Carboxylic acids and derivatives	Amino acids, peptides, and analogues	Amino acids and derivatives
L-Cysteine	1A12_L-Cysteine_POS_3min	C3H7NO2S	N[C@@H](CS)C(O)=O	XUJNEKJLAYXESH-REOHCLBHSA-N	[M+H]+	[M-H]-	Organic compounds	Organic acids and derivatives	Carboxylic acids and derivatives	Amino acids, peptides, and analogues	Amino acids and derivatives
L-Glutamine	1A2_L-Glutamine_POS_3min	C5H10N2O3	N[C@@H](CCC(N)=O)C(O)=O	ZDXPYRJPNDTMRX-VKHMYHEASA-N	[M+H]+	[M-H]-	Organic compounds	Organic acids and derivatives	Carboxylic acids and derivatives	Amino acids, peptides, and analogues	Amino acids and derivatives
Hypotaurine	1A3_Hypotaurine_POS_3min	C2H7NO2S	NCCS(O)=O	VVIUBCNYACGLLV-UHFFFAOYNA-N	[M+H]+	[M-H]-	Organic compounds	Organic acids and derivatives	Sulfinic acids and derivatives	Sulfinic acids	Sulfinic acids
Citric acid	1A4_Citric-acid_POS_3min	C6H8O7	OC(=O)CC(O)(CC(O)=O)C(O)=O	KRKNYBCHXYNGOX-UHFFFAOYSA-N	[M+H]+	[M-H]-	Organic compounds	Organic acids and derivatives	Carboxylic acids and derivatives	Tricarboxylic acids and derivatives	Tricarboxylic acids and derivatives
L-Threonine	1A5_L-Threonine_POS_3min	C4H9NO3	C[C@@H](O)[C@H](N)C(O)=O	AYFVYJQAPQTCCC-GBXIJSLDSA-N	[M+H]+	[M-H]-	Organic compounds	Organic acids and derivatives	Carboxylic acids and derivatives	Amino acids, peptides, and analogues	Amino acids and derivatives
Purine	1A6_Purine_POS_3min	C5H4N4	N1C=NC2=NC=NC=C12	KDCGOANMDULRCW-UHFFFAOYSA-N	[M+H]+	[M-H]-	Organic compounds	Organoheterocyclic compounds	Imidazopyrimidines	Purines and purine derivatives	Purines and purine derivatives
N-Acetylneuraminic acid	1A7_N-Acetylneuraminic-acid_POS_3min	C11H19NO9	CC(=O)N[C@@H]1[C@@H](O)CC(O)(O[C@H]1[C@H](O)[C@H](O)CO)C(O)=O	SQVRNKJHWKZAKO-LUWBGTNYSA-N	[M+H]+	[M-H]-	Organic compounds	Organic oxygen compounds	Organooxygen compounds	Carbohydrates and carbohydrate conjugates	Sugar acids and derivatives
Pyrimidine	1A8_Pyrimidine_POS_3min	C4H4N2	C1=CN=CN=C1	CZPWVGJYEJSRLH-UHFFFAOYSA-N	[M+H]+	[M-H]-	Organic compounds	Organoheterocyclic compounds	Diazines	Pyrimidines and pyrimidine derivatives	Pyrimidines and pyrimidine derivatives
D-Aspartic acid	1A9_D-Aspartic-acid_POS_3min	C4H7NO4	N[C@H](CC(O)=O)C(O)=O	CKLJMWTZIZZHCS-UWTATZPHSA-N	[M+H]+	[M-H]-	Organic compounds	Organic acids and derivatives	Carboxylic acids and derivatives	Amino acids, peptides, and analogues	Amino acids and derivatives
L-Citrulline	1B1_L-Citrulline_POS_3min	C6H13N3O3	N[C@@H](CCCNC(N)=O)C(O)=O	RHGKLRLOHDJJDR-BYPYZUCNSA-N	[M+H]+	[M-H]-	Organic compounds	Organic acids and derivatives	Carboxylic acids and derivatives	Amino acids, peptides, and analogues	Amino acids and derivatives
L-Glutamic acid	1B10_L-Glutamic-acid_POS_3min	C5H9NO4	N[C@@H](CCC(O)=O)C(O)=O	WHUUTDBJXJRKMK-VKHMYHEASA-N	[M+H]+	[M-H]-	Organic compounds	Organic acids and derivatives	Carboxylic acids and derivatives	Amino acids, peptides, and analogues	Amino acids and derivatives
L-Ascorbic acid	1B11_L-Ascorbic-acid_POS_3min	C6H8O6	OC[C@H](O)[C@H]1OC(=O)C(O)=C1O	CIWBSHSKHKDKBQ-JLAZNSOCSA-N	[M+H]+	[M-H]-	Organic compounds	Organoheterocyclic compounds	Dihydrofurans	Furanones	Butenolides
4-Hydroxyphenylacetic acid	1B12_4-Hydroxyphenylacetic-acid_POS_3min	C8H8O3	OC(=O)CC1=CC=C(O)C=C1	XQXPVVBIMDBYFF-UHFFFAOYSA-N	[M+H]+	[M-H]-	Organic compounds	Benzenoids	Phenols	1-hydroxy-2-unsubstituted benzenoids	1-hydroxy-2-unsubstituted benzenoids
Taurine	1B2_Taurine_POS_3min	C2H7NO3S	NCCS(O)(=O)=O	XOAAWQZATWQOTB-UHFFFAOYSA-N	[M+H]+	[M-H]-	Organic compounds	Organic acids and derivatives	Organic sulfonic acids and derivatives	Organosulfonic acids and derivatives	Organosulfonic acids
D-(+)-Gluconic acid δ-lactone	1B3_D-plus-Gluconic-acid_POS_3min	C6H10O6	OC[C@H]1OC(=O)[C@H](O)[C@@H](O)[C@@H]1O	PHOQVHQSTUBQQK-SQOUGZDYSA-N	[M+H]+	[M-H]-	Organic compounds	Organic oxygen compounds	Organooxygen compounds	Carbohydrates and carbohydrate conjugates	Monosaccharides
Nicotinic acid	1B4_Nicotinic-acid_POS_3min	C6H5NO2	OC(=O)C1=CN=CC=C1	PVNIIMVLHYAWGP-UHFFFAOYSA-N	[M+H]+	[M-H]-	Organic compounds	Organoheterocyclic compounds	Pyridines and derivatives	Pyridinecarboxylic acids and derivatives	Pyridinecarboxylic acids
Inosine	1B5_Inosine_POS_3min	C10H12N4O5	OC[C@H]1O[C@H]([C@H](O)[C@@H]1O)N1C=NC2=C1N=CN=C2O	UGQMRVRMYYASKQ-KQYNXXCUSA-N	[M+H]+	[M-H]-	Organic compounds	Nucleosides, nucleotides, and analogues	Purine nucleosides		Purine nucleosides
γ-Aminobutyric acid	1B6_y-Aminobutyric-acid_POS_3min	C4H9NO2	NCCCC(O)=O	BTCSSZJGUNDROE-UHFFFAOYSA-N	[M+H]+	[M-H]-	Organic compounds	Organic acids and derivatives	Carboxylic acids and derivatives	Amino acids, peptides, and analogues	Amino acids and derivatives
Cytosine	1B7_Cytosine_POS_3min	C4H5N3O	NC1=NC(=O)NC=C1	OPTASPLRGRRNAP-UHFFFAOYSA-N	[M+H]+	[M-H]-	Organic compounds	Organoheterocyclic compounds	Diazines	Pyrimidines and pyrimidine derivatives	Pyrimidones
L-Isoleucine	1B8_L-Isoleucine_POS_3min	C6H13NO2	CC[C@H](C)[C@H](N)C(O)=O	AGPKZVBTJJNPAG-WHFBIAKZSA-N	[M+H]+	[M-H]-	Organic compounds	Organic acids and derivatives	Carboxylic acids and derivatives	Amino acids, peptides, and analogues	Amino acids and derivatives
Pyrazole	1B9_Pyrazole_POS_3min	C3H4N2	N1C=CC=N1	WTKZEGDFNFYCGP-UHFFFAOYSA-N	[M+H]+	[M-H]-	Organic compounds	Organoheterocyclic compounds	Azoles	Pyrazoles	Pyrazoles
N-Acetyl-D-glucosamine	1C1_N-Acetyl-D-glucosamine_POS_3min	C8H15NO6	CC(=O)N[C@H]1C(O)O[C@H](CO)[C@@H](O)[C@@H]1O	OVRNDRQMDRJTHS-RTRLPJTCSA-N	[M+Na]+	[M+FA-H]-	Organic compounds	Organic oxygen compounds	Organooxygen compounds	Carbohydrates and carbohydrate conjugates	Aminosaccharides
Tetrahydrofolic acid	1C10_Tetrahydrofolic-acid_POS_3min	C19H23N7O6	NC1=NC2=C(NC(CNC3=CC=C(C=C3)C(=O)N[C@@H](CCC(O)=O)C(O)=O)CN2)C(=O)N1	MSTNYGQPCMXVAQ-KIYNQFGBSA-N	[M+H]+	[M-H]-	Organic compounds	Organic acids and derivatives	Carboxylic acids and derivatives	Amino acids, peptides, and analogues	Amino acids and derivatives
Thymidine	1C11_Thymidine_POS_3min	C10H14N2O5	CC1=CN([C@H]2C[C@H](O)[C@@H](CO)O2)C(=O)NC1=O	IQFYYKKMVGJFEH-XLPZGREQSA-N	[M+H]+	[M-H]-	Organic compounds	Nucleosides, nucleotides, and analogues	Pyrimidine nucleosides	Pyrimidine 2'-deoxyribonucleosides	Pyrimidine 2'-deoxyribonucleosides
Dihydrofolic acid	1C12_Dihydrofolic-acid_POS_3min	C19H21N7O6	NC1=NC2=C(N=C(CNC3=CC=C(C=C3)C(=O)N[C@@H](CCC(O)=O)C(O)=O)CN2)C(=O)N1	OZRNSSUDZOLUSN-LBPRGKRZSA-N	[M+H]+	[M-H]-	Organic compounds	Organic acids and derivatives	Carboxylic acids and derivatives	Amino acids, peptides, and analogues	Amino acids and derivatives
Sarcosine	1C2_Sarcosine_POS_3min	C3H7NO2	CNCC(O)=O	FSYKKLYZXJSNPZ-UHFFFAOYSA-N	[M+H]+	[M-H]-	Organic compounds	Organic acids and derivatives	Carboxylic acids and derivatives	Amino acids, peptides, and analogues	Amino acids and derivatives
D-Gluconic acid solution	1C3_D-Gluconic-acid-solution_POS_3min	C6H12O7	OC[C@@H](O)[C@@H](O)[C@H](O)[C@@H](O)C(O)=O	RGHNJXZEOKUKBD-SQOUGZDYSA-N	[M+H]+	[M-H]-	Organic compounds	Organic oxygen compounds	Organooxygen compounds	Carbohydrates and carbohydrate conjugates	Sugar acids and derivatives
(-) Quinic acid	1C4_minus-Quinic-acid_POS_3min	C7H12O6	O[C@@H]1C[C@@](O)(C[C@@H](O)[C@H]1O)C(O)=O	AAWZDTNXLSGCEK-WYWMIBKRSA-N	[M+H]+	[M-H]-	Organic compounds	Organic oxygen compounds	Organooxygen compounds	Alcohols and polyols	Cyclic alcohols and derivatives
L-Dihydroorotic acid	1C5_L-Dihydroorotic-acid_POS_3min	C5H6N2O4	OC(=O)[C@@H]1CC(=O)NC(=O)N1	UFIVEPVSAGBUSI-REOHCLBHSA-N	[M+H]+	[M-H]-	Organic compounds	Organic acids and derivatives	Carboxylic acids and derivatives	Amino acids, peptides, and analogues	Amino acids and derivatives
Malonic acid	1C6_Malonic-acid_POS_3min	C3H4O4	OC(=O)CC(O)=O	OFOBLEOULBTSOW-UHFFFAOYSA-N	[M+H]+	[M-H]-	Organic compounds	Organic acids and derivatives	Carboxylic acids and derivatives	Dicarboxylic acids and derivatives	Dicarboxylic acids and derivatives
Pipecolinic acid	1C7_Pipecolinic-acid_POS_3min	C6H11NO2	OC(=O)C1CCCCN1	HXEACLLIILLPRG-UHFFFAOYNA-N	[M+H]+	[M-H]-	Organic compounds	Organic acids and derivatives	Carboxylic acids and derivatives	Amino acids, peptides, and analogues	Amino acids and derivatives
Glycine	1C8_Glycine_POS_3min	C2H5NO2	NCC(O)=O	DHMQDGOQFOQNFH-UHFFFAOYSA-N	[M+H]+	[M-H]-	Organic compounds	Organic acids and derivatives	Carboxylic acids and derivatives	Amino acids, peptides, and analogues	Amino acids and derivatives
L-Methionine	1C9_L-Methionine_POS_3min	C5H11NO2S	CSCC[C@H](N)C(O)=O	FFEARJCKVFRZRR-BYPYZUCNSA-N	[M+H]+	[M-H]-	Organic compounds	Organic acids and derivatives	Carboxylic acids and derivatives	Amino acids, peptides, and analogues	Amino acids and derivatives
Uridine 5'-monophosphate	1D1_Uridine-5-monophosphate_POS_3min	C9H13N2O9P	O[C@H]1[C@@H](O)[C@@H](O[C@@H]1COP(O)(O)=O)N1C=CC(=O)NC1=O	DJJCXFVJDGTHFX-XVFCMESISA-N	[M+H]+	[M-H]-	Organic compounds	Nucleosides, nucleotides, and analogues	Pyrimidine nucleotides	Pyrimidine ribonucleotides	Pyrimidine ribonucleoside monophosphates
L-Phenylalanine	1D10_L-Phenylalanine_POS_3min	C9H11NO2	N[C@@H](CC1=CC=CC=C1)C(O)=O	COLNVLDHVKWLRT-QMMMGPOBSA-N	[M+H]+	[M-H]-	Organic compounds	Organic acids and derivatives	Carboxylic acids and derivatives	Amino acids, peptides, and analogues	Amino acids and derivatives
2'-Deoxycytidine 5'-monophosphate	1D11_2-Deoxycytidine-5-monophos_POS_3min	C9H14N3O7P	NC1=NC(=O)N(C=C1)[C@H]1C[C@H](O)[C@@H](COP(O)(O)=O)O1	NCMVOABPESMRCP-SHYZEUOFSA-N	[M+H]+	[M-H]-	Organic compounds	Nucleosides, nucleotides, and analogues	Pyrimidine nucleotides	Pyrimidine deoxyribonucleotides	Pyrimidine deoxyribonucleoside monophosphates
Creatine	1D12_Creatine_POS_3min	C4H9N3O2	CN(CC(O)=O)C(N)=N	CVSVTCORWBXHQV-UHFFFAOYSA-N	[M+H]+	[M-H]-	Organic compounds	Organic acids and derivatives	Carboxylic acids and derivatives	Amino acids, peptides, and analogues	Amino acids and derivatives
L-Proline	1D2_L-Proline_POS_3min	C5H9NO2	OC(=O)[C@@H]1CCCN1	ONIBWKKTOPOVIA-BYPYZUCNSA-N	[M+H]+	[M-H]-	Organic compounds	Organic acids and derivatives	Carboxylic acids and derivatives	Amino acids, peptides, and analogues	Amino acids and derivatives
L-(+)-Lactic acid	1D3_L-plus-Lactic-acid_POS_3min	C3H6O3	C[C@H](O)C(O)=O	JVTAAEKCZFNVCJ-REOHCLBHSA-N	[M+H]+	[M-H]-	Organic compounds	Organic acids and derivatives	Hydroxy acids and derivatives	Alpha hydroxy acids and derivatives	Alpha hydroxy acids and derivatives
Uridine	1D4_Uridine_POS_3min	C9H12N2O6	OC[C@H]1O[C@H]([C@H](O)[C@@H]1O)N1C=CC(=O)NC1=O	DRTQHJPVMGBUCF-XVFCMESISA-N	[M+H]+	[M-H]-	Organic compounds	Nucleosides, nucleotides, and analogues	Pyrimidine nucleosides		Pyrimidine nucleosides
Fructose 1,6-Bisphosphate tetra(cyclohexylammonium) salt	1D5_Fructose-1-6-Bisphosphate_POS_3min	C6H14O12P2	O[C@H](COP(O)(O)=O)[C@@H](O)[C@H](O)C(=O)COP(O)(O)=O	XPYBSIWDXQFNMH-UYFOZJQFSA-N	[M+H]+	[M-H]-	Organic compounds	Organic oxygen compounds	Organooxygen compounds	Carbohydrates and carbohydrate conjugates	Monosaccharides
L-Carnosine	1D6_L-Carnosine_POS_3min	C9H14N4O3	NCCC(=O)N[C@@H](CC1=CNC=N1)C(O)=O	CQOVPNPJLQNMDC-ZETCQYMHSA-N	[M+H]+	[M-H]-	Organic compounds	Organic acids and derivatives	Peptidomimetics	Hybrid peptides	Hybrid peptides
Nicotinamide	1D7_Nicotinamide_POS_3min	C6H6N2O	NC(=O)C1=CN=CC=C1	DFPAKSUCGFBDDF-UHFFFAOYSA-N	[M+H]+	[M-H]-	Organic compounds	Organoheterocyclic compounds	Pyridines and derivatives	Pyridinecarboxylic acids and derivatives	Pyridinecarboxamides
Shikimic acid	1D8_Shikimic-acid_POS_3min	C7H10O5	O[C@@H]1CC(=C[C@@H](O)[C@H]1O)C(O)=O	JXOHGGNKMLTUBP-HSUXUTPPSA-N	[M+H]+	[M-H]-	Organic compounds	Organic oxygen compounds	Organooxygen compounds	Alcohols and polyols	Cyclic alcohols and derivatives
Succinic acid	1D9_Succinic-acid_POS_3min	C4H6O4	OC(=O)CCC(O)=O	KDYFGRWQOYBRFD-UHFFFAOYSA-N	[M+H]+	[M-H]-	Organic compounds	Organic acids and derivatives	Carboxylic acids and derivatives	Dicarboxylic acids and derivatives	Dicarboxylic acids and derivatives
Dihydrouracil	1E1_Dihydrouracil_POS_3min	C4H6N2O2	O=C1CCNC(=O)N1	OIVLITBTBDPEFK-UHFFFAOYSA-N	[M+H]+	[M-H]-	Organic compounds	Organoheterocyclic compounds	Diazines	Pyrimidines and pyrimidine derivatives	Pyrimidones
2'-Deoxyadenosine 5'-monophosphate	1E10_2-Deoxyadenosine-5-monophos_POS_3min	C10H14N5O6P	NC1=NC=NC2=C1N=CN2[C@H]1C[C@H](O)[C@@H](COP(O)(O)=O)O1	KHWCHTKSEGGWEX-RRKCRQDMSA-N	[M+H]+	[M-H]-	Organic compounds	Nucleosides, nucleotides, and analogues	Purine nucleotides	Purine deoxyribonucleotides	Purine deoxyribonucleoside monophosphates
L-(+)-Tartaric acid	1E11_L-plus-Tartaric-acid_POS_3min	C4H6O6	O[C@H]([C@@H](O)C(O)=O)C(O)=O	FEWJPZIEWOKRBE-JCYAYHJZSA-N	[M+H]+	[M-H]-	Organic compounds	Organic oxygen compounds	Organooxygen compounds	Carbohydrates and carbohydrate conjugates	Sugar acids and derivatives
β-Nicotinamide mononucleotide	1E12_B-Nicotinamide-mononucleotide_POS_3min	C11H15N2O8P	NC(=O)c1ccc[n+](c1)[C@@H]1O[C@H](COP(O)([O-])=O)[C@@H](O)[C@H]1O	DAYLJWODMCOQEW-TURQNECASA-N	[M+H]+	[M-H]-	Organic compounds	Nucleosides, nucleotides, and analogues	Pyridine nucleotides	Nicotinamide nucleotides	Nicotinamide nucleotides
D-Malic acid	1E2_D-Malic-acid_POS_3min	C4H6O5	O[C@H](CC(O)=O)C(O)=O	BJEPYKJPYRNKOW-UWTATZPHSA-N	[M+H]+	[M-H]-	Organic compounds	Organic acids and derivatives	Hydroxy acids and derivatives	Beta hydroxy acids and derivatives	Beta hydroxy acids and derivatives
L-Lysine	1E3_L-Lysine_POS_3min	C6H14N2O2	NCCCC[C@H](N)C(O)=O	KDXKERNSBIXSRK-YFKPBYRVSA-N	[M+H]+	[M-H]-	Organic compounds	Organic acids and derivatives	Carboxylic acids and derivatives	Amino acids, peptides, and analogues	Amino acids and derivatives
L-Tyrosine	1E4_L-Tyrosine_POS_3min	C9H11NO3	N[C@@H](CC1=CC=C(O)C=C1)C(O)=O	OUYCCCASQSFEME-QMMMGPOBSA-N	[M+H]+	[M-H]-	Organic compounds	Organic acids and derivatives	Carboxylic acids and derivatives	Amino acids, peptides, and analogues	Amino acids and derivatives
Glycerol	1E5_Glycerol_POS_3min	C3H8O3	OCC(O)CO	PEDCQBHIVMGVHV-UHFFFAOYSA-N	[M+H]+	[M-H]-	Organic compounds	Organic oxygen compounds	Organooxygen compounds	Carbohydrates and carbohydrate conjugates	Sugar alcohols
L-Asparagine	1E6_L-Asparagine_POS_3min	C4H8N2O3	N[C@@H](CC(N)=O)C(O)=O	DCXYFEDJOCDNAF-REOHCLBHSA-N	[M+H]+	[M-H]-	Organic compounds	Organic acids and derivatives	Carboxylic acids and derivatives	Amino acids, peptides, and analogues	Amino acids and derivatives
L-Valine	1E7_L-Valine_POS_3min	C5H11NO2	CC(C)[C@H](N)C(O)=O	KZSNJWFQEVHDMF-BYPYZUCNSA-N	[M+H]+	[M-H]-	Organic compounds	Organic acids and derivatives	Carboxylic acids and derivatives	Amino acids, peptides, and analogues	Amino acids and derivatives
L-Homoserine	1E8_L-Homoserine_POS_3min	C4H9NO3	N[C@@H](CCO)C(O)=O	UKAUYVFTDYCKQA-VKHMYHEASA-N	[M+H]+	[M-H]-	Organic compounds	Organic acids and derivatives	Carboxylic acids and derivatives	Amino acids, peptides, and analogues	Amino acids and derivatives
Pyridoxine	1E9_Pyridoxine_POS_3min	C8H11NO3	CC1=NC=C(CO)C(CO)=C1O	LXNHXLLTXMVWPM-UHFFFAOYSA-N	[M+H]+	[M-H]-	Organic compounds	Organoheterocyclic compounds	Pyridines and derivatives	Pyridoxines	Pyridoxines
Folic acid	1F1_Folic-acid_POS_3min	C19H19N7O6	NC1=NC2=NC=C(CNC3=CC=C(C=C3)C(=O)N[C@@H](CCC(O)=O)C(O)=O)N=C2C(=O)N1	OVBPIULPVIDEAO-LBPRGKRZSA-N	[M+H]+	[M-H]-	Organic compounds	Organic acids and derivatives	Carboxylic acids and derivatives	Amino acids, peptides, and analogues	Amino acids and derivatives
2,6-Diaminopimelic acid	1F10_2-6-Diaminopimelic-acid_POS_3min	C7H14N2O4	NC(CCCC(N)C(O)=O)C(O)=O	GMKMEZVLHJARHF-UHFFFAOYNA-N	[M+H]+	[M-H]-	Organic compounds	Organic acids and derivatives	Carboxylic acids and derivatives	Amino acids, peptides, and analogues	Amino acids and derivatives
DL-2-Aminoadipic acid	1F11_DL-2-Aminoadipic-acid_POS_3min	C6H11NO4	NC(CCCC(O)=O)C(O)=O	OYIFNHCXNCRBQI-UHFFFAOYNA-N	[M+H]+	[M-H]-	Organic compounds	Organic acids and derivatives	Carboxylic acids and derivatives	Amino acids, peptides, and analogues	Amino acids and derivatives
2'-Deoxycytidine	1F12_2-Deoxycytidine_POS_3min	C9H13N3O4	NC1=NC(=O)N(C=C1)[C@H]1C[C@H](O)[C@@H](CO)O1	CKTSBUTUHBMZGZ-SHYZEUOFSA-N	[M+H]+	[M+FA-H]-	Organic compounds	Nucleosides, nucleotides, and analogues	Pyrimidine nucleosides	Pyrimidine 2'-deoxyribonucleosides	Pyrimidine 2'-deoxyribonucleosides
DL-Isocitric acid trisodium salt hydrate	1F2_DL-Isocitric-acid_POS_3min	C6H8O7	OC(C(CC(O)=O)C(O)=O)C(O)=O	ODBLHEXUDAPZAU-UHFFFAOYNA-N	[M+H]+	[M-H]-	Organic compounds	Organic acids and derivatives	Carboxylic acids and derivatives	Tricarboxylic acids and derivatives	Tricarboxylic acids and derivatives
Thiourea	1F3_Thiourea_POS_3min	CH4N2S	NC(N)=S	UMGDCJDMYOKAJW-UHFFFAOYSA-N	[M+H]+	[M-H]-	Organic compounds	Organosulfur compounds	Thioureas		Thioureas
Diethanolamine	1F4_Diethanolamine_POS_3min	C4H11NO2	OCCNCCO	ZBCBWPMODOFKDW-UHFFFAOYSA-N	[M+H]+	[M-H]-	Organic compounds	Organic nitrogen compounds	Organonitrogen compounds	Amines	Alkanolamines
DL-3-Aminoisobutyric acid	1F5_DL-3-Aminoisobutyric-acid_POS_3min	C4H9NO2	CC(CN)C(O)=O	QCHPKSFMDHPSNR-UHFFFAOYNA-N	[M+H]+	[M-H]-	Organic compounds	Organic acids and derivatives	Carboxylic acids and derivatives	Amino acids, peptides, and analogues	Amino acids and derivatives
Cys-Gly	1F6_Cys-Gly_POS_3min	C5H10N2O3S	NC(CS)C(=O)NCC(O)=O	ZUKPVRWZDMRIEO-UHFFFAOYNA-N	[M+H]+	[M-H]-	Organic compounds	Organic acids and derivatives	Carboxylic acids and derivatives	Amino acids, peptides, and analogues	Peptides
Creatinine	1F7_Creatinine_POS_3min	C4H7N3O	CN1CC(=O)N=C1N	DDRJAANPRJIHGJ-UHFFFAOYSA-N	[M+H]+	[M-H]-	Organic compounds	Organic acids and derivatives	Carboxylic acids and derivatives	Amino acids, peptides, and analogues	Amino acids and derivatives
trans-Aconitic acid	1F8_trans-Aconitic-acid_POS_3min	C6H6O6	OC(=O)C\C(=C/C(O)=O)C(O)=O	GTZCVFVGUGFEME-HNQUOIGGSA-N	[M+H]+	[M-H]-	Organic compounds	Organic acids and derivatives	Carboxylic acids and derivatives	Tricarboxylic acids and derivatives	Tricarboxylic acids and derivatives
N-Acetyl-D-mannosamine	1F9_N-Acetyl-D-mannosamine_POS_3min	C8H15NO6	CC(=O)N[C@@H]1C(O)O[C@H](CO)[C@@H](O)[C@@H]1O	OVRNDRQMDRJTHS-ZTVVOAFPSA-N	[M+H]+	[M-H]-	Organic compounds	Organic oxygen compounds	Organooxygen compounds	Carbohydrates and carbohydrate conjugates	Aminosaccharides
D-Glucosamine 6-phosphate sodium salt	1G1_D-Glucosamine-6-phosphate_POS_3min	C6H14NO8P	N[C@H]1C(O)O[C@H](COP(O)(O)=O)[C@@H](O)[C@@H]1O	XHMJOUIAFHJHBW-IVMDWMLBSA-N	[M+H]+	[M-H]-	Organic compounds	Organic oxygen compounds	Organooxygen compounds	Carbohydrates and carbohydrate conjugates	Monosaccharides
Allantoin	1G10_Allantoin_POS_3min	C4H6N4O3	NC(=O)NC1NC(=O)NC1=O	POJWUDADGALRAB-UHFFFAOYNA-N	[M+H]+	[M-H]-	Organic compounds	Organoheterocyclic compounds	Azoles	Imidazoles	Imidazoles
DL-Glyceraldehyde	1G11_DL-Glyceraldehyde_POS_3min	C3H6O3	OCC(O)C=O	MNQZXJOMYWMBOU-UHFFFAOYNA-N	[M+H]+	[M-H]-	Organic compounds	Organic oxygen compounds	Organooxygen compounds	Carbohydrates and carbohydrate conjugates	Monosaccharides
D-(+)-Glucuronic acid γ-lactone	1G12_D-plus-Glucuronic-acid_POS_3min	C6H8O6	OC1OC2[C@@H](O)C(=O)OC2[C@@H]1O	OGLCQHRZUSEXNB-SNCYRTCTSA-N	[M+Na]+	[M-H]-	Organic compounds	Organoheterocyclic compounds	Furofurans	Isosorbides	Isosorbides
Bis(3-aminopropyl)amine	1G2_Bis-3-aminopropyl-amine_POS_3min	C6H17N3	NCCCNCCCN	OTBHHUPVCYLGQO-UHFFFAOYSA-N	[M+H]+	[M-H]-	Organic compounds	Organic nitrogen compounds	Organonitrogen compounds	Amines	Secondary amines
DL-Homocysteine	1G3_DL-Homocysteine_POS_3min	C4H9NO2S	NC(CCS)C(O)=O	FFFHZYDWPBMWHY-UHFFFAOYNA-N	[M+H]+	[M-H]-	Organic compounds	Organic acids and derivatives	Carboxylic acids and derivatives	Amino acids, peptides, and analogues	Amino acids and derivatives
Theophylline	1G4_Theophylline_POS_3min	C7H8N4O2	CN1C2=C(NC=N2)C(=O)N(C)C1=O	ZFXYFBGIUFBOJW-UHFFFAOYSA-N	[M+H]+	[M-H]-	Organic compounds	Organoheterocyclic compounds	Imidazopyrimidines	Purines and purine derivatives	Xanthines
DL-Leucine	1G5_DL-Leucine_POS_3min	C6H13NO2	CC(C)CC(N)C(O)=O	ROHFNLRQFUQHCH-UHFFFAOYNA-N	[M+H]+	[M-H]-	Organic compounds	Organic acids and derivatives	Carboxylic acids and derivatives	Amino acids, peptides, and analogues	Amino acids and derivatives
D-(+)-Trehalose dihydrate	1G6_D-plus-Trehalose_POS_3min	C12H22O11	OC[C@H]1O[C@H](O[C@H]2O[C@H](CO)[C@@H](O)[C@H](O)[C@H]2O)[C@H](O)[C@@H](O)[C@@H]1O	HDTRYLNUVZCQOY-LIZSDCNHSA-N	[M+Na]+	[M+FA-H]-	Organic compounds	Organic oxygen compounds	Organooxygen compounds	Carbohydrates and carbohydrate conjugates	Glycosyl compounds
Betaine	1G7_Betaine_POS_3min	C5H11NO2	C[N+](C)(C)CC([O-])=O	KWIUHFFTVRNATP-UHFFFAOYSA-N	[M+H]+	[M+FA-H]-	Organic compounds	Organic acids and derivatives	Carboxylic acids and derivatives	Amino acids, peptides, and analogues	Amino acids and derivatives
D-Tryptophan	1G8_D-Tryptophan_POS_3min	C11H12N2O2	N[C@H](CC1=CNC2=CC=CC=C12)C(O)=O	QIVBCDIJIAJPQS-SECBINFHSA-N	[M+H]+	[M-H]-	Organic compounds	Organoheterocyclic compounds	Indoles and derivatives	Indolyl carboxylic acids and derivatives	Indolyl carboxylic acids and derivatives
L-Cysteinesulfinic acid monohydrate	1G9_L-Cysteinesulfinic-acid_POS_3min	C3H7NO4S	NC(CS(O)=O)C(O)=O	ADVPTQAUNPRNPO-UHFFFAOYNA-N	[M+H]+	[M-H]-	Organic compounds	Organic acids and derivatives	Carboxylic acids and derivatives	Amino acids, peptides, and analogues	Amino acids and derivatives
2-Aminoethylphosphonic acid	2A1_2-Aminoethylphosphonic-acid_POS_3min	C2H8NO3P	NCCP(O)(O)=O	QQVDJLLNRSOCEL-UHFFFAOYSA-N	[M+H]+	[M-H]-	Organic compounds	Organic acids and derivatives	Organic phosphonic acids and derivatives	Organic phosphonic acids	Organic phosphonic acids
(R)-(+)-2-Pyrrolidone-5-carboxylic acid	2A10_R-plus-2-Pyrrolidone_POS_3min	C5H7NO3	OC(=O)[C@H]1CCC(=O)N1	ODHCTXKNWHHXJC-GSVOUGTGSA-N	[M+H]+	[M-H]-	Organic compounds	Organic acids and derivatives	Carboxylic acids and derivatives	Amino acids, peptides, and analogues	Amino acids and derivatives
4-Pyridoxic acid	2A11_4-Pyridoxic-acid_POS_3min	C8H9NO4	CC1=NC=C(CO)C(C(O)=O)=C1O	HXACOUQIXZGNBF-UHFFFAOYSA-N	[M+H]+	[M-H]-	Organic compounds	Organoheterocyclic compounds	Pyridines and derivatives	Pyridinecarboxylic acids and derivatives	Pyridinecarboxylic acids
2,3-Pyridinedicarboxylic acid	2A12_2-3-Pyridinedicarboxylic-acid_POS_3min	C7H5NO4	OC(=O)C1=CC=CN=C1C(O)=O	GJAWHXHKYYXBSV-UHFFFAOYSA-N	[M+H]+	[M-H]-	Organic compounds	Organoheterocyclic compounds	Pyridines and derivatives	Pyridinecarboxylic acids and derivatives	Pyridinecarboxylic acids
Seleno-DL-methionine	2A2_Seleno-DL-methionine_POS_3min	C5H11NO2Se	C[Se]CCC(N)C(O)=O	RJFAYQIBOAGBLC-UHFFFAOYNA-N	[M+H]+	[M-H]-	Organic compounds	Organic acids and derivatives	Carboxylic acids and derivatives	Amino acids, peptides, and analogues	Amino acids and derivatives
Maleimide	2A3_Maleimide_POS_3min	C4H3NO2	O=C1NC(=O)C=C1	PEEHTFAAVSWFBL-UHFFFAOYSA-N	[M+H]+	[M-H]-	Organic compounds	Organoheterocyclic compounds	Pyrrolidines	Pyrrolidones	Maleimides
DL-Glyceraldehyde 3-phosphate diethyl acetal barium salt	2A4_DL-Glyceraldehyd-3-phosphate_POS_3min	C3H7O6P	C(C(C=O)O)OP(=O)(O)O	LXJXRIRHZLFYRP-UHFFFAOYNA-N	[M+H]+	[M-H]-	Organic compounds	Organic oxygen compounds	Organooxygen compounds	Carbohydrates and carbohydrate conjugates	Monosaccharides
D-(+)-Glucosamine hydrochloride	2A5_D-plus-Glucosamine_POS_3min	C6H13NO5	N[C@H]1C(O)O[C@H](CO)[C@@H](O)[C@@H]1O	MSWZFWKMSRAUBD-IVMDWMLBSA-N	[M+Na]+	[M+FA-H]-	Organic compounds	Organic oxygen compounds	Organooxygen compounds	Carbohydrates and carbohydrate conjugates	Monosaccharides
Adenosine 5'-diphosphate sodium salt	2A6_Adenosine-5-diphosphate_POS_3min	C10H15N5O10P2	NC1=NC=NC2=C1N=CN2[C@@H]1O[C@H](COP(O)(=O)OP(O)(O)=O)[C@@H](O)[C@H]1O	XTWYTFMLZFPYCI-KQYNXXCUSA-N	[M+H]+	[M-H]-	Organic compounds	Nucleosides, nucleotides, and analogues	Purine nucleotides	Purine ribonucleotides	Purine ribonucleoside diphosphates
2-Deoxy-D-glucose	2A7_2-Deoxy-D-glucose_POS_3min	C6H12O5	OC[C@@H](O)[C@@H](O)[C@H](O)CC=O	VRYALKFFQXWPIH-PBXRRBTRSA-N	[M+Na]+	[M+FA-H]-	Organic compounds	Lipids and lipid-like molecules	Fatty Acyls	Fatty alcohols	Fatty alcohols
1-Methyl-L-histidine	2A8_1-Methyl-L-histidine_POS_3min	C7H11N3O2	CN1C=NC(C[C@H](N)C(O)=O)=C1	BRMWTNUJHUMWMS-LURJTMIESA-N	[M+H]+	[M-H]-	Organic compounds	Organic acids and derivatives	Carboxylic acids and derivatives	Amino acids, peptides, and analogues	Amino acids and derivatives
Dulcitol	2A9_Dulcitol_POS_3min	C6H14O6	OC[C@H](O)[C@@H](O)[C@@H](O)[C@H](O)CO	FBPFZTCFMRRESA-GUCUJZIJSA-N	[M+Na]+	[M-H]-	Organic compounds	Organic oxygen compounds	Organooxygen compounds	Carbohydrates and carbohydrate conjugates	Sugar alcohols
Methylguanidine hydrochloride	2B1_Methylguanidine_POS_3min	C2H7N3	CNC(N)=N	CHJJGSNFBQVOTG-UHFFFAOYSA-N	[M+H]+	[M-H]-	Organic compounds	Organic nitrogen compounds	Organonitrogen compounds	Guanidines	Guanidines
trans-1,2-Cyclohexanediol	2B10_trans-1-2-Cyclohexanediol_POS_3min	C6H12O2	O[C@@H]1CCCC[C@H]1O	PFURGBBHAOXLIO-PHDIDXHHSA-N	[M+H]+	[M-H]-	Organic compounds	Organic oxygen compounds	Organooxygen compounds	Alcohols and polyols	Secondary alcohols
Melanin	2B11_Melanin_POS_3min	C18H10N2O4	CC1=C2NC=C3C2=C(C2=CNC4=C(C)C(=O)C(=O)C3=C24)C(=O)C1=O	XUMBMVFBXHLACL-UHFFFAOYSA-N	[M+H]+	[M-H]-	Organic compounds	Benzenoids	Anthracenes		Anthracenes
Dopamine hydrochloride	2B12_Dopamine_POS_3min	C8H11NO2	NCCC1=CC(O)=C(O)C=C1	VYFYYTLLBUKUHU-UHFFFAOYSA-N	[M+H]+	[M-H]-	Organic compounds	Benzenoids	Phenols	Benzenediols	Catechols
Caffeine	2B2_Caffeine_POS_3min	C8H10N4O2	CN1C=NC2=C1C(=O)N(C)C(=O)N2C	RYYVLZVUVIJVGH-UHFFFAOYSA-N	[M+H]+	[M-H]-	Organic compounds	Organoheterocyclic compounds	Imidazopyrimidines	Purines and purine derivatives	Xanthines
(+/-)-Epinephrine hydrochloride	2B3_plus-minus-Epinephrine_POS_3min	C9H13NO3	CNCC(O)C1=CC=C(O)C(O)=C1	UCTWMZQNUQWSLP-UHFFFAOYNA-N	[M+H]+	[M-H]-	Organic compounds	Benzenoids	Phenols	Benzenediols	Catechols
D-Glucuronic acid sodium salt monohydrate	2B4_D-Glucuronic-acid_POS_3min	C6H10O7	O[C@@H](C=O)[C@@H](O)[C@H](O)[C@H](O)C(O)=O	IAJILQKETJEXLJ-QTBDOELSSA-N	[M+Na]+	[M-H]-	Organic compounds	Organic oxygen compounds	Organooxygen compounds	Carbohydrates and carbohydrate conjugates	Sugar acids and derivatives
1-Methyladenosine	2B5_1-Methyladenosine_POS_3min	C11H15N5O4	CN1C=NC2=C(N=CN2[C@@H]2O[C@H](CO)[C@@H](O)[C@H]2O)C1=N	GFYLSDSUCHVORB-IOSLPCCCSA-N	[M+H]+	[M+FA-H]-	Organic compounds	Nucleosides, nucleotides, and analogues	Purine nucleosides		Purine nucleosides
2'-Deoxyuridine	2B6_2-Deoxyuridine_POS_3min	C9H12N2O5	OC[C@H]1O[C@H](C[C@@H]1O)N1C=CC(=O)NC1=O	MXHRCPNRJAMMIM-SHYZEUOFSA-N	[M+H]+	[M-H]-	Organic compounds	Nucleosides, nucleotides, and analogues	Pyrimidine nucleosides	Pyrimidine 2'-deoxyribonucleosides	Pyrimidine 2'-deoxyribonucleosides
trans-4-Hydroxy-L-proline	2B7_trans-4-Hydroxy-L-proline_POS_3min	C5H9NO3	O[C@H]1CN[C@@H](C1)C(O)=O	PMMYEEVYMWASQN-DMTCNVIQSA-N	[M+H]+	[M-H]-	Organic compounds	Organic acids and derivatives	Carboxylic acids and derivatives	Amino acids, peptides, and analogues	Amino acids and derivatives
L-Kynurenine	2B8_L-Kynurenine_POS_3min	C10H12N2O3	N[C@@H](CC(=O)C1=CC=CC=C1N)C(O)=O	YGPSJZOEDVAXAB-QMMMGPOBSA-N	[M+H]+	[M-H]-	Organic compounds	Organic oxygen compounds	Organooxygen compounds	Carbonyl compounds	Ketones
4-ACETAMIDOBUTYRIC ACID	2B9_4-ACETAMIDOBUTYRIC-ACID_POS_3min	C6H11NO3	CC(=O)NCCCC(O)=O	UZTFMUBKZQVKLK-UHFFFAOYSA-N	[M+Na]+	[M-H]-	Organic compounds	Organic acids and derivatives	Carboxylic acids and derivatives	Amino acids, peptides, and analogues	Amino acids and derivatives
1,4-Diaminobutane	2C1_1-4-Diaminobutane_POS_3min	C4H12N2	NCCCCN	KIDHWZJUCRJVML-UHFFFAOYSA-N	[M+H]+	[M-H]-	Organic compounds	Organic nitrogen compounds	Organonitrogen compounds	Amines	Primary amines
2-Picolinic acid	2C10_2-Picolinic-acid_POS_3min	C6H5NO2	OC(=O)C1=NC=CC=C1	SIOXPEMLGUPBBT-UHFFFAOYSA-N	[M+H]+	[M-H]-	Organic compounds	Organoheterocyclic compounds	Pyridines and derivatives	Pyridinecarboxylic acids and derivatives	Pyridinecarboxylic acids
Ethanolamine	2C11_Ethanolamine_POS_3min	C2H7NO	NCCO	HZAXFHJVJLSVMW-UHFFFAOYSA-N	[M+H]+	[M-H]-	Organic compounds	Organic nitrogen compounds	Organonitrogen compounds	Amines	Alkanolamines
L-Arginine monohydrochloride	2C12_L-Arginine_POS_3min	C6H14N4O2	N[C@@H](CCCNC(N)=N)C(O)=O	ODKSFYDXXFIFQN-BYPYZUCNSA-N	[M+H]+	[M-H]-	Organic compounds	Organic acids and derivatives	Carboxylic acids and derivatives	Amino acids, peptides, and analogues	Amino acids and derivatives
L-Lysine monohydrochloride	2C2_L-Lysine-monohydrochloride_POS_3min	C6H14N2O2	NCCCC[C@H](N)C(O)=O	KDXKERNSBIXSRK-YFKPBYRVSA-N	[M+H]+	[M-H]-	Organic compounds	Organic acids and derivatives	Carboxylic acids and derivatives	Amino acids, peptides, and analogues	Amino acids and derivatives
Cytidine 5'-diphosphocholine sodium salt dihydrate	2C3_Cytidine-5-diphosphocholine_POS_3min	C14H26N4O11P2	C[N+](C)(C)CCOP([O-])(=O)OP(O)(=O)OCC1OC([C@H](O)[C@@H]1O)N1C=CC(N)=NC1=O	RZZPDXZPRHQOCG-CDOIKYBLSA-N	[M+H]+	[M-H]-	Organic compounds	Nucleosides, nucleotides, and analogues	Pyrimidine nucleotides	Pyrimidine ribonucleotides	Pyrimidine ribonucleoside diphosphates
1,3-Diaminopropane	2C4_1-3-Diaminopropane_POS_3min	C3H10N2	NCCCN	XFNJVJPLKCPIBV-UHFFFAOYSA-N	[M+H]+	[M-H]-	Organic compounds	Organic nitrogen compounds	Organonitrogen compounds	Amines	Primary amines
1-Aminocyclopropanecarboxylic acid	2C5_1-Aminocyclopropanecarboxylic_POS_3min	C4H7NO2	NC1(CC1)C(O)=O	PAJPWUMXBYXFCZ-UHFFFAOYSA-N	[M+H]+	[M-H]-	Organic compounds	Organic acids and derivatives	Carboxylic acids and derivatives	Amino acids, peptides, and analogues	Amino acids and derivatives
Glutaryl-L-carnitine lithium salt	2C6_Glutaryl-L-carnitine_POS_3min	C12H21NO6	C[N+](C)(C)C[C@@H](CC([O-])=O)OC(=O)CCCC(O)=O	NXJAXUYOQLTISD-SECBINFHSA-N	[M+H]+	[M-H]-	Organic compounds	Lipids and lipid-like molecules	Fatty Acyls	Fatty acid esters	Acyl carnitines
L-Norvaline	2C7_L-Norvaline_POS_3min	C5H11NO2	CCC[C@H](N)C(O)=O	SNDPXSYFESPGGJ-BYPYZUCNSA-N	[M+H]+	[M-H]-	Organic compounds	Organic acids and derivatives	Carboxylic acids and derivatives	Amino acids, peptides, and analogues	Amino acids and derivatives
3-Hydroxy-3-methylglutaric acid	2C8_3-Hydroxy-3-methylglutaric_POS_3min	C6H10O5	CC(O)(CC(O)=O)CC(O)=O	NPOAOTPXWNWTSH-UHFFFAOYSA-N	[M+Na]+	[M-H]-	Organic compounds	Lipids and lipid-like molecules	Fatty Acyls	Fatty acids and conjugates	Hydroxy fatty acids
Phosphonoacetic acid	2C9_Phosphonoacetic-acid_POS_3min	C2H5O5P	OC(=O)CP(O)(O)=O	XUYJLQHKOGNDPB-UHFFFAOYSA-N	[M+H]+	[M-H]-	Organic compounds	Organic acids and derivatives	Organic phosphonic acids and derivatives	Organic phosphonic acids	Organic phosphonic acids
Theobromine	2D1_Theobromine_POS_3min	C7H8N4O2	CN1C=NC2=C1C(=O)NC(=O)N2C	YAPQBXQYLJRXSA-UHFFFAOYSA-N	[M+H]+	[M-H]-	Organic compounds	Organoheterocyclic compounds	Imidazopyrimidines	Purines and purine derivatives	Xanthines
DL-Noradrenaline hydrochloride	2D10_DL-Noradrenaline_POS_3min	C8H11NO3	[2H]C1=C([2H])C(=C([2H])C(O)=C1O)C([2H])(O)C([2H])([2H])N	SFLSHLFXELFNJZ-MHAXGGBHNA-N	[M+H]+	[M-H]-	Organic compounds	Benzenoids	Phenols	Benzenediols	Catechols
Nα-Acetyl-L-asparagine	2D11_Nalpha-Acetyl-L-asparagine_POS_3min	C6H10N2O4	CC(=O)N[C@@H](CC(N)=O)C(O)=O	HXFOXFJUNFFYMO-BYPYZUCNSA-N	[M+Na]+	[M-H]-	Organic compounds	Organic acids and derivatives	Carboxylic acids and derivatives	Amino acids, peptides, and analogues	Amino acids and derivatives
D-Glucose 6-phosphate potassium salt	2D12_D-Glucose-6-phosphate_POS_3min	C6H13O9P	O[C@H](COP(O)(O)=O)[C@@H](O)[C@H](O)[C@@H](O)C=O	VFRROHXSMXFLSN-SLPGGIOYSA-N	[M+H]+	[M-H]-	Organic compounds	Organic oxygen compounds	Organooxygen compounds	Carbohydrates and carbohydrate conjugates	Monosaccharides
L-(-)-Fucose	2D2_L-minus-Fucose_POS_3min	C6H12O5	C[C@H](O)[C@@H](O)[C@@H](O)[C@H](O)C=O	PNNNRSAQSRJVSB-KCDKBNATSA-N	[M+Na]+	[M-H]-	Organic compounds	Organic oxygen compounds	Organooxygen compounds	Carbohydrates and carbohydrate conjugates	Monosaccharides
L-Homocystine	2D3_L-Homocystine_POS_3min	C8H16N2O4S2	N[C@@H](CCSSCC[C@H](N)C(O)=O)C(O)=O	ZTVZLYBCZNMWCF-WDSKDSINSA-N	[M+H]+	[M-H]-	Organic compounds	Organic acids and derivatives	Carboxylic acids and derivatives	Amino acids, peptides, and analogues	Amino acids and derivatives
N-Methyl-L-glutamic acid	2D4_N-Methyl-L-glutamic-acid_POS_3min	C6H11NO4	CN[C@@H](CCC(O)=O)C(O)=O	XLBVNMSMFQMKEY-BYPYZUCNSA-N	[M+H]+	[M-H]-	Organic compounds	Organic acids and derivatives	Carboxylic acids and derivatives	Amino acids, peptides, and analogues	Amino acids and derivatives
D-Ornithine monohydrochloride	2D5_D-Ornithine_POS_3min	C5H12N2O2	NCCC[C@@H](N)C(O)=O	AHLPHDHHMVZTML-SCSAIBSYSA-N	[M+H]+	[M-H]-	Organic compounds	Organic acids and derivatives	Carboxylic acids and derivatives	Amino acids, peptides, and analogues	Amino acids and derivatives
Sodium phenylpyruvate	2D6_Sodium-phenylpyruvate_POS_3min	C9H8O3	OC(=O)C(=O)CC1=CC=CC=C1	BTNMPGBKDVTSJY-UHFFFAOYSA-N	[M+H]+	[M-H]-	Organic compounds	Benzenoids	Benzene and substituted derivatives	Phenylpyruvic acid derivatives	Phenylpyruvic acid derivatives
Cytidine 5'-monophosphate	2D7_Cytidine-5-monophosphate_POS_3min	C9H14N3O8P	NC1=NC(=O)N(C=C1)[C@@H]1O[C@H](COP(O)(O)=O)[C@@H](O)[C@H]1O	IERHLVCPSMICTF-XVFCMESISA-N	[M+H]+	[M-H]-	Organic compounds	Nucleosides, nucleotides, and analogues	Pyrimidine nucleotides	Pyrimidine ribonucleotides	Pyrimidine ribonucleoside monophosphates
N-Methyl-D-aspartic acid	2D8_N-Methyl-D-aspartic-acid_POS_3min	C5H9NO4	CN[C@H](CC(O)=O)C(O)=O	HOKKHZGPKSLGJE-GSVOUGTGSA-N	[M+H]+	[M-H]-	Organic compounds	Organic acids and derivatives	Carboxylic acids and derivatives	Amino acids, peptides, and analogues	Amino acids and derivatives
L-Histidine monohydrochloride monohydrate	2D9_L-Histidine_POS_3min	C6H9N3O2	N[C@@H](CC1=CNC=N1)C(O)=O	HNDVDQJCIGZPNO-YFKPBYRVSA-N	[M+H]+	[M-H]-	Organic compounds	Organic acids and derivatives	Carboxylic acids and derivatives	Amino acids, peptides, and analogues	Amino acids and derivatives
β-Nicotinamide adenine dinucleotide phosphate sodium salt hydrate	2E1_B-Nicotinamide-adenine_POS_3min	C21H28N7O17P3	NC(=O)C1=CC=C[N+](=C1)[C@@H]1O[C@H](COP([O-])(=O)OP(O)(=O)OC[C@H]2O[C@H]([C@H](OP(O)(O)=O)[C@@H]2O)N2C=NC3=C2N=CN=C3N)[C@@H](O)[C@H]1O	XJLXINKUBYWONI-NNYOXOHSSA-N	[M+H]+	[M-H]-	Organic compounds	Nucleosides, nucleotides, and analogues	(5'->5')-dinucleotides		(5'->5')-dinucleotides
2'-Deoxyguanosine 5'-monophosphate sodium salt hydrate	2E10_2-Deoxyguanosine-5-monophos_POS_3min	C10H14N5O7P	NC1=NC2=C(N=CN2[C@H]2C[C@H](O)[C@@H](COP(O)(O)=O)O2)C(=O)N1	LTFMZDNNPPEQNG-KVQBGUIXSA-N	[M+H]+	[M-H]-	Organic compounds	Nucleosides, nucleotides, and analogues	Purine nucleotides	Purine deoxyribonucleotides	Purine deoxyribonucleoside monophosphates
S-(5'-Adenosyl)-L-methionine p-toluenesulfonate salt	2E11_S-5-Adenosyl-L-methionine_POS_3min	C15H22N6O5S	[H]O[C@@]1([H])[C@]([H])(O[C@]([H])(C([H])([H])[S@@+](C([H])([H])[H])C([H])([H])C([H])([H])[C@]([H])(N([H])[H])C([O-])=O)[C@@]1([H])O[H])N1C([H])=NC2=C1N=C([H])N=C2N([H])[H]	MEFKEPWMEQBLKI-GZDPEXSHSA-N	[M+H]+	[M-H]-	Organic compounds	Nucleosides, nucleotides, and analogues	5'-deoxyribonucleosides	5'-deoxy-5'-thionucleosides	5'-deoxy-5'-thionucleosides
6-Phosphogluconic acid trisodium salt	2E12_6-Phosphogluconic-acid_POS_3min	C6H13O10P	O[C@H](COP(O)(O)=O)[C@@H](O)[C@H](O)[C@@H](O)C(O)=O	BIRSGZKFKXLSJQ-SQOUGZDYSA-N	[M+H]+	[M-H]-	Organic compounds	Organic oxygen compounds	Organooxygen compounds	Carbohydrates and carbohydrate conjugates	Monosaccharides
Carbamyl phosphate disodium salt	2E2_Carbamyl-phosphate_POS_3min	CH4NO5P	NC(=O)OP(O)(O)=O	FFQKYPRQEYGKAF-UHFFFAOYSA-N	[M+H]+	[M-H]-	Organic compounds	Organic acids and derivatives	Organic phosphoric acids and derivatives		Organic phosphoric acids and derivatives
Guanosine 5'-triphosphate sodium salt hydrate	2E3_Guanosine-5-triphosphate_POS_3min	C10H16N5O14P3	NC1=NC2=C(N=CN2[C@@H]2O[C@H](COP(O)(=O)OP(O)(=O)OP(O)(O)=O)[C@@H](O)[C@H]2O)C(=O)N1	XKMLYUALXHKNFT-UUOKFMHZSA-N	[M+H]+	[M-H]-	Organic compounds	Nucleosides, nucleotides, and analogues	Purine nucleotides	Purine ribonucleotides	Purine ribonucleoside triphosphates
Agmatine sulfate salt	2E4_Agmatine-sulfate-salt_POS_3min	C5H14N4	NCCCCNC(N)=N	QYPPJABKJHAVHS-UHFFFAOYSA-N	[M+H]+	[M-H]-	Organic compounds	Organic nitrogen compounds	Organonitrogen compounds	Guanidines	Guanidines
Glycolaldehyde dimer	2E5_Glycolaldehyde-dimer_POS_3min	C2H4O2(C4H8O4)	OC1COC(O)CO1	ATFVTAOSZBVGHC-UHFFFAOYNA-N	[M+H]+	[M-H]-	Organic compounds	Organoheterocyclic compounds	Dioxanes	1,4-dioxanes	1,4-dioxanes
2'-Deoxyguanosine 5'-triphosphate sodium salt	2E6_2-Deoxyguanosine-5-triphos_POS_3min	C10H16N5O13P3	NC1=NC2=C(N=CN2[C@H]2C[C@H](O)[C@@H](COP(O)(=O)OP(O)(=O)OP(O)(O)=O)O2)C(=O)N1	HAAZLUGHYHWQIW-KVQBGUIXSA-N	[M+H]+	[M-H]-	Organic compounds	Nucleosides, nucleotides, and analogues	Purine nucleotides	Purine deoxyribonucleotides	Purine deoxyribonucleoside triphosphates
N-Acetylglycine	2E7_N-Acetylglycine_POS_3min	C4H7NO3	CC(=O)NCC(O)=O	OKJIRPAQVSHGFK-UHFFFAOYSA-N	[M+H]+	[M-H]-	Organic compounds	Organic acids and derivatives	Carboxylic acids and derivatives	Amino acids, peptides, and analogues	Amino acids and derivatives
N-Acetyl-L-aspartic acid	2E8_N-Acetyl-L-aspartic-acid_POS_3min	C6H9NO5	CC(=O)N[C@@H](CC(O)=O)C(O)=O	OTCCIMWXFLJLIA-BYPYZUCNSA-N	[M+H]+	[M-H]-	Organic compounds	Organic acids and derivatives	Carboxylic acids and derivatives	Amino acids, peptides, and analogues	Amino acids and derivatives
Inosine 5'-diphosphate sodium salt	2E9_Inosine-5-diphosphate_POS_3min	C10H14N4O11P2	O[C@@H]1[C@@H](COP(O)(=O)OP(O)(O)=O)O[C@H]([C@@H]1O)N1C=NC2=C1N=CN=C2O	JPXZQMKKFWMMGK-KQYNXXCUSA-N	[M+H]+	[M-H]-	Organic compounds	Nucleosides, nucleotides, and analogues	Purine nucleotides	Purine ribonucleotides	Purine ribonucleoside diphosphates
L-Cysteic acid monohydrate	2F1_L-Cysteic-acid_POS_3min	C3H7NO5S	N[C@@H](CS(O)(=O)=O)C(O)=O	XVOYSCVBGLVSOL-REOHCLBHSA-N	[M+H]+	[M-H]-	Organic compounds	Organic acids and derivatives	Carboxylic acids and derivatives	Amino acids, peptides, and analogues	Amino acids and derivatives
Uridine 5'-triphosphate tris salt	2F10_Uridine-5-triphosphate-tris_POS_3min	C9H15N2O15P3	O[C@H]1[C@@H](O)[C@@H](O[C@@H]1COP(O)(=O)OP(O)(=O)OP(O)(O)=O)N1C=CC(=O)NC1=O	PGAVKCOVUIYSFO-XVFCMESISA-N	[M+H]+	[M-H]-	Organic compounds	Nucleosides, nucleotides, and analogues	Pyrimidine nucleotides	Pyrimidine ribonucleotides	Pyrimidine ribonucleoside triphosphates
6-Hydroxydopamine hydrochloride	2F11_6-Hydroxydopamine_POS_3min	C8H11NO3	NCCC1=CC(O)=C(O)C=C1O	DIVDFFZHCJEHGG-UHFFFAOYSA-N	[M+H]+	[M-H]-	Organic compounds	Benzenoids	Phenols	Benzenediols	Catechols
Thiamine hydrochloride	2F12_Thiamine_POS_3min	C12H17N4OS	CC1=C(CCO)SC=[N+]1CC1=CN=C(C)N=C1N	JZRWCGZRTZMZEH-UHFFFAOYSA-N	[M+H]+	[M-H]-	Organic compounds	Organoheterocyclic compounds	Diazines	Pyrimidines and pyrimidine derivatives	Thiamines
Adenosine 5'-monophosphate disodium salt	2F2_Adenosine-5-monophosphate_POS_3min	C10H14N5O7P	NC1=NC=NC2=C1N=CN2[C@@H]1O[C@H](COP(O)(O)=O)[C@@H](O)[C@H]1O	UDMBCSSLTHHNCD-KQYNXXCUSA-N	[M+H]+	[M-H]-	Organic compounds	Nucleosides, nucleotides, and analogues	Purine nucleotides	Purine ribonucleotides	Purine ribonucleoside monophosphates
Sodium gluconate	2F3_Sodium-gluconate_POS_3min	C6H12O7	OC[C@@H](O)[C@@H](O)[C@H](O)[C@@H](O)C(O)=O	RGHNJXZEOKUKBD-SQOUGZDYSA-N	[M+Na]+	[M-H]-	Organic compounds	Organic oxygen compounds	Organooxygen compounds	Carbohydrates and carbohydrate conjugates	Sugar acids and derivatives
(3-Carboxypropyl)trimethylammonium chloride	2F4_3-Carboxypropyl-trimethylammo_POS_3min	C7H15NO2	C[N+](C)(C)CCCC([O-])=O	JHPNVNIEXXLNTR-UHFFFAOYSA-N	[M+H]+	[M+FA-H]-	Organic compounds	Lipids and lipid-like molecules	Fatty Acyls	Fatty acids and conjugates	Straight chain fatty acids
Adenosine 2':3'-cyclic monophosphate sodium salt	2F5_Adenosine-2_3-cyclic-monophos_POS_3min	C10H12N5O6P	NC1=C2N=CN([C@@H]3O[C@H](CO)[C@H]4OP(O)(=O)O[C@@H]34)C2=NC=N1	KMYWVDDIPVNLME-KQYNXXCUSA-N	[M+H]+	[M-H]-	Organic compounds	Nucleosides, nucleotides, and analogues	Purine nucleotides	Cyclic purine nucleotides	2',3'-cyclic purine nucleotides
(+/-)-Mevalonolactone	2F6_plus-minus-Mevalonolactone_POS_3min	C6H10O3	CC1(O)CCOC(=O)C1	JYVXNLLUYHCIIH-UHFFFAOYNA-N	[M+H]+	[M-H]-	Organic compounds	Organoheterocyclic compounds	Lactones	Delta valerolactones	Delta valerolactones
Uridine 5'-diphosphoglucose disodium salt	2F7_Uridine-5-diphosphoglucose_POS_3min	C15H24N2O17P2	OC[C@H]1O[C@H](OP(O)(=O)OP(O)(=O)OC[C@H]2O[C@H]([C@H](O)[C@@H]2O)N2C=CC(=O)NC2=O)[C@H](O)[C@@H](O)[C@@H]1O	HSCJRCZFDFQWRP-JZMIEXBBSA-N	[M+H]+	[M-H]-	Organic compounds	Nucleosides, nucleotides, and analogues	Pyrimidine nucleotides	Pyrimidine nucleotide sugars	Pyrimidine nucleotide sugars
2'-Deoxyuridine 5'-triphosphate sodium salt	2F8_2-Deoxyuridine-5-triphosphate_POS_3min	C9H15N2O14P3	O[C@H]1C[C@@H](O[C@@H]1COP(O)(=O)OP(O)(=O)OP(O)(O)=O)N1C=CC(=O)NC1=O	AHCYMLUZIRLXAA-SHYZEUOFSA-N	[M+H]+	[M-H]-	Organic compounds	Nucleosides, nucleotides, and analogues	Pyrimidine nucleotides	Pyrimidine deoxyribonucleotides	Pyrimidine deoxyribonucleoside triphosphates
Phosphocholine chloride calcium salt tetrahydrate	2F9_Phosphocholine_POS_3min	C5H14NO4P	C[N+](C)(C)CCOP(O)([O-])=O	YHHSONZFOIEMCP-UHFFFAOYSA-N	[M+H]+	[M-H]-	Organic compounds	Organic nitrogen compounds	Organonitrogen compounds	Quaternary ammonium salts	Cholines
2'-Deoxyguanosine 5'-diphosphate sodium salt	2G1_2-Deoxyguanosine-5-diphosphate_POS_3min	C10H15N5O10P2	NC1=NC2=C(N=CN2[C@H]2C[C@H](O)[C@@H](COP(O)(=O)OP(O)(O)=O)O2)C(=O)N1	CIKGWCTVFSRMJU-KVQBGUIXSA-N	[M+H]+	[M-H]-	Organic compounds	Nucleosides, nucleotides, and analogues	Purine nucleotides	Purine deoxyribonucleotides	Purine deoxyribonucleoside diphosphates
Dihydroxyacetone phosphate dilithium salt	2G10_Dihydroxyacetone-phosphate_POS_3min	C3H7O6P	OCC(=O)COP(O)(O)=O	GNGACRATGGDKBX-UHFFFAOYSA-N	[M+H]+	[M-H]-	Organic compounds	Organic oxygen compounds	Organooxygen compounds	Carbohydrates and carbohydrate conjugates	Monosaccharides
D-Mannose 6-phosphate barium salt hydrate	2G11_D-Mannose-6-phosphate_POS_3min	C6H13O9P	O[C@H](COP(O)(O)=O)[C@@H](O)[C@H](O)[C@H](O)C=O	VFRROHXSMXFLSN-KVTDHHQDSA-N	[M+H]+	[M-H]-	Organic compounds	Organic oxygen compounds	Organooxygen compounds	Carbohydrates and carbohydrate conjugates	Monosaccharides
L-Carnitine hydrochloride	2G12_L-Carnitine_POS_3min	C7H15NO3	C[N+](C)(C)C[C@H](O)CC([O-])=O	PHIQHXFUZVPYII-ZCFIWIBFSA-N	[M+H]+	[M+FA-H]-	Organic compounds	Organic nitrogen compounds	Organonitrogen compounds	Quaternary ammonium salts	Carnitines
5-Methylcytosine hydrochloride	2G2_5-Methylcytosine_POS_3min	C5H7N3O	CC1=CNC(=O)N=C1N	LRSASMSXMSNRBT-UHFFFAOYSA-N	[M+H]+	[M-H]-	Organic compounds	Organoheterocyclic compounds	Diazines	Pyrimidines and pyrimidine derivatives	Hydroxypyrimidines
D-Glyceric acid calcium salt dihydrate	2G3_D-Glyceric-acid_POS_3min	C3H6O4	OC[C@@H](O)C(O)=O	RBNPOMFGQQGHHO-UWTATZPHSA-N	[M+H]+	[M-H]-	Organic compounds	Organic oxygen compounds	Organooxygen compounds	Carbohydrates and carbohydrate conjugates	Sugar acids and derivatives
Cytidine 2':3'-cyclic monophosphate monosodium salt	2G4_Cytidine-2_3-cyclic-monophos_POS_3min	C9H12N3O7P	NC1=NC(=O)N(C=C1)[C@@H]1O[C@H](CO)[C@H]2OP(O)(=O)O[C@@H]12	NMPZCCZXCOMSDQ-XVFCMESISA-N	[M+H]+	[M-H]-	Organic compounds	Nucleosides, nucleotides, and analogues	Pyrimidine nucleotides	Cyclic pyrimidine nucleotides	2',3'-cyclic pyrimidine nucleotides
Nε,Nε,Nε-Trimethyllysine hydrochloride	2G5_Nepsilon-Nepsilon-Nepsilon_POS_3min	C9H20N2O2	C[N+](C)(C)CCCC[C@H](N)C([O-])=O	MXNRLFUSFKVQSK-QMMMGPOBSA-N	[M+H]+	[M+FA-H]-	Organic compounds	Organic acids and derivatives	Carboxylic acids and derivatives	Amino acids, peptides, and analogues	Amino acids and derivatives
Phospho(enol)pyruvic acid trisodium salt hydrate	2G6_Phospho-enol-pyruvic-acid_POS_3min	C3H5O6P	OC(=O)C(=C)OP(O)(O)=O	DTBNBXWJWCWCIK-UHFFFAOYSA-N	[M+H]+	[M-H]-	Organic compounds	Organic acids and derivatives	Organic phosphoric acids and derivatives	Phosphate esters	Phosphate esters
Hypoxanthine	2G7_Hypoxanthine_POS_3min	C5H4N4O	O=C1NC=NC2=C1NC=N2	FDGQSTZJBFJUBT-UHFFFAOYSA-N	[M+H]+	[M-H]-	Organic compounds	Organoheterocyclic compounds	Imidazopyrimidines	Purines and purine derivatives	Purinones
α-D-Galactose 1-phosphate dipotassium salt pentahydrate	2G8_a-D-Galactose-1-phosphate_POS_3min	C6H13O9P	OC[C@H]1O[C@H](OP(O)(O)=O)[C@H](O)[C@@H](O)[C@H]1O	HXXFSFRBOHSIMQ-FPRJBGLDSA-N	[M+H]+	[M-H]-	Organic compounds	Organic oxygen compounds	Organooxygen compounds	Carbohydrates and carbohydrate conjugates	Monosaccharides
Pyridoxal 5'-phosphate hydrate	2G9_Pyridoxal-5-phosphate_POS_3min	C8H10NO6P	CC1=NC=C(COP(O)(O)=O)C(C=O)=C1O	NGVDGCNFYWLIFO-UHFFFAOYSA-N	[M+H]+	[M-H]-	Organic compounds	Organoheterocyclic compounds	Pyridines and derivatives	Pyridine carboxaldehydes	Pyridoxals and derivatives
O-Phosphorylethanolamine	3A1_O-Phosphorylethanolamine_POS_3min	C2H8NO4P	NCCOP(O)(O)=O	SUHOOTKUPISOBE-UHFFFAOYSA-N	[M+H]+	[M-H]-	Organic compounds	Organic acids and derivatives	Organic phosphoric acids and derivatives	Phosphate esters	Phosphoethanolamines
2'-Deoxyuridine 5'-monophosphate disodium salt	3A10_2-Deoxyuridine-5-monophos_POS_3min	C9H13N2O8P	O[C@H]1C[C@@H](O[C@@H]1COP(O)(O)=O)N1C=CC(=O)NC1=O	JSRLJPSBLDHEIO-SHYZEUOFSA-N	[M+H]+	[M-H]-	Organic compounds	Nucleosides, nucleotides, and analogues	Pyrimidine nucleotides	Pyrimidine deoxyribonucleotides	Pyrimidine deoxyribonucleoside monophosphates
Adenosine 5'-triphosphate disodium salt hydrate	3A11_Adenosine-5-triphosphate_POS_3min	C10H16N5O13P3	NC1=NC=NC2=C1N=CN2[C@@H]1O[C@H](COP(O)(=O)OP(O)(=O)OP(O)(O)=O)[C@@H](O)[C@H]1O	ZKHQWZAMYRWXGA-KQYNXXCUSA-N	[M+H]+	[M-H]-	Organic compounds	Nucleosides, nucleotides, and analogues	Purine nucleotides	Purine ribonucleotides	Purine ribonucleoside triphosphates
D-Ribulose 1,5-bisphosphate sodium salt hydrate	3A12_D-Ribulose-1-5-bisphosphate_POS_3min	C5H12O11P2	O[C@H](COP(O)(O)=O)[C@@H](O)C(=O)COP(O)(O)=O	YAHZABJORDUQGO-NQXXGFSBSA-N	[M+H]+	[M-H]-	Organic compounds	Organic oxygen compounds	Organooxygen compounds	Carbohydrates and carbohydrate conjugates	Monosaccharides
Thymidine 5'-monophosphate disodium salt hydrate	3A2_Thymidine-5-monophosphate_POS_3min	C10H15N2O8P	CC1=CN([C@H]2C[C@H](O)[C@@H](COP(O)(O)=O)O2)C(=O)NC1=O	GYOZYWVXFNDGLU-XLPZGREQSA-N	[M+H]+	[M-H]-	Organic compounds	Nucleosides, nucleotides, and analogues	Pyrimidine nucleotides	Pyrimidine deoxyribonucleotides	Pyrimidine deoxyribonucleoside monophosphates
D-Fructose 6-phosphate disodium salt hydrate	3A3_D-Fructose-6-phosphate_POS_3min	C6H13O9P	OCC(=O)[C@@H](O)[C@H](O)[C@H](O)COP(O)(O)=O	GSXOAOHZAIYLCY-HSUXUTPPSA-N	[M+H]+	[M-H]-	Organic compounds	Organic oxygen compounds	Organooxygen compounds	Carbohydrates and carbohydrate conjugates	Monosaccharides
(+/-)-Octopamine hydrochloride	3A4_plus-minus-Octopamine_POS_3min	C8H11NO2	NCC(O)C1=CC=C(O)C=C1	QHGUCRYDKWKLMG-UHFFFAOYNA-N	[M+H]+	[M+FA-H]-	Organic compounds	Benzenoids	Phenols	1-hydroxy-2-unsubstituted benzenoids	1-hydroxy-2-unsubstituted benzenoids
Nα-Acetyl-L-lysine	3A5_Na-Acetyl-L-lysine_POS_3min	C8H16N2O3	CC(=O)N[C@@H](CCCCN)C(O)=O	VEYYWZRYIYDQJM-ZETCQYMHSA-N	[M+H]+	[M-H]-	Organic compounds	Organic acids and derivatives	Carboxylic acids and derivatives	Amino acids, peptides, and analogues	Amino acids and derivatives
Uridine 5'-diphosphogalactose disodium salt	3A6_Uridine-5-diphosphogalactose_POS_3min	C15H24N2O17P2	OC[C@H]1O[C@@H](OP(O)(=O)OP(O)(=O)OC[C@H]2OC([C@H](O)[C@@H]2O)N2C=CC(=O)NC2=O)[C@H](O)[C@@H](O)[C@H]1O	HSCJRCZFDFQWRP-LRSXCZJISA-N	[M+H]+	[M-H]-	Organic compounds	Nucleosides, nucleotides, and analogues	Pyrimidine nucleotides	Pyrimidine nucleotide sugars	Pyrimidine nucleotide sugars
Spermidine trihydrochloride	3A7_Spermidine_POS_3min	C7H19N3	NCCCCNCCCN	ATHGHQPFGPMSJY-UHFFFAOYSA-N	[M+H]+	[M-H]-	Organic compounds	Organic nitrogen compounds	Organonitrogen compounds	Amines	Secondary amines
Pyridoxamine dihydrochloride	3A8_Pyridoxamine_POS_3min	C8H12N2O2	CC1=NC=C(CO)C(CN)=C1O	NHZMQXZHNVQTQA-UHFFFAOYSA-N	[M+H]+	[M-H]-	Organic compounds	Organoheterocyclic compounds	Pyridines and derivatives	Pyridoxamines	Pyridoxamine 5'-phosphates
5-Aminolevulinic acid hydrochloride	3A9_5-Aminolevulinic-acid_POS_3min	C5H9NO3	NCC(=O)CCC(O)=O	ZGXJTSGNIOSYLO-UHFFFAOYSA-N	[M+H]+	[M-H]-	Organic compounds	Organic acids and derivatives	Carboxylic acids and derivatives	Amino acids, peptides, and analogues	Amino acids and derivatives
Flavin adenine dinucleotide disodium salt hydrate	3B1_Flavin-adenine_POS_3min	C27H33N9O15P2	CC1=CC2=C(C=C1C)N(C[C@H](O)[C@H](O)[C@H](O)COP(O)(=O)OP(O)(=O)OC[C@H]1O[C@H]([C@H](O)[C@@H]1O)N1C=NC3=C(N)N=CN=C13)C1=NC(=O)NC(=O)C1=N2	VWWQXMAJTJZDQX-UYBVJOGSSA-N	[M+H]+	[M-H]-	Organic compounds	Nucleosides, nucleotides, and analogues	Flavin nucleotides		Flavin nucleotides
L-Homocysteine thiolactone hydrochloride	3B10_L-Homocysteine-thiolactone_POS_3min	C4H7NOS	NC1CCSC1=O	KIWQWJKWBHZMDT-UHFFFAOYNA-N	[M+H]+	[M-H]-	Organic compounds	Organic acids and derivatives	Carboxylic acids and derivatives	Amino acids, peptides, and analogues	Amino acids and derivatives
O-Phospho-DL-serine	3B11_O-Phospho-DL-serine_POS_3min	C3H8NO6P	NC(COP(O)(O)=O)C(O)=O	BZQFBWGGLXLEPQ-UHFFFAOYNA-N	[M+H]+	[M-H]-	Organic compounds	Organic acids and derivatives	Carboxylic acids and derivatives	Amino acids, peptides, and analogues	Amino acids and derivatives
S-(5'-Adenosyl)-L-homocysteine	3B12_S-5-Adenosyl-L-homocysteine_POS_3min	C14H20N6O5S	N[C@@H](CCSC[C@H]1O[C@H]([C@H](O)[C@@H]1O)N1C=NC2=C1N=CN=C2N)C(O)=O	ZJUKTBDSGOFHSH-WFMPWKQPSA-N	[M+H]+	[M-H]-	Organic compounds	Nucleosides, nucleotides, and analogues	5'-deoxyribonucleosides	5'-deoxy-5'-thionucleosides	5'-deoxy-5'-thionucleosides
2'-Deoxyguanosine monohydrate	3B2_2-Deoxyguanosine_POS_3min	C10H13N5O4	NC1=NC2=C(N=CN2[C@H]2C[C@H](O)[C@@H](CO)O2)C(=O)N1	YKBGVTZYEHREMT-KVQBGUIXSA-N	[M+H]+	[M-H]-	Organic compounds	Nucleosides, nucleotides, and analogues	Purine nucleosides	Purine 2'-deoxyribonucleosides	Purine 2'-deoxyribonucleosides
DL-Lauroylcarnitine chloride	3B3_DL-Lauroylcarnitine_POS_3min	C19H37NO4	CCCCCCCCCCCC(=O)OC(CC([O-])=O)C[N+](C)(C)C	FUJLYHJROOYKRA-UHFFFAOYNA-N	[M+H]+	[M+FA-H]-	Organic compounds	Lipids and lipid-like molecules	Fatty Acyls	Fatty acid esters	Acyl carnitines
1-Methylnicotinamide chloride	3B4_1-Methylnicotinamide_POS_3min	C7H9N2O	C[n+]1cccc(c1)C(N)=O	LDHMAVIPBRSVRG-UHFFFAOYSA-O	[M+H]+	[M-H]-	Organic compounds	Organoheterocyclic compounds	Pyridines and derivatives	Pyridinecarboxylic acids and derivatives	Pyridinecarboxamides
Spermine tetrahydrochloride	3B5_Spermine_POS_3min	C10H26N4	NCCCNCCCCNCCCN	PFNFFQXMRSDOHW-UHFFFAOYSA-N	[M+H]+	[M-H]-	Organic compounds	Organic nitrogen compounds	Organonitrogen compounds	Amines	Secondary amines
N-Acetyl-DL-methionine	3B6_N-Acetyl-DL-methionine_POS_3min	C7H13NO3S	CSCCC(NC(C)=O)C(O)=O	XUYPXLNMDZIRQH-UHFFFAOYNA-N	[M+H]+	[M-H]-	Organic compounds	Organic acids and derivatives	Carboxylic acids and derivatives	Amino acids, peptides, and analogues	Amino acids and derivatives
5-Phospho-D-ribose 1-diphosphate pentasodium salt	3B7_5-Phospho-D-ribose_POS_3min	C5H13O14P3	O[C@H]1[C@@H](O)[C@@H](OP(O)(=O)OP(O)(O)=O)O[C@@H]1COP(O)(O)=O	PQGCEDQWHSBAJP-TXICZTDVSA-N	[M+H]+	[M-H]-	Organic compounds	Organic oxygen compounds	Organooxygen compounds	Carbohydrates and carbohydrate conjugates	Monosaccharides
Uridine 5'-diphospho-N-acetylgalactosamine disodium salt	3B8_Uridine-5-diphospho-N-acetylga_POS_3min	C17H27N3O17P2	CC(=O)N[C@@H]1[C@@H](O)[C@@H](O)[C@@H](CO)O[C@@H]1OP(O)(=O)OP(O)(=O)OC[C@H]1O[C@H]([C@H](O)[C@@H]1O)N1C=CC(=O)NC1=O	LFTYTUAZOPRMMI-NESSUJCYSA-N	[M+H]+	[M-H]-	Organic compounds	Nucleosides, nucleotides, and analogues	Pyrimidine nucleotides	Pyrimidine nucleotide sugars	Pyrimidine nucleotide sugars
Guanosine 3',5'-cyclic monophosphate sodium salt	3B9_Guanosine-3-5-cyclic-monophos_POS_3min	C10H12N5O7P	NC1=Nc2c(ncn2[C@@H]2O[C@@H]3COP(O)(=O)O[C@H]3[C@H]2O)C(=O)N1	ZOOGRGPOEVQQDX-UUOKFMHZSA-N	[M+H]+	[M-H]-	Organic compounds	Nucleosides, nucleotides, and analogues	Purine nucleotides	Cyclic purine nucleotides	3',5'-cyclic purine nucleotides
Adenine hydrochloride hydrate	3C1_Adenine_POS_3min	C5H5N5	NC1=C2NC=NC2=NC=N1	GFFGJBXGBJISGV-UHFFFAOYSA-N	[M+H]+	[M-H]-	Organic compounds	Organoheterocyclic compounds	Imidazopyrimidines	Purines and purine derivatives	6-aminopurines
Indoxyl sulfate potassium salt	3C10_Indoxyl-sulfate_POS_3min	C8H7NO4S	OS(=O)(=O)OC1=CNC2=CC=CC=C12	BXFFHSIDQOFMLE-UHFFFAOYSA-N	[M+H]+	[M-H]-	Organic compounds	Organic acids and derivatives	Organic sulfuric acids and derivatives	Arylsulfates	Arylsulfates
2-Deoxy-D-ribose	3C11_2-Deoxy-D-ribose_POS_3min	C5H10O4	OC[C@@H](O)[C@@H](O)CC=O	ASJSAQIRZKANQN-CRCLSJGQSA-N	[M+Na]+	[M+FA-H]-	Organic compounds	Organic oxygen compounds	Organooxygen compounds	Carbonyl compounds	Aldehydes
Phytic acid dipotassium salt	3C12_Phytic-acid_POS_3min	C6H18O24P6	OP(O)(=O)OC1C(OP(O)(O)=O)C(OP(O)(O)=O)C(OP(O)(O)=O)C(OP(O)(O)=O)C1OP(O)(O)=O	IMQLKJBTEOYOSI-UHFFFAOYSA-N	[M+H]+	[M-H]-	Organic compounds	Organic oxygen compounds	Organooxygen compounds	Alcohols and polyols	Cyclic alcohols and derivatives
DL-Normetanephrine hydrochloride	3C2_DL-Normetanephrine_POS_3min	C9H13NO3	COC1=C(O)C=CC(=C1)C(O)CN	YNYAYWLBAHXHLL-UHFFFAOYNA-N	[M+H]+	[M-H]-	Organic compounds	Benzenoids	Phenols	Methoxyphenols	Methoxyphenols
Uridine 5'-diphospho-N-acetylglucosamine sodium salt	3C3_Uridine-5-diphospho-N-acetylgl_POS_3min	C17H27N3O17P2	CC(=O)NC1C(O)C(O)C(CO)OC1OP(O)(=O)OP(O)(=O)OCC1OC(C(O)C1O)N1C=CC(=O)NC1=O	LFTYTUAZOPRMMI-UHFFFAOYNA-N	[M+H]+	[M-H]-	Organic compounds	Nucleosides, nucleotides, and analogues	Pyrimidine nucleotides	Pyrimidine nucleotide sugars	Pyrimidine nucleotide sugars
Guanosine 5'-diphosphate sodium salt	3C4_Guanosine-5-diphosphate_POS_3min	C10H15N5O11P2	NC1=NC2=C(N=CN2[C@@H]2O[C@H](COP(O)(=O)OP(O)(O)=O)[C@@H](O)[C@H]2O)C(=O)N1	QGWNDRXFNXRZMB-UUOKFMHZSA-N	[M+H]+	[M-H]-	Organic compounds	Nucleosides, nucleotides, and analogues	Purine nucleotides	Purine ribonucleotides	Purine ribonucleoside diphosphates
Phosphocreatine disodium salt hydrate	3C5_Phosphocreatine_POS_3min	C4H10N3O5P	CN(C(C(O)=O)P(O)(O)=O)C(N)=N	CFPWPNDPUSLDPF-UHFFFAOYNA-N	[M+H]+	[M-H]-	Organic compounds	Organic acids and derivatives	Carboxylic acids and derivatives	Amino acids, peptides, and analogues	Amino acids and derivatives
Uridine 5'-diphosphoglucuronic acid trisodium salt	3C6_Uridine-5-diphosphoglucuronic_POS_3min	C15H22N2O18P2	OC1C(COP(O)(=O)OP(O)(=O)OC2OC(C(O)C(O)C2O)C(O)=O)OC(C1O)N1C=CC(=O)NC1=O	HDYANYHVCAPMJV-UHFFFAOYNA-N	[M+H]+	[M-H]-	Organic compounds	Nucleosides, nucleotides, and analogues	Pyrimidine nucleotides	Pyrimidine nucleotide sugars	Pyrimidine nucleotide sugars
NG,NG-Dimethylarginine dihydrochloride	3C7_NG-NG-Dimethylarginine_POS_3min	C8H18N4O2	CN(C)C(N)=NCCC[C@H](N)C(O)=O	YDGMGEXADBMOMJ-LURJTMIESA-N	[M+H]+	[M-H]-	Organic compounds	Organic acids and derivatives	Carboxylic acids and derivatives	Amino acids, peptides, and analogues	Amino acids and derivatives
Cytidine 5'-diphosphate sodium salt	3C8_Cytidine-5-diphosphate_POS_3min	C9H15N3O11P2	NC1=NC(=O)N(C=C1)[C@@H]1O[C@H](COP(O)(=O)OP(O)(O)=O)[C@@H](O)[C@H]1O	ZWIADYZPOWUWEW-XVFCMESISA-N	[M+H]+	[M-H]-	Organic compounds	Nucleosides, nucleotides, and analogues	Pyrimidine nucleotides	Pyrimidine ribonucleotides	Pyrimidine ribonucleoside diphosphates
Histamine dihydrochloride	3C9_Histamine_POS_3min	C5H9N3	NCCC1=CNC=N1	NTYJJOPFIAHURM-UHFFFAOYSA-N	[M+H]+	[M-H]-	Organic compounds	Organic nitrogen compounds	Organonitrogen compounds	Amines	Primary amines
Thiamine monophosphate chloride dihydrate	3D1_Thiamine-monophosphate_POS_3min	C12H17N4O4PS	Cc1c(CCOP(O)([O-])=O)sc[n+]1Cc1cnc(C)nc1N	HZSAJDVWZRBGIF-UHFFFAOYSA-N	[M+H]+	[M-H]-	Organic compounds	Organoheterocyclic compounds	Diazines	Pyrimidines and pyrimidine derivatives	Thiamines
(-)-Riboflavin	3D10_minus-Riboflavin_POS_3min	C17H20N4O6	CC1=CC2=C(C=C1C)N(C[C@H](O)[C@H](O)[C@H](O)CO)C1=NC(=O)NC(=O)C1=N2	AUNGANRZJHBGPY-SCRDCRAPSA-N	[M+H]+	[M-H]-	Organic compounds	Organoheterocyclic compounds	Pteridines and derivatives	Alloxazines and isoalloxazines	Flavins
Methyl-β-D-galactopyranoside	3D11_Methyl-B-D-galactopyranoside_POS_3min	C7H14O6	CO[C@@H]1O[C@H](CO)[C@H](O)[C@H](O)[C@H]1O	HOVAGTYPODGVJG-VOQCIKJUSA-N	[M+Na]+	[M+FA-H]-	Organic compounds	Organic oxygen compounds	Organooxygen compounds	Carbohydrates and carbohydrate conjugates	Glycosyl compounds
Dihydroxyfumaric acid hydrate	3D12_Dihydroxyfumaric-acid_POS_3min	C4H4O6	OC(=O)C(\O)=C(/O)C(O)=O	BZCOSCNPHJNQBP-OWOJBTEDSA-N	[M+H]+	[M-H]-	Organic compounds	Lipids and lipid-like molecules	Fatty Acyls	Fatty acids and conjugates	Hydroxy fatty acids
Glyoxylic acid monohydrate	3D2_Glyoxylic-acid_POS_3min	C2H2O3	OC(=O)C=O	HHLFWLYXYJOTON-UHFFFAOYSA-N	[M+H]+	[M-H]-	Organic compounds	Organic acids and derivatives	Carboxylic acids and derivatives	Carboxylic acids	Carboxylic acids
Guanosine 5'-monophosphate disodium salt hydrate	3D3_Guanosine-5-monophosphate_POS_3min	C10H14N5O8P	NC1=NC2=C(N=CN2[C@@H]2O[C@H](COP(O)(O)=O)[C@@H](O)[C@H]2O)C(=O)N1	RQFCJASXJCIDSX-UUOKFMHZSA-N	[M+H]+	[M-H]-	Organic compounds	Nucleosides, nucleotides, and analogues	Purine nucleotides	Purine ribonucleotides	Purine ribonucleoside monophosphates
N-Acetyl-L-alanine	3D4_N-Acetyl-L-alanine_POS_3min	C5H9NO3	C[C@H](NC(C)=O)C(O)=O	KTHDTJVBEPMMGL-VKHMYHEASA-N	[M+H]+	[M-H]-	Organic compounds	Organic acids and derivatives	Carboxylic acids and derivatives	Amino acids, peptides, and analogues	Amino acids and derivatives
4-Guanidinobutyric acid	3D5_4-Guanidinobutyric-acid_POS_3min	C5H11N3O2	NC(=N)NCCCC(O)=O	TUHVEAJXIMEOSA-UHFFFAOYSA-N	[M+H]+	[M-H]-	Organic compounds	Organic acids and derivatives	Carboxylic acids and derivatives	Amino acids, peptides, and analogues	Amino acids and derivatives
Lithium β-Hydroxypyruvate hydrate	3D6_Lithium-B-Hydroxypyruvate_POS_3min	C3H4O4	OCC(=O)C(O)=O	HHDDCCUIIUWNGJ-UHFFFAOYSA-N	[M+H]+	[M-H]-	Organic compounds	Organic acids and derivatives	Hydroxy acids and derivatives	Beta hydroxy acids and derivatives	Beta hydroxy acids and derivatives
D-Mannosamine hydrochloride	3D7_D-Mannosamine_POS_3min	C6H13NO5	N[C@@H]1C(O)O[C@H](CO)[C@@H](O)[C@@H]1O	MSWZFWKMSRAUBD-CBPJZXOFSA-N	[M+H]+	[M+FA-H]-	Organic compounds	Organic oxygen compounds	Organooxygen compounds	Carbohydrates and carbohydrate conjugates	Monosaccharides
Cytochrome c from bovine heart	3D8_Cytochrome-c-from-bovine-heart_POS_3min	C42H52FeN8O6S2	CC1=C(C2=CC3=NC(=CC4=C(C(=C([N-]4)C=C5C(=C(C(=N5)C=C1[N-]2)C(C)SCC(C(=O)NC)N)C)C(C)SCC(C(=O)NC)N)C)C(=C3CCC(=O)O)C)CCC(=O)O.[Fe+2]	WFVBWSTZNVJEAY-VQGVYVAWNA-L	[M+H]+	[M-H]-	Organic compounds	Organoheterocyclic compounds	Tetrapyrroles and derivatives	Metallotetrapyrroles	Metalloporphyrins
O-Acetyl-L-carnitine hydrochloride	3D9_O-Acetyl-L-carnitine_POS_3min	C9H17NO4	CC(=O)O[C@H](CC([O-])=O)C[N+](C)(C)C	RDHQFKQIGNGIED-MRVPVSSYSA-N	[M+H]+	[M+FA-H]-	Organic compounds	Lipids and lipid-like molecules	Fatty Acyls	Fatty acid esters	Acyl carnitines
Guanosine 5'-diphospho-D-mannose sodium salt from Saccharomyces cerevisiae	3E1_Guanosine-5-diphospho-D-mann_POS_3min	C16H25N5O16P2	NC1=NC(=O)C2=C(N1)N(C=N2)C1OC(COP(O)(=O)OP(O)(=O)OC2OC(CO)C(O)C(O)C2O)C(O)C1O	MVMSCBBUIHUTGJ-UHFFFAOYNA-N	[M+H]+	[M-H]-	Organic compounds	Nucleosides, nucleotides, and analogues	Purine nucleotides	Purine nucleotide sugars	Purine nucleotide sugars
Inosine 5'-monophosphate disodium salt hydrate	3E10_Inosine-5-monophosphate_POS_3min	C10H13N4O8P	O[C@@H]1[C@@H](COP(O)(O)=O)O[C@H]([C@@H]1O)N1C=NC2=C1N=CN=C2O	GRSZFWQUAKGDAV-KQYNXXCUSA-N	[M+H]+	[M+FA-H]-	Organic compounds	Nucleosides, nucleotides, and analogues	Purine nucleotides	Purine ribonucleotides	Purine ribonucleoside monophosphates
D-Pantothenic acid hemicalcium salt	3E11_D-Pantothenic-acid_POS_3min	C9H17NO5	CC(C)(CO)[C@H](O)C(=O)NCCC(O)=O	GHOKWGTUZJEAQD-SSDOTTSWSA-N	[M+H]+	[M-H]-	Organic compounds	Organic acids and derivatives	Carboxylic acids and derivatives	Amino acids, peptides, and analogues	Amino acids and derivatives
2-Aminoisobutyric acid	3E12_2-Aminoisobutyric-acid_POS_3min	C4H9NO2	CC(C)(N)C(O)=O	FUOOLUPWFVMBKG-UHFFFAOYSA-N	[M+H]+	[M-H]-	Organic compounds	Organic acids and derivatives	Carboxylic acids and derivatives	Amino acids, peptides, and analogues	Amino acids and derivatives
L-Glutathione reduced	3E2_L-Glutathione-reduced_POS_3min	C10H17N3O6S	NC(CCC(=O)N[C@@H](CS)C(=O)NCC(O)=O)C(O)=O	RWSXRVCMGQZWBV-GDVGLLTNSA-N	[M+H]+	[M-H]-	Organic compounds	Organic acids and derivatives	Carboxylic acids and derivatives	Amino acids, peptides, and analogues	Peptides
meso-Erythritol	3E3_meso-Erythritol_POS_3min	C4H10O4	OC[C@H](O)[C@H](O)CO	UNXHWFMMPAWVPI-ZXZARUISSA-N	[M+Na]+	[M+FA-H]-	Organic compounds	Organic oxygen compounds	Organooxygen compounds	Carbohydrates and carbohydrate conjugates	Sugar alcohols
D-Glucosaminic acid	3E4_D-Glucosaminic-acid_POS_3min	C6H13NO6	N[C@H]([C@@H](O)[C@H](O)[C@H](O)CO)C(O)=O	UFYKDFXCZBTLOO-TXICZTDVSA-N	[M+H]+	[M-H]-	Organic compounds	Organic acids and derivatives	Carboxylic acids and derivatives	Amino acids, peptides, and analogues	Amino acids and derivatives
2'-Deoxyadenosine monohydrate	3E5_2-Deoxyadenosine_POS_3min	C10H13N5O3	NC1=NC=NC2=C1N=CN2[C@H]1C[C@H](O)[C@@H](CO)O1	OLXZPDWKRNYJJZ-RRKCRQDMSA-N	[M+H]+	[M+FA-H]-	Organic compounds	Nucleosides, nucleotides, and analogues	Purine nucleosides	Purine 2'-deoxyribonucleosides	Purine 2'-deoxyribonucleosides
N-Acetylputrescine hydrochloride	3E6_N-Acetylputrescine_POS_3min	C6H14N2O	CC(=O)NCCCCN	KLZGKIDSEJWEDW-UHFFFAOYSA-N	[M+H]+	[M-H]-	Organic compounds	Organic acids and derivatives	Carboximidic acids and derivatives	Carboximidic acids	Carboximidic acids
N-Acetyl-D-galactosamine	3E7_N-Acetyl-D-galactosamine_POS_3min	C8H15NO6	CC(=O)N[C@H]1C(O)O[C@H](CO)[C@H](O)[C@@H]1O	OVRNDRQMDRJTHS-KEWYIRBNSA-N	[M+Na]+	[M+FA-H]-	Organic compounds	Organic oxygen compounds	Organooxygen compounds	Carbohydrates and carbohydrate conjugates	Aminosaccharides
N-Acetyl-DL-glutamic acid	3E8_N-Acetyl-DL-glutamic-acid_POS_3min	C7H11NO5	CC(=O)NC(CCC(O)=O)C(O)=O	RFMMMVDNIPUKGG-UHFFFAOYNA-N	[M+Na]+	[M+FA-H]-	Organic compounds	Organic acids and derivatives	Carboxylic acids and derivatives	Amino acids, peptides, and analogues	Amino acids and derivatives
N-Acetyl-L-cysteine	3E9_N-Acetyl-L-cysteine_POS_3min	C5H9NO3S	CC(=O)N[C@@H](CS)C(O)=O	PWKSKIMOESPYIA-BYPYZUCNSA-N	[M+H]+	[M-H]-	Organic compounds	Organic acids and derivatives	Carboxylic acids and derivatives	Amino acids, peptides, and analogues	Amino acids and derivatives
Aniline-2-sulfonic acid	3F1_Aniline-2-sulfonic-acid_POS_3min	C6H7NO3S	NC1=CC=CC=C1S(O)(=O)=O	ZMCHBSMFKQYNKA-UHFFFAOYSA-N	[M+H]+	[M-H]-	Organic compounds	Benzenoids	Benzene and substituted derivatives	Benzenesulfonic acids and derivatives	Benzenesulfonic acids and derivatives
D-Lactose monohydrate	3F10_D-Lactose_POS_3min	C12H22O11	OC[C@H]1O[C@@H](O[C@H]2[C@H](O)[C@@H](O)C(O)O[C@@H]2CO)[C@H](O)[C@@H](O)[C@H]1O	GUBGYTABKSRVRQ-QKKXKWKRSA-N	[M+Na]+	[M-H]-	Organic compounds	Organic oxygen compounds	Organooxygen compounds	Carbohydrates and carbohydrate conjugates	Glycosyl compounds
3-Hydroxybutyric acid	3F11_3-Hydroxybutyric-acid_POS_3min	C4H8O3	CC(O)CC(O)=O	WHBMMWSBFZVSSR-UHFFFAOYNA-N	[M+H]+	[M-H]-	Organic compounds	Organic acids and derivatives	Hydroxy acids and derivatives	Beta hydroxy acids and derivatives	Beta hydroxy acids and derivatives
4-Imidazoleacetic acid hydrochloride	3F12_4-Imidazoleacetic-acid_POS_3min	C5H6N2O2	OC(=O)CC1=CNC=N1	PRJKNHOMHKJCEJ-UHFFFAOYSA-N	[M+H]+	[M-H]-	Organic compounds	Organoheterocyclic compounds	Azoles	Imidazoles	Substituted imidazoles
L-Rhamnose monohydrate	3F2_L-Rhamnose_POS_3min	C6H12O5	C[C@H](O)[C@H](O)[C@@H](O)[C@@H](O)C=O	PNNNRSAQSRJVSB-BXKVDMCESA-N	[M+Na]+	[M-H]-	Organic compounds	Organic oxygen compounds	Organooxygen compounds	Carbohydrates and carbohydrate conjugates	Monosaccharides
Thiamine pyrophosphate	3F3_Thiamine-pyrophosphate_POS_3min	C12H18N4O7P2S	CC1=C(CCOP([O-])(=O)OP(O)(O)=O)SC=[N+]1CC1=CN=C(C)N=C1N	AYEKOFBPNLCAJY-UHFFFAOYSA-N	[M+H]+	[M-H]-	Organic compounds	Organoheterocyclic compounds	Diazines	Pyrimidines and pyrimidine derivatives	Thiamines
3-Ureidopropionic acid	3F4_3-Ureidopropionic-acid_POS_3min	C4H8N2O3	NC(=O)NCCC(O)=O	JSJWCHRYRHKBBW-UHFFFAOYSA-N	[M+H]+	[M-H]-	Organic compounds	Organic acids and derivatives	Organic carbonic acids and derivatives	Ureas	Ureas
5-Aminovaleric acid	3F5_5-Aminovaleric-acid_POS_3min	C5H11NO2	NCCCCC(O)=O	JJMDCOVWQOJGCB-UHFFFAOYSA-N	[M+H]+	[M-H]-	Organic compounds	Organic acids and derivatives	Carboxylic acids and derivatives	Amino acids, peptides, and analogues	Amino acids and derivatives
L-Norleucine	3F6_L-Norleucine_POS_3min	C6H13NO2	CCCC[C@H](N)C(O)=O	LRQKBLKVPFOOQJ-YFKPBYRVSA-N	[M+H]+	[M-H]-	Organic compounds	Organic acids and derivatives	Carboxylic acids and derivatives	Amino acids, peptides, and analogues	Amino acids and derivatives
Adenosine	3F7_Adenosine_POS_3min	C10H13N5O4	NC1=NC=NC2=C1N=CN2[C@@H]1O[C@H](CO)[C@@H](O)[C@H]1O	OIRDTQYFTABQOQ-KQYNXXCUSA-N	[M+H]+	[M-H]-	Organic compounds	Nucleosides, nucleotides, and analogues	Purine nucleosides		Purine nucleosides
D-(+)-Raffinose pentahydrate	3F8_D-plus-Raffinose_POS_3min	C18H32O16	OCC1OC(CO)(OC2OC(COC3OC(CO)C(O)C(O)C3O)C(O)C(O)C2O)C(O)C1O	MUPFEKGTMRGPLJ-UHFFFAOYNA-N	[M+Na]+	[M-H]-	Organic compounds	Organic oxygen compounds	Organooxygen compounds	Carbohydrates and carbohydrate conjugates	Oligosaccharides
D-Saccharic acid potassium salt	3F9_D-Saccharic-acid_POS_3min	C6H10O8	O[C@@H]([C@H](O)[C@@H](O)C(O)=O)[C@H](O)C(O)=O	DSLZVSRJTYRBFB-LLEIAEIESA-N	[M+H]+	[M-H]-	Organic compounds	Organic oxygen compounds	Organooxygen compounds	Carbohydrates and carbohydrate conjugates	Sugar acids and derivatives
D-(+)-Galacturonic acid monohydrate	3G1_D-plus-Galacturonic-acid_POS_3min	C6H10O7	O[C@@H](C=O)[C@@H](O)[C@@H](O)[C@H](O)C(O)=O	IAJILQKETJEXLJ-RSJOWCBRSA-N	[M+Na]+	[M-H]-	Organic compounds	Organic oxygen compounds	Organooxygen compounds	Carbohydrates and carbohydrate conjugates	Sugar acids and derivatives
Choline hydroxide solution	3G10_Choline-hydroxide-solution_POS_3min	C5H14NO	C[N+](C)(C)CCO	OEYIOHPDSNJKLS-UHFFFAOYSA-N	[M+H]+	[M-H]-	Organic compounds	Organic nitrogen compounds	Organonitrogen compounds	Quaternary ammonium salts	Cholines
Methyl 4-aminobutyrate hydrochloride	3G11_Methyl-4-aminobutyrate_POS_3min	C5H11NO2	COC(=O)CCCN	KVQGGLZHHFGHPU-UHFFFAOYSA-N	[M+H]+	[M-H]-	Organic compounds	Organic acids and derivatives	Carboxylic acids and derivatives	Amino acids, peptides, and analogues	Amino acids and derivatives
N-Formyl-L-methionine	3G12_N-Formyl-L-methionine_POS_3min	C6H11NO3S	CSCC[C@H](NC=O)C(O)=O	PYUSHNKNPOHWEZ-YFKPBYRVSA-N	[M+H]+	[M-H]-	Organic compounds	Organic acids and derivatives	Carboxylic acids and derivatives	Amino acids, peptides, and analogues	Amino acids and derivatives
Cytidine 5'-triphosphate disodium salt	3G2_Cytidine-5-triphosphate_POS_3min	C9H16N3O14P3	NC1=NC(=O)N(C=C1)[C@@H]1O[C@H](COP(O)(=O)OP(O)(=O)OP(O)(O)=O)[C@@H](O)[C@H]1O	PCDQPRRSZKQHHS-XVFCMESISA-N	[M+H]+	[M-H]-	Organic compounds	Organic oxygen compounds	Organooxygen compounds	Carbohydrates and carbohydrate conjugates	Monosaccharides
Adenosine 3',5'-cyclic monophosphate	3G3_Adenosine-3-5-cyclic-monophos_POS_3min	C10H12N5O6P	NC1=C2N=CN([C@@H]3O[C@@H]4COP(O)(=O)O[C@H]4[C@H]3O)C2=NC=N1	IVOMOUWHDPKRLL-KQYNXXCUSA-N	[M+H]+	[M-H]-	Organic compounds	Nucleosides, nucleotides, and analogues	Purine nucleotides	Cyclic purine nucleotides	3',5'-cyclic purine nucleotides
L-Methionine sulfoximine	3G4_L-Methionine-sulfoximine_POS_3min	C5H12N2O3S	CS(=N)(=O)CCC(N)C(O)=O	SXTAYKAGBXMACB-UHFFFAOYNA-N	[M+H]+	[M-H]-	Organic compounds	Organic acids and derivatives	Carboxylic acids and derivatives	Amino acids, peptides, and analogues	Amino acids and derivatives
cis-4-Hydroxy-D-proline	3G5_cis-4-Hydroxy-D-proline_POS_3min	C5H9NO3	O[C@H]1CN[C@H](C1)C(O)=O	PMMYEEVYMWASQN-QWWZWVQMSA-N	[M+H]+	[M-H]-	Organic compounds	Organic acids and derivatives	Carboxylic acids and derivatives	Amino acids, peptides, and analogues	Amino acids and derivatives
N1-Acetylspermine trihydrochloride	3G6_N1-Acetylspermine_POS_3min	C12H28N4O	CC(=O)NCCCNCCCCNCCCN	GUNURVWAJRRUAV-UHFFFAOYSA-N	[M+H]+	[M-H]-	Organic compounds	Organic acids and derivatives	Carboxylic acids and derivatives	Carboxylic acid derivatives	Carboxylic acid amides
Sodium mesoxalate monohydrate	3G7_Sodium-mesoxalate_POS_3min	C3H2O5	OC(=O)C(=O)C(O)=O	XEEVLJKYYUVTRC-UHFFFAOYSA-N	[M+H]+	[M-H]-	Organic compounds	Organic acids and derivatives	Carboxylic acids and derivatives	Dicarboxylic acids and derivatives	Dicarboxylic acids and derivatives
3-Methylhistamine dihydrochloride	3G8_3-Methylhistamine_POS_3min	C6H11N3	CN1C=NC=C1CCN	CPAGZVLINCPJEH-UHFFFAOYSA-N	[M+H]+	[M-H]-	Organic compounds	Organic nitrogen compounds	Organonitrogen compounds	Amines	Primary amines
Maleamic acid	3G9_Maleamic-acid_POS_3min	C4H5NO3	NC(=O)\C=C/C(O)=O	FSQQTNAZHBEJLS-UPHRSURJSA-N	[M+H]+	[M-H]-	Organic compounds	Lipids and lipid-like molecules	Fatty Acyls	Fatty acids and conjugates	Straight chain fatty acids
Acetylcholine chloride	4A1_Acetylcholine-chloride_POS_3min	C7H16NO2	CC(=O)OCC[N+](C)(C)C	OIPILFWXSMYKGL-UHFFFAOYSA-N	[M+H]+	[M-H]-	Organic compounds	Organic nitrogen compounds	Organonitrogen compounds	Quaternary ammonium salts	Cholines
Biliverdin hydrochloride	4A10_Biliverdin_POS_3min	C33H34N4O6	CC1=C(C=C)\C(NC1=O)=C\C1=C(C)C(CCC(O)=O)=C(N1)\C=C1/N=C(/C=C2\NC(=O)C(C=C)=C2C)C(C)=C1CCC(O)=O	QBUVFDKTZJNUPP-BBROENKCSA-N	[M+H]+	[M-H]-	Organic compounds	Organoheterocyclic compounds	Tetrapyrroles and derivatives	Bilirubins	Bilirubins
DL-5-Hydroxylysine hydrochloride	4A11_DL-5-Hydroxylysine_POS_3min	C6H14N2O3	NCC(O)CCC(N)C(O)=O	YSMODUONRAFBET-UHFFFAOYNA-N	[M+H]+	[M-H]-	Organic compounds	Organic acids and derivatives	Carboxylic acids and derivatives	Amino acids, peptides, and analogues	Amino acids and derivatives
Cysteamine	4A12_Cysteamine_POS_3min	C2H7NS	NCCS	UFULAYFCSOUIOV-UHFFFAOYSA-N	[M+H]+	[M-H]-	Organic compounds	Organosulfur compounds	Thiols	Alkylthiols	Alkylthiols
Oxalic acid dihydrate	4A2_Oxalic-acid_POS_3min	C2H2O4	OC(=O)C(O)=O	MUBZPKHOEPUJKR-UHFFFAOYSA-N	[M+H]+	[M-H]-	Organic compounds	Organic acids and derivatives	Carboxylic acids and derivatives	Dicarboxylic acids and derivatives	Dicarboxylic acids and derivatives
5-Hydroxy-L-tryptophan	4A3_5-Hydroxy-L-tryptophan_POS_3min	C11H12N2O3	N[C@@H](CC1=CNC2=CC=C(O)C=C12)C(O)=O	LDCYZAJDBXYCGN-VIFPVBQESA-N	[M+H]+	[M-H]-	Organic compounds	Organoheterocyclic compounds	Indoles and derivatives	Tryptamines and derivatives	Serotonins
D-Alanine	4A4_D-Alanine_POS_3min	C3H7NO2	C[C@@H](N)C(O)=O	QNAYBMKLOCPYGJ-UWTATZPHSA-N	[M+H]+	[M-H]-	Organic compounds	Organic acids and derivatives	Carboxylic acids and derivatives	Amino acids, peptides, and analogues	Amino acids and derivatives
Guanidinosuccinic acid	4A5_Guanidinosuccinic-acid_POS_3min	C5H9N3O4	NC(=N)NC(CC(O)=O)C(O)=O	VVHOUVWJCQOYGG-UHFFFAOYNA-N	[M+H]+	[M-H]-	Organic compounds	Organic acids and derivatives	Carboxylic acids and derivatives	Amino acids, peptides, and analogues	Amino acids and derivatives
L-allo-Threonine	4A6_L-allo-Threonine_POS_3min	C4H9NO3	C[C@H](O)[C@H](N)C(O)=O	AYFVYJQAPQTCCC-HRFVKAFMSA-N	[M+H]+	[M-H]-	Organic compounds	Organic acids and derivatives	Carboxylic acids and derivatives	Amino acids, peptides, and analogues	Amino acids and derivatives
Sodium creatine phosphate dibasic tetrahydrate	4A7_Sodium-creatine-phosphate_POS_3min	C4H10N3O5P	CN(CC(O)=O)C(=N)NP(O)(O)=O	DRBBFCLWYRJSJZ-UHFFFAOYSA-N	[M+H]+	[M-H]-	Organic compounds	Organic acids and derivatives	Carboxylic acids and derivatives	Amino acids, peptides, and analogues	Amino acids and derivatives
Adenosine 5'-diphosphoribose sodium salt	4A8_Adenosine-5-diphosphoribose_POS_3min	C15H23N5O14P2	NC1=C2N=CN(C3OC(COP(O)(=O)OP(O)(=O)OCC(O)C(O)C(O)C=O)C(O)C3O)C2=NC=N1	PWJFNRJRHXWEPT-UHFFFAOYNA-N	[M+H]+	[M-H]-	Organic compounds	Nucleosides, nucleotides, and analogues	Purine nucleotides	Purine ribonucleotides	Purine ribonucleoside diphosphates
(+/-)-Potassium citramalate monohydrate	4A9_plus-minus-Potassium-citrama_POS_3min	C5H8O5	CC(O)(CC(O)=O)C(O)=O	XFTRTWQBIOMVPK-UHFFFAOYNA-N	[M+H]+	[M-H]-	Organic compounds	Lipids and lipid-like molecules	Fatty Acyls	Fatty acids and conjugates	Hydroxy fatty acids
DL-2,3-Diaminopropionic acid monohydrochloride	4B1_DL-2-3-Diaminopropionic-acid_POS_3min	C3H8N2O2	NCC(N)C(O)=O	PECYZEOJVXMISF-UHFFFAOYNA-N	[M+H]+	[M-H]-	Organic compounds	Organic acids and derivatives	Carboxylic acids and derivatives	Amino acids, peptides, and analogues	Amino acids and derivatives
2'-Deoxycytidine 5'-diphosphate sodium salt	4B10_2-Deoxycytidine-5-diphosphate_POS_3min	C9H15N3O10P2	NC1=NC(=O)N(C=C1)[C@H]1C[C@H](O)[C@@H](COP(O)(=O)OP(O)(O)=O)O1	FTDHDKPUHBLBTL-SHYZEUOFSA-N	[M+H]+	[M-H]-	Organic compounds	Organic oxygen compounds	Organic oxoanionic compounds	Organic pyrophosphates	Organic pyrophosphates
(2R,3R)-(-)-2,3-Butanediol	4B11_2R-3R-minus-2-3-Butanediol_POS_3min	C4H10O2	C[C@@H](O)[C@@H](C)O	OWBTYPJTUOEWEK-QWWZWVQMSA-N	[M+H]+	[M-H]-	Organic compounds	Organic oxygen compounds	Organooxygen compounds	Alcohols and polyols	Polyols
D-Ribose 5-phosphate disodium salt hydrate	4B12_D-Ribose-5-phosphate_POS_3min	C5H11O8P	O[C@H](COP(O)(O)=O)[C@@H](O)[C@@H](O)C=O	PPQRONHOSHZGFQ-LMVFSUKVSA-N	[M+H]+	[M-H]-	Organic compounds	Organic oxygen compounds	Organooxygen compounds	Carbohydrates and carbohydrate conjugates	Monosaccharides
Trigonelline hydrochloride	4B2_Trigonelline_POS_3min	C7H7NO2	C[n+]1cccc(c1)C([O-])=O	WWNNZCOKKKDOPX-UHFFFAOYSA-N	[M+H]+	[M+FA-H]-	Organic compounds	Alkaloids and derivatives			Alkaloids and derivatives
DL-3,4-Dihydroxyphenyl glycol	4B3_DL-3-4-Dihydroxyphenyl-glycol_POS_3min	C8H10O4	OCC(O)C1=CC=C(O)C(O)=C1	MTVWFVDWRVYDOR-UHFFFAOYNA-N	[M+H]+	[M-H]-	Organic compounds	Benzenoids	Phenols	Benzenediols	Catechols
Cadaverine dihydrochloride	4B4_Cadaverine_POS_3min	C5H14N2	NCCCCCN	VHRGRCVQAFMJIZ-UHFFFAOYSA-N	[M+H]+	[M-H]-	Organic compounds	Organic nitrogen compounds	Organonitrogen compounds	Amines	Primary amines
2-Hydroxybutyric acid sodium salt	4B5_2-Hydroxybutyric-acid_POS_3min	C4H8O3	CCC(O)C(O)=O	AFENDNXGAFYKQO-UHFFFAOYNA-N	[M+H]+	[M-H]-	Organic compounds	Organic acids and derivatives	Hydroxy acids and derivatives	Alpha hydroxy acids and derivatives	Alpha hydroxy acids and derivatives
Coenzyme A sodium salt hydrate	4B6_Coenzyme-A_POS_3min	C21H36N7O16P3S	CC(C)(COP(O)(=O)OP(O)(=O)OC[C@H]1O[C@H]([C@H](O)[C@@H]1OP(O)(O)=O)N1C=NC2=C1N=CN=C2N)[C@@H](O)C(=O)NCCC(=O)NCCS	RGJOEKWQDUBAIZ-IBOSZNHHSA-N	[M+H]+	[M-H]-	Organic compounds	Nucleosides, nucleotides, and analogues	Purine nucleotides	Purine ribonucleotides	Purine ribonucleoside bisphosphates
Inosine 5'-triphosphate trisodium salt	4B7_Inosine-5-triphosphate_POS_3min	C10H15N4O14P3	O[C@@H]1[C@@H](COP(O)(=O)OP(O)(=O)OP(O)(O)=O)O[C@H]([C@@H]1O)N1C=NC2=C1N=CN=C2O	HAEJPQIATWHALX-KQYNXXCUSA-N	[M+H]+	[M-H]-	Organic compounds	Nucleosides, nucleotides, and analogues	Purine nucleotides	Purine ribonucleotides	Purine ribonucleoside triphosphates
2,5-Dimethylpyrazine	4B8_2-5-Dimethylpyrazine_POS_3min	C6H8N2	CC1=CN=C(C)C=N1	LCZUOKDVTBMCMX-UHFFFAOYSA-N	[M+H]+	[M-H]-	Organic compounds	Organoheterocyclic compounds	Diazines	Pyrazines	Pyrazines
Stachyose hydrate from Stachys tuberifera	4B9_Stachyose-hydrate_POS_3min	C24H42O21	OC[C@H]1O[C@@](CO)(O[C@H]2O[C@H](CO[C@H]3O[C@H](CO[C@H]4O[C@H](CO)[C@H](O)[C@H](O)[C@H]4O)[C@H](O)[C@H](O)[C@H]3O)[C@@H](O)[C@H](O)[C@H]2O)[C@@H](O)[C@@H]1O	UQZIYBXSHAGNOE-XNSRJBNMSA-N	[M+Na]+	[M+FA-H]-	Organic compounds	Organic oxygen compounds	Organooxygen compounds	Carbohydrates and carbohydrate conjugates	Oligosaccharides
D-(+)-Galactosamine hydrochloride	4C1_D-plus-Galactosamine_POS_3min	C6H13NO5	N[C@H]1C(O)O[C@H](CO)[C@H](O)[C@@H]1O	MSWZFWKMSRAUBD-GASJEMHNSA-N	[M+H]+	[M+FA-H]-	Organic compounds	Organic oxygen compounds	Organooxygen compounds	Carbohydrates and carbohydrate conjugates	Monosaccharides
3-Methylglutaric acid	4C10_3-Methylglutaric-acid_POS_3min	C6H10O4	CC(CC(O)=O)CC(O)=O	XJMMNTGIMDZPMU-UHFFFAOYSA-N	[M+H]+	[M-H]-	Organic compounds	Lipids and lipid-like molecules	Fatty Acyls	Fatty acids and conjugates	Branched fatty acids
Potassium sorbate	4C11_Potassium-sorbate_POS_3min	C6H8O2	C\C=C\C=C\C(O)=O	WSWCOQWTEOXDQX-MQQKCMAXSA-N	[M+H]+	[M-H]-	Organic compounds	Lipids and lipid-like molecules	Fatty Acyls	Fatty acids and conjugates	Medium-chain fatty acids
mono-Ethyl malonate	4C12_mono-Ethyl-malonate_POS_3min	C5H8O4	CCOC(=O)CC(O)=O	HGINADPHJQTSKN-UHFFFAOYSA-N	[M+H]+	[M-H]-	Organic compounds	Organic acids and derivatives	Carboxylic acids and derivatives	Dicarboxylic acids and derivatives	Dicarboxylic acids and derivatives
2'-Deoxyadenosine 5'-triphosphate disodium salt	4C2_2-Deoxyadenosine-5-triphos_POS_3min	C10H16N5O12P3	NC1=NC=NC2=C1N=CN2[C@H]1C[C@H](O)[C@@H](COP(O)(=O)OP(O)(=O)OP(O)(O)=O)O1	SUYVUBYJARFZHO-RRKCRQDMSA-N	[M+H]+	[M-H]-	Organic compounds	Nucleosides, nucleotides, and analogues	Purine nucleotides	Purine deoxyribonucleotides	Purine deoxyribonucleoside triphosphates
sn-Glycerol 3-phosphate bis(cyclohexylammonium) salt	4C3_sn-Glycerol-3-phosphate-bis_POS_3min	C3H9O6P	OC[C@@H](O)COP(O)(O)=O	AWUCVROLDVIAJX-GSVOUGTGSA-N	[M+H]+	[M-H]-	Organic compounds	Lipids and lipid-like molecules	Glycerophospholipids	Glycerophosphates	Glycerophosphates
Vitamin B12	4C4_Vitamin-B12_POS_3min	C63H89CoN14O14P	CC1=CC2=C(C=C1C)N(C=N2)[C@@H]3[C@@H]([C@@H]([C@H](O3)CO)OP(=O)(O)O[C@H](C)CNC(=O)CC[C@@]4([C@H]([C@@H]5[C@]6([C@@]([C@@H](/C(=C(/C7=N/C(=C\C8=N/C(=C(\C4=N5)/C)/[C@H](C8(C)C)CCC(=O)N)/[C@H]([C@]7(C)CC(=O)N)CCC(=O)N)\C)/[N-]6)CCC(=O)N)(C)CC(=O)N)C)CC(=O)N)C)O.[C-]#N.[Co+3]	FDJOLVPMNUYSCM-WZHZPDAFSA-M	[M+H]+	[M-H]-	Organic compounds	Organoheterocyclic compounds	Tetrapyrroles and derivatives	Corrinoids	Cobalamin derivatives
4-Hydroxy-L-phenylglycine	4C5_4-Hydroxy-L-phenylglycine_POS_3min	C8H9NO3	N[C@H](C(O)=O)C1=CC=C(O)C=C1	LJCWONGJFPCTTL-ZETCQYMHSA-N	[M+H]+	[M-H]-	Organic compounds	Organic acids and derivatives	Carboxylic acids and derivatives	Amino acids, peptides, and analogues	Amino acids and derivatives
N-Acetyl-DL-serine	4C6_N-Acetyl-DL-serine_POS_3min	C5H9NO4	CC(=O)NC(CO)C(O)=O	JJIHLJJYMXLCOY-UHFFFAOYNA-N	[M+H]+	[M-H]-	Organic compounds	Organic acids and derivatives	Carboxylic acids and derivatives	Amino acids, peptides, and analogues	Amino acids and derivatives
Uridine 5'-diphosphate disodium salt hydrate	4C7_Uridine-5-diphosphate_POS_3min	C9H14N2O12P2	O[C@H]1[C@@H](O)[C@@H](O[C@@H]1COP(O)(=O)OP(O)(O)=O)N1C=CC(=O)NC1=O	XCCTYIAWTASOJW-XVFCMESISA-N	[M+H]+	[M-H]-	Organic compounds	Nucleosides, nucleotides, and analogues	Pyrimidine nucleotides	Pyrimidine ribonucleotides	Pyrimidine ribonucleoside diphosphates
β-Glycerophosphate disodium salt hydrate	4C8_B-Glycerophosphate_POS_3min	C3H9O6P	OCC(CO)OP(O)(O)=O	DHCLVCXQIBBOPH-UHFFFAOYSA-N	[M+H]+	[M-H]-	Organic compounds	Lipids and lipid-like molecules	Glycerophospholipids	Glycerophosphates	Glycerophosphates
α-D-Glucose 1-phosphate disodium salt hydrate	4C9_a-D-Glucose-1-phosphate_POS_3min	C6H13O9P	OC[C@H]1O[C@H](OP(O)(O)=O)[C@H](O)[C@@H](O)[C@@H]1O	HXXFSFRBOHSIMQ-VFUOTHLCSA-N	[M+H]+	[M-H]-	Organic compounds	Organic oxygen compounds	Organooxygen compounds	Carbohydrates and carbohydrate conjugates	Monosaccharides
Gluconolactone	4D1_Gluconolactone_POS_3min	C6H10O6	OC[C@H]1OC(=O)[C@H](O)[C@@H](O)[C@@H]1O	PHOQVHQSTUBQQK-SQOUGZDYSA-N	[M+H]+	[M-H]-	Organic compounds	Organic oxygen compounds	Organooxygen compounds	Carbohydrates and carbohydrate conjugates	Monosaccharides
Melatonin	4D10_Melatonin_POS_3min	C13H16N2O2	COC1=CC=C2NC=C(CCNC(C)=O)C2=C1	DRLFMBDRBRZALE-UHFFFAOYSA-N	[M+H]+	[M-H]-	Organic compounds	Organoheterocyclic compounds	Indoles and derivatives	Indoles	3-alkylindoles
Maleic acid	4D11_Maleic-acid_POS_3min	C4H4O4	OC(=O)\C=C/C(O)=O	VZCYOOQTPOCHFL-UPHRSURJSA-N	[M+H]+	[M-H]-	Organic compounds	Organic acids and derivatives	Carboxylic acids and derivatives	Dicarboxylic acids and derivatives	Dicarboxylic acids and derivatives
Valeric acid	4D12_Valeric-acid_POS_3min	C5H10O2	CCCCC(O)=O	NQPDZGIKBAWPEJ-UHFFFAOYSA-N	[M+H]+	[M-H]-	Organic compounds	Lipids and lipid-like molecules	Fatty Acyls	Fatty acids and conjugates	Straight chain fatty acids
4-Hydroxybenzoic acid	4D2_4-Hydroxybenzoic-acid_POS_3min	C7H6O3	OC(=O)C1=CC=C(O)C=C1	FJKROLUGYXJWQN-UHFFFAOYSA-N	[M+H]+	[M-H]-	Organic compounds	Benzenoids	Benzene and substituted derivatives	Benzoic acids and derivatives	Hydroxybenzoic acid derivatives
Tyramine	4D3_Tyramine_POS_3min	C8H11NO	NCCC1=CC=C(O)C=C1	DZGWFCGJZKJUFP-UHFFFAOYSA-N	[M+H]+	[M-H]-	Organic compounds	Benzenoids	Benzene and substituted derivatives	Phenethylamines	Phenethylamines
Hydrocortisone	4D4_Hydrocortisone_POS_3min	C21H30O5	C[C@]12C[C@H](O)[C@H]3[C@@H](CCC4=CC(=O)CC[C@]34C)[C@@H]1CC[C@]2(O)C(=O)CO	JYGXADMDTFJGBT-VWUMJDOOSA-N	[M+H]+	[M+FA-H]-	Organic compounds	Lipids and lipid-like molecules	Steroids and steroid derivatives	Hydroxysteroids	21-hydroxysteroids
3-Methyl-2-buten-1-ol	4D5_3-Methyl-2-buten-1-ol_POS_3min	C5H10O	CC(C)=CCO	ASUAYTHWZCLXAN-UHFFFAOYSA-N	[M+H]+	[M-H]-	Organic compounds	Organic oxygen compounds	Organooxygen compounds	Alcohols and polyols	Primary alcohols
3-Hydroxybenzaldehyde	4D6_3-Hydroxybenzaldehyde_POS_3min	C7H6O2	OC1=CC=CC(C=O)=C1	IAVREABSGIHHMO-UHFFFAOYSA-N	[M+H]+	[M-H]-	Organic compounds	Organic oxygen compounds	Organooxygen compounds	Carbonyl compounds	Aldehydes
ISOBUTYRALDEHYDE OXIME	4D7_ISOBUTYRALDEHYDE-OXIME_POS_3min	C4H8O	CC(C)C=NO	SYJPAKDNFZLSMV-UHFFFAOYSA-N	[M+H]+	[M-H]-	Organic compounds	Organic nitrogen compounds	Organonitrogen compounds	Oximes	Aldoximes
Sodium propionate	4D8_Sodium-propionate_POS_3min	C3H6O2	CCC(O)=O	XBDQKXXYIPTUBI-UHFFFAOYSA-N	[M+H]+	[M-H]-	Organic compounds	Organic acids and derivatives	Carboxylic acids and derivatives	Carboxylic acids	Carboxylic acids
Trimethylamine hydrochloride	4D9_Trimethylamine_POS_3min	C3H9N	CN(C)C	GETQZCLCWQTVFV-UHFFFAOYSA-N	[M+H]+	[M-H]-	Organic compounds	Organic nitrogen compounds	Organonitrogen compounds	Amines	Tertiary amines
Propionic acid	4E1_Propionic-acid_POS_3min	C3H6O2	CCC(O)=O	XBDQKXXYIPTUBI-UHFFFAOYSA-N	[M+H]+	[M-H]-	Organic compounds	Organic acids and derivatives	Carboxylic acids and derivatives	Carboxylic acids	Carboxylic acids
Glutaric acid	4E10_Glutaric-acid_POS_3min	C5H8O4	OC(=O)CCCC(O)=O	JFCQEDHGNNZCLN-UHFFFAOYSA-N	[M+H]+	[M-H]-	Organic compounds	Organic acids and derivatives	Carboxylic acids and derivatives	Dicarboxylic acids and derivatives	Dicarboxylic acids and derivatives
3-Indoleacetic acid	4E11_3-Indoleacetic-acid_POS_3min	C10H9NO2	OC(=O)CC1=CNC2=CC=CC=C12	SEOVTRFCIGRIMH-UHFFFAOYSA-N	[M+H]+	[M-H]-	Organic compounds	Organoheterocyclic compounds	Indoles and derivatives	Indolyl carboxylic acids and derivatives	Indole-3-acetic acid derivatives
Caffeic acid	4E12_Caffeic-acid_POS_3min	C9H8O4	OC(=O)\C=C\C1=CC(O)=C(O)C=C1	QAIPRVGONGVQAS-DUXPYHPUSA-N	[M+H]+	[M-H]-	Organic compounds	Phenylpropanoids and polyketides	Cinnamic acids and derivatives	Hydroxycinnamic acids and derivatives	Hydroxycinnamic acids
(-)-Nicotine	4E2_minus-Nicotine_POS_3min	C10H14N2	CN1CCCC1C1=CN=CC=C1	SNICXCGAKADSCV-UHFFFAOYNA-N	[M+H]+	[M-H]-	Organic compounds	Organoheterocyclic compounds	Pyridines and derivatives	Pyrrolidinylpyridines	Pyrrolidinylpyridines
Isobutyric acid	4E3_Isobutyric-acid_POS_3min	C4H8O2	CC(C)C(O)=O	KQNPFQTWMSNSAP-UHFFFAOYSA-N	[M+H]+	[M-H]-	Organic compounds	Organic acids and derivatives	Carboxylic acids and derivatives	Carboxylic acids	Carboxylic acids
3-Hydroxybenzyl alcohol	4E4_3-Hydroxybenzyl-alcohol_POS_3min	C7H8O2	OCC1=CC(O)=CC=C1	OKVJCVWFVRATSG-UHFFFAOYSA-N	[M+H]+	[M-H]-	Organic compounds	Benzenoids	Benzene and substituted derivatives	Benzyl alcohols	Benzyl alcohols
Aniline	4E5_Aniline_POS_3min	C6H7N	NC1=CC=CC=C1	PAYRUJLWNCNPSJ-UHFFFAOYSA-N	[M+H]+	[M-H]-	Organic compounds	Benzenoids	Benzene and substituted derivatives	Aniline and substituted anilines	Aniline and substituted anilines
Acetoin	4E6_Acetoin_POS_3min	C4H8O2	CC(O)C(C)=O	ROWKJAVDOGWPAT-UHFFFAOYNA-N	[M+H]+	[M-H]-	Organic compounds	Organic oxygen compounds	Organooxygen compounds	Carbonyl compounds	Acyloins
Mandelic acid	4E7_Mandelic-acid_POS_3min	C8H8O3	OC(C(O)=O)C1=CC=CC=C1	IWYDHOAUDWTVEP-UHFFFAOYNA-N	[M+H]+	[M-H]-	Organic compounds	Benzenoids	Benzene and substituted derivatives		Benzene and substituted derivatives
Tryptamine	4E8_Tryptamine_POS_3min	C10H12N2	NCCC1=CNC2=CC=CC=C12	APJYDQYYACXCRM-UHFFFAOYSA-N	[M+H]+	[M-H]-	Organic compounds	Organoheterocyclic compounds	Indoles and derivatives	Tryptamines and derivatives	Tryptamines and derivatives
Benzoic acid	4E9_Benzoic-acid_POS_3min	C7H6O2	OC(=O)C1=CC=CC=C1	WPYMKLBDIGXBTP-UHFFFAOYSA-N	[M+H]+	[M-H]-	Organic compounds	Benzenoids	Benzene and substituted derivatives	Benzoic acids and derivatives	Benzoic acids
N-Acetyl-L-phenylalanine	4F1_N-Acetyl-L-phenylalanine_POS_3min	C11H13NO3	CC(=O)N[C@@H](CC1=CC=CC=C1)C(O)=O	CBQJSKKFNMDLON-JTQLQIEISA-N	[M+H]+	[M-H]-	Organic compounds	Organic acids and derivatives	Carboxylic acids and derivatives	Amino acids, peptides, and analogues	Amino acids and derivatives
2-Amino-1-phenylethanol	4F10_2-Amino-1-phenylethanol_POS_3min	C8H11NO	NCC(O)C1=CC=CC=C1	ULSIYEODSMZIPX-UHFFFAOYNA-N	[M+H]+	[M-H]-	Organic compounds	Organic nitrogen compounds	Organonitrogen compounds	Amines	Aralkylamines
2-Hydroxy-4-(methylthio)butyric acid calcium salt	4F11_2-Hydroxy-4-methylthio-butyri_POS_3min	C5H10O3S	CSCCC(O)C(O)=O	ONFOSYPQQXJWGS-UHFFFAOYNA-N	[M+H]+	[M-H]-	Organic compounds	Lipids and lipid-like molecules	Fatty Acyls	Fatty acids and conjugates	Thia fatty acids
Sodium glycochenodeoxycholate	4F12_Sodium-glycochenodeoxycholate_POS_3min	C26H43NO5	C[C@H](CCC(=O)NCC(O)=O)[C@H]1CC[C@H]2[C@@H]3[C@H](O)C[C@@H]4C[C@H](O)CC[C@]4(C)[C@H]3CC[C@]12C	GHCZAUBVMUEKKP-GYPHWSFCSA-N	[M+H]+	[M-H]-	Organic compounds	Lipids and lipid-like molecules	Steroids and steroid derivatives	Bile acids, alcohols and derivatives	Glycinated bile acids and derivatives
L-Tryptophanamide hydrochloride	4F2_L-Tryptophanamide_POS_3min	C11H13N3O	N[C@@H](CC1=CNC2=CC=CC=C12)C(N)=O	JLSKPBDKNIXMBS-VIFPVBQESA-N	[M+H]+	[M-H]-	Organic compounds	Organoheterocyclic compounds	Indoles and derivatives	Tryptamines and derivatives	Tryptamines and derivatives
Phenol	4F3_Phenol_POS_3min	C6H6O	OC1=CC=CC=C1	ISWSIDIOOBJBQZ-UHFFFAOYSA-N	[M+H]+	[M-H]-	Organic compounds	Benzenoids	Phenols	1-hydroxy-4-unsubstituted benzenoids	1-hydroxy-4-unsubstituted benzenoids
Oxaloacetic acid	4F4_Oxaloacetic-acid_POS_3min	C4H4O5	OC(=O)CC(=O)C(O)=O	KHPXUQMNIQBQEV-UHFFFAOYSA-N	[M+H]+	[M-H]-	Organic compounds	Organic acids and derivatives	Keto acids and derivatives	Short-chain keto acids and derivatives	Short-chain keto acids and derivatives
2,3-Dihydroxybenzoic acid	4F5_2-3-Dihydroxybenzoic-acid_POS_3min	C7H6O4	OC(=O)C1=C(O)C(O)=CC=C1	GLDQAMYCGOIJDV-UHFFFAOYSA-N	[M+H]+	[M-H]-	Organic compounds	Benzenoids	Benzene and substituted derivatives	Benzoic acids and derivatives	Hydroxybenzoic acid derivatives
Acrylic acid	4F6_Acrylic-acid_POS_3min	C3H4O2	OC(=O)C=C	NIXOWILDQLNWCW-UHFFFAOYSA-N	[M+H]+	[M-H]-	Organic compounds	Organic acids and derivatives	Carboxylic acids and derivatives	Acrylic acids and derivatives	Acrylic acids
3-(2-Hydroxyethyl)indole	4F7_3-2-Hydroxyethyl-indole_POS_3min	C10H11NO	OCCC1=CNC2=CC=CC=C12	MBBOMCVGYCRMEA-UHFFFAOYSA-N	[M+H]+	[M-H]-	Organic compounds	Organoheterocyclic compounds	Indoles and derivatives	Indoles	3-alkylindoles
4-Hydroxy-3-methoxycinnamic acid	4F8_4-Hydroxy-3-methoxycinnamic_POS_3min	C10H10O4	COC1=C(O)C=CC(C=CC(O)=O)=C1	KSEBMYQBYZTDHS-UHFFFAOYSA-N	[M+H]+	[M-H]-	Organic compounds	Phenylpropanoids and polyketides	Cinnamic acids and derivatives	Hydroxycinnamic acids and derivatives	Hydroxycinnamic acids
Glycocholic acid hydrate	4F9_Glycocholic-acid_POS_3min	C26H43NO6	C[C@H](CCC(=O)NCC(O)=O)[C@H]1CC[C@H]2C3[C@H](O)C[C@@H]4C[C@H](O)CC[C@]4(C)[C@H]3C[C@H](O)[C@]12C	RFDAIACWWDREDC-RGWSMLPJSA-N	[M+H]+	[M-H]-	Organic compounds	Lipids and lipid-like molecules	Steroids and steroid derivatives	Bile acids, alcohols and derivatives	Glycinated bile acids and derivatives
Sodium benzoate	4G1_Sodium-benzoate_POS_3min	C7H6O2	OC(=O)C1=CC=CC=C1	WPYMKLBDIGXBTP-UHFFFAOYSA-N	[M+H]+	[M-H]-	Organic compounds	Benzenoids	Benzene and substituted derivatives	Benzoic acids and derivatives	Benzoic acids
2-Hydroxypyridine	4G10_2-Hydroxypyridine_POS_3min	C5H5NO	OC1=NC=CC=C1	UBQKCCHYAOITMY-UHFFFAOYSA-N	[M+H]+	[M-H]-	Organic compounds	Organoheterocyclic compounds	Pyridines and derivatives	Hydropyridines	Pyridinones
3,4-Dihydroxyphenylacetic acid	4G11_3-4-Dihydroxyphenylacetic_POS_3min	C8H8O4	OC(=O)CC1=CC(O)=C(O)C=C1	CFFZDZCDUFSOFZ-UHFFFAOYSA-N	[M+H]+	[M-H]-	Organic compounds	Benzenoids	Phenols	Benzenediols	Catechols
Methyl vanillate	4G12_Methyl-vanillate_POS_3min	C9H10O4	COC(=O)C1=CC(OC)=C(O)C=C1	BVWTXUYLKBHMOX-UHFFFAOYSA-N	[M+H]+	[M-H]-	Organic compounds	Benzenoids	Benzene and substituted derivatives	Benzoic acids and derivatives	Methoxybenzoic acids and derivatives
3-amino-5-hydroxybenzoic acid	4G2_3-amino-5-hydroxybenzoic-acid_POS_3min	C7H7NO3	NC1=CC(O)=CC(=C1)C(O)=O	QPEJHSFTZVMSJH-UHFFFAOYSA-N	[M+H]+	[M-H]-	Organic compounds	Benzenoids	Benzene and substituted derivatives	Benzoic acids and derivatives	Hydroxybenzoic acid derivatives
Pyrocatechol	4G3_Pyrocatechol_POS_3min	C6H6O2	OC1=CC=CC=C1O	YCIMNLLNPGFGHC-UHFFFAOYSA-N	[M+H]+	[M-H]-	Organic compounds	Benzenoids	Phenols	Benzenediols	Catechols
3,4-Dihydroxybenzoic acid	4G4_3-4-Dihydroxybenzoic-acid_POS_3min	C7H6O4	OC(=O)C1=CC(O)=C(O)C=C1	YQUVCSBJEUQKSH-UHFFFAOYSA-N	[M+H]+	[M-H]-	Organic compounds	Benzenoids	Benzene and substituted derivatives	Benzoic acids and derivatives	Hydroxybenzoic acid derivatives
Cyclopentanone	4G5_Cyclopentanone_POS_3min	C5H8O	O=C1CCCC1	BGTOWKSIORTVQH-UHFFFAOYSA-N	[M+H]+	[M-H]-	Organic compounds	Organic oxygen compounds	Organooxygen compounds	Carbonyl compounds	Ketones
D-(-)-Pantolactone	4G6_D-minus-Pantolactone_POS_3min	C6H10O3	CC1(C)COC(=O)[C@@H]1O	SERHXTVXHNVDKA-BYPYZUCNSA-N	[M+H]+	[M-H]-	Organic compounds	Organoheterocyclic compounds	Lactones	Gamma butyrolactones	Gamma butyrolactones
Guaiacol	4G7_Guaiacol_POS_3min	C7H8O2	COC1=CC=CC=C1O	LHGVFZTZFXWLCP-UHFFFAOYSA-N	[M+H]+	[M-H]-	Organic compounds	Benzenoids	Phenols	Methoxyphenols	Methoxyphenols
(R)-(-)-Mandelic acid	4G8_R-minus-Mandelic-acid_POS_3min	C8H8O3	O[C@@H](C(O)=O)C1=CC=CC=C1	IWYDHOAUDWTVEP-SSDOTTSWSA-N	[M+H]+	[M-H]-	Organic compounds	Benzenoids	Benzene and substituted derivatives		Benzene and substituted derivatives
10-Hydroxydecanoic acid	4G9_10-Hydroxydecanoic-acid_POS_3min	C10H20O3	OCCCCCCCCCC(O)=O	YJCJVMMDTBEITC-UHFFFAOYSA-N	[M+H]+	[M-H]-	Organic compounds	Organic acids and derivatives	Hydroxy acids and derivatives	Medium-chain hydroxy acids and derivatives	Medium-chain hydroxy acids and derivatives
2-Ketobutyric acid	5A1_2-Ketobutyric-acid_POS_3min	C4H6O3	CCC(=O)C(O)=O	TYEYBOSBBBHJIV-UHFFFAOYSA-N	[M+H]+	[M-H]-	Organic compounds	Organic acids and derivatives	Keto acids and derivatives	Short-chain keto acids and derivatives	Short-chain keto acids and derivatives
Fumaric acid	5A10_Fumaric-acid_POS_3min	C4H4O4	OC(=O)\C=C\C(O)=O	VZCYOOQTPOCHFL-OWOJBTEDSA-N	[M+H]+	[M-H]-	Organic compounds	Organic acids and derivatives	Carboxylic acids and derivatives	Dicarboxylic acids and derivatives	Dicarboxylic acids and derivatives
Benzaldehyde	5A11_Benzaldehyde_POS_3min	C7H6O	O=CC1=CC=CC=C1	HUMNYLRZRPPJDN-UHFFFAOYSA-N	[M+H]+	[M-H]-	Organic compounds	Benzenoids	Benzene and substituted derivatives	Benzoyl derivatives	Benzoyl derivatives
4-Hydroxybenzaldehyde	5A12_4-Hydroxybenzaldehyde_POS_3min	C7H6O2	OC1=CC=C(C=O)C=C1	RGHHSNMVTDWUBI-UHFFFAOYSA-N	[M+H]+	[M-H]-	Organic compounds	Organic oxygen compounds	Organooxygen compounds	Carbonyl compounds	Aldehydes
Dl-5-(1,2-dithiolan-3-yl)valeramide	5A2_Dl-5-1-2-dithiolan-3-yl-valer_POS_3min	C8H15NOS2	NC(=O)CCCCC1CCSS1	FCCDDURTIIUXBY-UHFFFAOYNA-N	[M+H]+	[M-H]-	Organic compounds	Organoheterocyclic compounds	Dithiolanes	Lipoamides	Lipoamides
4-Hydroxyphenylpyruvic acid	5A3_4-Hydroxyphenylpyruvic-acid_POS_3min	C9H8O4	OC(=O)C(=O)CC1=CC=C(O)C=C1	KKADPXVIOXHVKN-UHFFFAOYSA-N	[M+H]+	[M-H]-	Organic compounds	Benzenoids	Benzene and substituted derivatives	Phenylpyruvic acid derivatives	Phenylpyruvic acid derivatives
Hexanoic acid	5A4_Hexanoic-acid_POS_3min	C6H12O2	CCCCCC(O)=O	FUZZWVXGSFPDMH-UHFFFAOYSA-N	[M+H]+	[M-H]-	Organic compounds	Lipids and lipid-like molecules	Fatty Acyls	Fatty acids and conjugates	Medium-chain fatty acids
Methylmalonic acid	5A5_Methylmalonic-acid_POS_3min	C4H6O4	CC(C(O)=O)C(O)=O	ZIYVHBGGAOATLY-UHFFFAOYSA-N	[M+H]+	[M-H]-	Organic compounds	Organic acids and derivatives	Carboxylic acids and derivatives	Dicarboxylic acids and derivatives	Dicarboxylic acids and derivatives
Serotonin creatinine sulfate monohydrate	5A6_Serotonin-creatinine-sulfate_POS_3min	C10H12N2O	NCCC1=CNC2=CC=C(O)C=C12	QZAYGJVTTNCVMB-UHFFFAOYSA-N	[M+H]+	[M-H]-	Organic compounds	Organoheterocyclic compounds	Indoles and derivatives	Tryptamines and derivatives	Serotonins
Indole-3-acetamide	5A7_Indole-3-acetamide_POS_3min	C10H10N2O	NC(=O)CC1=CNC2=CC=CC=C12	ZOAMBXDOGPRZLP-UHFFFAOYSA-N	[M+H]+	[M-H]-	Organic compounds	Organoheterocyclic compounds	Indoles and derivatives	Indoles	3-alkylindoles
Hippuric acid	5A8_Hippuric-acid_POS_3min	C9H9NO3	OC(=O)CNC(=O)C1=CC=CC=C1	QIAFMBKCNZACKA-UHFFFAOYSA-N	[M+H]+	[M-H]-	Organic compounds	Benzenoids	Benzene and substituted derivatives	Benzoic acids and derivatives	Benzamides
Ethylmalonic acid	5A9_Ethylmalonic-acid_POS_3min	C5H8O4	CCC(C(O)=O)C(O)=O	UKFXDFUAPNAMPJ-UHFFFAOYSA-N	[M+H]+	[M-H]-	Organic compounds	Lipids and lipid-like molecules	Fatty Acyls	Fatty acids and conjugates	Branched fatty acids
3-(2-Hydroxyphenyl)propionic acid	5B1_3-2-Hydroxyphenyl-propionic_POS_3min	C9H10O3	OC(=O)CCC1=C(O)C=CC=C1	CJBDUOMQLFKVQC-UHFFFAOYSA-N	[M+H]+	[M-H]-	Organic compounds	Phenylpropanoids and polyketides	Phenylpropanoic acids		Phenylpropanoic acids
Dehydro-L-(+)-ascorbic acid dimer	5B10_Dehydro-L-plus-ascorbic-acid_POS_3min	C12H12O12	OC1COC23OC45OCC(O)C4OC(=O)C5(O)OC2(O)C(=O)OC13	MUYNUOXIHSNESP-UHFFFAOYNA-N	[M+H]+	[M-H]-	Organic compounds	Organoheterocyclic compounds	Furofurans	Isosorbides	Isosorbides
3-Amino-4-hydroxybenzoic acid	5B11_3-Amino-4-hydroxybenzoic-acid_POS_3min	C7H7NO3	NC1=C(O)C=CC(=C1)C(O)=O	MRBKRZAPGUCWOS-UHFFFAOYSA-N	[M+H]+	[M-H]-	Organic compounds	Benzenoids	Benzene and substituted derivatives	Benzoic acids and derivatives	Hydroxybenzoic acid derivatives
DL-3,4-Dihydroxymandelic acid	5B12_DL-3-4-Dihydroxymandelic-acid_POS_3min	C8H8O5	OC(C(O)=O)C1=CC(O)=C(O)C=C1	RGHMISIYKIHAJW-UHFFFAOYNA-N	[M+H]+	[M-H]-	Organic compounds	Benzenoids	Phenols	Benzenediols	Catechols
3-Methoxytyramine hydrochloride	5B2_3-Methoxytyramine_POS_3min	C9H13NO2	COC1=C(O)C=CC(CCN)=C1	DIVQKHQLANKJQO-UHFFFAOYSA-N	[M+H]+	[M-H]-	Organic compounds	Benzenoids	Phenols	Methoxyphenols	Methoxyphenols
Benzylamine	5B3_Benzylamine_POS_3min	C7H9N	NCC1=CC=CC=C1	WGQKYBSKWIADBV-UHFFFAOYSA-N	[M+H]+	[M-H]-	Organic compounds	Benzenoids	Benzene and substituted derivatives	Phenylmethylamines	Phenylmethylamines
Quinaldic acid	5B4_Quinaldic-acid_POS_3min	C10H7NO2	OC(=O)C1=NC2=CC=CC=C2C=C1	LOAUVZALPPNFOQ-UHFFFAOYSA-N	[M+H]+	[M-H]-	Organic compounds	Organoheterocyclic compounds	Quinolines and derivatives	Quinoline carboxylic acids	Quinoline carboxylic acids
Serotonin hydrochloride	5B5_Serotonin_POS_3min	C10H12N2O	NCCC1=CNC2=CC=C(O)C=C12	QZAYGJVTTNCVMB-UHFFFAOYSA-N	[M+H]+	[M-H]-	Organic compounds	Organoheterocyclic compounds	Indoles and derivatives	Tryptamines and derivatives	Serotonins
4-Aminobenzoic acid	5B6_4-Aminobenzoic-acid_POS_3min	C7H7NO2	NC1=CC=C(C=C1)C(O)=O	ALYNCZNDIQEVRV-UHFFFAOYSA-N	[M+H]+	[M-H]-	Organic compounds	Benzenoids	Benzene and substituted derivatives	Benzoic acids and derivatives	Aminobenzoic acids and derivatives
2-Aminophenol	5B7_2-Aminophenol_POS_3min	C6H7NO	NC1=C(O)C=CC=C1	CDAWCLOXVUBKRW-UHFFFAOYSA-N	[M+H]+	[M-H]-	Organic compounds	Benzenoids	Benzene and substituted derivatives	Aniline and substituted anilines	Aniline and substituted anilines
Pimelic acid	5B8_Pimelic-acid_POS_3min	C7H12O4	OC(=O)CCCCCC(O)=O	WLJVNTCWHIRURA-UHFFFAOYSA-N	[M+Na]+	[M-H]-	Organic compounds	Lipids and lipid-like molecules	Fatty Acyls	Fatty acids and conjugates	Medium-chain fatty acids
Indole-3-pyruvic acid	5B9_Indole-3-pyruvic-acid_POS_3min	C11H9NO3	OC(=O)C(=O)CC1=CNC2=CC=CC=C12	RSTKLPZEZYGQPY-UHFFFAOYSA-N	[M+H]+	[M-H]-	Organic compounds	Organoheterocyclic compounds	Indoles and derivatives	Indolyl carboxylic acids and derivatives	Indolyl carboxylic acids and derivatives
Anthranilic acid	5C1_Anthranilic-acid_POS_3min	C7H7NO2	NC1=CC=CC=C1C(O)=O	RWZYAGGXGHYGMB-UHFFFAOYSA-N	[M+H]+	[M-H]-	Organic compounds	Benzenoids	Benzene and substituted derivatives	Benzoic acids and derivatives	Aminobenzoic acids and derivatives
D-(+)-Mannose	5C10_D-plus-Mannose_POS_3min	C6H12O6	OC[C@@H](O)[C@@H](O)[C@H](O)[C@H](O)C=O	GZCGUPFRVQAUEE-KVTDHHQDSA-N	[M+Na]+	[M-H]-	Organic compounds	Organic oxygen compounds	Organooxygen compounds	Carbohydrates and carbohydrate conjugates	Monosaccharides
D-(+)-Xylose	5C11_D-plus-Xylose_POS_3min	C5H10O5	OC[C@@H](O)[C@H](O)[C@@H](O)C=O	PYMYPHUHKUWMLA-VPENINKCSA-N	[M+Na]+	[M-H]-	Organic compounds	Organic oxygen compounds	Organooxygen compounds	Carbohydrates and carbohydrate conjugates	Monosaccharides
Sucrose	5C12_Sucrose_POS_3min	C12H22O11	OC[C@H]1O[C@@](CO)(O[C@H]2O[C@H](CO)[C@@H](O)[C@H](O)[C@H]2O)[C@@H](O)[C@@H]1O	CZMRCDWAGMRECN-UGDNZRGBSA-N	[M+Na]+	[M-H]-	Organic compounds	Organic oxygen compounds	Organooxygen compounds	Carbohydrates and carbohydrate conjugates	Glycosyl compounds
7,8-Dihydro-L-biopterin	5C2_7-8-Dihydro-L-biopterin_POS_3min	C9H13N5O3	C[C@@H](O)[C@@H](O)C1=NC2=C(NC1)N=C(N)NC2=O	FEMXZDUTFRTWPE-AWFVSMACSA-N	[M+H]+	[M-H]-	Organic compounds	Organoheterocyclic compounds	Pteridines and derivatives	Pterins and derivatives	Biopterins and derivatives
Butyric acid	5C3_Butyric-acid_POS_3min	C4H8O2	CCCC(O)=O	FERIUCNNQQJTOY-UHFFFAOYSA-N	[M+H]+	[M-H]-	Organic compounds	Lipids and lipid-like molecules	Fatty Acyls	Fatty acids and conjugates	Straight chain fatty acids
L-Dehydroascorbic acid	5C4_L-Dehydroascorbic-acid_POS_3min	C6H6O6	OC[C@H](O)[C@H]1OC(=O)C(=O)C1=O	SBJKKFFYIZUCET-JLAZNSOCSA-N	[M+H]+	[M-H]-	Organic compounds	Organoheterocyclic compounds	Lactones	Gamma butyrolactones	Gamma butyrolactones
D-(-)-Fructose	5C5_D-minus-Fructose_POS_3min	C6H12O6	OC[C@@H](O)[C@@H](O)[C@H](O)C(=O)CO	BJHIKXHVCXFQLS-UYFOZJQFSA-N	[M+Na]+	[M-H]-	Organic compounds	Organic oxygen compounds	Organooxygen compounds	Carbohydrates and carbohydrate conjugates	Monosaccharides
L-(-)-Sorbose	5C6_L-minus-Sorbose_POS_3min	C6H12O6	OC[C@H](O)[C@@H](O)[C@H](O)C(=O)CO	BJHIKXHVCXFQLS-OTWZMJIISA-N	[M+Na]+	[M-H]-	Organic compounds	Organic oxygen compounds	Organooxygen compounds	Carbohydrates and carbohydrate conjugates	Monosaccharides
Xylitol	5C7_Xylitol_POS_3min	C5H12O5	OC[C@H](O)[C@@H](O)[C@H](O)CO	HEBKCHPVOIAQTA-SCDXWVJYSA-N	[M+Na]+	[M-H]-	Organic compounds	Organic oxygen compounds	Organooxygen compounds	Carbohydrates and carbohydrate conjugates	Sugar alcohols
Adonitol	5C8_Adonitol_POS_3min	C5H12O5	OC[C@H](O)[C@H](O)[C@H](O)CO	HEBKCHPVOIAQTA-ZXFHETKHSA-N	[M+Na]+	[M-H]-	Organic compounds	Organic oxygen compounds	Organooxygen compounds	Carbohydrates and carbohydrate conjugates	Sugar alcohols
myo-Inositol	5C9_myo-Inositol_POS_3min	C6H12O6	O[C@H]1[C@H](O)[C@@H](O)[C@H](O)[C@H](O)[C@@H]1O	CDAISMWEOUEBRE-GPIVLXJGSA-N	[M+Na]+	[M+FA-H]-	Organic compounds	Organic oxygen compounds	Organooxygen compounds	Alcohols and polyols	Secondary alcohols
D-(+)-Galactose	5D1_D-plus-Galactose_POS_3min	C6H12O6	OC[C@@H](O)[C@H](O)[C@H](O)[C@@H](O)C=O	GZCGUPFRVQAUEE-KCDKBNATSA-N	[M+Na]+	[M-H]-	Organic compounds	Organic oxygen compounds	Organooxygen compounds	Carbohydrates and carbohydrate conjugates	Monosaccharides
D-(+)-Cellobiose	5D10_D-plus-Cellobiose_POS_3min	C12H22O11	OC[C@H]1O[C@@H](O[C@H]2[C@H](O)[C@@H](O)[C@H](O)O[C@@H]2CO)[C@H](O)[C@@H](O)[C@@H]1O	GUBGYTABKSRVRQ-QRZGKKJRSA-N	[M+Na]+	[M+FA-H]-	Organic compounds	Organic oxygen compounds	Organooxygen compounds	Carbohydrates and carbohydrate conjugates	Glycosyl compounds
D-(-)-Lyxose	5D11_D-minus-Lyxose_POS_3min	C5H10O5	OC[C@@H](O)[C@H](O)[C@H](O)C=O	PYMYPHUHKUWMLA-UOWFLXDJSA-N	[M+Na]+	[M-H]-	Organic compounds	Organic oxygen compounds	Organooxygen compounds	Carbohydrates and carbohydrate conjugates	Monosaccharides
δ-Valerolactone	5D12_delta-Valerolactone_POS_3min	C5H8O2	O=C1CCCCO1	OZJPLYNZGCXSJM-UHFFFAOYSA-N	[M+H]+	[M-H]-	Organic compounds	Organoheterocyclic compounds	Lactones	Delta valerolactones	Delta valerolactones
α-D-Glucose	5D2_a-D-Glucose_POS_3min	C6H12O6	OC[C@H]1O[C@H](O)[C@H](O)[C@@H](O)[C@@H]1O	WQZGKKKJIJFFOK-DVKNGEFBSA-N	[M+Na]+	[M-H]-	Organic compounds	Organic oxygen compounds	Organooxygen compounds	Carbohydrates and carbohydrate conjugates	Monosaccharides
D-Allose	5D3_D-Allose_POS_3min	C6H12O6	OC[C@@H](O)[C@@H](O)[C@@H](O)[C@@H](O)C=O	GZCGUPFRVQAUEE-BGPJRJDNSA-N	[M+Na]+	[M-H]-	Organic compounds	Organic oxygen compounds	Organooxygen compounds	Carbohydrates and carbohydrate conjugates	Monosaccharides
Melibiose	5D4_Melibiose_POS_3min	C12H22O11	OC[C@H]1O[C@H](OC[C@@H](O)[C@@H](O)[C@H](O)[C@@H](O)C=O)[C@H](O)[C@@H](O)[C@H]1O	AYRXSINWFIIFAE-GFRRCQKTSA-N	[M+Na]+	[M-H]-	Organic compounds	Lipids and lipid-like molecules	Fatty Acyls	Fatty acyl glycosides	Fatty acyl glycosides of mono- and disaccharides
D-Sorbitol	5D5_D-Sorbitol_POS_3min	C6H14O6	OC[C@H](O)[C@@H](O)[C@H](O)[C@H](O)CO	FBPFZTCFMRRESA-JGWLITMVSA-N	[M+Na]+	[M-H]-	Organic compounds	Organic oxygen compounds	Organooxygen compounds	Carbohydrates and carbohydrate conjugates	Sugar alcohols
D-(+)-Maltose monohydrate	5D6_D-plus-Maltose_POS_3min	C12H22O11	OC[C@@H](O)[C@@H](O[C@H]1O[C@H](CO)[C@@H](O)[C@H](O)[C@H]1O)[C@H](O)[C@@H](O)C=O	DKXNBNKWCZZMJT-WUJBLJFYSA-N	[M+Na]+	[M-H]-	Organic compounds	Lipids and lipid-like molecules	Fatty Acyls	Fatty acyl glycosides	Fatty acyl glycosides of mono- and disaccharides
D-(-)-Tagatose	5D7_D-minus-Tagatose_POS_3min	C6H12O6	OC[C@@H](O)[C@H](O)[C@H](O)C(=O)CO	BJHIKXHVCXFQLS-PQLUHFTBSA-N	[M+Na]+	[M-H]-	Organic compounds	Organic oxygen compounds	Organooxygen compounds	Carbohydrates and carbohydrate conjugates	Monosaccharides
D-Gulonic acid γ-lactone	5D8_D-Gulonic-acid-y-lactone_POS_3min	C6H10O6	OC[C@@H](O)[C@@H]1OC(=O)[C@H](O)[C@@H]1O	SXZYCXMUPBBULW-LECHCGJUSA-N	[M+Na]+	[M-H]-	Organic compounds	Organoheterocyclic compounds	Lactones	Gamma butyrolactones	Gamma butyrolactones
D-(-)-Arabinose	5D9_D-minus-Arabinose_POS_3min	C5H10O5	OC[C@@H](O)[C@@H](O)[C@H](O)C=O	PYMYPHUHKUWMLA-WDCZJNDASA-N	[M+H]+	[M-H]-	Organic compounds	Organic oxygen compounds	Organooxygen compounds	Carbohydrates and carbohydrate conjugates	Monosaccharides
Ergocalciferol	7A1_Ergocalciferol_POS_3min	C28H44O	[H][C@@]1(CC[C@@]2([H])\C(CCC[C@]12C)=C\C=C1\C[C@@H](O)CCC1=C)[C@H](C)\C=C\[C@H](C)C(C)C	MECHNRXZTMCUDQ-RKHKHRCZSA-N	[M+H]+	[M-H]-	Organic compounds	Lipids and lipid-like molecules	Steroids and steroid derivatives	Vitamin D and derivatives	Vitamin D and derivatives
Heptanoic acid	7A10_Heptanoic-acid_POS_3min	C7H14O2	CCCCCCC(O)=O	MNWFXJYAOYHMED-UHFFFAOYSA-N	[M+H]+	[M-H]-	Organic compounds	Lipids and lipid-like molecules	Fatty Acyls	Fatty acids and conjugates	Medium-chain fatty acids
Retinol	7A11_Retinol_POS_3min	C20H30O	C\C(=C/CO)\C=C\C=C(/C)\C=C\C1=C(C)CCCC1(C)C	FPIPGXGPPPQFEQ-OVSJKPMPSA-N	[M+H]+	[M-H]-	Organic compounds	Lipids and lipid-like molecules	Prenol lipids	Retinoids	Retinoids
Vitamin K2	7A12_Vitamin-K2_POS_3min	C31H40O2	CC(C)=CCC\C(C)=C\CC\C(C)=C\CC\C(C)=C\CC1=C(C)C(=O)C2=CC=CC=C2C1=O	DKHGMERMDICWDU-GHDNBGIDSA-N	[M+H]+	[M-H]-	Organic compounds	Lipids and lipid-like molecules	Prenol lipids	Quinone and hydroquinone lipids	Vitamin K compounds
Squalene	7A2_Squalene_POS_3min	C30H50	CC(C)=CCC\C(C)=C\CC\C(C)=C\CC\C=C(/C)CC\C=C(/C)CCC=C(C)C	YYGNTYWPHWGJRM-AAJYLUCBSA-N	[M+H]+	[M-H]-	Organic compounds	Lipids and lipid-like molecules	Prenol lipids	Triterpenoids	Triterpenoids
p-Coumaric acid	7A3_p-Coumaric-acid_POS_3min	C9H8O3	OC(=O)\C=C\C1=CC=C(O)C=C1	NGSWKAQJJWESNS-ZZXKWVIFSA-N	[M+H]+	[M-H]-	Organic compounds	Phenylpropanoids and polyketides	Cinnamic acids and derivatives	Hydroxycinnamic acids and derivatives	Hydroxycinnamic acids
Nonanoic acid	7A4_Nonanoic-acid_POS_3min	C9H18O2	CCCCCCCCC(O)=O	FBUKVWPVBMHYJY-UHFFFAOYSA-N	[M+H]+	[M-H]-	Organic compounds	Lipids and lipid-like molecules	Fatty Acyls	Fatty acids and conjugates	Medium-chain fatty acids
α-Estradiol	7A5_a-Estradiol_POS_3min	C18H24O2	[H][C@@]12CC[C@@H](O)[C@@]1(C)CC[C@]1([H])C3=CC=C(O)C=C3CC[C@@]21[H]	VOXZDWNPVJITMN-SFFUCWETSA-N	[M+H]+	[M+FA-H]-	Organic compounds	Lipids and lipid-like molecules	Steroids and steroid derivatives	Estrane steroids	Estrogens and derivatives
Caprylic Acid (Octanoic Acid)	7A6_Caprylic-Acid_POS_3min	C8H16O2	CCCCCCCC(O)=O	WWZKQHOCKIZLMA-UHFFFAOYSA-N	[M+H]+	[M-H]-	Organic compounds	Lipids and lipid-like molecules	Fatty Acyls	Fatty acids and conjugates	Medium-chain fatty acids
Ursodeoxycholic acid	7A7_Ursodeoxycholic-acid_POS_3min	C24H40O4	C[C@H](CCC(O)=O)[C@H]1CC[C@H]2[C@@H]3[C@@H](O)C[C@@H]4C[C@H](O)CC[C@]4(C)[C@H]3CC[C@]12C	RUDATBOHQWOJDD-UZVSRGJWSA-N	[M+H]+	[M+FA-H]-	Organic compounds	Lipids and lipid-like molecules	Steroids and steroid derivatives	Bile acids, alcohols and derivatives	Hydroxy bile acids, alcohols and derivatives
Petroselinic acid	7A8_Petroselinic-acid_POS_3min	C18H34O2	CCCCCCCCCCC\C=C/CCCCC(O)=O	CNVZJPUDSLNTQU-SEYXRHQNSA-N	[M+H]+	[M-H]-	Organic compounds	Lipids and lipid-like molecules	Fatty Acyls	Fatty acids and conjugates	Long-chain fatty acids
Deoxycholic acid	7A9_Deoxycholic-acid_POS_3min	C24H40O4	C[C@H](CCC(O)=O)[C@H]1CC[C@H]2[C@@H]3CC[C@@H]4C[C@H](O)CC[C@]4(C)[C@H]3C[C@H](O)[C@]12C	KXGVEGMKQFWNSR-LLQZFEROSA-N	[M+H]+	[M-H]-	Organic compounds	Lipids and lipid-like molecules	Steroids and steroid derivatives	Bile acids, alcohols and derivatives	Hydroxy bile acids, alcohols and derivatives
Elaidic acid	7B1_Elaidic-acid_POS_3min	C18H34O2	CCCCCCCC\C=C\CCCCCCCC(O)=O	ZQPPMHVWECSIRJ-MDZDMXLPSA-N	[M+H]+	[M-H]-	Organic compounds	Lipids and lipid-like molecules	Fatty Acyls	Fatty acids and conjugates	Long-chain fatty acids
β-Carotene	7B10_B-Carotene_POS_3min	C40H56	C\C(\C=C\C=C(/C)\C=C\C1=C(C)CCCC1(C)C)=C/C=C/C=C(\C)/C=C/C=C(\C)/C=C/C1=C(C)CCCC1(C)C	OENHQHLEOONYIE-JLTXGRSLSA-N	[M+H]+	[M-H]-	Organic compounds	Lipids and lipid-like molecules	Prenol lipids	Tetraterpenoids	Carotenoids
Dodecanoic acid	7B11_Dodecanoic-acid_POS_3min	C12H24O2	CCCCCCCCCCCC(O)=O	POULHZVOKOAJMA-UHFFFAOYSA-N	[M+H]+	[M-H]-	Organic compounds	Lipids and lipid-like molecules	Fatty Acyls	Fatty acids and conjugates	Medium-chain fatty acids
Erucic acid	7B12_Erucic-acid_POS_3min	C22H42O2	CCCCCCCC\C=C/CCCCCCCCCCCC(O)=O	DPUOLQHDNGRHBS-KTKRTIGZSA-N	[M+H]+	[M-H]-	Organic compounds	Lipids and lipid-like molecules	Fatty Acyls	Fatty acids and conjugates	Very long-chain fatty acids
Chenodeoxycholic acid	7B2_Chenodeoxycholic-acid_POS_3min	C24H40O4	C[C@H](CCC(O)=O)[C@H]1CC[C@H]2[C@@H]3[C@H](O)C[C@@H]4C[C@H](O)CC[C@]4(C)[C@H]3CC[C@]12C	RUDATBOHQWOJDD-BSWAIDMHSA-N	[M+H]+	[M+FA-H]-	Organic compounds	Lipids and lipid-like molecules	Steroids and steroid derivatives	Bile acids, alcohols and derivatives	Hydroxy bile acids, alcohols and derivatives
Myristic acid	7B3_Myristic-acid_POS_3min	C14H28O2	CCCCCCCCCCCCCC(O)=O	TUNFSRHWOTWDNC-UHFFFAOYSA-N	[M+H]+	[M-H]-	Organic compounds	Lipids and lipid-like molecules	Fatty Acyls	Fatty acids and conjugates	Long-chain fatty acids
Rosmarinic acid	7B4_Rosmarinic-acid_POS_3min	C18H16O8	OC(=O)[C@@H](CC1=CC=C(O)C(O)=C1)OC(=O)\C=C\C1=CC=C(O)C(O)=C1	DOUMFZQKYFQNTF-WUTVXBCWSA-N	[M+H]+	[M-H]-	Organic compounds	Phenylpropanoids and polyketides	Cinnamic acids and derivatives	Hydroxycinnamic acids and derivatives	Coumaric acids and derivatives
Reichstein's substance S	7B5_Reichstein-substance-S_POS_3min	C21H30O4	C[C@]12CC[C@H]3[C@@H](CCC4=CC(=O)CC[C@]34C)[C@@H]1CC[C@]2(O)C(=O)CO	WHBHBVVOGNECLV-OBQKJFGGSA-N	[M+H]+	[M+FA-H]-	Organic compounds	Lipids and lipid-like molecules	Steroids and steroid derivatives	Hydroxysteroids	21-hydroxysteroids
Sodium taurolithocholate	7B6_Sodium-taurolithocholate_POS_3min	C26H45NO5S	[H][C@@]1(CC[C@@]2([H])[C@]3([H])CC[C@]4([H])C[C@H](O)CC[C@]4(C)[C@@]3([H])CC[C@]12C)[C@H](C)CCC(=O)NCCS(O)(=O)=O	QBYUNVOYXHFVKC-GBURMNQMSA-N	[M+H]+	[M-H]-	Organic compounds	Lipids and lipid-like molecules	Steroids and steroid derivatives	Bile acids, alcohols and derivatives	Taurinated bile acids and derivatives
Palmitoleic acid	7B7_Palmitoleic-acid_POS_3min	C16H30O2	CCCCCC\C=C/CCCCCCCC(O)=O	SECPZKHBENQXJG-FPLPWBNLSA-N	[M+H]+	[M-H]-	Organic compounds	Lipids and lipid-like molecules	Fatty Acyls	Fatty acids and conjugates	Long-chain fatty acids
Palmitic acid	7B8_Palmitic-acid_POS_3min	C16H32O2	CCCCCCCCCCCCCCCC(O)=O	IPCSVZSSVZVIGE-UHFFFAOYSA-N	[M+H]+	[M-H]-	Organic compounds	Lipids and lipid-like molecules	Fatty Acyls	Fatty acids and conjugates	Long-chain fatty acids
D-erythro-Dihydrosphingosine	7B9_D-erythro-Dihydrosphingosine_POS_3min	C18H39NO2	[H][C@](N)(CO)[C@]([H])(O)CCCCCCCCCCCCCCC	OTKJDMGTUTTYMP-ZWKOTPCHSA-N	[M+H]+	[M+FA-H]-	Organic compounds	Organic nitrogen compounds	Organonitrogen compounds	Amines	Alkanolamines
4-Methyl-2-oxopentanoic acid sodium salt	7C1_4-Methyl-2-oxopentanoic-acid_POS_3min	C6H10O3	CC(C)CC(=O)C(O)=O	BKAJNAXTPSGJCU-UHFFFAOYSA-N	[M+H]+	[M-H]-	Organic compounds	Organic acids and derivatives	Keto acids and derivatives	Short-chain keto acids and derivatives	Short-chain keto acids and derivatives
12-Hydroxydodecanoic acid	7C10_12-Hydroxydodecanoic-acid_POS_3min	C12H24O3	OCCCCCCCCCCCC(O)=O	ZDHCZVWCTKTBRY-UHFFFAOYSA-N	[M+H]+	[M-H]-	Organic compounds	Organic acids and derivatives	Hydroxy acids and derivatives	Medium-chain hydroxy acids and derivatives	Medium-chain hydroxy acids and derivatives
Methyl jasmonate	7C11_Methyl-jasmonate_POS_3min	C13H20O3	CC\C=C/C[C@@H]1[C@@H](CC(=O)OC)CCC1=O	GEWDNTWNSAZUDX-WQMVXFAESA-N	[M+H]+	[M-H]-	Organic compounds	Lipids and lipid-like molecules	Fatty Acyls	Lineolic acids and derivatives	Jasmonic acids
L-α-Phosphatidylcholine	7C12_L-a-Phosphatidylcholine_POS_3min	C40H80NO8P	CCCCCCCCCCCCCCCC(=O)OCC(COP(=O)([O-])OCC[N+](C)(C)C)OC(=O)CCCCCCCC=CCC=CCCCCC	JLPULHDHAOZNQI-UHFFFAOYNA-N	[M+H]+	[M-H]-	Organic compounds	Lipids and lipid-like molecules	Glycerophospholipids	Glycerophosphocholines	Phosphatidylcholines
cis-5,8,11,14,17-Eicosapentaenoic acid	7C2_cis-5-8-11-14-17-Eicosapentae_POS_3min	C20H30O2	CCC=CCC=CCC=CCC=CC\C=C/CCCC(O)=O	JAZBEHYOTPTENJ-OVMGVPPPSA-N	[M+H]+	[M-H]-	Organic compounds	Lipids and lipid-like molecules	Fatty Acyls	Fatty acids and conjugates	Long-chain fatty acids
Heptadecanoic acid	7C3_Heptadecanoic-acid_POS_3min	C17H34O2	CCCCCCCCCCCCCCCCC(O)=O	KEMQGTRYUADPNZ-UHFFFAOYSA-N	[M+H]+	[M-H]-	Organic compounds	Lipids and lipid-like molecules	Fatty Acyls	Fatty acids and conjugates	Long-chain fatty acids
Glyceryl trimyristate	7C4_Glyceryl-trimyristate_POS_3min	C45H86O6	CCCCCCCCCCCCCC(=O)OCC(COC(=O)CCCCCCCCCCCCC)OC(=O)CCCCCCCCCCCCC	DUXYWXYOBMKGIN-UHFFFAOYSA-N	[M+H]+	[M-H]-	Organic compounds	Lipids and lipid-like molecules	Glycerolipids	Triradylcglycerols	Triacylglycerols
Linoleic acid	7C5_Linoleic-acid_POS_3min	C18H32O2	CCCCC\C=C/C\C=C/CCCCCCCC(O)=O	OYHQOLUKZRVURQ-HZJYTTRNSA-N	[M+H]+	[M-H]-	Organic compounds	Lipids and lipid-like molecules	Fatty Acyls	Lineolic acids and derivatives	Lineolic acids and derivatives
Sphingomyelin	7C6_Sphingomyelin_POS_3min	C41H83N2O6P	CCCCCCCCCCCCCCCCCC(=O)NC(C(C=CCCCCCCCCCCCCC)O)C(O)OOP(=O)(O)OCC[N+](C)(C)C	FNTDHZPGGKYWES-UHFFFAOYNA-O	[M+H]+	[M-H]-	Organic compounds	Organic nitrogen compounds	Organonitrogen compounds	Quaternary ammonium salts	Phosphocholines
L-Thyroxine	7C7_L-Thyroxine_POS_3min	C15H11I4NO4	N[C@@H](CC1=CC(I)=C(OC2=CC(I)=C(O)C(I)=C2)C(I)=C1)C(O)=O	XUIIKFGFIJCVMT-LBPRGKRZSA-N	[M+H]+	[M-H]-	Organic compounds	Organic acids and derivatives	Carboxylic acids and derivatives	Amino acids, peptides, and analogues	Amino acids and derivatives
Bis(2-ethylhexyl) phthalate	7C8_Bis-2-ethylhexyl-phthalate_POS_3min	C24H38O4	CCCCC(CC)COC(=O)C1=CC=CC=C1C(=O)OCC(CC)CCCC	BJQHLKABXJIVAM-UHFFFAOYNA-N	[M+H]+	[M-H]-	Organic compounds	Benzenoids	Benzene and substituted derivatives	Benzoic acids and derivatives	Benzoic acid esters
γ-Linolenic acid	7C9_y-Linolenic-acid_POS_3min	C18H30O2	CCCCC\C=C/C\C=C/C\C=C/CCCCC(O)=O	VZCCETWTMQHEPK-QNEBEIHSSA-N	[M+H]+	[M-H]-	Organic compounds	Lipids and lipid-like molecules	Fatty Acyls	Lineolic acids and derivatives	Lineolic acids and derivatives
5,6-Dimethylbenzimidazole	7D1_5-6-Dimethylbenzimidazole_POS_3min	C9H10N2	CC1=CC2=C(C=C1C)N=CN2	LJUQGASMPRMWIW-UHFFFAOYSA-N	[M+H]+	[M-H]-	Organic compounds	Organoheterocyclic compounds	Benzimidazoles		Benzimidazoles
2-Undecanone	7D10_2-Undecanone_POS_3min	C11H22O	CCCCCCCCCC(C)=O	KYWIYKKSMDLRDC-UHFFFAOYSA-N	[M+H]+	[M-H]-	Organic compounds	Organic oxygen compounds	Organooxygen compounds	Carbonyl compounds	Ketones
trans-Cinnamic acid	7D11_trans-Cinnamic-acid_POS_3min	C9H8O2	OC(=O)\C=C\C1=CC=CC=C1	WBYWAXJHAXSJNI-VOTSOKGWSA-N	[M+H]+	[M-H]-	Organic compounds	Phenylpropanoids and polyketides	Cinnamic acids and derivatives	Cinnamic acids	Cinnamic acids
Oleic acid	7D12_Oleic-acid_POS_3min	C18H34O2	CCCCCCCC\C=C/CCCCCCCC(O)=O	ZQPPMHVWECSIRJ-KTKRTIGZSA-N	[M+H]+	[M-H]-	Organic compounds	Lipids and lipid-like molecules	Fatty Acyls	Fatty acids and conjugates	Long-chain fatty acids
Retinoic acid	7D2_Retinoic-acid_POS_3min	C20H28O2	C\C(\C=C\C1=C(C)CCCC1(C)C)=C/C=C/C(/C)=C/C(O)=O	SHGAZHPCJJPHSC-YCNIQYBTSA-N	[M+H]+	[M-H]-	Organic compounds	Lipids and lipid-like molecules	Prenol lipids	Retinoids	Retinoids
Indole	7D3_Indole_POS_3min	C8H7N	N1C=CC2=CC=CC=C12	SIKJAQJRHWYJAI-UHFFFAOYSA-N	[M+H]+	[M-H]-	Organic compounds	Organoheterocyclic compounds	Indoles and derivatives	Indoles	Indoles
Cholic acid	7D4_Cholic-acid_POS_3min	C24H40O5	C[C@H](CCC(O)=O)[C@H]1CC[C@H]2[C@@H]3[C@H](O)C[C@@H]4C[C@H](O)CC[C@]4(C)[C@H]3C[C@H](O)[C@]12C	BHQCQFFYRZLCQQ-OELDTZBJSA-N	[M+H]+	[M-H]-	Organic compounds	Lipids and lipid-like molecules	Steroids and steroid derivatives	Bile acids, alcohols and derivatives	Hydroxy bile acids, alcohols and derivatives
Phylloquinone (K1)	7D5_Phylloquinone-K1_POS_3min	C31H46O2	CC(C)CCC[C@@H](C)CCC[C@@H](C)CCC\C(C)=C\CC1=C(C)C(=O)C2=CC=CC=C2C1=O	MBWXNTAXLNYFJB-NKFFZRIASA-N	[M+H]+	[M-H]-	Organic compounds	Lipids and lipid-like molecules	Prenol lipids	Quinone and hydroquinone lipids	Vitamin K compounds
Quinoline	7D6_Quinoline_POS_3min	C9H7N	C1=CC=C2N=CC=CC2=C1	SMWDFEZZVXVKRB-UHFFFAOYSA-N	[M+H]+	[M-H]-	Organic compounds	Organoheterocyclic compounds	Quinolines and derivatives		Quinolines and derivatives
cis-4,7,10,13,16,19-Docosahexaenoic acid	7D7_cis-4-7-10-13-16-19-Docosahexa_POS_3min	C22H32O2	CCC=CCC=CCC=CCC=CCC=CC\C=C/CCC(O)=O	MBMBGCFOFBJSGT-GOTKOHCTSA-N	[M+H]+	[M-H]-	Organic compounds	Lipids and lipid-like molecules	Fatty Acyls	Fatty acids and conjugates	Very long-chain fatty acids
Diethyl oxalpropionate	7D8_Diethyl-oxalpropionate_POS_3min	C9H14O5	CCOC(=O)C(C)C(=O)C(=O)OCC	OQOCQBJWOCRPQY-UHFFFAOYNA-N	[M+H]+	[M-H]-	Organic compounds	Organic acids and derivatives	Keto acids and derivatives	Beta-keto acids and derivatives	Beta-keto acids and derivatives
Retinol palmitate	7D9_Retinol-palmitate_POS_3min	C36H60O2	CCCCCCCCCCCCCCCC(=O)OC\C=C(/C)\C=C\C=C(/C)\C=C\C1=C(C)CCCC1(C)C	VYGQUTWHTHXGQB-FFHKNEKCSA-N	[M+H]+	[M-H]-	Organic compounds	Lipids and lipid-like molecules	Fatty Acyls	Fatty acid esters	Wax esters
Stearic acid	7E1_Stearic-acid_POS_3min	C18H36O2	CCCCCCCCCCCCCCCCCC(O)=O	QIQXTHQIDYTFRH-UHFFFAOYSA-N	[M+H]+	[M-H]-	Organic compounds	Lipids and lipid-like molecules	Fatty Acyls	Fatty acids and conjugates	Long-chain fatty acids
Cortisone	7E10_Cortisone_POS_3min	C21H28O5	C[C@]12CC(=O)[C@H]3[C@@H](CCC4=CC(=O)CC[C@]34C)[C@@H]1CC[C@]2(O)C(=O)CO	MFYSYFVPBJMHGN-ZPOLXVRWSA-N	[M+H]+	[M+FA-H]-	Organic compounds	Lipids and lipid-like molecules	Steroids and steroid derivatives	Hydroxysteroids	21-hydroxysteroids
Decanoic acid	7E11_Decanoic-acid_POS_3min	C10H20O2	CCCCCCCCCC(O)=O	GHVNFZFCNZKVNT-UHFFFAOYSA-N	[M+H]+	[M-H]-	Organic compounds	Lipids and lipid-like molecules	Fatty Acyls	Fatty acids and conjugates	Medium-chain fatty acids
Corticosterone	7E12_Corticosterone_POS_3min	C21H30O4	C[C@]12C[C@H](O)[C@H]3[C@@H](CCC4=CC(=O)CC[C@]34C)[C@@H]1CC[C@@H]2C(=O)CO	OMFXVFTZEKFJBZ-HJTSIMOOSA-N	[M+H]+	[M+FA-H]-	Organic compounds	Lipids and lipid-like molecules	Steroids and steroid derivatives	Hydroxysteroids	21-hydroxysteroids
25-Hydroxycholesterol	7E2_25-Hydroxycholesterol_POS_3min	C27H46O2	C[C@H](CCCC(C)(C)O)[C@H]1CC[C@H]2[C@@H]3CC=C4C[C@@H](O)CC[C@]4(C)[C@H]3CC[C@]12C	INBGSXNNRGWLJU-ZHHJOTBYSA-N	[M+H]+	[M-H]-	Organic compounds	Lipids and lipid-like molecules	Steroids and steroid derivatives	Cholestane steroids	Cholesterols and derivatives
Nervonic acid	7E3_Nervonic-acid_POS_3min	C24H46O2	CCCCCCCC\C=C/CCCCCCCCCCCCCC(O)=O	GWHCXVQVJPWHRF-KTKRTIGZSA-N	[M+H]+	[M-H]-	Organic compounds	Lipids and lipid-like molecules	Fatty Acyls	Fatty acids and conjugates	Very long-chain fatty acids
Desmosterol	7E4_Desmosterol_POS_3min	C27H44O	[H][C@@](C)(CCC=C(C)C)[C@@]1([H])CC[C@@]2([H])[C@]3([H])CC=C4C[C@@H](O)CC[C@]4(C)[C@@]3([H])CC[C@]12C	AVSXSVCZWQODGV-DPAQBDIFSA-N	[M+H]+	[M-H]-	Organic compounds	Lipids and lipid-like molecules	Steroids and steroid derivatives	Cholestane steroids	Cholesterols and derivatives
Deoxycorticosterone acetate	7E5_Deoxycorticosterone-acetate_POS_3min	C23H32O4	[H][C@@]1(CC[C@@]2([H])[C@]3([H])CCC4=CC(=O)CC[C@]4(C)[C@@]3([H])CC[C@]12C)C(=O)COC(C)=O	VPGRYOFKCNULNK-ACXQXYJUSA-N	[M+H]+	[M-H]-	Organic compounds	Lipids and lipid-like molecules	Steroids and steroid derivatives	Pregnane steroids	Gluco/mineralocorticoids, progestogins and derivatives
1-Oleoyl-rac-glycerol	7E6_1-Oleoyl-rac-glycerol_POS_3min	C21H40O4	CCCCCCCC\C=C/CCCCCCCC(=O)OCC(O)CO	RZRNAYUHWVFMIP-KTKRTIGZNA-N	[M+H]+	[M+FA-H]-	Organic compounds	Lipids and lipid-like molecules	Glycerolipids	Monoradylglycerols	Monoacylglycerols
(+)-α-Tocopherol	7E7_plus-a-Tocopherol_POS_3min	C29H50O2	CC(C)CCC[C@@H](C)CCC[C@@H](C)CCC[C@]1(C)CCC2=C(O1)C(C)=C(C)C(O)=C2C	GVJHHUAWPYXKBD-IEOSBIPESA-N	[M+H]+	[M-H]-	Organic compounds	Lipids and lipid-like molecules	Prenol lipids	Quinone and hydroquinone lipids	Vitamin E compounds
rac-Glycerol 1-myristate	7E8_rac-Glycerol-1-myristate_POS_3min	C17H34O4	CCCCCCCCCCCCCC(=O)OCC(O)CO	DCBSHORRWZKAKO-UHFFFAOYNA-N	[M+H]+	[M+FA-H]-	Organic compounds	Lipids and lipid-like molecules	Glycerolipids	Monoradylglycerols	Monoacylglycerols
Coenzyme Q10	7E9_Coenzyme-Q10_POS_3min	C59H90O4	COC1=C(OC)C(=O)C(C\C=C(/C)CC\C=C(/C)CC\C=C(/C)CC\C=C(/C)CC\C=C(/C)CC\C=C(/C)CC\C=C(/C)CC\C=C(/C)CC\C=C(/C)CCC=C(C)C)=C(C)C1=O	ACTIUHUUMQJHFO-UPTCCGCDSA-N	[M+H]+	[M-H]-	Organic compounds	Lipids and lipid-like molecules	Prenol lipids	Quinone and hydroquinone lipids	Prenylquinones
