# Supplementary material for: MS-DIAL 5 multimodal mass spectrometry data mining unveils lipidome complexities
Source: Nat Commun. 2024 Nov 28;15:9903. doi: 10.1038/s41467-024-54137-w (PMC11605090; doi:10.1038/s41467-024-54137-w)
Supplement: Supplementary file 5 — Supplementary Data 2 [file 41467_2024_54137_MOESM5_ESM.xlsx]

## Sheet: Supplementary Data 2
Supplementary Data 2. Detail of lipid authentic standards or biologically created metabolites
MSP file ID	MSP file label	Category	LIPID MAPS nomenclature	Vendor	URL	Name at website	InChIKey	SMILES	Ontology	Exact mass	Formula	Adduct form
TUAT00001	TUAT00001_Proton	Glycerophospholipids	PC 16:0/9:0;9oxo	Avanti	https://avantilipids.com/product/870605	1-palmitoyl-2-(9'-oxo-nonanoyl)-sn-glycero-3-phosphocholine	PPTNNIINSOQWCE-GUZXWJHPNA-N	[H]C(=O)CCCCCCCC(=O)O[C@]([H])(COC(=O)CCCCCCCCCCCCCCC)COP([O-])(=O)OCC[N+](C)(C)C	OxPC	649.432	C33H64NO9P	[M+H]+
TUAT00002	TUAT00002_NH4	Glycerophospholipids	BMP 18:1(9)/18:1(9)	Avanti	https://avantilipids.com/product/857136	sn-(1-oleoyl-2-hydroxy)-glycerol-3-phospho-sn-3'-(1'-oleoyl-2'-hydroxy)-glycerol	GNCZTBXGLUHKAP-VGHPCWFHSA-N	[C@@H](O)(COC(=O)CCCCCCC/C=C\CCCCCCCC)COP(=O)(O)OC[C@H](O)COC(=O)CCCCCCC/C=C\CCCCCCCC	BMP	774.541	C42H79O10P	[M+NH4]+
TUAT00003	TUAT00003_Proton	Glycerophospholipids	CDP-DG 18:1(9)/18:1(9)	Avanti	https://avantilipids.com/product/870520	1,2-dioleoyl-sn-glycero-3-(cytidine diphosphate)	WVVFFOKRFKIBHD-LUZNRETQSA-N	[C@@H](COC(=O)CCCCCCC/C=C\CCCCCCCC)(COP(=O)(O)OP(=O)(O)OC[C@H]1O[C@H](C(O)C1O)n1ccc(N)nc1=O)OC(=O)CCCCCCC/C=C\CCCCCCCC	CDP-DG	1005.55	C48H85N3O15P2	[M+H]+
TUAT00004	TUAT00004_NH4	Glycerophospholipids	CL 16:0/18:1(9)/16:0/18:1(9)	Avanti	https://avantilipids.com/product/710341	1',3'-bis[1-palmitoyl-2-oleoyl-sn-glycero-3-phospho]-glycerol	ZPHFETGCGQORSL-VENCYGLXSA-N	C(O)(COP(=O)(O)OC[C@@H](COC(=O)CCCCCCCCCCCCCCC)OC(=O)CCCCCCC/C=C\CCCCCCCC)COP(=O)(O)OC[C@@H](COC(=O)CCCCCCCCCCCCCCC)OC(=O)CCCCCCC/C=C\CCCCCCCC	CL	1405	C77H146O17P2	[M+NH4]+
TUAT00005	TUAT00005_Proton	Glycerophospholipids	PC 16:0/17:0;[9-11cy3:0]	Avanti	https://avantilipids.com/product/857501	1-palmitoyl-2-cis-9,10-methylenehexadecanoyl-sn-glycero-3-phosphocholine	MHMMFIIAMURXQM-DFCGPKRUSA-N	[H][C@@](COC(=O)CCCCCCCCCCCCCCC)(COP([O-])(=O)OCC[N+](C)(C)C)OC(=O)CCCCCCCC1CC1CCCCCC	OxPC	745.562	C41H80NO8P	[M+H]+
TUAT00006	TUAT00006_NH4	Glycerophospholipids	HBMP 0:0/18:1(9)/18:1(9)/18:1(9)	Avanti	https://avantilipids.com/product/857134	sn-(3-oleoyl-2-hydroxy)-glycerol-1-phospho-sn-3'-(1',2'-dioleoyl)-glycerol	XSPRBQSEPSTTSF-SUJJMGRSSA-N	[H][C@](O)(COC(=O)CCCCCCC\C=C/CCCCCCCC)COP(O)(=O)OC[C@@]([H])(COC(=O)CCCCCCC\C=C/CCCCCCCC)OC(=O)CCCCCCC\C=C/CCCCCCCC	HBMP	1038.79	C60H111O11P	[M+NH4]+
TUAT00007	TUAT00007_Proton	Glycerophospholipids	LPC 18:1(9)/0:0	Avanti	https://avantilipids.com/product/845875	1-oleoyl-2-hydroxy-sn-glycero-3-phosphocholine	YAMUFBLWGFFICM-PTGWMXDISA-N	[H][C@@](O)(COC(=O)CCCCCCC\C=C/CCCCCCCC)COP([O-])(=O)OCC[N+](C)(C)C	LPC	521.348	C26H52NO7P	[M+H]+
TUAT00008	TUAT00008_Proton	Glycerophospholipids	LPE 18:1(9)/0:0	Avanti	https://avantilipids.com/product/846725	1-oleoyl-2-hydroxy-sn-glycero-3-phosphoethanolamine	PYVRVRFVLRNJLY-MZMPXXGTSA-N	[C@@H](O)(COC(=O)CCCCCCC/C=C\CCCCCCCC)COP(=O)(O)OCCN	LPE	479.301	C23H46NO7P	[M+H]+
TUAT00009	TUAT00009_NH4	Glycerophospholipids	LPG 18:1(9)/0:0	Avanti	https://avantilipids.com/product/858125	1-oleoyl-2-hydroxy-sn-glycero-3-phospho-(1'-rac-glycerol)	FQQQKGAFQIIGLQ-VYFUBJQISA-N	[C@@H](O)(COC(=O)CCCCCCC/C=C\CCCCCCCC)COP(=O)(O)OCC(O)CO	LPG	510.296	C24H47O9P	[M+NH4]+
TUAT00010	TUAT00010_NH4	Glycerophospholipids	LPI 18:1(9)/0:0	Avanti	https://avantilipids.com/product/850100	1-oleoyl-2-hydroxy-sn-glycero-3-phospho-(1'-myo-inositol)	UGDOFRYHDCDVHD-UCYWEKOQSA-N	[C@@H](O)(COC(=O)CCCCCCC/C=C\CCCCCCCC)COP(=O)(O)O[C@H]1C(O)C(O)C(O)[C@@H](O)C1O	LPI	598.312	C27H51O12P	[M+NH4]+
TUAT00011	TUAT00011_Proton	Glycerophospholipids	LPS 18:1(9)/0:0	Avanti	https://avantilipids.com/product/858143	1-oleoyl-2-hydroxy-sn-glycero-3-phospho-L-serine	JZWNYZVVZXZRRH-YFKVPUFHSA-N	[C@@H](O)(COC(=O)CCCCCCC/C=C\CCCCCCCC)COP(=O)(O)OC[C@H](N)C(=O)O	LPS	523.291	C24H46NO9P	[M+H]+
TUAT00012	TUAT00012_NH4	Glycerophospholipids	PA 18:1(9)/18:1(9)	Avanti	https://avantilipids.com/product/840875	1,2-dioleoyl-sn-glycero-3-phosphate	MHUWZNTUIIFHAS-DSSVUWSHSA-N	[C@@H](COC(=O)CCCCCCC/C=C\CCCCCCCC)(COP(=O)(O)O)OC(=O)CCCCCCC/C=C\CCCCCCCC	PA	700.504	C39H73O8P	[M+NH4]+
TUAT00013	TUAT00013_Proton	Glycerophospholipids	PC 16:0/9:0;9COOH	Avanti	https://avantilipids.com/product/870600	1-palmitoyl-2-azelaoyl-sn-glycero-3-phosphocholine	GHQQYDSARXURNG-SSEXGKCCSA-N	[H][C@@](COC(=O)CCCCCCCCCCCCCCC)(COP([O-])(=O)OCC[N+](C)(C)C)OC(=O)CCCCCCCC(O)=O	OxPC	665.427	C33H64NO10P	[M+H]+
TUAT00014	TUAT00014_Proton	Glycerophospholipids	PC 16:0/14:0;12Me	Avanti	https://avantilipids.com/product/857503	1-palmitoyl-(12S-methylmyristoyl)-sn-glycero-3-phosphocholine	WJIZATXJPUTHHS-FZNHDDJXSA-N	[H][C@@](COC(=O)CCCCCCCCCCCCCCC)(COP([O-])(=O)OCC[N+](C)(C)C)OC(=O)CCCCCCCCCC[C@H](C)CC	PC	719.547	C39H78NO8P	[M+H]+
TUAT00015	TUAT00015_Proton	Glycerophospholipids	PC 16:0/14:0;13Me	Avanti	https://avantilipids.com/product/857504	1-palmitoyl-(13-methylmyristoyl)-sn-glycero-3-phosphocholine	GKOJJQSSOMSCPH-DIPNUNPCSA-N	[H][C@@](COC(=O)CCCCCCCCCCCCCCC)(COP([O-])(=O)OCC[N+](C)(C)C)OC(=O)CCCCCCCCCCCC(C)C	PC	719.547	C39H78NO8P	[M+H]+
TUAT00016	TUAT00016_Proton	Glycerophospholipids	PC 18:0/18:2(9,12)	Avanti	https://avantilipids.com/product/850468	1-stearoyl-2-linoleoyl-sn-glycero-3-phosphocholine	FORFDCPQKJHEBF-VPUSDGANSA-N	[H][C@@](COC(=O)CCCCCCCCCCCCCCCCC)(COP([O-])(=O)OCC[N+](C)(C)C)OC(=O)CCCCCCC\C=C/C\C=C/CCCCC	PC	785.593	C44H84NO8P	[M+H]+
TUAT00017	TUAT00017_Na	Glycerophospholipids	PC 18:1(9)/18:1(9)	Avanti	https://avantilipids.com/product/850375	1,2-dioleoyl-sn-glycero-3-phosphocholine	SNKAWJBJQDLSFF-NVKMUCNASA-N	[H][C@@](COC(=O)CCCCCCC\C=C/CCCCCCCC)(COP([O-])(=O)OCC[N+](C)(C)C)OC(=O)CCCCCCC\C=C/CCCCCCCC	PC	785.593	C44H84NO8P	[M+Na]+
TUAT00017	TUAT00017_Proton	Glycerophospholipids	PC 18:1(9)/18:1(9)	Avanti	https://avantilipids.com/product/850375	1,2-dioleoyl-sn-glycero-3-phosphocholine	SNKAWJBJQDLSFF-NVKMUCNASA-N	[H][C@@](COC(=O)CCCCCCC\C=C/CCCCCCCC)(COP([O-])(=O)OCC[N+](C)(C)C)OC(=O)CCCCCCC\C=C/CCCCCCCC	PC	785.593	C44H84NO8P	[M+H]+
TUAT00018	TUAT00018_Proton	Glycerophospholipids	PC 18:2(9,12)/18:2(9,12)	Avanti	https://avantilipids.com/product/850385	1,2-dilinoleoyl-sn-glycero-3-phosphocholine	FVXDQWZBHIXIEJ-LNDKUQBDSA-N	[H][C@@](COC(=O)CCCCCCC\C=C/C\C=C/CCCCC)(COP([O-])(=O)OCC[N+](C)(C)C)OC(=O)CCCCCCC\C=C/C\C=C/CCCCC	PC	781.562	C44H80NO8P	[M+H]+
TUAT00019	TUAT00019_Proton	Glycerophospholipids	PC 18:3(9,12,15)/18:3(9,12,15)	Avanti	https://avantilipids.com/product/850395	1,2-dilinolenoyl-sn-glycero-3-phosphocholine	XXKFQTJOJZELMD-JICBSJGISA-N	[H][C@@](COC(=O)CCCCCCC\C=C/C\C=C/C\C=C/CC)(COP([O-])(=O)OCC[N+](C)(C)C)OC(=O)CCCCCCC\C=C/C\C=C/C\C=C/CC	PC	777.531	C44H76NO8P	[M+H]+
TUAT00020	TUAT00020_Proton	Glycerophospholipids	PC 20:4(5,8,11,14)/20:4(5,8,11,14)	Avanti	https://avantilipids.com/product/850397	1,2-diarachidonoyl-sn-glycero-3-phosphocholine	LZLVZIFMYXDKCN-QJWFYWCHSA-N	[H][C@@](COC(=O)CCC\C=C/C\C=C/C\C=C/C\C=C/CCCCC)(COP([O-])(=O)OCC[N+](C)(C)C)OC(=O)CCC\C=C/C\C=C/C\C=C/C\C=C/CCCCC	PC	829.562	C48H80NO8P	[M+H]+
TUAT00021	TUAT00021_Proton	Glycerophospholipids	PC 22:6(4,7,10,13,16,19)/22:6(4,7,10,13,16,19)	Avanti	https://avantilipids.com/product/850400	1,2-didocosahexaenoyl-sn-glycero-3-phosphocholine	XLKQWAMTMYIQMG-SVUPRYTISA-N	[H][C@@](COC(=O)CC\C=C/C\C=C/C\C=C/C\C=C/C\C=C/C\C=C/CC)(COP([O-])(=O)OCC[N+](C)(C)C)OC(=O)CC\C=C/C\C=C/C\C=C/C\C=C/C\C=C/C\C=C/CC	PC	877.562	C52H80NO8P	[M+H]+
TUAT00022	TUAT00022_Proton	Glycerophospholipids	PC O-16:0/18:1(9)	Avanti	https://avantilipids.com/product/878112	1-O-hexadecyl-2-oleoyl-sn-glycero-3-phosphocholine	SIEDNCDNGMIKST-IYEJTHTFSA-N	[H][C@@](COCCCCCCCCCCCCCCCC)(COP([O-])(=O)OCC[N+](C)(C)C)OC(=O)CCCCCCC\C=C/CCCCCCCC	Ether PC	745.599	C42H84NO7P	[M+H]+
TUAT00023	TUAT00023_Proton	Glycerophospholipids	PC O-16:0/20:4(5,8,11,14)	Avanti	https://avantilipids.com/product/878113	1-O-hexadecyl-2-arachidonoyl-sn-glycero-3-phosphocholine	DUUSFCFZBREELS-HENBIEPZNA-N	[H][C@@](COCCCCCCCCCCCCCCCC)(COP([O-])(=O)OCC[N+](C)(C)C)OC(=O)CCC\C=C/C\C=C/C\C=C/C\C=C/CCCCC	Ether PC	767.583	C44H82NO7P	[M+H]+
TUAT00024	TUAT00024_Proton	Glycerophospholipids	PC P-18:0/18:1(9)	Avanti	https://avantilipids.com/product/852467	1-(1Z-octadecenyl)-2-oleoyl-sn-glycero-3-phosphocholine	DSWOVBIRJNAJAF-NVJOKYTBSA-N	[H][C@@](CO\C=C/CCCCCCCCCCCCCCCC)(COP([O-])(=O)OCC[N+](C)(C)C)OC(=O)CCCCCCC\C=C/CCCCCCCC	Ether PC	771.614	C44H86NO7P	[M+H]+
TUAT00025	TUAT00025_Proton	Glycerophospholipids	PE 18:0/20:4(5,8,11,14)	Avanti	https://avantilipids.com/product/850804	1-stearoyl-2-arachidonoyl-sn-glycero-3-phosphoethanolamine	ANRKEHNWXKCXDB-BHFWLYLHSA-N	[C@@H](COC(=O)CCCCCCCCCCCCCCCCC)(COP(=O)(O)OCCN)OC(=O)CCC/C=C\C/C=C\C/C=C\C/C=C\CCCCC	PE	767.547	C43H78NO8P	[M+H]+
TUAT00026	TUAT00026_Na	Glycerophospholipids	PE 18:1(9)/18:1(9)	Avanti	https://avantilipids.com/product/850725	1,2-dioleoyl-sn-glycero-3-phosphoethanolamine	MWRBNPKJOOWZPW-NYVOMTAGSA-N	[C@@H](COC(=O)CCCCCCC/C=C\CCCCCCCC)(COP(=O)(O)OCCN)OC(=O)CCCCCCC/C=C\CCCCCCCC	PE	743.547	C41H78NO8P	[M+Na]+
TUAT00026	TUAT00026_Proton	Glycerophospholipids	PE 18:1(9)/18:1(9)	Avanti	https://avantilipids.com/product/850725	1,2-dioleoyl-sn-glycero-3-phosphoethanolamine	MWRBNPKJOOWZPW-NYVOMTAGSA-N	[C@@H](COC(=O)CCCCCCC/C=C\CCCCCCCC)(COP(=O)(O)OCCN)OC(=O)CCCCCCC/C=C\CCCCCCCC	PE	743.547	C41H78NO8P	[M+H]+
TUAT00027	TUAT00027_Proton	Glycerophospholipids	PE 18:2(9,12)/18:2(9,12)	Avanti	https://avantilipids.com/product/850755	1,2-dilinoleoyl-sn-glycero-3-phosphoethanolamine	SSCDRSKJTAQNNB-DWEQTYCFSA-N	[C@@H](COC(=O)CCCCCCC/C=C\C/C=C\CCCCC)(COP(=O)(O)OCCN)OC(=O)CCCCCCC/C=C\C/C=C\CCCCC	PE	739.515	C41H74NO8P	[M+H]+
TUAT00028	TUAT00028_Proton	Glycerophospholipids	PE 22:6(4,7,10,13,16,19)/22:6(4,7,10,13,16,19)	Avanti	https://avantilipids.com/product/850797	1,2-didocosahexaenoyl-sn-glycero-3-phosphoethanolamine	RBDNSJMXMWTPCS-NYUVKXDYSA-N	[C@@H](COC(=O)CC/C=C\C/C=C\C/C=C\C/C=C\C/C=C\C/C=C\CC)(COP(=O)(O)OCCN)OC(=O)CC/C=C\C/C=C\C/C=C\C/C=C\C/C=C\C/C=C\CC	PE	835.515	C49H74NO8P	[M+H]+
TUAT00029	TUAT00029_Proton	Glycerophospholipids	PE O-16:0/18:1(9)	Avanti	https://avantilipids.com/product/878130	1-hexadecyl-2-(9Z-octadecenoyl)-sn-glycero-3-phosphoethanolamine	JJGMGPGKWYLISM-NPBIGWJUSA-N	[C@@H](COCCCCCCCCCCCCCCCC)(COP(=O)(O)OCCN)OC(=O)CCCCCCC/C=C\CCCCCCCC	Ether PE	703.552	C39H78NO7P	[M+H]+
TUAT00030	TUAT00030_Proton	Glycerophospholipids	PE P-18:0/18:1(9)	Avanti	https://avantilipids.com/product/852758	1-(1Z-octadecenyl)-2-oleoyl-sn-glycero-3-phosphoethanolamine	XVYPOHCSLJZFED-QZEVRULJSA-N	[C@@H](CO/C=C\CCCCCCCCCCCCCCCC)(COP(=O)(O)OCCN)OC(=O)CCCCCCC/C=C\CCCCCCCC	Ether PE	729.567	C41H80NO7P	[M+H]+
TUAT00031	TUAT00031_Na	Glycerophospholipids	PG 18:1(9)/18:1(9)	Avanti	https://avantilipids.com/product/840475	1,2-dioleoyl-sn-glycero-3-phospho-(1'-rac-glycerol)	DSNRWDQKZIEDDB-GCMPNPAFSA-N	[C@@H](COC(=O)CCCCCCC/C=C\CCCCCCCC)(COP(=O)(O)OCC(O)CO)OC(=O)CCCCCCC/C=C\CCCCCCCC	PG	774.541	C42H79O10P	[M+Na]+
TUAT00031	TUAT00031_NH4	Glycerophospholipids	PG 18:1(9)/18:1(9)	Avanti	https://avantilipids.com/product/840475	1,2-dioleoyl-sn-glycero-3-phospho-(1'-rac-glycerol)	DSNRWDQKZIEDDB-GCMPNPAFSA-N	[C@@H](COC(=O)CCCCCCC/C=C\CCCCCCCC)(COP(=O)(O)OCC(O)CO)OC(=O)CCCCCCC/C=C\CCCCCCCC	PG	774.541	C42H79O10P	[M+NH4]+
TUAT00032	TUAT00032_NH4	Glycerophospholipids	PG 22:6(4,7,10,13,16,19)/22:6(4,7,10,13,16,19)	Avanti	https://avantilipids.com/product/840492	1,2-didocosahexaenoyl-sn-glycero-3-[phospho-rac-(1-glycerol)]	XACKZSRNTPEYBU-JGVKKOADSA-N	[C@@H](COC(=O)CC/C=C\C/C=C\C/C=C\C/C=C\C/C=C\C/C=C\CC)(COP(=O)(O)OCC(O)CO)OC(=O)CC/C=C\C/C=C\C/C=C\C/C=C\C/C=C\C/C=C\CC	PG	866.51	C50H75O10P	[M+NH4]+
TUAT00033	TUAT00033_Na	Glycerophospholipids	PI 18:0/20:4(5,8,11,14)	Avanti	https://avantilipids.com/product/850144	1-stearoyl-2-arachidonoyl-sn-glycero-3-phosphoinositol	KRTOMQDUKGRFDJ-BSXDVZQNSA-N	CCCCCCCCCCCCCCCCCC(=O)OC[C@H](COP(=O)(O)O[C@H]1C(O)C(O)C(O)[C@@H](O)C1O)OC(=O)CCC/C=C/C/C=C/C/C=C/C/C=C/CCCCC	PI	886.557	C47H83O13P	[M+Na]+
TUAT00033	TUAT00033_NH4	Glycerophospholipids	PI 18:0/20:4(5,8,11,14)	Avanti	https://avantilipids.com/product/850144	1-stearoyl-2-arachidonoyl-sn-glycero-3-phosphoinositol	KRTOMQDUKGRFDJ-BSXDVZQNSA-N	CCCCCCCCCCCCCCCCCC(=O)OC[C@H](COP(=O)(O)O[C@H]1C(O)C(O)C(O)[C@@H](O)C1O)OC(=O)CCC/C=C/C/C=C/C/C=C/C/C=C/CCCCC	PI	886.557	C47H83O13P	[M+NH4]+
TUAT00034	TUAT00034_Na	Glycerophospholipids	PS 18:1(9)/18:1(9)	Avanti	https://avantilipids.com/product/840035	1,2-dioleoyl-sn-glycero-3-phospho-L-serine	WTBFLCSPLLEDEM-JIDRGYQWSA-N	[C@H](N)(COP(=O)(O)OC[C@@H](COC(=O)CCCCCCC/C=C\CCCCCCCC)OC(=O)CCCCCCC/C=C\CCCCCCCC)C(=O)O	PS	787.536	C42H78NO10P	[M+Na]+
TUAT00034	TUAT00034_Proton	Glycerophospholipids	PS 18:1(9)/18:1(9)	Avanti	https://avantilipids.com/product/840035	1,2-dioleoyl-sn-glycero-3-phospho-L-serine	WTBFLCSPLLEDEM-JIDRGYQWSA-N	[C@H](N)(COP(=O)(O)OC[C@@H](COC(=O)CCCCCCC/C=C\CCCCCCCC)OC(=O)CCCCCCC/C=C\CCCCCCCC)C(=O)O	PS	787.536	C42H78NO10P	[M+H]+
TUAT00035	TUAT00035_Proton	Sphingolipids	Cer 18:1(4)(1OH,3OH)/18:0	Avanti	https://avantilipids.com/product/860518	N-stearoyl-D-erythro-sphingosine	VODZWWMEJITOND-NXCSZAMKSA-N	[H][C@@](O)(\C=C\CCCCCCCCCCCCC)[C@]([H])(CO)NC(=O)CCCCCCCCCCCCCCCCC	Cer-NS	565.543	C36H71NO3	[M+H]+
TUAT00036	TUAT00036_Proton	Sphingolipids	Cer 18:1(4)(1OH,3OH)/18:1(9)	Avanti	https://avantilipids.com/product/860519	N-oleoyl-D-erythro-sphingosine	OBFSLMQLPNKVRW-RHPAUOISSA-N	[H][C@@](O)(\C=C\CCCCCCCCCCCCC)[C@]([H])(CO)NC(=O)CCCCCCC\C=C/CCCCCCCC	Cer-NS	563.528	C36H69NO3	[M+H]+
TUAT00037	TUAT00037_Proton	Sphingolipids	Cer 18:2(4,8)(1OH,3OH)/24:0	Avanti	https://avantilipids.com/product/860693	N-lignoceroyl-D-erythro-sphingosine (d18:2(4E,8Z) base)	ZCUCZYYSYGKQQV-PZYFEVQHSA-N	[H][C@@](O)(\C=C\CC\C=C/CCCCCCCCC)[C@]([H])(CO)NC(=O)CCCCCCCCCCCCCCCCCCCCCCC	Cer-NS	647.622	C42H81NO3	[M+H]+
TUAT00038	TUAT00038_Na	Sphingolipids	Cer 18:2(4,8)(1OH,3OH)/24:1(15)	Avanti	https://avantilipids.com/product/860691	N-nervonoyl-D-erythro-sphingosine (d18:2(4E,8Z) base)	RWMLFFULUMHLPQ-WGCGRUQKSA-N	[H][C@@](O)(\C=C\CC\C=C/CCCCCCCCC)[C@]([H])(CO)NC(=O)CCCCCCCCCCCCC\C=C/CCCCCCCC	Cer-NS	645.606	C42H79NO3	[M+Na]+
TUAT00039	TUAT00039_Proton	Sphingolipids	Cer 18:1(4)(1OH,3OH)/18:0(2OH)	Avanti	https://avantilipids.com/product/860829	N-(2'-(R)-hydroxystearoyl)-D-erythro-sphingosine	ZNZKGWLGVHSOIV-ZPAJTKRUSA-N	CCCCCCCCCCCCCCCC[C@@H](O)C(=O)N[C@@H](CO)[C@H](O)\C=C\CCCCCCCCCCCCC	Cer-AS	581.538	C36H71NO4	[M+H]+
TUAT00040	TUAT00040_Na	Sphingolipids	GalCer 18:1(4)(1OH,3OH)/18:0	Avanti	https://avantilipids.com/product/860844	D-galactosyl-ß-1,1'-N-stearoyl-D-erythro-sphingosine	YMYQEDCYNANIPI-FDQSDATMSA-N	[H][C@@](CO[C@@H]1OC(CO)[C@H](O)C(O)C1O)(NC(=O)CCCCCCCCCCCCCCCCC)[C@]([H])(O)\C=C\CCCCCCCCCCCCC	GalCer-NS	727.596	C42H81NO8	[M+Na]+
TUAT00040	TUAT00040_Proton	Sphingolipids	GalCer 18:1(4)(1OH,3OH)/18:0	Avanti	https://avantilipids.com/product/860844	D-galactosyl-ß-1,1'-N-stearoyl-D-erythro-sphingosine	YMYQEDCYNANIPI-FDQSDATMSA-N	[H][C@@](CO[C@@H]1OC(CO)[C@H](O)C(O)C1O)(NC(=O)CCCCCCCCCCCCCCCCC)[C@]([H])(O)\C=C\CCCCCCCCCCCCC	GalCer-NS	727.596	C42H81NO8	[M+H]+
TUAT00041	TUAT00041_2Na	Sphingolipids	GD1a 18:1(4)(1OH,3OH)/18:0	Avanti	https://avantilipids.com/product/860091	C18:0 disialoganglioside-GD1a (d18:1/18:0)	RXIWRIRPTSKUTD-YAICLVFCSA-N	[C@@H](CO[C@@H]1OC(CO)[C@@H](O[C@@H]2OC(CO)[C@H](O[C@@H]3OC(CO)[C@H](O)C(O[C@@H]4OC(CO)[C@H](O)C(O[C@@]5(CC(O)[C@@H](NC(=O)C)C(O5)[C@H](O)[C@H](O)CO)C(=O)O)C4O)C3NC(=O)C)C(O[C@@]3(CC(O)[C@@H](NC(=O)C)C(O3)[C@H](O)[C@H](O)CO)C(=O)O)C2O)C(O)C1O)(NC(=O)CCCCCCCCCCCCCCCCC)[C@H](O)/C=C/CCCCCCCCCCCCC	GD1a	1836.97	C84H148N4O39	[M+2Na]2+
TUAT00041	TUAT00041_2Proton	Sphingolipids	GD1a 18:1(4)(1OH,3OH)/18:0	Avanti	https://avantilipids.com/product/860091	C18:0 disialoganglioside-GD1a (d18:1/18:0)	RXIWRIRPTSKUTD-YAICLVFCSA-N	[C@@H](CO[C@@H]1OC(CO)[C@@H](O[C@@H]2OC(CO)[C@H](O[C@@H]3OC(CO)[C@H](O)C(O[C@@H]4OC(CO)[C@H](O)C(O[C@@]5(CC(O)[C@@H](NC(=O)C)C(O5)[C@H](O)[C@H](O)CO)C(=O)O)C4O)C3NC(=O)C)C(O[C@@]3(CC(O)[C@@H](NC(=O)C)C(O3)[C@H](O)[C@H](O)CO)C(=O)O)C2O)C(O)C1O)(NC(=O)CCCCCCCCCCCCCCCCC)[C@H](O)/C=C/CCCCCCCCCCCCC	GD1a	1836.97	C84H148N4O39	[M+2H]2+
TUAT00042	TUAT00042_2Na	Sphingolipids	GD1b 18:1(4)(1OH,3OH)/18:0 (mixture, porcine brain)	Avanti	https://avantilipids.com/product/860056	Ganglioside GD1b (porcine brain)	UXKZRIMBSGILRR-VBZFSAQRSA-N	[C@@H](CO[C@@H]1OC(CO)[C@@H](O[C@@H]2OC(CO)[C@H](O[C@@H]3OC(CO)[C@H](O)C(O[C@@H]4OC(CO)[C@H](O)C(O)C4O)C3NC(=O)C)C(O[C@@]3(CC(O)[C@@H](NC(=O)C)C(O3)[C@H](O)[C@@H](CO)O[C@@]3(CC(O)[C@@H](NC(=O)C)C(O3)[C@H](O)[C@H](O)CO)C(=O)O)C(=O)O)C2O)C(O)C1O)(NC(=O)CCCCCCCCCCCCCCCCC)[C@H](O)/C=C/CCCCCCCCCCCCC	GD1b	1836.97	C84H148N4O39	[M+2Na]2+
TUAT00042	TUAT00042_2Proton	Sphingolipids	GD1b 18:1(4)(1OH,3OH)/18:0 (mixture, porcine brain)	Avanti	https://avantilipids.com/product/860056	Ganglioside GD1b (porcine brain)	UXKZRIMBSGILRR-VBZFSAQRSA-N	[C@@H](CO[C@@H]1OC(CO)[C@@H](O[C@@H]2OC(CO)[C@H](O[C@@H]3OC(CO)[C@H](O)C(O[C@@H]4OC(CO)[C@H](O)C(O)C4O)C3NC(=O)C)C(O[C@@]3(CC(O)[C@@H](NC(=O)C)C(O3)[C@H](O)[C@@H](CO)O[C@@]3(CC(O)[C@@H](NC(=O)C)C(O3)[C@H](O)[C@H](O)CO)C(=O)O)C(=O)O)C2O)C(O)C1O)(NC(=O)CCCCCCCCCCCCCCCCC)[C@H](O)/C=C/CCCCCCCCCCCCC	GD1b	1836.97	C84H148N4O39	[M+2H]2+
TUAT00043	TUAT00043_Na	Sphingolipids	GlcCer 18:1(4)(1OH,3OH)/18:0	Avanti	https://avantilipids.com/product/860547	D-glucosyl-ß-1,1'-N-stearoyl-D-erythro-sphingosine	YMYQEDCYNANIPI-KNSMPFANSA-N	[H][C@@](CO[C@@H]1OC(CO)[C@@H](O)C(O)C1O)(NC(=O)CCCCCCCCCCCCCCCCC)[C@]([H])(O)\C=C\CCCCCCCCCCCCC	GlcCer-NS	727.596	C42H81NO8	[M+Na]+
TUAT00043	TUAT00043_Proton	Sphingolipids	GlcCer 18:1(4)(1OH,3OH)/18:0	Avanti	https://avantilipids.com/product/860547	D-glucosyl-ß-1,1'-N-stearoyl-D-erythro-sphingosine	YMYQEDCYNANIPI-KNSMPFANSA-N	[H][C@@](CO[C@@H]1OC(CO)[C@@H](O)C(O)C1O)(NC(=O)CCCCCCCCCCCCCCCCC)[C@]([H])(O)\C=C\CCCCCCCCCCCCC	GlcCer-NS	727.596	C42H81NO8	[M+H]+
TUAT00044	TUAT00044_Proton	Sphingolipids	GM1 18:1(4)(1OH,3OH)/18:0 (mixture, ovine brain)	Avanti	https://avantilipids.com/product/860065	GM1 Ganglioside (Brain, Ovine)	QPJBWNIQKHGLAU-PTCGWYLISA-N	[C@@H](CO[C@@H]1OC(CO)[C@@H](O[C@@H]2OC(CO)[C@H](O[C@@H]3OC(CO)[C@H](O)C(O[C@@H]4OC(CO)[C@H](O)C(O)C4O)C3NC(=O)C)C(O[C@@]3(CC(O)[C@@H](NC(=O)C)C(O3)[C@H](O)[C@H](O)CO)C(=O)O)C2O)C(O)C1O)(NC(=O)CCCCCCCCCCCCCCCCC)[C@H](O)/C=C/CCCCCCCCCCCCC	GM1	1545.88	C73H131N3O31	[M+H]+
TUAT00045	TUAT00045_Na	Sphingolipids	GM3 18:1(4)(1OH,3OH)/18:0	Avanti	https://avantilipids.com/product/860074	C18:0 GM3 Ganglioside (synthetic)	UIKPUUZBQYTDRX-MGUBZFCJSA-N	[C@@H](CO[C@@H]1OC(CO)[C@@H](O[C@@H]2OC(CO)[C@H](O)C(O[C@@]3(CC(O)[C@@H](NC(=O)C)C(O3)[C@H](O)[C@H](O)CO)C(=O)O)C2O)C(O)C1O)(NC(=O)CCCCCCCCCCCCCCCCC)[C@H](O)/C=C/CCCCCCCCCCCCC	GM3	1180.74	C59H108N2O21	[M+Na]+
TUAT00045	TUAT00045_Proton	Sphingolipids	GM3 18:1(4)(1OH,3OH)/18:0	Avanti	https://avantilipids.com/product/860074	C18:0 GM3 Ganglioside (synthetic)	UIKPUUZBQYTDRX-MGUBZFCJSA-N	[C@@H](CO[C@@H]1OC(CO)[C@@H](O[C@@H]2OC(CO)[C@H](O)C(O[C@@]3(CC(O)[C@@H](NC(=O)C)C(O3)[C@H](O)[C@H](O)CO)C(=O)O)C2O)C(O)C1O)(NC(=O)CCCCCCCCCCCCCCCCC)[C@H](O)/C=C/CCCCCCCCCCCCC	GM3	1180.74	C59H108N2O21	[M+H]+
TUAT00046	TUAT00046_2Proton	Sphingolipids	GQ1b 18:1(4)(1OH,3OH)/18:0 (mixture, porcine brain)	Avanti	https://avantilipids.com/product/860086	Ganglioside GQ1b (porcine brain)	LRUVGSYWSFDCIT-WFYZALIWSA-N	[C@@H](CO[C@@H]1OC(CO)[C@@H](O[C@@H]2OC(CO)[C@H](O[C@@H]3OC(CO)[C@H](O)C(O[C@@H]4OC(CO)[C@H](O)C(O[C@@]5(CC(O)[C@@H](NC(=O)C)C(O5)[C@H](O)[C@@H](CO)O[C@@]5(CC(O)[C@@H](NC(=O)C)C(O5)[C@H](O)[C@H](O)CO)C(=O)O)C(=O)O)C4O)C3NC(=O)C)C(O[C@@]3(CC(O)[C@@H](NC(=O)C)C(O3)[C@H](O)[C@@H](CO)O[C@@]3(CC(O)[C@@H](NC(=O)C)C(O3)[C@H](O)[C@H](O)CO)C(=O)O)C(=O)O)C2O)C(O)C1O)(NC(=O)CCCCCCCCCCCCCCCCC)[C@H](O)/C=C/CC…	GQ1b	2419.16	C106H182N6O55	[M+2H]2+
TUAT00047	TUAT00047_2Proton	Sphingolipids	GT1b 18:1(4)(1OH,3OH)/18:0 (mixture, porcine brain)	Avanti	https://avantilipids.com/product/860059	Trisialoganglioside-GT1b (porcine brain)	LEZNRPFLOGYEIO-GKABAISQSA-N	[C@@H](CO[C@@H]1OC(CO)[C@@H](O[C@@H]2OC(CO)[C@H](O[C@@H]3OC(CO)[C@H](O)C(O[C@@H]4OC(CO)[C@H](O)C(O[C@@]5(CC(O)[C@@H](NC(=O)C)C(O5)[C@H](O)[C@H](O)CO)C(=O)O)C4O)C3NC(=O)C)C(O[C@@]3(CC(O)[C@@H](NC(=O)C)C(O3)[C@H](O)[C@@H](CO)O[C@@]3(CC(O)[C@@H](NC(=O)C)C(O3)[C@H](O)[C@H](O)CO)C(=O)O)C(=O)O)C2O)C(O)C1O)(NC(=O)CCCCCCCCCCCCCCCCC)[C@H](O)/C=C/CCCCCCCCCCCCC	GT1b	2128.07	C95H165N5O47	[M+2H]2+
TUAT00048	TUAT00048_Proton	Sphingolipids	Cer 18:0(1OH,3OH,4OH)/24:0	Cayman	https://www.caymanchem.com/product/22827/	C24 Phytoceramide (t18:0/24:0)	ZESJDNWGTANZCC-LFVSMIGWSA-N	OC[C@H](NC(CCCCCCCCCCCCCCCCCCCCCCC)=O)[C@@H]([C@@H](CCCCCCCCCCCCCC)O)O	Cer	667.648	C42H85NO4	[M+H]+
TUAT00049	TUAT00049_Na	Sphingolipids	SHexCer 18:1(4)(1OH,3OH)/24:0	Avanti	https://avantilipids.com/product/860578	3-O-sulfo-D-galactosyl-ß1-1'-N-lignoceroyl-D-erythro-sphingosine , (synthetic)	MEAZTWJVOWHKJM-PDGGGWDESA-N	[C@@H](CO[C@@H]1OC(CO)[C@H](O)C(OS(=O)(=O)O)C1O)(NC(=O)CCCCCCCCCCCCCCCCCCCCCCC)[C@H](O)/C=C/CCCCCCCCCCCCC	SHexCer	891.647	C48H93NO11S	[M+Na]+
TUAT00049	TUAT00049_Proton	Sphingolipids	SHexCer 18:1(4)(1OH,3OH)/24:0	Avanti	https://avantilipids.com/product/860578	3-O-sulfo-D-galactosyl-ß1-1'-N-lignoceroyl-D-erythro-sphingosine , (synthetic)	MEAZTWJVOWHKJM-PDGGGWDESA-N	[C@@H](CO[C@@H]1OC(CO)[C@H](O)C(OS(=O)(=O)O)C1O)(NC(=O)CCCCCCCCCCCCCCCCCCCCCCC)[C@H](O)/C=C/CCCCCCCCCCCCC	SHexCer	891.647	C48H93NO11S	[M+H]+
TUAT00050	TUAT00050_Proton	Sphingolipids	SM 18:1(4)(1OH,3OH)/18:1(9)-d9	Avanti	https://avantilipids.com/product/791649	N-oleoyl(d9)-D-erythro-sphingosylphosphorylcholine	NBEADXWAAWCCDG-QDQXMKQESA-N	[H][C@@](O)(\C=C\CCCCCCCCCCCCC)[C@]([H])(COP([O-])(=O)OCC[N+](C)(C)C)NC(=O)CCCCCCC\C=C/CCCCC([2H])([2H])C([2H])([2H])C([2H])([2H])C([2H])([2H])[2H]	SM	737.64	C41H81N2O6P	[M+H]+
TUAT00051	TUAT00051_Na	Sphingolipids	SM 18:1(4)(1OH,3OH)/18:0	Avanti	https://avantilipids.com/product/860586	N-stearoyl-D-erythro-sphingosylphosphorylcholine	LKQLRGMMMAHREN-YJFXYUILSA-N	[H][C@@](O)(\C=C\CCCCCCCCCCCCC)[C@]([H])(COP([O-])(=O)OCC[N+](C)(C)C)NC(=O)CCCCCCCCCCCCCCCCC	SM	730.599	C41H83N2O6P	[M+Na]+
TUAT00051	TUAT00051_Proton	Sphingolipids	SM 18:1(4)(1OH,3OH)/18:0	Avanti	https://avantilipids.com/product/860586	N-stearoyl-D-erythro-sphingosylphosphorylcholine	LKQLRGMMMAHREN-YJFXYUILSA-N	[H][C@@](O)(\C=C\CCCCCCCCCCCCC)[C@]([H])(COP([O-])(=O)OCC[N+](C)(C)C)NC(=O)CCCCCCCCCCCCCCCCC	SM	730.599	C41H83N2O6P	[M+H]+
TUAT00052	TUAT00052_Proton	Sphingolipids	SPB 18:1(4)(1OH,3OH)	Avanti	https://avantilipids.com/product/860490	D-erythro-sphingosine	WWUZIQQURGPMPG-KRWOKUGFSA-N	[H][C@](N)(CO)[C@]([H])(O)\C=C\CCCCCCCCCCCCC	SPB	299.282	C18H37NO2	[M+H]+
TUAT00053	TUAT00053_Na	Glycerolipids	DG 18:1(9)/18:1(9)	Avanti	https://avantilipids.com/product/800811	1-2-dioleoyl-sn-glycerol	AFSHUZFNMVJNKX-LLWMBOQKSA-N	[H][C@](CO)(COC(=O)CCCCCCC\C=C/CCCCCCCC)OC(=O)CCCCCCC\C=C/CCCCCCCC	DG	620.538	C39H72O5	[M+Na]+
TUAT00053	TUAT00053_NH4	Glycerolipids	DG 18:1(9)/18:1(9)	Avanti	https://avantilipids.com/product/800811	1-2-dioleoyl-sn-glycerol	AFSHUZFNMVJNKX-LLWMBOQKSA-N	[H][C@](CO)(COC(=O)CCCCCCC\C=C/CCCCCCCC)OC(=O)CCCCCCC\C=C/CCCCCCCC	DG	620.538	C39H72O5	[M+NH4]+
TUAT00054	TUAT00054_Na	Glycerolipids	MG 16:1(9)	Avanti	https://avantilipids.com/product/850535	1-(9Z-hexadecenoyl)-rac-glycerol	KVYUBFKSKZWZSV-FPLPWBNLNA-N	CCCCCC\C=C/CCCCCCCC(=O)OCC(O)CO	MG	328.261	C19H36O4	[M+Na]+
TUAT00054	TUAT00054_NH4	Glycerolipids	MG 16:1(9)	Avanti	https://avantilipids.com/product/850535	1-(9Z-hexadecenoyl)-rac-glycerol	KVYUBFKSKZWZSV-FPLPWBNLNA-N	CCCCCC\C=C/CCCCCCCC(=O)OCC(O)CO	MG	328.261	C19H36O4	[M+NH4]+
TUAT00055	TUAT00055_Na	Sterol lipids	CE 17:0	Avanti	https://avantilipids.com/product/700186	cholest-5-en-3ß-yl heptadecanoate	PPQNZVDOBYGOLY-KRWOOWOHSA-N	CCCCCCCCCCCCCCCCC(=O)O[C@H]1CC[C@]2(C)C3CC[C@]4(C)C(CCC4C3CC=C2C1)[C@H](C)CCCC(C)C	CE	638.6	C44H78O2	[M+Na]+
TUAT00056	TUAT00056_NH4	Glycerolipids	TG 15:0/18:1(9)/15:0	Avanti	https://avantilipids.com/product/330723	1,3-dipentadecanoyl-2-oleoyl-glycerol	YUNYDLOKHYJQAT-QPLCGJKRSA-N	CCCCCCCCCCCCCCC(=O)OCC(COC(=O)CCCCCCCCCCCCCC)OC(=O)CCCCCCC\C=C/CCCCCCCC	TG	804.721	C51H96O6	[M+NH4]+
TUAT00057	TUAT00057_Na	Glycerolipids	TG 18:1(9)/18:1(9)/18:1(9)	Avanti	https://avantilipids.com/product/870110	1,2,3-tri-(9Z-octadecenoyl)-glycerol	PHYFQTYBJUILEZ-IUPFWZBJSA-N	[H]C(COC(=O)CCCCCCC\C=C/CCCCCCCC)(COC(=O)CCCCCCC\C=C/CCCCCCCC)OC(=O)CCCCCCC\C=C/CCCCCCCC	TG	884.783	C57H104O6	[M+Na]+
TUAT00057	TUAT00057_NH4	Glycerolipids	TG 18:1(9)/18:1(9)/18:1(9)	Avanti	https://avantilipids.com/product/870110	1,2,3-tri-(9Z-octadecenoyl)-glycerol	PHYFQTYBJUILEZ-IUPFWZBJSA-N	[H]C(COC(=O)CCCCCCC\C=C/CCCCCCCC)(COC(=O)CCCCCCC\C=C/CCCCCCCC)OC(=O)CCCCCCC\C=C/CCCCCCCC	TG	884.783	C57H104O6	[M+NH4]+
TUAT00058	TUAT00058_NH4	Glycerolipids	DG 18:0/20:4(5,8,11,14)	Avanti	https://avantilipids.com/product/800818	1-stearoyl-2-arachidonoyl-sn-glycerol	NSXLMTYRMFVYNT-IUJDHQGTSA-N	[H][C@](CO)(COC(=O)CCCCCCCCCCCCCCCCC)OC(=O)CCC\C=C/C\C=C/C\C=C/C\C=C/CCCCC	DG	644.538	C41H72O5	[M+NH4]+
TUAT00059	TUAT00059_Proton	Fatty acyls	CAR 18:1(9)	Avanti	https://avantilipids.com/product/870852	oleoyl L-carnitine	IPOLTUVFXFHAHI-WHIOSMTNSA-N	CCCCCCCC\C=C/CCCCCCCC(=O)O[C@H](CC([O-])=O)C[N+](C)(C)C	CAR	425.351	C25H47NO4	[M+H]+
TUAT00060	TUAT00060_Proton	Glycerolipids	LDGTS 18:2(9,12)	Cultured	extracted from Chlamydomonas reinhardtii		MBBOPONQLZPJRT-FWIFIWDMNA-N	CCCCC\C=C\C\C=C/CCCCCCCC(=O)OCC(O)COCCC(C([O-])=O)[N+](C)(C)C	LDGTS	497.372	C28H51NO6	[M+H]+
TUAT00061	TUAT00061_Proton	Glycerolipids	LDGTA 20:5(5,8,11,14,17)	Cultured	extracted from Fistulifera solaris		ZVPZTHPBVULERB-GUTOPQIJNA-N	CC\C=C\C\C=C\C\C=C\C\C=C\C\C=C\CCCC(=O)OCC(O)COCC(C[N+](C)(C)C)C([O-])=O	LDGTA	519.356	C30H49NO6	[M+H]+
TUAT00062	TUAT00062_Proton	Glycerolipids	DGTS 18:2(9,12)/18:2(9,12)	Cultured	extracted from Chlamydomonas reinhardtii		INWYROLEMSMIJA-VMVFBFENNA-N	CCCCC\C=C\C\C=C/CCCCCCCC(=O)OCC(COCCC(C([O-])=O)[N+](C)(C)C)OC(=O)CCCCCCC\C=C/C\C=C\CCCCC	DGTS	759.601	C46H81NO7	[M+H]+
TUAT00063	TUAT00063_Proton	Glycerolipids	DGTA 16:0/20:5(5,8,11,14,17)	Cultured	extracted from Fistulifera solaris		SDBGKPQQKBFULJ-RWSHWRRPNA-N	CCCCCCCCCCCCCCCC(=O)OCC(COCC(C[N+](C)(C)C)C([O-])=O)OC(=O)CCC\C=C\C\C=C\C\C=C\C\C=C\C\C=C\CC	DGTA	757.586	C46H79NO7	[M+H]+
TUAT00064	TUAT00064_Proton	Fatty acyls	FAHFA 18:1(9)/18:0(9OH) (DMED derivative)	Cayman	https://www.caymanchem.com/product/17039	9Z-octadecenoic acid, 1-(7-carboxyheptyl)decyl ester	LLEIKMKIMPIEEE-MSUUIHNZNA-N	CCCCCCCCCC(CCCCCCCC(=O)NCCN(C)C)OC(=O)CCCCCCC\C=C/CCCCCCCC	DMEDFAHFA	634.601	C40H78N2O3	[M+H]+
TUAT00065	TUAT00065_Proton	Fatty acyls	FA 18:1(9) (DMED derivative)	Cayman	https://www.caymanchem.com/product/90260/oleic-acid	9Z-octadecenoic acid	XBAWSQDWPKWYFF-QXMHVHEDSA-N	CCCCCCCC\C=C/CCCCCCCC(=O)NCCN(C)C	DMEDFA	352.345	C22H44N2O	[M+H]+
