# Supplementary material for: MS-DIAL 5 multimodal mass spectrometry data mining unveils lipidome complexities
Source: Nat Commun. 2024 Nov 28;15:9903. doi: 10.1038/s41467-024-54137-w (PMC11605090; doi:10.1038/s41467-024-54137-w)
Supplement: Supplementary file 6 — Supplementary Data 3 [file 41467_2024_54137_MOESM6_ESM.xlsx]

## Sheet: Supplementary Data 3
Supplementary Data 3. Details of LightSPLASH, and the lipid description which can be characterized in this study is described.
Name in Website	Species level	Molecular species level	DB-defined structure	sn-Position defined structure	sn and DB-Position defined structure	Adduct type	Formula	Ontology	Representative InChIKey	Representative SMILES	Experimental RT	Experimental m/z	Reference RT	Reference m/z	Original concentration (ug/mL)*	Exact molecular weight	Original concentration (uM)*
1-oleoyl-2-hydroxy-sn-glycero-3-phosphocholine	LPC 18:1	LPC 18:1	LPC 18:1(9)	LPC 18:1/0:0	LPC 18:1(9)/0:0	[M+H]+	C26H52NO7P	LPC	YAMUFBLWGFFICM-UHFFFAOYSA-N	O=C(OCC(O)COP(=O)([O-])OCC[N+](C)(C)C)CCCCCCCC=CCCCCCCCC	6.69	522.35434	6.725	522.355	100	521.67	191.692
1-oleoyl-2-hydroxy-sn-glycero-3-phosphoethanolamine	LPE 18:1	LPE 18:1	LPE 18:1(9)	LPE 18:1/0:0	LPE 18:1(9)/0:0	[M+H]+	C23H46NO7P	LPE	PYVRVRFVLRNJLY-UHFFFAOYSA-N	O=C(OCC(O)COP(=O)(O)OCCN)CCCCCCCC=CCCCCCCCC	6.77	480.30819	6.802	480.308	100	479.59	208.511
1-pentadecanoyl-2-oleoyl-sn-glycero-3-phosphocholine	PC 33:1	PC 15:0_18:1	PC 15:0_18:1(9)	PC 15:0/18:1	PC 15:0/18:1(9)	[M+H]+	C41H80NO8P	PC	ZEWLMKXMNQOCOQ-UHFFFAOYSA-N	O=C(OCC(OC(=O)CCCCCCCC=CCCCCCCCC)COP(=O)([O-])OCC[N+](C)(C)C)CCCCCCCCCCCCCC	10.219	746.568	10.314	746.569	100	746.05	134.039
1-pentadecanoyl-2-oleoyl-sn-glycero-3-phosphoethanolamine	PE 33:1	PE 15:0_18:1	PE 15:0_18:1(9)	-	-	[M+H]+	C38H74NO8P	PE	ADCNXGARWPJRBV-UHFFFAOYSA-N	O=C(OCC(OC(=O)CCCCCCCC=CCCCCCCCC)COP(=O)(O)OCCN)CCCCCCCCCCCCCC	10.362	704.522	10.755	704.522	100	703.97	142.052
15:0-18:1 PG	PG 33:1	PG 15:0_18:1	PG 15:0_18:1(9)	-	-	[M+NH4]+	C39H75O10P	PG	CAKDJPLPYOYWLK-UHFFFAOYSA-N	O=C(OCC(OC(=O)CCCCCCCC=CCCCCCCCC)COP(=O)(O)OCC(O)CO)CCCCCCCCCCCCCC	8.828	752.542	8.98	752.544	100	734.98	136.058
1-pentadecanoyl-2-oleoyl-sn-glycero-3-phosphoinositol	PI 33:1	PI 15:0_18:1	PI 15:0_18:1(9)	-	-	[M+NH4]+	C42H79O13P	PI	NLFZTKZNOZEDJG-UHFFFAOYSA-N	O=C(OCC(OC(=O)CCCCCCCCCCCCCCCCCC=CCCCCCCCC)COP(=O)(O)OC1C(O)C(O)C(O)C(O)C1O)CCCC	8.692	840.559	9.675	840.56	100	823.04	121.501
1-pentadecanoyl-2-oleoyl-sn-glycero-3-phospho-L-serine	PS 33:1	PS 15:0_18:1	PS 15:0_18:1(9)	-	-	[M+H]+	C39H74NO10P	PS	KVBAVKWITJZQEG-UHFFFAOYSA-N	O=C(OCC(OC(=O)CCCCCCCC=CCCCCCCCC)COP(=O)(O)OCC(N)C(=O)O)CCCCCCCCCCCCCC	8.747	748.511	8.724	748.512	100	747.98	133.693
1-oleoyl-rac-glycerol	MG 18:1	MG 18:1	-	-	-	[M+NH4]+	C21H40O4	MG	RZRNAYUHWVFMIP-UHFFFAOYSA-N	O=C(OCC(O)CO)CCCCCCCC=CCCCCCCCC	7.539	374.326	7.574	374.327	100	356.54	280.473
1-pentadecanoyl-2-oleoyl-sn-glycerol	DG 33:1	DG 15:0_18:1	DG 15:0_18:1(9)	-	-	[M+NH4]+	C36H68O5	DG	GWAPRYUVSHVZHN-UHFFFAOYSA-N	O=C(OCC(OC(=O)CCCCCCCC=CCCCCCCCC)CO)CCCCCCCCCCCCCC	12.535	598.541	12.717	598.54	100	580.92	172.141
1,3-dipentadecanoyl-2-oleoyl-glycerol	TG 48:1	TG 15:0_15:0_18:1	TG 15:0_15:0_18:1(9)	-	-	[M+NH4]+	C51H96O6	TG	PSEFNWWFCRCBTG-UHFFFAOYSA-N	O=C(OCC(OC(=O)CCCCCCCCCCCCCC)COC(=O)CCCCCCCCCCCCCC)CCCCCCCC=CCCCCCCCC	16.663	822.755	17.066	822.755	100	805.3	124.177
cholesteryl oleate	CE 18:1	CE 18:1	-	-	-	[M+NH4]+	C45H78O2	CE	RJECHNNFRHZQKU-UHFFFAOYSA-N	O=C(OC1CC2=CCC3C(CCC4(C)C(CCC34)C(C)CCCC(C)C)C2(C)CC1)CCCCCCCC=CCCCCCCCC	17.989	668.632	18.613	668.634	100	651.1	153.586
Full description	Species level	Molecular species level	DB-defined structure	OH-position defined structure	OH and DB-Position defined level	Adduct type	Formula	Ontology	Representative InChIKey	Representative SMILES	Experimental RT	Experimental m/z	Reference RT	Reference m/z	Original concentration (ug/mL)*	Exact molecular weight	Original concentration (uM)*
N-oleoyl-D-erythro-sphingosylphosphorylcholine	SM 36:2;O2	SM 18:1;O2/18:1	SM 18:1(4);O2/18:1(9)	SM 18:1(1OH,3OH)/18:1	SM 18:1(4)(1OH,3OH)/18:1(9)	[M+H]+	C41H81N2O6P	SM	NBEADXWAAWCCDG-UHFFFAOYSA-N	O=C(NC(COP(=O)([O-])OCC[N+](C)(C)C)C(O)C=CCCCCCCCCCCCCC)CCCCCCCC=CCCCCCCCC	9.734	729.589	9.921	729.591	100	729.06	137.163
N-pentadecanoyl-D-erythro-sphingosine	Cer 33:1;O2	Cer 18:1;O2/15:0	Cer 18:1(4);O2/15:0	Cer 18:1(1OH,3OH)/15:0	Cer 18:1(4)(1OH,3OH)/15:0	[M+H]+	C33H65NO3	Cer_NS	HBULQAPKKLNTLT-UHFFFAOYSA-N	O=C(NC(CO)C(O)C=CCCCCCCCCCCCCC)CCCCCCCCCCCCCC	10.361	524.503	10.504	524.504	100	523.87	190.887
*Based on the webpage on July 1st, 2024: https://avantilipids.com/product/330732
