# Supplementary material for: MS-DIAL 5 multimodal mass spectrometry data mining unveils lipidome complexities
Source: Nat Commun. 2024 Nov 28;15:9903. doi: 10.1038/s41467-024-54137-w (PMC11605090; doi:10.1038/s41467-024-54137-w)
Supplement: Supplementary file 7 — Supplementary Data 4 [file 41467_2024_54137_MOESM7_ESM.xlsx]

## Sheet: Supplementary Data 4
	Supplementary Data 4. MS-DIAL parameters used for lightsplash- and ultimatesplash/inhouse standards spectral data
																												# Project information
																												Project start date: 10/4/2023 3:49:01 AM
																												Final saved date: 10/4/2023 3:49:01 AM
																												MS-DIAL version number: 4.24
																												Project folder path: E:\6_Projects\PAPERWORK_MSDIAL5\04_MSDIAL5_validation_eieio\LightSplash\raw
																												Project file path: E:\6_Projects\PAPERWORK_MSDIAL5\04_MSDIAL5_validation_eieio\LightSplash\raw\Dataset_2023_10_04_12_48_38.mddata
																												MS1 data type: Centroid
																												MS2 data type: Centroid
																												Ion mode: Positive
																												Target omics: Lipidomics
																												Ionization: ESI
																												Machine category: LCMS
																												Instrument type:
																												Instrument:
																												Authors:
																												License:
																												Comment:
																												Msp file path:
																												Lbm file path:
																												Text DB file path:
																												Isotope text DB file path:
																												Compounds library file path for target detection:
																												Compounds library file path for RT correction:
																												Searched adduct ions: [M+H]+,[M+NH4]+,[M+Na]+,[M+CH3OH+H]+,[M+K]+,[M+Li]+,[M+ACN+H]+,[M+H-H2O]+,[M+H-2H2O]+,[M+2Na-H]+,[M+IsoProp+H]+,[M+ACN+Na]+,[M+2K-H]+,[M+DMSO+H]+,[M+2ACN+H]+,[M+IsoProp+Na+H]+,[M-C6H10O4+H]+,[M-C6H10O5+H]+,[M-C6H8O6+H]+,[2M+H]+,[2M+NH4]+,[2M+Na]+,[2M+3H2O+2H]+,[2M+K]+,[2M+ACN+H]+,[2M+ACN+Na]+,[M+2H]2+,[M+H+NH4]2+,[M+H+Na]2+,[M+H+K]2+,[M+ACN+2H]2+,[M+2Na]2+,[M+2ACN+2H]2+,[M+3…
																												# FileID ClassName
																												File ID=0: 1
																												File ID=1: 1
																												File ID=2: 1
																												File ID=3: 1
																												File ID=4: 1
																												File ID=5: 1
																												File ID=6: 1
																												File ID=7: 1
																												File ID=8: 1
																												File ID=9: 1
																												File ID=10: 1
																												File ID=11: 1
																												File ID=12: 1
																												File ID=13: 1
																												File ID=14: 1
																												File ID=15: 1
																												File ID=16: 1
																												File ID=17: 1
																												File ID=18: 1
																												File ID=19: 1
																												File ID=20: 1
																												File ID=21: 1
																												File ID=22: 1
																												File ID=23: 1
																												File ID=24: 1
																												File ID=25: 1
																												File ID=26: 1
																												File ID=27: 1
																												File ID=28: 1
																												File ID=29: 1
																												File ID=30: 1
																												File ID=31: 1
																												File ID=32: 1
																												# FileID AnalysisFileType
																												File ID=0: Sample
																												File ID=1: Sample
																												File ID=2: Sample
																												File ID=3: Sample
																												File ID=4: Sample
																												File ID=5: Sample
																												File ID=6: Sample
																												File ID=7: Sample
																												File ID=8: Sample
																												File ID=9: Sample
																												File ID=10: Sample
																												File ID=11: Sample
																												File ID=12: Sample
																												File ID=13: Sample
																												File ID=14: Sample
																												File ID=15: Sample
																												File ID=16: Sample
																												File ID=17: Sample
																												File ID=18: Sample
																												File ID=19: Sample
																												File ID=20: Sample
																												File ID=21: Sample
																												File ID=22: Sample
																												File ID=23: Sample
																												File ID=24: Sample
																												File ID=25: Sample
																												File ID=26: Sample
																												File ID=27: Sample
																												File ID=28: Sample
																												File ID=29: Sample
																												File ID=30: Sample
																												File ID=31: Sample
																												File ID=32: Sample
																												# Classname order
																												Class name=1: 0
																												# Classname ColorBytes
																												Class name=1: 0,0,255,255
																												# Export
																												Export spectra file format: msp
																												Export spectra type: deconvoluted
																												Mat file export folder path:
																												Export folder path: E:\6_Projects\PAPERWORK_MSDIAL5\04_MSDIAL5_validation_eieio\LightSplash\result\metabolometable
																												Height matrix export: True
																												Normalized height matrix export: False
																												Representative spectra export: False
																												Peak ID matrix export: False
																												Retention time matrix export: False
																												Mass matrix export: False
																												MSMS included matrix export: False
																												Unique mass matrix export: False
																												Peak area matrix export: False
																												Parameter export: False
																												GNPS export: False
																												Molecular networking export: False
																												SN matrix export: False
																												Export as mztabM format: False
																												# Process parameters
																												Process option: All
																												Number of threads: 20
																												# Feature detection parameters
																												Smoothing method: LinearWeightedMovingAverage
																												Smoothing level: 3
																												Minimum peak height: 1000
																												Minimum peak width: 5
																												Average peak width: 30
																												Mass slice width: 0.1
																												Retention time begin: 0
																												Retention time end: 100
																												MS1 mass range begin: 0
																												MS1 mass range end: 2000
																												MS2 mass range begin: 0
																												MS2 mass range end: 2000
																												MS1 tolerance for centroid: 0.01
																												MS2 tolerance for centroid: 0.025
																												Accuracy type: IsAccurate
																												Max charge number: 2
																												Considering Br and Cl for isotopes: False
																												Exclude mass list:
																												# Deconvolution
																												Sigma window value: 0.5
																												Amplitude cut off: 0
																												Keep isotope range: 5
																												Exclude after precursor: True
																												Keep original precursor isotopes: False
																												Is do andromeda ms2 deconvolution: False
																												Andromeda delta: 100
																												Andromeda max peaks: 12
																												Target CE: 0
																												# MSP-based annotation
																												RT tolerance for MSP-based annotation: 100
																												RI tolerance for MSP-based annotation: 100
																												CCS tolerance for MSP-based annotation: 20
																												Mass range begin for MSP-based annotation: 0
																												Mass range end for MSP-based annotation: 2000
																												Relative amplitude cutoff for MSP-based annotation: 0
																												Absolute amplitude cutoff for MSP-based annotation: 0
																												Weighted dot product cutoff: 0.6
																												Simple dot product cutoff: 0.6
																												Reverse dot product cutoff: 0.8
																												Matched peaks percentage cutoff: 0.25
																												Minimum spectrum match: 3
																												Total score cutoff for MSP-based annotation: 0.8
																												MS1 tolerance for MSP-based annotation: 0.01
																												MS2 tolerance for MSP-based annotation: 0.025
																												Use retention information for MSP-based annotation scoring: False
																												Use retention information for MSP-based annotation filtering: False
																												Use CCS for MSP-based annotation scoring: False
																												Use CCS for MSP-based annotation filtering: False
																												Only report top hit for MSP-based annotation: False
																												Execute annotation process only for alignment file: False
																												Solvent type: CH3COONH4
																												Searched lipid class: CAR [M+H]+;LPC [M+H]+;LPC [M+Na]+;LPE [M+H]+;LPS [M+H]+;LPG [M+H]+;LPI [M+H]+;PC [M+H]+;PC [M+Na]+;PE [M+H]+;PE [M+Na]+;PI [M+NH4]+;PI [M+Na]+;PS [M+H]+;PS [M+Na]+;PT [M+H]+;PG [M+NH4]+;BMP [M+NH4]+;HBMP [M+NH4]+;CL [M+NH4]+;EtherLPC [M+H]+;EtherLPE [M+H]+;EtherPC [M+H]+;EtherPE [M+H]+;Sph [M+H]+;DHSph [M+H]+;PhytoSph [M+H]+;SM [M+H]+;SM [M+Na]+;NAE [M+H]+;GPNAE [M+H]+;MGDG …
																												# Text-based annotation
																												RT tolerance for Text-based annotation: 0.1
																												RI tolerance for Text-based annotation: 100
																												CCS tolerance for Text-based annotation: 20
																												Total score cutoff for Text-based annotation: 0.85
																												Accurate ms1 tolerance for Text-based annotation: 0.01
																												Use retention information for Text-based annotation scoring: False
																												Use retention information for Text-based annotation filtering: False
																												Use CCS for Text-based annotation scoring: False
																												Use CCS for Text-based annotation filtering: False
																												Only report top hit for Text-based annotation: False
																												# Retention index dictionary information
																												# Alignment parameters
																												Alignment reference file ID: 0
																												Retention time tolerance for alignment: 0.1
																												Retention time factor for alignment: 0.5
																												Spectrum similarity tolerance for alignment: 0.8
																												Spectrum similarity factor for alignment: 0.5
																												MS1 tolerance for alignment: 0.015
																												MS1 factor for alignment: 0.5
																												Force insert peaks in gap filling: True
																												# Filtering
																												Peak count filter: 0
																												N percent detected in one group: 0
																												Remove feature based on peak height fold-change: False
																												Blank filtering: SampleMaxOverBlankAve
																												Sample max / blank average: 5
																												Sample average / blank average: 5
																												Keep reference matched metabolites: True
																												Keep suggested metabolites: False
																												Keep removable features and assigned tag for checking: True
																												Replace true zero values with 1/2 of minimum peak height over all samples: False
																												# Retention time correction
																												Execute RT correction: False
																												RT correction with smoothing for RT diff: False
																												User setting intercept: 0
																												RT diff calc method: SampleMinusSampleAverage
																												Interpolation method: Linear
																												Extrapolation method (begin): UserSetting
																												Extrapolation method (end): LastPoint
																												Internal standards for RT alignment:
																												# Isotope tracking setting
																												Tracking isotope label: False
																												Set fully labeled reference file: False
																												Non labeled reference ID: 0
																												Fully labeled reference ID: 0
																												Isotope tracking dictionary ID: 0
																												# CorrDec settings
																												CorrDec execute: True
																												CorrDec MS2 tolerance: 0.01
																												CorrDec minimum MS2 peak height: 1000
																												CorrDec minimum number of detected samples: 3
																												CorrDec exclude highly correlated spots: 0.9
																												CorrDec minimum correlation coefficient (MS2): 0.7
																												CorrDec margin 1 (target precursor): 0.2
																												CorrDec margin 2 (coeluted precursor): 0.1
																												CorrDec minimum detected rate: 0.5
																												CorrDec minimum MS2 relative intensity: 2
																												CorrDec remove peaks larger than precursor: True
																												DataBaseID: Msp20230908_NCDK-TUAT-LC25_converted_dev
																												AnnotationMethod: Msp20230908_NCDK-TUAT-LC25_converted_dev_2
																												MassRangeBegin: 0.00000
																												MassRangeEnd: 2000.00000
																												RtTolerance: 1.00
																												RiTolerance: 100.000
																												CcsTolerance: 20.00
																												Ms1Tolerance: 0.01000
																												Ms2Tolerance: 0.02500
																												RelativeAmpCutoff: 0.000
																												AbsoluteAmpCutoff: 0
																												WeightedDotProductCutOff: 0.025
																												SimpleDotProductCutOff: 0.025
																												ReverseDotProductCutOff: 0.025
																												MatchedPeaksPercentageCutOff: 0.000
																												AndromedaScoreCutOff: 0.100
																												TotalScoreCutoff: 0.800
																												MinimumSpectrumMatch: 1.000
																												IsUseTimeForAnnotationFiltering: True
																												IsUseTimeForAnnotationScoring: False
																												IsUseCcsForAnnotationFiltering: False
																												IsUseCcsForAnnotationScoring: False
																												DataBaseID: EieioDatabase
																												AnnotationMethod: EieioDatabase_1
																												MassRangeBegin: 0.00000
																												MassRangeEnd: 2000.00000
																												RtTolerance: 100.00
																												RiTolerance: 100.000
																												CcsTolerance: 20.00
																												Ms1Tolerance: 0.01000
																												Ms2Tolerance: 0.02500
																												RelativeAmpCutoff: 0.000
																												AbsoluteAmpCutoff: 0
																												WeightedDotProductCutOff: 0.150
																												SimpleDotProductCutOff: 0.150
																												ReverseDotProductCutOff: 0.500
																												MatchedPeaksPercentageCutOff: 0.000
																												AndromedaScoreCutOff: 0.100
																												TotalScoreCutoff: 0.800
																												MinimumSpectrumMatch: 1.000
																												IsUseTimeForAnnotationFiltering: False
																												IsUseTimeForAnnotationScoring: False
																												IsUseCcsForAnnotationFiltering: False
																												IsUseCcsForAnnotationScoring: False
