# Supplementary material for: MS-DIAL 5 multimodal mass spectrometry data mining unveils lipidome complexities
Source: Nat Commun. 2024 Nov 28;15:9903. doi: 10.1038/s41467-024-54137-w (PMC11605090; doi:10.1038/s41467-024-54137-w)
Supplement: Supplementary file 8 — Supplementary Data 5 [file 41467_2024_54137_MOESM8_ESM.xlsx]

## Sheet: Supplementary Data 5
Supplementary Data 5. Details of ultimate splash and in house standards were described, and the lipid description characterized in this study was also described.
Category	Full description by EAD lipidomics	Species level	Molecular species level	DB-defined structure	sn/OH-Position defined structure	sn and DB-Position defined structure	Adduct type	Formula	Ontology	Representative InChIKey	Representative SMILES	Experimental RT	Experimental m/z	Reference RT	Reference m/z	Molecular weight	Concentration (mM)	Concentration (mg/mL)
Fatty acyls	CAR 18:1(9)	CAR 18:1	CAR 18:1	CAR 18:1(9)	-	-	[M+H]+	C25H47NO4	CAR	IPOLTUVFXFHAHI-UHFFFAOYSA-N	O=C([O-])CC(OC(=O)CCCCCCCC=CCCCCCCCC)C[N+](C)(C)C	6.514	426.356	6.518	426.358	425.654	25	10.6414
Sphingolipids	Cer 18:1(4)(1OH,3OH)/18:0	Cer 36:1;O2	Cer 18:1;O2/18:0	Cer 18:1(4);O2/18:0	Cer 18:1(1OH,3OH)/18:0	Cer 18:1(4)(1OH,3OH)/18:0	[M+H]+	C36H71NO3	Cer_NS	VODZWWMEJITOND-UHFFFAOYSA-N	O=C(NC(CO)C(O)C=CCCCCCCCCCCCCC)CCCCCCCCCCCCCCCCC	12.106	566.549	12.114	566.551	565.968	25	14.1492
Sphingolipids	Cer_d7 18:1(4)(1OH,3OH)/16:1(9)	Cer_d7 34:2;O2	Cer_d7 18:1;O2/16:1	Cer_d7 18:1(4);O2/16:1(9)	Cer_d7 18:1(1OH,3OH)/16:1	Cer_d7 18:1(4)(1OH,3OH)/16:1(9)	[M+H]+	C34H58[2H]7NO3	Cer_NS_d7	ZXPULTKTJOBQPE-CLQHQIRFSA-N	C(NC(CCCCCCC/C=C\CCCCCC)=O)(CO)C(O)C=CCCCCCCCCCCC([2H])([2H])C([2H])([2H])C([2H])([2H])[2H]	10.204	543.545	10.236	543.548	542.941	13.8139	7.50015
Sphingolipids	Cer_d7 18:1(4)(1OH,3OH)/18:1(9)	Cer_d7 36:2;O2	Cer_d7 18:1;O2/18:1	Cer_d7 18:1(4);O2/18:1(9)	Cer_d7 18:1(1OH,3OH)/18:1	Cer_d7 18:1(4)(1OH,3OH)/18:1(9)	[M+H]+	C36H62[2H]7NO3	Cer_NS_d7	OBFSLMQLPNKVRW-FRXPAMSSSA-N	C(NC(CCCCCCC/C=C\CCCCCCCC)=O)(CO)C(O)C=CCCCCCCCCCCC([2H])([2H])C([2H])([2H])C([2H])([2H])[2H]	11.17	571.577	11.26	571.579	570.995	8.75687	5.00013
Sphingolipids	Cer_d7 18:1(4)(1OH,3OH)/20:1(11)	Cer_d7 38:2;O2	Cer_d7 18:1;O2/20:1	Cer_d7 18:1(4);O2/20:1(11)	Cer_d7 18:1(1OH,3OH)/20:1	Cer_d7 18:1(4)(1OH,3OH)/20:1(11)	[M+H]+	C38H66[2H]7NO3	Cer_NS_d7	VJSANVIMIYPTLW-SWYSEGAISA-N	C(NC(CCCCCCCCC/C=C\CCCCCCCC)=O)(CO)C(O)C=CCCCCCCCCCCC([2H])([2H])C([2H])([2H])C([2H])([2H])[2H]	12.206	599.608	12.44	599.61	599.049	4.17341	2.50008
Sphingolipids	Cer_d7 18:1(4)(1OH,3OH)/22:1(13)	Cer_d7 40:2;O2	Cer_d7 18:1;O2/22:1	Cer_d7 18:1(4);O2/22:1(13)	Cer_d7 18:1(1OH,3OH)/22:1	Cer_d7 18:1(4)(1OH,3OH)/22:1(13)	[M+H]+	C40H70[2H]7NO3	Cer_NS_d7	YHMJTZZWEXBHQK-NRXAVENPSA-N	C(NC(CCCCCCCCCCC/C=C\CCCCCCCC)=O)(CO)C(O)C=CCCCCCCCCCCC([2H])([2H])C([2H])([2H])C([2H])([2H])[2H]	13.202	627.639	13.264	627.642	627.103	7.97919	5.00377
Sphingolipids	Cer 18:2(4,8)(1OH,3OH)/24:0	Cer_d7 42:2;O2	Cer 18:2;O2/24:0	Cer 18:2(4,8);O2/24:0	Cer 18:2(1OH,3OH)/24:0	Cer 18:2(4,8)(1OH,3OH)/24:0	[M+H]+	C42H81NO3	Cer_NS	ZCUCZYYSYGKQQV-UHFFFAOYSA-N	O=C(NC(CO)C(O)C=CCCC=CCCCCCCCCC)CCCCCCCCCCCCCCCCCCCCCCC	13.814	648.628	13.825	648.629	648.114	25	16.2029
Sphingolipids	Cer_d7 18:1(4)(1OH,3OH)/24:1(15)	Cer_d7 42:2;O2	Cer_d7 18:1;O2/24:1	Cer_d7 18:1(4);O2/24:1(15)	Cer_d7 18:1(1OH,3OH)/24:1	Cer_d7 18:1(4)(1OH,3OH)/24:1(15)	[M+H]+	C42H74[2H]7NO3	Cer_NS_d7	VJSBNBBOSZJDKB-VNMFLDNOSA-N	C(NC(CCCCCCCCCCCCC/C=C\CCCCCCCC)=O)(CO)C(O)C=CCCCCCCCCCCC([2H])([2H])C([2H])([2H])C([2H])([2H])[2H]	13.615	655.669	13.658	655.673	655.157	11.4479	7.50019
Sphingolipids	Hex2Cer 18:1;O2/24:1	Hex2Cer 42:2;O2	Hex2Cer 18:1;O2/24:1	-	-	-	[M+H]+	C54H101NO13	Hex2Cer	MKOKWBRPIBQYJJ-UHFFFAOYSA-N	O=C(NC(COC1OC(CO)C(OC2OC(CO)C(O)C(O)C2O)C(O)C1O)C(O)C=CCCCCCCCCCCCCC)CCCCCCCCCCCCCC=CCCCCCCCC	12.57	972.734	12.565	972.735	972.396	25	24.3099
Glycerophospholipids	LPC 18:1(9)/0:0	LPC 18:1	LPC 18:1	LPC 18:1(9)	LPC 18:1/0:0	LPC 18:1(9)/0:0	[M+H]+	C26H52NO7P	LPC	YAMUFBLWGFFICM-UHFFFAOYSA-N	O=C(OCC(O)COP(=O)([O-])OCC[N+](C)(C)C)CCCCCCCC=CCCCCCCCC	6.679	522.354	6.725	522.355	521.676	25	13.0419
Glycerophospholipids	LPC_d5 15:0/0:0	LPC_d5 15:0	LPC_d5 15:0	-	LPC_d5 15:0/0:0	-	[M+H]+	C23H43[2H]5NO7P	LPC_d5	RJZVWDTYEWCUAR-UNTXIMIESA-N	C([2H])([2H])(OC(CCCCCCCCCCCCCC)=O)C([2H])(O)C([2H])([2H])OP([O-])(=O)OCC[N+](C)(C)C	6.144	487.355	6.372	487.356	486.642	5.13737	2.50006
Glycerophospholipids	LPC_d5 17:0/0:0	LPC_d5 17:0	LPC_d5 17:0	-	LPC_d5 17:0/0:0	-	[M+H]+	C25H47[2H]5NO7P	LPC_d5	SRRQPVVYXBTRQK-WPCWFKSPSA-N	C([2H])([2H])(OC(CCCCCCCCCCCCCCCC)=O)C([2H])(O)C([2H])([2H])OP([O-])(=O)OCC[N+](C)(C)C	6.878	515.385	6.202	515.387	514.696	9.7144	4.99996
Glycerophospholipids	LPC_d5 19:0/0:0	LPC_d5 19:0	LPC_d5 19:0	-	LPC_d5 19:0/0:0	-	[M+H]+	C27H51[2H]5NO7P	LPC_d5	WYIMORDZGCUBAA-MTUXNGCCSA-N	C([2H])([2H])(OC(CCCCCCCCCCCCCCCCCC)=O)C([2H])(O)C([2H])([2H])OP([O-])(=O)OCC[N+](C)(C)C	7.536	543.417	6.94	543.418	542.75	4.60617	2.5
Glycerophospholipids	LPE 18:1(9)/0:0	LPE 18:1	LPE 18:1	LPE 18:1(9)	LPE 18:1/0:0	LPE 18:1(9)/0:0	[M+H]+	C23H46NO7P	LPE	PYVRVRFVLRNJLY-UHFFFAOYSA-N	O=C(OCC(O)COP(=O)(O)OCCN)CCCCCCCC=CCCCCCCCC	6.774	480.307	6.802	480.308	479.595	25	11.9899
Glycerophospholipids	LPE_d5 15:0/0:0	LPE_d5 15:0	LPE_d5 15:0	-	LPE_d5 15:0/0:0	-	[M+H]+	C20H37[2H]5NO7P	LPE_d5	FGHPDPYCRTXYNZ-KKPIDSKESA-N	C([2H])([2H])(OC(CCCCCCCCCCCCCC)=O)C([2H])(O)C([2H])([2H])OP(O)(=O)OCCN	6.238	445.308	6.156	445.309	444.56	5.62366	2.50006
Glycerophospholipids	LPE_d5 17:0/0:0	LPE_d5 17:0	LPE_d5 17:0	-	LPE_d5 17:0/0:0	-	[M+H]+	C22H41[2H]5NO7P	LPE_d5	RVNBVQKDPQVSOY-VCHBYTLLSA-N	C([2H])([2H])(OC(CCCCCCCCCCCCCCCC)=O)C([2H])(O)C([2H])([2H])OP(O)(=O)OCCN	6.973	473.338	6.981	473.34	472.615	10.5795	5.00005
Glycerophospholipids	LPE_d5 19:0/0:0	LPE_d5 19:0	LPE_d5 19:0	-	LPE_d5 19:0/0:0	-	[M+H]+	C24H45[2H]5NO7P	LPE_d5	GEWUBFCXNZWHKH-DCMLGZEASA-N	C([2H])([2H])(OC(CCCCCCCCCCCCCCCCCC)=O)C([2H])(O)C([2H])([2H])OP(O)(=O)OCCN	7.626	501.37	7.632	501.371	500.668	4.99331	2.49999
Glycerophospholipids	LPG 18:1(9)/0:0	LPG 18:1	LPG 18:1	LPG 18:1(9)	LPG 18:1/0:0	LPG 18:1(9)/0:0	[M+H]+	C24H47O9P	LPG	FQQQKGAFQIIGLQ-UHFFFAOYSA-N	O=C(OCC(O)COP(=O)(O)OCC(O)CO)CCCCCCCC=CCCCCCCCC	6.113	511.302	6.099	511.303	510.605	25	12.7651
Glycerophospholipids	LPG_d5 15:0/0:0	LPG_d5 15:0	LPG_d5 15:0	-	LPG_d5 15:0/0:0	-	[M+H]+	C21H38[2H]5O9P	LPG_d5	IQCRPCJDPOCRDZ-SJDQFAPFSA-N	C(O)(CO)COP(O)(=O)OC([2H])([2H])C(O)([2H])C(OC(CCCCCCCCCCCCCC)=O)([2H])[2H]	5.606	476.301	5.65	476.303	475.57	5.02462	2.38956
Glycerophospholipids	LPG_d5 17:0/0:0	LPG_d5 17:0	LPG_d5 17:0	-	LPG_d5 17:0/0:0	-	[M+H]+	C23H42[2H]5O9P	LPG_d5	WVMGNTLVBBZPKS-UFXLXHNISA-N	C(O)(CO)COP(O)(=O)OC([2H])([2H])C(O)([2H])C(OC(CCCCCCCCCCCCCCCC)=O)([2H])[2H]	6.303	504.333	6.761	504.334	503.625	9.51276	4.79086
Glycerophospholipids	LPG_d5 19:0/0:0	LPG_d5 19:0	LPG_d5 19:0	-	LPG_d5 19:0/0:0	-	[M+H]+	C25H46[2H]5O9P	LPG_d5	KEMFFHNVIWFEJX-NCTBTCNHSA-N	C(O)(CO)COP(O)(=O)OC([2H])([2H])C(O)([2H])C(OC(CCCCCCCCCCCCCCCCCC)=O)([2H])[2H]	6.93	532.362	6.835	532.366	531.678	4.51541	2.40074
Glycerophospholipids	LPI_d5 15:0/0:0	LPI_d5 15:0	LPI_d5 15:0	-	LPI_d5 15:0/0:0	-	[M+H]+	C24H42[2H]5O12P	LPI_d5	YTPSPOLSRATOLZ-IZIHCQFESA-N	C([2H])([2H])(OC(CCCCCCCCCCCCCC)=O)C([2H])(O)C([2H])([2H])OP(O)(=O)OC1C(O)C(O)C(O)C(O)C1O	5.463	564.318	4.648	564.319	563.633	4.30545	2.42669
Glycerophospholipids	LPS 18:1(9)/0:0	LPS 18:1	LPS 18:1	LPS 18:1(9)	LPS 18:1/0:0	LPS 18:1(9)/0:0	[M+H]+	C24H46NO9P	LPS	JZWNYZVVZXZRRH-UHFFFAOYSA-N	O=C(OCC(O)COP(=O)(O)OCC(N)C(=O)O)CCCCCCCC=CCCCCCCCC	5.986	524.297	5.97	524.298	523.604	25	13.0901
Glycerophospholipids	LPS_d5 15:0/0:0	LPS_d5 15:0	LPS_d5 15:0	-	LPS_d5 15:0/0:0	-	[M+H]+	C21H37[2H]5NO9P	LPS_d5	ZNJXHPANAYTCNZ-RXGQPMGUSA-N	C(N)(COP(O)(=O)OC([2H])([2H])C(O)([2H])C([2H])([2H])OC(CCCCCCCCCCCCCC)=O)C(O)=O	5.468	489.297	4.779	489.298	488.57	4.89668	2.39237
Glycerophospholipids	LPS_d5 17:0/0:0	LPS_d5 17:0	LPS_d5 17:0	-	LPS_d5 17:0/0:0	-	[M+H]+	C23H41[2H]5NO9P	LPS_d5	RBXXJOPBVLMRSZ-XOYZCUSZSA-N	C(N)(COP(O)(=O)OC([2H])([2H])C(O)([2H])C([2H])([2H])OC(CCCCCCCCCCCCCCCC)=O)C(O)=O	6.177	517.328	5.612	517.33	516.624	9.28315	4.7959
Glycerophospholipids	LPS_d5 19:0/0:0	LPS_d5 19:0	LPS_d5 19:0	-	LPS_d5 19:0/0:0	-	[M+H]+	C25H45[2H]5NO9P	LPS_d5	QZTQWDNDCFZUCX-MTTDBGFVSA-N	C(N)(COP(O)(=O)OC([2H])([2H])C(O)([2H])C([2H])([2H])OC(CCCCCCCCCCCCCCCCCC)=O)C(O)=O	6.822	545.36	6.739	545.361	544.678	4.41182	2.40302
Glycerolipids	MG 16:1	MG 16:1	MG 16:1	-	-	-	[M+NH4]+	C19H36O4	MG	KVYUBFKSKZWZSV-UHFFFAOYSA-N	O=C(OCC(O)CO)CCCCCCCC=CCCCCCC	6.855	346.294	6.104	346.295	328.493	25	8.21233
Fatty acyls	NAE 20:4	NAE 20:4	NAE 20:4	-	-	-	[M+H]+	C22H37NO2	NAE	ZTNVCFQDUOWGNJ-UHFFFAOYSA-N	O=C(NCCO)CCCCCCC=CCC=CCC=CCC=CCC	6.807	348.289	7.03	348.29	347.543	25	8.68858
Fatty acyls	NAGly 18:1	NAGly 18:1	NAGly 18:1	-	-	-	[M+H]+	C20H37NO3	NAGly	HPFXACZRFJDURI-UHFFFAOYSA-N	O=C(O)CNC(=O)CCCCCCCC=CCCCCCCCC	6.041	340.284	6.819	340.285	339.52	25	8.488
Sphingolipids	SHexCer 18:1(4)(1OH,3OH)/24:0	SHexCer 42:1;O2	SHexCer 18:1;O2/24:0	SHexCer 18:1(4);O2/24:0	SHexCer 18:1(1OH,3OH)/24:0	SHexCer 18:1(4)(1OH,3OH)/24:0	[M+H]+	C48H93NO11S	SHexCer	MEAZTWJVOWHKJM-UHFFFAOYSA-N	O=C(NC(COC1OC(CO)C(O)C(OS(=O)(=O)O)C1O)C(O)C=CCCCCCCCCCCCCC)CCCCCCCCCCCCCCCCCCCCCCC	11.231	892.652	11.456	892.654	892.335	25	22.3084
Sphingolipids	SM_d9 18:1(4)(1OH,3OH)/16:1(9)	SM_d9 34:2;O2	SM_d9 18:1;O2/16:1	SM_d9 18:1(4);O2/16:1(9)	SM_d9 18:1(1OH,3OH)/16:1	SM_d9 18:1(4)(1OH,3OH)/16:1(9)	[M+H]+	C39H68[2H]9N2O6P	SM_d9	OAHFTKWSJGVMTG-UNWNTZNDSA-N	C([2H])([2H])([2H])[N+](C([2H])([2H])[2H])(C([2H])([2H])[2H])CCOP([O-])(=O)OCC(NC(CCCCCCC/C=C\CCCCCC)=O)C(\C=C\CCCCCCCCCCCCC)O	9.107	710.613	9.19	710.616	710.082	10.5622	7.50002
Sphingolipids	SM_d9 18:1(4)(1OH,3OH)/20:1(11)	SM_d9 38:2;O2	SM_d9 18:1;O2/20:1	SM_d9 18:1(4);O2/20:1(11)	SM_d9 18:1(1OH,3OH)/20:1	SM_d9 18:1(4)(1OH,3OH)/20:1(11)	[M+H]+	C43H76[2H]9N2O6P	SM_d9	MDRFMTLYKHBJTF-VUOROQIMSA-N	C([2H])([2H])([2H])[N+](C([2H])([2H])[2H])(C([2H])([2H])[2H])CCOP([O-])(=O)OCC(NC(CCCCCCCCC/C=C\CCCCCCCC)=O)C(\C=C\CCCCCCCCCCCCC)O	10.61	766.676	10.85	766.678	766.19	3.2629	2.5
Sphingolipids	SM_d9 18:1(4)(1OH,3OH)/22:1(13)	SM_d9 40:2;O2	SM_d9 18:1;O2/22:1	SM_d9 18:1(4);O2/22:1(13)	SM_d9 18:1(1OH,3OH)/22:1	SM_d9 18:1(4)(1OH,3OH)/22:1(13)	[M+H]+	C45H80[2H]9N2O6P	SM_d9	VBFKEZGCUWHGSK-FXUOPOELSA-N	C([2H])([2H])([2H])[N+](C([2H])([2H])[2H])(C([2H])([2H])[2H])CCOP([O-])(=O)OCC(NC(CCCCCCCCCCC/C=C\CCCCCCCC)=O)C(\C=C\CCCCCCCCCCCCC)O	11.552	794.707	11.833	794.71	794.244	6.29533	5.00002
Sphingolipids	SM_d9 18:1(4)(1OH,3OH)/24:1(15)	SM_d9 42:2;O2	SM_d9 18:1;O2/24:1	SM_d9 18:1(4);O2/24:1(15)	SM_d9 18:1(1OH,3OH)/24:1	SM_d9 18:1(4)(1OH,3OH)/24:1(15)	[M+H]+	C47H84[2H]9N2O6P	SM_d9	WKZHECFHXLTOLJ-LMHRQDLFSA-N	C([2H])([2H])([2H])[N+](C([2H])([2H])[2H])(C([2H])([2H])[2H])CCOP([O-])(=O)OCC(NC(CCCCCCCCCCCCC/C=C\CCCCCCCC)=O)C(\C=C\CCCCCCCCCCCCC)O	12.629	822.739	13.116	822.741	822.298	9.12098	7.50016
Glycerophospholipids	BMP 18:1(9)_18:1(9)	BMP 36:2	BMP 18:1_18:1	BMP 18:1(9)_18:1(9)	-	-	[M+NH4]+	C42H79O10P	BMP	ZCXRIDHJRROVJY-UHFFFAOYSA-N	O=C(OC(CO)COP(=O)(O)OCC(OC(=O)CCCCCCCC=CCCCCCCCC)CO)CCCCCCCC=CCCCCCCCC	9.145	792.573	9.036	792.575	775.058	25	19.3765
Sterol lipids	CE 17:0	CE 17:0	CE 17:0	-	-	-	[M+NH4]+	C44H78O2	CE	PPQNZVDOBYGOLY-UHFFFAOYSA-N	O=C(OC1CC2=CCC3C(CCC4(C)C(CCC34)C(C)CCCC(C)C)C2(C)CC1)CCCCCCCCCCCCCCCC	19.217	656.634	18.309	656.634	639.106	25	15.9777
Sterol lipids	CE_d7 14:1	CE_d7 14:1	CE_d7 14:1	-	-	-	[M+NH4]+	C41H63[2H]7O2	CE_d7	LAMGDJMPDNVWTB-XXUMYSMOSA-N	C([2H])([2H])([2H])C([2H])(C([2H])([2H])[2H])CCCC(C)C1CCC2C3CC=C4CC(OC(CCCCCCC/C=C\CCCC)=O)CCC4(C)C3CCC12C	16.392	619.612	16.47	619.615	602.052	4.15255	2.50005
Sterol lipids	CE_d7 16:1	CE_d7 16:1	CE_d7 16:1	-	-	-	[M+NH4]+	C43H67[2H]7O2	CE_d7	HODJWNWCVNUPAQ-NURRSSDNSA-N	C([2H])([2H])([2H])C([2H])(C([2H])([2H])[2H])CCCC(C)C1CCC2C3CC=C4CC(OC(CCCCCCC/C=C\CCCCCC)=O)CCC4(C)C3CCC12C	17.385	647.644	17.446	647.647	630.106	7.93537	5.00012
Sterol lipids	CE_d7 20:3	CE_d7 20:3	CE_d7 20:3	-	-	-	[M+NH4]+	C47H71[2H]7O2	CE_d7	ARRNWLFGLUXSFU-GUGNMLPNSA-N	C([2H])([2H])([2H])C([2H])(C([2H])([2H])[2H])CCCC(C)C1CCC2C3CC=C4CC(OC(CCCCCCCCC/C=C\C/C=C\C/C=C\CC)=O)CCC4(C)C3CCC12C	17.842	699.675	17.891	699.678	682.182	7.32966	5.00016
Sterol lipids	CE_d7 22:4	CE_d7 22:4	CE_d7 22:4	-	-	-	[M+NH4]+	C49H73[2H]7O2	CE_d7	RCPZPCILTQJKPA-IEPGOKJUSA-N	C([2H])([2H])([2H])C([2H])(C([2H])([2H])[2H])CCCC(C)C1CCC2C3CC=C4CC(OC(CCCCCCCC/C=C\C/C=C\C/C=C\C/C=C\CC)=O)CCC4(C)C3CCC12C	18.086	725.69	18.161	725.694	708.22	3.53008	2.50007
Glycerolipids	DG 18:1(9)_18:1(9)	DG 36:2	DG 18:1_18:1	DG 18:1(9)_18:1(9)	-	-	[M+NH4]+	C39H72O5	DG	AFSHUZFNMVJNKX-UHFFFAOYSA-N	O=C(OCC(OC(=O)CCCCCCCC=CCCCCCCCC)CO)CCCCCCCC=CCCCCCCCC	13.309	638.569	13.337	638.572	621	25	15.525
Glycerolipids	DG_d5 17:0_14:1(9)	DG_d5 31:1	DG_d5 17:0_14:1	DG_d5 17:0_14:1(9)	-	-	[M+NH4]+	C34H59[2H]5O5	DG_d5	DLBSJMKJZSHMIY-SUHWPQSZSA-N	C([2H])([2H])(OC(CCCCCCCCCCCCCCCC)=O)C(OC(CCCCCCC/C=C\CCCC)=O)([2H])C(O)([2H])[2H]	11.659	575.539	11.334	575.541	557.912	4.48101	2.50001
Glycerolipids	DG_d5 17:0_16:1(9)	DG_d5 33:1	DG_d5 17:0_16:1	DG_d5 17:0_16:1(9)	-	-	[M+NH4]+	C36H63[2H]5O5	DG_d5	UOALZFQDQCEEMI-AGBOKAMRSA-N	C([2H])([2H])(OC(CCCCCCCCCCCCCCCC)=O)C(OC(CCCCCCC/C=C\CCCCCC)=O)([2H])C(O)([2H])[2H]	12.761	603.57	12.656	603.572	585.966	8.53286	4.99996
Glycerolipids	DG_d5 17:0_18:1(9)	DG_d5 35:1	DG_d5 17:0_18:1	DG_d5 17:0_18:1(9)	-	-	[M+NH4]+	C38H67[2H]5O5	DG_d5	CPYYIMXJKFANHS-PVSUDOAPSA-N	C([2H])([2H])(OC(CCCCCCCCCCCCCCCC)=O)C(OC(CCCCCCC/C=C\CCCCCCCC)=O)([2H])C(O)([2H])[2H]	13.432	631.601	13.487	631.603	614.019	12.2146	7.49999
Glycerolipids	DG_d5 17:0_20:3(8,11,14)	DG_d5 37:3	DG_d5 17:0_20:3	DG_d5 17:0_20:3(8,11,14)	-	-	[M+NH4]+	C40H67[2H]5O5	DG_d5	SYZULGQSZXBFNC-GVCCEMFESA-N	C([2H])([2H])(OC(CCCCCCCCCCCCCCCC)=O)C(OC(CCCCCCCCC/C=C\C/C=C\C/C=C\CC)=O)([2H])C(O)([2H])[2H]	13.25	655.601	13.292	655.603	638.042	7.8365	5.00001
Glycerolipids	DG_d5 17:0_22:4(7,10,13,16)	DG_d5 39:4	DG_d5 17:0_22:4	DG_d5 17:0_22:4(7,10,13,16)	-	-	[M+NH4]+	C42H69[2H]5O5	DG_d5	JJLNMMYGAAVAHJ-SBSFCQATSA-N	C([2H])([2H])(OC(CCCCCCCCCCCCCCCC)=O)C(OC(CCCCCCCC/C=C\C/C=C\C/C=C\C/C=C\CC)=O)([2H])C(O)([2H])[2H]	13.402	681.618	13.432	681.619	664.08	3.76461	2.5
Glycerophospholipids	PC O-16:0/18:1(9)	PC O-34:1	PC O-16:0_18:1	PC O-16:0_18:1(9)	PC O-16:0/18:1	PC O-16:0/18:1(9)	[M+H]+	C42H84NO7P	EtherPC	SIEDNCDNGMIKST-UHFFFAOYSA-N	O=C(OC(COCCCCCCCCCCCCCCCC)COP(=O)([O-])OCC[N+](C)(C)C)CCCCCCCC=CCCCCCCCC	11.346	746.604	11.794	746.606	746.108	25	18.6527
Glycerophospholipids	PC P-18:0/18:1(9)	PC P-36:1	PC P-18:0_18:1	PC P-18:0_18:1(9)	PC P-18:0/18:1	PC P-18:0/18:1(9)	[M+H]+	C44H86NO7P	EtherPC	SLADRSJRKVHHAA-UHFFFAOYSA-N	O=C(OC(COCCCCCCCCC=CCCCCCCCC)COP(=O)([O-])OCC[N+](C)(C)C)CCCCCCCC=CCCCCCCCC	12.283	772.62	11.943	772.621	772.146	25	19.3036
Glycerophospholipids	PE O-16:0/18:1(9)	PE O-34:1	PE O-16:0_18:1	PE O-16:0_18:1(9)	PE O-16:0/18:1	PE O-16:0/18:1(9)	[M+H]+	C39H78NO7P	EtherPE	JJGMGPGKWYLISM-UHFFFAOYSA-N	O=C(OC(COCCCCCCCCCCCCCCCC)COP(=O)(O)OCCN)CCCCCCCC=CCCCCCCCC	11.663	704.556	12.137	704.559	704.027	25	17.6007
Glycerophospholipids	PE P-18:0/18:1(9)	PE P-36:1	PE P-18:0_18:1	PE P-18:0_18:1(9)	PE P-18:0/18:1	PE P-18:0/18:1(9)	[M+H]+	C41H80NO7P	EtherPE	XVYPOHCSLJZFED-UHFFFAOYSA-N	O=C(OC(COC=CCCCCCCCCCCCCCCCC)COP(=O)(O)OCCN)CCCCCCCC=CCCCCCCCC	12.63	730.574	12.615	730.575	730.065	25	18.2516
Glycerophospholipids	LPI_d5 17:0/0:0	LPI_d5 17:0	LPI_d5 17:0	-	LPI_d5 17:0/0:0	LPI_d5 17:0/0:0	[M+H]+	C26H46[2H]5O12P	LPI_d5	KNQQEDTUCAXLKN-KKPIDSKESA-N	C([2H])([2H])(OC(CCCCCCCCCCCCCCCC)=O)C([2H])(O)C([2H])([2H])OP(O)(=O)OC1C(O)C(O)C(O)C(O)C1O	6.172	592.349	6.182	592.35	591.687	8.21396	4.86009
Glycerophospholipids	LPI_d5 19:0/0:0	LPI_d5 19:0	LPI_d5 19:0	-	LPI_d5 19:0/0:0	LPI_d5 19:0/0:0	[M+H]+	C28H50[2H]5O12P	LPI_d5	DKQHHQKSUPFNHU-VCHBYTLLSA-N	C([2H])([2H])(OC(CCCCCCCCCCCCCCCCCC)=O)C([2H])(O)C([2H])([2H])OP(O)(=O)OC1C(O)C(O)C(O)C(O)C1O	6.811	620.379	6.827	620.382	619.74	3.92606	2.43314
Glycerophospholipids	PC 18:1(9)/18:1(9)	PC 36:2	PC 18:1_18:1	PC 18:1(9)_18:1(9)	PC 18:1/18:1	PC 18:1(9)/18:1(9)	[M+H]+	C44H84NO8P	PC	SNKAWJBJQDLSFF-UHFFFAOYSA-N	O=C(OCC(OC(=O)CCCCCCCC=CCCCCCCCC)COP(=O)([O-])OCC[N+](C)(C)C)CCCCCCCC=CCCCCCCCC	10.869	786.598	10.867	786.601	786.129	25	19.6532
Glycerophospholipids	PC_d5 17:0/14:1(9)	PC_d5 31:1	PC_d5 17:0_14:1	PC_d5 17:0_14:1(9)	PC_d5 17:0/14:1	PC_d5 17:0/14:1(9)	[M+H]+	C39H71[2H]5NO8P	PC_d5	PLMJQEBGYPYWCL-UFGODONOSA-N	C([2H])([2H])(OC(CCCCCCCCCCCCCCCC)=O)C([2H])(OC(CCCCCCC/C=C\CCCC)=O)C([2H])([2H])OP([O-])(=O)OCC[N+](C)(C)C	9.534	723.567	9.679	723.57	723.04	6.91525	5
Glycerophospholipids	PC_d5 17:0/16:1(9)	PC_d5 33:1	PC_d5 17:0_16:1	PC_d5 17:0_16:1(9)	PC_d5 17:0/16:1	PC_d5 17:0/16:1(9)	[M+H]+	C41H75[2H]5NO8P	PC_d5	DISVYZNGGMDUPX-ABLNFLQASA-N	C([2H])([2H])(OC(CCCCCCCCCCCCCCCC)=O)C([2H])(OC(CCCCCCC/C=C\CCCCCC)=O)C([2H])([2H])OP([O-])(=O)OCC[N+](C)(C)C	10.285	751.599	10.255	751.601	751.095	13.314	10.0001
Glycerophospholipids	PC_d5 17:0/18:1(9)	PC_d5 35:1	PC_d5 17:0_18:1	PC_d5 17:0_18:1(9)	PC_d5 17:0/18:1	PC_d5 17:0/18:1(9)	[M+H]+	C43H79[2H]5NO8P	PC_d5	SXNXGNVZTLZDHE-CKUZZJEWSA-N	C([2H])([2H])(OC(CCCCCCCCCCCCCCCC)=O)C([2H])(OC(CCCCCCC/C=C\CCCCCCCC)=O)C([2H])([2H])OP([O-])(=O)OCC[N+](C)(C)C	11.204	779.63	11.301	779.632	779.149	19.2517	15
Glycerophospholipids	PC_d5 17:0/20:3(8,11,14)	PC_d5 37:3	PC_d5 17:0_20:3	PC_d5 17:0_20:3(8,11,14)	PC_d5 17:0/20:3	PC_d5 17:0/20:3(8,11,14)	[M+H]+	C45H79[2H]5NO8P	PC_d5	VJODNNQZGFWVNO-KEGYGDDNSA-N	C([2H])([2H])(OC(CCCCCCCCCCCCCCCC)=O)C([2H])(OC(CCCCCCCCC/C=C\C/C=C\C/C=C\CC)=O)C([2H])([2H])OP([O-])(=O)OCC[N+](C)(C)C	10.852	803.63	11.163	803.632	803.17	12.4507	10
Glycerophospholipids	PC_d5 17:0/22:4(7,10,13,16)	PC_d5 39:4	PC_d5 17:0_22:4	PC_d5 17:0_22:4(7,10,13,16)	PC_d5 17:0/22:4	PC_d5 17:0/22:4(7,10,13,16)	[M+H]+	C47H81[2H]5NO8P	PC_d5	QYHHILUVUVMDKY-HUQZGVJUSA-N	C([2H])([2H])(OC(CCCCCCCCCCCCCCCC)=O)C([2H])(OC(CCCCCCCC/C=C\C/C=C\C/C=C\C/C=C\CC)=O)C([2H])([2H])OP([O-])(=O)OCC[N+](C)(C)C	11.189	829.645	11.273	829.648	829.208	6.02984	4.99999
Glycerophospholipids	PE 18:1(9)_18:1(9)	PE 36:2	PE 18:1_18:1	PE 18:1(9)_18:1(9)	-	-	[M+H]+	C41H78NO8P	PE	MWRBNPKJOOWZPW-UHFFFAOYSA-N	O=C(OCC(OC(=O)CCCCCCCC=CCCCCCCCC)COP(=O)(O)OCCN)CCCCCCCC=CCCCCCCCC	11.113	744.552	11.121	744.554	744.048	25	18.6012
Glycerophospholipids	PE_d5 17:0_14:1(9)	PE_d5 31:1	PE_d5 17:0_14:1	PE_d5 17:0_14:1(9)	-	-	[M+H]+	C36H65[2H]5NO8P	PE_d5	QWRIURIVRIHUFS-UOKIJTKTSA-N	C([2H])([2H])(OC(CCCCCCCCCCCCCCCC)=O)C([2H])(OC(CCCCCCC/C=C\CCCC)=O)C([2H])([2H])OP(O)(=O)OCCN	9.724	681.52	9.874	681.523	680.96	3.67129	2.5
Glycerophospholipids	PE_d5 17:0_16:1(9)	PE_d5 33:1	PE_d5 17:0_16:1	PE_d5 17:0_16:1(9)	-	-	[M+H]+	C38H69[2H]5NO8P	PE_d5	HPHKBIBKNIIZJX-XKHLRUKYSA-N	C([2H])([2H])(OC(CCCCCCCCCCCCCCCC)=O)C([2H])(OC(CCCCCCC/C=C\CCCCCC)=O)C([2H])([2H])OP(O)(=O)OCCN	10.528	709.552	10.645	709.554	709.014	7.05209	5.00002
Glycerophospholipids	PE_d5 17:0_18:1(9)	PE_d5 35:1	PE_d5 17:0_18:1	PE_d5 17:0_18:1(9)	-	-	[M+H]+	C40H73[2H]5NO8P	PE_d5	UAKUCJGIIYSFFK-XSKRENDRSA-N	C([2H])([2H])(OC(CCCCCCCCCCCCCCCC)=O)C([2H])(OC(CCCCCCC/C=C\CCCCCCCC)=O)C([2H])([2H])OP(O)(=O)OCCN	11.478	737.582	11.433	737.585	737.067	10.1754	7.49997
Glycerophospholipids	PE_d5 17:0_20:3(8,11,14)	PE_d5 37:3	PE_d5 17:0_20:3	PE_d5 17:0_20:3(8,11,14)	-	-	[M+H]+	C42H73[2H]5NO8P	PE_d5	DGJLCEKUOUIZMG-LNJALEEMSA-N	C([2H])([2H])(OC(CCCCCCCCCCCCCCCC)=O)C([2H])(OC(CCCCCCCCC/C=C\C/C=C\C/C=C\CC)=O)C([2H])([2H])OP(O)(=O)OCCN	11.098	761.584	11.653	761.585	761.09	6.56953	5
Glycerophospholipids	PE_d5 17:0_22:4(7,10,13,16)	PE_d5 39:4	PE_d5 17:0_22:4	PE_d5 17:0_22:4(7,10,13,16)	-	-	[M+H]+	C44H75[2H]5NO8P	PE_d5	MGLAAVXTLAIKOU-LNXNMWBXSA-N	C([2H])([2H])(OC(CCCCCCCCCCCCCCCC)=O)C([2H])(OC(CCCCCCCC/C=C\C/C=C\C/C=C\C/C=C\CC)=O)C([2H])([2H])OP(O)(=O)OCCN	11.455	787.599	11.432	787.601	787.128	3.1761	2.49999
Glycerophospholipids	PG 18:1(9)_18:1(9)	PG 36:2	PG 18:1_18:1	PG 18:1(9)_18:1(9)	-	-	[M+NH4]+	C42H79O10P	PG	DSNRWDQKZIEDDB-UHFFFAOYSA-N	O=C(OCC(OC(=O)CCCCCCCC=CCCCCCCCC)COP(=O)(O)OCC(O)CO)CCCCCCCC=CCCCCCCCC	9.353	792.573	9.433	792.575	775.058	25	19.3765
Glycerophospholipids	PG_d5 17:0_14:1(9)	PG_d5 31:1	PG_d5 17:0_14:1	PG_d5 17:0_14:1(9)	-	-	[M+NH4]+	C37H66[2H]5O10P	PG_d5	CCMFBKQDCGRHJC-VCLHGTCQSA-N	C(O)(CO)COP(O)(=O)OC([2H])([2H])C(OC(CCCCCCC/C=C\CCCC)=O)([2H])C(OC(CCCCCCCCCCCCCCCC)=O)([2H])[2H]	8.538	729.541	8.191	729.544	711.97	3.40623	2.42513
Glycerophospholipids	PG_d5 17:0_16:1(9)	PG_d5 33:1	PG_d5 17:0_16:1	PG_d5 17:0_16:1(9)	-	-	[M+NH4]+	C39H70[2H]5O10P	PG_d5	MHNGEXBQDYOSOH-CZFNWCBISA-N	C(O)(CO)COP(O)(=O)OC([2H])([2H])C(OC(CCCCCCC/C=C\CCCCCC)=O)([2H])C(OC(CCCCCCCCCCCCCCCC)=O)([2H])[2H]	8.987	757.572	8.919	757.575	740.024	6.56159	4.85573
Glycerophospholipids	PG_d5 17:0_18:1(9)	PG_d5 35:1	PG_d5 17:0_18:1	PG_d5 17:0_18:1(9)	-	-	[M+NH4]+	C41H74[2H]5O10P	PG_d5	STEDXSJDFPVFJC-CUPHVJAYSA-N	C(O)(CO)COP(O)(=O)OC([2H])([2H])C(OC(CCCCCCC/C=C\CCCCCCCC)=O)([2H])C(OC(CCCCCCCCCCCCCCCC)=O)([2H])[2H]	9.581	785.603	9.565	785.606	768.077	9.49295	7.29132
Glycerophospholipids	PG_d5 17:0_20:3(8,11,14)	PG_d5 37:3	PG_d5 17:0_20:3	PG_d5 17:0_20:3(8,11,14)	-	-	[M+NH4]+	C43H74[2H]5O10P	PG_d5	JEMHQWVIFUCGBK-JEPSODRHSA-N	C(O)(CO)COP(O)(=O)OC([2H])([2H])C(OC(CCCCCCCCC/C=C\C/C=C\C/C=C\CC)=O)([2H])C(OC(CCCCCCCCCCCCCCCC)=O)([2H])[2H]	9.353	809.603	9.873	809.606	792.1	6.1419	4.865
Glycerophospholipids	PG_d5 17:0_22:4(7,10,13,16)	PG_d5 39:4	PG_d5 17:0_22:4	PG_d5 17:0_22:4(7,10,13,16)	-	-	[M+NH4]+	C45H76[2H]5O10P	PG_d5	UBQREAOUAQMHBH-ODCCDMKQSA-N	C(O)(CO)COP(O)(=O)OC([2H])([2H])C(OC(CCCCCCCC/C=C\C/C=C\C/C=C\C/C=C\CC)=O)([2H])C(OC(CCCCCCCCCCCCCCCC)=O)([2H])[2H]	9.58	835.619	10.263	835.622	818.138	2.97577	2.43459
Glycerophospholipids	PI 18:1(9)_18:1(9)	PI 36:2	PI 18:1_18:1	PI 18:1(9)_18:1(9)	-	-	[M+NH4]+	C45H83O13P	PI	MTZOYTZXXAANDJ-UHFFFAOYSA-N	O=C(OCC(OC(=O)CCCCCCCCCCCCCCCCCC=CCC=CCCCCCCC)COP(=O)(O)OC1C(O)C(O)C(O)C(O)C1O)CCCCC	9.19	880.588	9.426	880.591	863.12	25	21.578
Glycerophospholipids	PI_d5 17:0_14:1(9)	PI_d5 31:1	PI_d5 17:0_14:1	PI_d5 17:0_14:1(9)	-	-	[M+NH4]+	C40H70[2H]5O13P	PI_d5	IJXRGKAMCRTJQB-GQAUQDHYSA-N	C([2H])([2H])(OC(CCCCCCCC)=O)C([2H])(OC(CCCCCCCCCCC/C=C\CCCCCCCC)=O)C([2H])([2H])OP(O)(=O)OC1C(O)C(O)C(O)C(O)C1O	8.424	817.557	8.66	817.56	800.032	3.05975	2.4479
Glycerophospholipids	PI_d5 17:0_16:1(9)	PI_d5 33:1	PI_d5 17:0_16:1	PI_d5 17:0_16:1(9)	-	-	[M+NH4]+	C42H74[2H]5O13P	PI_d5	PJWORCXICZNXPF-NGAJGKEYSA-N	C([2H])([2H])(OC(CCCCCCCC)=O)C([2H])(OC(CCCCCCCCCCCCC/C=C\CCCCCCCC)=O)C([2H])([2H])OP(O)(=O)OC1C(O)C(O)C(O)C(O)C1O	8.85	845.589	9.384	845.591	828.086	5.91632	4.89922
Glycerophospholipids	PI_d5 17:0_18:1(9)	PI_d5 35:1	PI_d5 17:0_18:1	PI_d5 17:0_18:1(9)	-	-	[M+NH4]+	C44H78[2H]5O13P	PI_d5	HYHZWABRTMAVPT-QWAOZUFRSA-N	C([2H])([2H])(OC(CCCCCCCC)=O)C([2H])(OC(CCCCCCCCCCCCCCC/C=C\CCCCCCCC)=O)C([2H])([2H])OP(O)(=O)OC1C(O)C(O)C(O)C(O)C1O	9.409	873.62	9.623	873.622	856.139	8.58939	7.35372
Glycerophospholipids	PI_d5 17:0_20:3(8,11,14)	PI_d5 37:3	PI_d5 17:0_20:3	PI_d5 17:0_20:3(8,11,14)	-	-	[M+NH4]+	C46H78[2H]5O13P	PI_d5	GWDXCAVCKQAVSK-DUIQLBTFSA-N	C([2H])([2H])(OC(CCCCCCCCCCCCCC)=O)C([2H])(OC(CCCCCCCC/C=C\C/C=C\C/C=C\CCCCC)=O)C([2H])([2H])OP(O)(=O)OC1C(O)C(O)C(O)C(O)C1O	9.188	897.619	9.852	897.622	880.162	5.57296	4.9051
Glycerophospholipids	PS 18:1(9)_18:1(9)	PS 36:2	PS 18:1_18:1	PS 18:1(9)_18:1(9)	-	-	[M+H]+	C42H78NO10P	PS	WTBFLCSPLLEDEM-UHFFFAOYSA-N	O=C(OCC(OC(=O)CCCCCCCC=CCCCCCCCC)COP(=O)(O)OCC(N)C(=O)O)CCCCCCCC=CCCCCCCCC	9.243	788.541	9.217	788.544	788.057	25	19.7014
Glycerophospholipids	PS_d5 17:0_14:1(9)	PS_d5 31:1	PS_d5 17:0_14:1	PS_d5 17:0_14:1(9)	-	-	[M+H]+	C37H65[2H]5NO10P	PS_d5	ALGRKSHPONJILC-RHTSMGAXSA-N	C(N)(COP(O)(=O)OC([2H])([2H])C(OC(CCCCCCC/C=C\CCCC)=O)([2H])C([2H])([2H])OC(CCCCCCCCCCCCCCCC)=O)C(O)=O	8.449	725.511	8.762	725.512	724.968	3.34694	2.42643
Glycerophospholipids	PS_d5 17:0_16:1(9)	PS_d5 33:1	PS_d5 17:0_16:1	PS_d5 17:0_16:1(9)	-	-	[M+H]+	C39H69[2H]5NO10P	PS_d5	PCMKRSXMRCAADT-CMKIJKPTSA-N	C(N)(COP(O)(=O)OC([2H])([2H])C(OC(CCCCCCC/C=C\CCCCCC)=O)([2H])C([2H])([2H])OC(CCCCCCCCCCCCCCCC)=O)C(O)=O	8.887	753.542	8.618	753.544	753.023	6.45161	4.85821
Glycerophospholipids	PS_d5 17:0_18:1(9)	PS_d5 35:1	PS_d5 17:0_18:1	PS_d5 17:0_18:1(9)	-	-	[M+H]+	C41H73[2H]5NO10P	PS_d5	UNBDIKFARPKNLC-QTUVHMBVSA-N	C(N)(COP(O)(=O)OC([2H])([2H])C(OC(CCCCCCC/C=C\CCCCCCCC)=O)([2H])C([2H])([2H])OC(CCCCCCCCCCCCCCCC)=O)C(O)=O	9.462	781.574	9.451	781.575	781.077	9.33928	7.29469
Glycerophospholipids	PS_d5 17:0_20:3(8,11,14)	PS_d5 37:3	PS_d5 17:0_20:3	PS_d5 17:0_20:3(8,11,14)	-	-	[M+H]+	C43H73[2H]5NO10P	PS_d5	FTNWYLDZIMEMHR-IHBOAETHSA-N	C(N)(COP(O)(=O)OC([2H])([2H])C(OC(CCCCCCCCC/C=C\C/C=C\C/C=C\CC)=O)([2H])C([2H])([2H])OC(CCCCCCCCCCCCCCCC)=O)C(O)=O	9.241	805.571	9.549	805.575	805.098	6.04536	4.86711
Glycerophospholipids	PS_d5 17:0_22:4(7,10,13,16)	PS_d5 39:4	PS_d5 17:0_22:4	PS_d5 17:0_22:4(7,10,13,16)	-	-	[M+H]+	C45H75[2H]5NO10P	PS_d5	YFHSTJSKJZYQRT-RLKFERAXSA-N	C(N)(COP(O)(=O)OC([2H])([2H])C(OC(CCCCCCCC/C=C\C/C=C\C/C=C\C/C=C\CC)=O)([2H])C([2H])([2H])OC(CCCCCCCCCCCCCCCC)=O)C(O)=O	9.468	831.587	9.576	831.591	831.136	2.93042	2.43558
Glycerolipids	TG 18:1(9)_18:1(9)_18:1(9)	TG 54:3	TG 18:1_18:1_18:1	TG 18:1(9)_18:1(9)_18:1(9)	-	-	[M+NH4]+	C57H104O6	TG	PHYFQTYBJUILEZ-UHFFFAOYSA-N	O=C(OCC(OC(=O)CCCCCCCC=CCCCCCCCC)COC(=O)CCCCCCCC=CCCCCCCCC)CCCCCCCC=CCCCCCCCC	18.192	902.814	18.304	902.817	885.453	25	22.1363
Glycerolipids	TG_d5 13:0_14:0_14:0	TG_d5 41:0	TG_d5 13:0_14:0_14:0	-	-	-	[M+NH4]+	C44H79[2H]5O6	TG_d5	WWTLAQVGJOILPE-GZKVWLTASA-N	C([2H])([2H])(OC(CCCCCCCCCCCC)=O)C(OC(CCCCCCCCCCCCC)=O)([2H])C(OC(CCCCCCCCCCCCC)=O)([2H])[2H]	15.08	731.69	14.617	731.692	714.181	3.50052	2.5
Glycerolipids	TG_d5 14:0_14:0_15:1(10)	TG_d5 43:1	TG_d5 14:0_14:0_15:1	TG_d5 14:0_14:0_15:1(10)	-	-	[M+NH4]+	C46H81[2H]5O6	TG_d5	JGHLYYSMTLHMBY-GLNVJWBWSA-N	C([2H])([2H])(OC(CCCCCCCCCCCCC)=O)C(OC(CCCCCCCCCCCCC)=O)([2H])C(OC(CCCCCCC/C=C\CCCCC)=O)([2H])[2H]	15.151	757.706	15.18	757.708	740.218	6.75475	4.99999
Glycerolipids	TG_d5 14:0_14:0_17:1(10)	TG_d5 45:1	TG_d5 14:0_14:0_17:1	TG_d5 14:0_14:0_17:1(10)	-	-	[M+NH4]+	C48H85[2H]5O6	TG_d5	YNOGNBJXHNQSGR-XYJQQXBNSA-N	C([2H])([2H])(OC(CCCCCCCCCCCCC)=O)C(OC(CCCCCCCCCCCCC)=O)([2H])C(OC(CCCCCCC/C=C\CCCCCCC)=O)([2H])[2H]	15.803	785.736	16.291	785.739	768.273	9.76219	7.50002
Glycerolipids	TG_d5 16:0_16:0_15:1(10)	TG_d5 47:1	TG_d5 16:0_16:0_15:1	TG_d5 16:0_16:0_15:1(10)	-	-	[M+NH4]+	C50H89[2H]5O6	TG_d5	JWQTZRIFIGSJAC-HMPVSTSJSA-N	C([2H])([2H])(OC(CCCCCCCCCCCCCCC)=O)C(OC(CCCCCCCCCCCCCCC)=O)([2H])C(OC(CCCCCCC/C=C\CCCCC)=O)([2H])[2H]	16.609	813.767	16.665	813.77	796.327	12.5576	9.99996
Glycerolipids	TG_d5 16:0_16:0_17:1(10)	TG_d5 49:1	TG_d5 16:0_16:0_17:1	TG_d5 16:0_16:0_17:1(10)	-	-	[M+NH4]+	C52H93[2H]5O6	TG_d5	VYYGQDOPVVYUKW-ATJULKHPSA-N	C([2H])([2H])(OC(CCCCCCCCCCCCCCC)=O)C(OC(CCCCCCCCCCCCCCC)=O)([2H])C(OC(CCCCCCC/C=C\CCCCCCC)=O)([2H])[2H]	17.484	841.801	17.56	841.802	824.38	15.1629	12.5
Glycerolipids	TG_d5 16:0_16:0_19:2(10,13)	TG_d5 51:2	TG_d5 16:0_16:0_19:2	TG_d5 16:0_16:0_19:2(10,13)	-	-	[M+NH4]+	C54H95[2H]5O6	TG_d5	VWYRSGQARWNZPW-FKONECFKSA-N	C([2H])([2H])(OC(CCCCCCCCCCCCCCC)=O)C(OC(CCCCCCCCCCCCCCC)=O)([2H])C(OC(CCCCCCC/C=C\C/C=C\CCCCCC)=O)([2H])[2H]	17.682	867.814	16.889	867.817	850.418	11.7589	9.99998
Glycerolipids	TG_d5 17:1(10)_18:1(9)_18:1(9)	TG_d5 53:3	TG_d5 17:1_18:1_18:1	TG_d5 17:1(10)_18:1(9)_18:1(9)	-	-	[M+NH4]+	C56H97[2H]5O6	TG_d5	ZNQBEJJYVJSZLM-AFSSOFGESA-N	C([2H])([2H])(OC(CCCCCCC/C=C\CCCCCCC)=O)C(OC(CCCCCCC/C=C\CCCCCCCC)=O)([2H])C(OC(CCCCCCC/C=C\CCCCCCCC)=O)([2H])[2H]	17.628	893.831	18.339	893.833	876.457	8.55715	7.49997
Glycerolipids	TG_d5 18:1(9)_18:1(9)_19:2(10,13)	TG_d5 55:4	TG_d5 18:1_18:1_19:2	TG_d5 18:1(9)_18:1(9)_19:2(10,13)	-	-	[M+NH4]+	C58H99[2H]5O6	TG_d5	YNKHASHWFCUPNI-AAXLDTPHSA-N	C([2H])([2H])(OC(CCCCCCC/C=C\CCCCCCCC)=O)C(OC(CCCCCCC/C=C\CCCCCCCC)=O)([2H])C(OC(CCCCCCC/C=C\C/C=C\CCCCCC)=O)([2H])[2H]	17.844	919.845	18.286	919.848	902.495	5.54035	5.00014
Glycerolipids	TG_d5 18:1(9)_18:1(9)_21:2(12,15)	TG_d5 57:4	TG_d5 18:1_18:1_21:2	TG_d5 18:1(9)_18:1(9)_21:2(12,15)	-	-	[M+NH4]+	C60H103[2H]5O6	TG_d5	DCKBMVWLYYIYKY-UTTAPFKBSA-N	C([2H])([2H])(OC(CCCCCCC/C=C\CCCCCCCC)=O)C(OC(CCCCCCC/C=C\CCCCCCCC)=O)([2H])C(OC(CCCCCCCCC/C=C\C/C=C\CCCCCC)=O)([2H])[2H]	18.843	947.878	19.354	947.88	930.548	2.68664	2.50005
