# Supplementary material for: MS-DIAL 5 multimodal mass spectrometry data mining unveils lipidome complexities
Source: Nat Commun. 2024 Nov 28;15:9903. doi: 10.1038/s41467-024-54137-w (PMC11605090; doi:10.1038/s41467-024-54137-w)
Supplement: Supplementary file 9 — Supplementary Data 6 [file 41467_2024_54137_MOESM9_ESM.xlsx]

## Sheet: Supplementary Data 6
Supplementary Data 6. The detail of MS-DIAL evaluations by using Light SPLASH (13 standards) and Ultimate SPLASH and in-house standard mixture (91 standards)
Result from all diluted samples of 104 standards
Annotation label	Count	%
SN+DB or OH+DB resolved	108	17.561
C=C position resolved	106	17.2358
SN-position resolved	109	17.7236
OH-position resolved	45	7.31707
Molecular species level	219	35.6098
Species level	6	0.97561
C=C position misassign	22	3.57724
no MS/MS acquired	347	-
Total	615	-
Correct total	593	96.4228
Annotation level > MSL&SL	368	62.0573
Result from diluted samples of more than 1 mM concentration ranges (20 times dilution in Light SPLASH and 2 times dilution in 91 standards)
Annotation label	Count	%
SN+DB or OH+DB resolved	63	26.0331
C=C position resolved	79	32.6446
SN-position resolved	29	11.9835
OH-position resolved	6	2.47934
Molecular species level	50	20.6612
Species level	0	0
False annotation	15	6.19835
no MS/MS acquired	5	-
Total	242	-
Correct total	227	93.8017
Annotation level > MSL&SL	177	77.9736
Result from the maximum concentrations labeled as "x1" in Light SPLASH and 91 standards
Annotation label	Count	%
SN+DB or OH+DB resolved	25	24.5098
C=C position resolved	33	32.3529
SN-position resolved	21	13.7255
OH-position resolved	21	1.96078
Molecular species level	21	20.5882
Species level	21	0
False annotation	7	6.86275
no MS/MS acquired	2	-
Total	102	-
Correct total	95	93.1373
Annotation level > MSL&SL	74	77.8947
Result from two times diluted samples labeled as "x2" in Light SPLASH and 91 standards
Annotation label	Count	%
SN+DB or OH+DB resolved	24	23.7624
C=C position resolved	29	28.7129
SN-position resolved	23	14.8515
OH-position resolved	23	3.9604
Molecular species level	23	22.7723
Species level	23	0
False annotation	6	5.94059
no MS/MS acquired	3	-
Total	101	-
Correct total	95	94.0594
Annotation level > MSL&SL	72	75.7895
Result from five times diluted samples labeled as "x5" in Light SPLASH and 91 standards
Annotation label	Count	%
SN+DB or OH+DB resolved	20	20.202
C=C position resolved	21	21.2121
SN-position resolved	33	15.1515
OH-position resolved	33	6.06061
Molecular species level	33	33.3333
Species level	33	0
False annotation	4	4.0404
no MS/MS acquired	5	-
Total	99	-
Correct total	95	95.9596
Annotation level > MSL&SL	62	65.2632
Result from 10 times diluted samples labeled as "x10" in Light SPLASH and 91 standards
Annotation label	Count	%
SN+DB or OH+DB resolved	14	14.1414
C=C position resolved	12	12.1212
SN-position resolved	43	18.1818
OH-position resolved	43	9.09091
Molecular species level	43	43.4343
Species level	43	0
False annotation	3	3.0303
no MS/MS acquired	5	-
Total	99	-
Correct total	96	96.9697
Annotation level > MSL&SL	53	55.2083
Result from 20 times diluted samples labeled as "x20" in Light SPLASH and 91 standards
Annotation label	Count	%
SN+DB or OH+DB resolved	12	12.9032
C=C position resolved	8	8.60215
SN-position resolved	41	19.3548
OH-position resolved	41	11.828
Molecular species level	41	44.086
Species level	41	2.15054
False annotation	1	1.07527
no MS/MS acquired	11	-
Total	93	-
Correct total	92	98.9247
Annotation level > MSL&SL	49	53.2609
Result from 50 times diluted samples labeled as "x50" in Light SPLASH and 91 standards
Annotation label	Count	%
SN+DB or OH+DB resolved	7	10.2941
C=C position resolved	3	4.41176
SN-position resolved	30	20.5882
OH-position resolved	30	13.2353
Molecular species level	30	44.1176
Species level	30	5.88235
False annotation	1	1.47059
no MS/MS acquired	36	-
Total	68	-
Correct total	67	98.5294
Annotation level > MSL&SL	33	49.2537
Result from 100 times diluted samples labeled as "x100" in Light SPLASH and 91 standards
Annotation label	Count	%
SN+DB or OH+DB resolved	4	12.1212
C=C position resolved	0	0
SN-position resolved	16	27.2727
OH-position resolved	16	12.1212
Molecular species level	16	48.4848
Species level	16	0
False annotation	0	0
no MS/MS acquired	71	-
Total	33	-
Correct total	33	100
Annotation level > MSL&SL	17	51.5152
Result from 200 times diluted samples labeled as "x200" in Light SPLASH and 91 standards
Annotation label	Count	%
SN+DB or OH+DB resolved	2	13.3333
C=C position resolved	0	0
SN-position resolved	8	33.3333
OH-position resolved	8	0
Molecular species level	8	53.3333
Species level	8	0
False annotation	0	0
no MS/MS acquired	89	-
Total	15	-
Correct total	15	100
Annotation level > MSL&SL	7	46.6667
Result from 500 times diluted samples labeled as "x500" in Light SPLASH
Annotation label	Count	%
SN+DB or OH+DB resolved	0	0
C=C position resolved	0	0
SN-position resolved	2	33.3333
OH-position resolved	2	0
Molecular species level	2	66.6667
Species level	2	0
False annotation	0	0
no MS/MS acquired	10	-
Total	3	-
Correct total	3	100
Annotation level > MSL&SL	1	33.3333
Result from 1000 times diluted samples labeled as "x1000" in Light SPLASH
Annotation label	Count	%
SN+DB or OH+DB resolved	0	0
C=C position resolved	0	0
SN-position resolved	2	0
OH-position resolved	2	0
Molecular species level	2	100
Species level	2	0
False annotation	0	0
no MS/MS acquired	11	-
Total	2	-
Correct total	2	100
Annotation level > MSL&SL	0	0
Result from blank labeled as "blank" in Light SPLASH and 91 standards
Annotation label	Count	%
SN+DB or OH+DB resolved	0	-
C=C position resolved	0	-
SN-position resolved	0	-
OH-position resolved	0	-
Molecular species level	0	-
Species level	0	-
False annotation	0	-
no MS/MS acquired	104	-
Total	0	-
Correct total	0	-
Annotation level > MSL&SL	0	-
