# Supplementary material for: MS-DIAL 5 multimodal mass spectrometry data mining unveils lipidome complexities
Source: Nat Commun. 2024 Nov 28;15:9903. doi: 10.1038/s41467-024-54137-w (PMC11605090; doi:10.1038/s41467-024-54137-w)
Supplement: Supplementary file 10 — Supplementary Data 7 [file 41467_2024_54137_MOESM10_ESM.xlsx]

## Sheet: Supplementary Data 7
	Supplementary Data 7. MS-DIAL evaluation to characterize the lipid isomers of PC 16:0/18:1(9), PC 16:0/18:1(11), and PC 18:1(9)/16:0 in the mixture of co-eluted authentic standards, mouse brain, and NIST SRM 1950 plasma.
	File name	Description	MS-DIAL annotation (top hit)	Comment	Matched peaks percentage	Simple dot product	Weighted dot product	Reverse dot product	Matched peaks count	Total score	MZ	RT	S/N	Height	Area	MSMS spectrum
	20240729_PC_16-0_18-1-n9_100nM+PC_16-0_18-1-n7_1uM_1	POPC 100 nM vs PVPC 1000 nM	PC 16:0/18:1(11)		4.925	0.596	0.726	0.933	67	3.758	760.584	4.06675	1000.8	9518.94	48047.3	150.02792 10;151.02501 11;152.04641 27;152.12017 10;153.00415 10;154.06117 25;154.07683 33;155.01001 52;163.01796 25;163.14611 17;165.16621 16;166.06112 106;167.07103 63;168.04208 286;169.06179 10;170.05804 165;171.06595 11;173.02193 30;174.13612 10;179.13597 10;179.14641 10;179.18253 10;180.15068 19;181.02163 10;181.15771 10;182.05772 66;183.04429 10;183.06550 10;183.47374 53;184.08496 5033;184.…
	20240729_PC_16-0_18-1-n9_100nM+PC_16-0_18-1-n7_1uM_2	POPC 100 nM vs PVPC 1000 nM	PC 16:0/18:1(11)		4.993	0.475	0.521	0.901	67	3.695	760.584	4.07602	787.817	9337.69	47329.1	150.06731 58;151.01414 10;151.14720 10;152.04609 15;152.11654 10;155.01066 88;158.05802 10;161.13548 10;162.13629 10;163.01821 10;163.14648 29;164.15418 15;164.94805 19;165.02639 10;165.16108 10;166.06192 178;167.06856 48;168.04183 195;168.07409 10;170.05947 274;171.05997 10;171.13429 10;173.01696 20;173.13304 10;175.14785 26;177.16029 13;179.13794 10;181.02524 25;182.00989 10;182.05808 43;183.06…
	20240729_PC_16-0_18-1-n9_100nM+PC_16-0_18-1-n7_1uM_3	POPC 100 nM vs PVPC 1000 nM	PC 16:0/18:1(11)		4.911	0.499	0.57	0.942	67	3.693	760.584	4.07528	1182.76	10073.4	51286.8	150.00735 10;150.03135 10;150.06590 37;151.11452 10;151.15306 10;152.04899 33;154.06806 8;155.01088 80;158.06092 10;161.12535 10;163.10936 10;165.03006 10;166.06184 150;167.05524 27;167.06931 31;168.04168 227;169.12103 34;170.05704 193;173.01710 31;177.16320 10;182.05882 58;183.03679 10;183.47313 10;183.48505 9;183.49710 37;184.07462 769;184.08494 2927;185.62436 38;187.98733 32;189.16648 10;198.0…
	20240729_PC_16-0_18-1-n9_100nM+PC_18-1-n9_16-0_1uM_1	POPC 100 nM vs OPPC 1000 nM	PC 18:1(9)/16:0		5.022	0.507	0.576	0.945	67	3.754	760.585	4.08518	657.475	10831.4	54099.4	150.06634 19;151.05587 10;152.05029 10;152.11855 10;155.01083 49;158.10590 23;161.13021 11;163.01402 24;165.03232 26;166.06522 139;167.06997 32;168.04191 173;168.06798 20;170.05795 178;173.01921 40;175.15026 13;175.59253 10;177.16247 10;179.18171 6;180.09143 10;180.14902 29;181.00305 10;182.01542 10;182.05953 45;183.03592 10;183.47098 29;183.47823 10;184.07411 1362;184.08431 2980;185.07882 10;189…
	20240729_PC_16-0_18-1-n9_100nM+PC_18-1-n9_16-0_1uM_2	POPC 100 nM vs OPPC 1000 nM	PC 18:1(9)/16:0		5.032	0.451	0.504	0.949	66	3.729	760.586	4.08457	779.82	11175.2	55362.6	150.04867 10;150.06806 52;151.11007 32;151.14693 17;152.04768 20;153.13057 10;154.07766 10;155.01048 82;158.05585 18;161.13213 10;162.13944 16;163.01731 28;163.14862 10;164.02367 21;164.15952 10;165.15833 10;166.06292 213;167.03373 11;167.07319 79;168.04309 267;169.11241 8;170.05830 167;173.02487 35;175.15003 34;177.12705 10;178.07922 5;179.14625 10;181.02522 11;182.05831 105;183.03613 10;183.065…
	20240729_PC_16-0_18-1-n9_100nM+PC_18-1-n9_16-0_1uM_3	POPC 100 nM vs OPPC 1000 nM	PC 18:1(9)/16:0		4.871	0.498	0.567	0.938	65	3.671	760.585	4.08548	1187.64	10533	53167.2	150.02920 10;150.06521 10;151.14693 30;152.04483 18;152.11902 10;155.00864 93;155.95831 10;159.11436 9;163.01590 10;164.11655 10;166.06184 237;167.07076 88;168.04079 212;168.08245 10;170.05765 129;171.06314 13;173.02231 10;175.58982 10;177.16287 10;179.14343 11;179.18034 27;181.02480 10;181.15585 10;182.04831 63;182.05727 71;183.06695 10;183.47055 26;183.49071 10;184.07545 1303;184.08570 2631;185…
	20240729_PC_16-0_18-1-n9_1uM+PC_16-0_18-1-n7_100nM_1	POPC 1000 nM vs PVPC 100 nM	PC 16:0/18:1(9)		5.051	0.483	0.525	0.948	65	3.751	760.584	4.08583	878.563	8838	45191.2	150.06796 48;151.01845 10;151.10841 23;152.04768 10;155.00990 102;158.05392 14;159.11424 10;161.13128 14;163.01522 10;163.14671 59;165.03378 21;165.06651 10;165.16249 10;166.06236 299;167.00966 10;167.06348 10;168.04235 212;169.02749 6;170.05509 138;173.02083 11;175.14875 32;177.16294 10;179.08457 29;179.14189 15;180.08481 10;180.98851 10;181.02212 10;181.15601 11;182.05873 59;183.46824 10;183.47…
	20240729_PC_16-0_18-1-n9_1uM+PC_16-0_18-1-n7_100nM_2	POPC 1000 nM vs PVPC 100 nM	PC 16:0/18:1(9)		4.803	0.525	0.623	0.936	63	3.656	760.584	4.09415	799.001	8878	45949.3	150.06576 15;151.14363 10;152.04531 10;154.07735 10;155.01141 117;161.13250 18;163.01454 10;163.14809 10;164.15732 10;165.03465 10;165.12899 7;165.16472 10;166.06360 286;167.06998 46;168.04186 202;168.07940 47;170.05560 169;171.06712 10;173.02381 10;177.12571 10;180.14851 10;181.02239 16;182.05912 78;183.46556 60;184.08152 3995;185.62491 10;193.19275 10;196.00948 10;197.08230 12;199.04006 10;209.…
	20240729_PC_16-0_18-1-n9_1uM+PC_16-0_18-1-n7_100nM_3	POPC 1000 nM vs PVPC 100 nM	PC 16:0/18:1(9)		4.783	0.525	0.607	0.927	62	3.637	760.584	4.09457	970.183	9397.62	47393.1	150.06604 29;152.05926 14;155.01033 61;156.09008 10;161.13285 11;165.12933 10;166.06222 224;167.07198 104;168.04383 156;168.06176 10;170.05681 202;173.02019 25;181.04972 14;182.05351 35;183.06343 20;183.47050 17;183.47817 13;184.08368 4743;185.31510 15;197.07965 17;199.03348 10;199.09430 10;200.00576 12;207.03235 15;209.07920 188;210.08865 200;211.99013 17;212.99219 10;213.26256 24;214.18346 10;2…
	20240729_PC_16-0_18-1-n9_1uM+PC_18-1-n9_16-0_100nM_1	POPC 1000 nM vs OPPC 100 nM	PC 16:0/18:1(9)		5.028	0.543	0.641	0.949	67	3.784	760.584	4.0943	1223.25	11338.9	56026.1	150.06654 27;151.11124 22;152.04947 24;152.06151 13;153.06541 29;153.13064 10;153.16459 10;154.06314 10;154.07554 10;155.01067 65;163.01678 26;164.15811 22;165.03226 20;166.06116 169;167.00300 10;167.06981 55;168.04319 171;170.05601 155;173.01930 24;173.02758 10;175.14828 13;177.12735 10;177.15995 10;181.00788 10;182.04039 54;182.05890 33;183.03830 11;183.06530 10;183.20013 28;183.46820 31;183.47…
	20240729_PC_16-0_18-1-n9_1uM+PC_18-1-n9_16-0_100nM_2	POPC 1000 nM vs OPPC 100 nM	PC 16:0/18:1(9)		4.995	0.48	0.525	0.94	67	3.718	760.584	4.0948	1065.43	11396	57145.2	150.06796 24;151.02120 10;151.10559 31;151.11452 10;152.04854 13;152.05960 10;152.12061 10;153.12511 10;154.06318 10;155.01064 73;156.09184 22;161.13150 11;163.01666 12;165.12502 10;166.06413 210;167.02968 10;167.07084 92;168.04158 140;169.03741 10;170.05821 347;171.06619 10;173.02221 43;175.14830 39;177.16397 22;179.01255 10;179.14412 13;181.02441 15;182.05541 38;183.04057 29;183.47747 34;184.07…
	20240729_PC_16-0_18-1-n9_1uM+PC_18-1-n9_16-0_100nM_3	POPC 1000 nM vs OPPC 100 nM	PC 16:0/18:1(9)		4.989	0.526	0.62	0.955	64	3.758	760.584	4.07538	1033.33	11368.9	56013.8	150.06766 33;151.02226 19;152.04282 20;152.06123 24;153.06801 10;154.00260 12;155.01020 248;158.05734 10;159.11723 15;163.01420 26;163.14546 26;165.03337 13;165.06686 19;166.06244 126;167.03634 13;167.07045 141;168.04103 163;170.05782 342;175.14871 66;179.14387 10;179.17326 39;180.18513 10;181.03040 10;181.15829 10;182.05786 35;183.04023 10;183.06417 12;183.47983 47;184.08259 3022;191.18035 10;19…
	20240729_PC_16-0_18-1-n9_250nM+PC_16-0_18-1-n7_750nM_1	POPC 250 nM vs PVPC 750 nM	PC 16:0/18:1(11)		4.85	0.486	0.54	0.922	69	3.641	760.584	4.07557	893.217	9613.88	49599	150.06791 31;151.10877 16;152.04662 21;153.01340 4;153.06855 10;153.12552 10;155.00973 42;161.13291 37;163.14413 10;165.03412 10;165.12801 8;166.06416 171;167.07029 21;168.04117 212;168.05364 20;170.05887 90;175.14389 20;177.16340 10;179.14248 46;179.16698 10;181.01552 10;181.02623 10;182.05827 11;183.46336 17;183.47950 10;184.07368 2403;184.08677 2274;185.13475 10;197.07963 29;198.08380 18;204.0…
	20240729_PC_16-0_18-1-n9_250nM+PC_16-0_18-1-n7_750nM_2	POPC 250 nM vs PVPC 750 nM	PC 16:0/18:1(11)		4.884	0.491	0.56	0.948	68	3.678	760.585	4.0847	992.572	9584.38	50054.5	150.06686 67;151.11156 20;151.14679 10;152.04925 10;153.00099 10;153.99980 19;155.00872 28;161.13379 25;163.14647 12;163.15282 10;165.02997 30;165.12571 30;166.06240 109;167.07143 15;168.04228 96;168.07229 10;170.05573 90;171.06200 10;173.02005 38;177.16352 10;179.14099 17;181.02532 10;181.15708 13;182.00934 8;182.05609 43;183.05913 32;183.13619 12;183.46915 8;184.07940 3157;185.08172 18;185.4287…
	20240729_PC_16-0_18-1-n9_250nM+PC_16-0_18-1-n7_750nM_3	POPC 250 nM vs PVPC 750 nM	PC 16:0/18:1(11)		4.759	0.549	0.669	0.936	69	3.652	760.584	4.06632	1124.91	10011.3	51049.1	150.06845 65;151.01348 10;151.04960 10;151.10981 10;151.14895 10;152.04727 56;152.11845 12;155.01041 123;155.10777 10;157.10180 25;158.05796 10;161.11303 10;162.13753 7;163.01327 21;163.14944 22;164.15404 10;165.03101 32;165.12619 9;165.16165 10;166.06208 156;167.06939 65;168.04446 166;170.05700 148;171.06375 10;173.02230 13;173.13401 17;177.12943 10;177.16920 10;181.00537 10;182.03873 38;182.056…
	20240729_PC_16-0_18-1-n9_250nM+PC_18-1-n9_16-0_750nM_1	POPC 250 nM vs OPPC 750 nM	PC 18:1(9)/16:0		4.794	0.505	0.568	0.931	65	3.631	760.586	4.0855	403.713	4561.44	22729.3	150.06669 20;151.02678 10;151.11035 42;152.04941 72;155.01013 32;161.13051 10;165.03080 10;166.06284 114;167.07234 26;168.04264 105;168.07479 22;170.05695 130;173.02866 10;179.05995 10;179.14386 10;181.02523 10;182.05828 22;183.06950 10;183.47464 71;184.07746 2373;187.14715 8;190.51916 39;192.99044 10;197.08134 10;198.09026 12;202.07886 12;205.15868 22;207.03313 20;208.07574 11;209.07034 95;209.0…
	20240729_PC_16-0_18-1-n9_250nM+PC_18-1-n9_16-0_750nM_2	POPC 250 nM vs OPPC 750 nM	PC 18:1(9)/16:0		4.962	0.482	0.526	0.937	64	3.702	760.585	4.08535	412.034	4862.88	24873.7	150.00985 10;152.06364 47;152.15455 10;155.00576 73;166.06122 100;167.06990 21;168.04131 90;170.05761 100;177.16286 11;180.03999 10;180.18449 10;182.01512 10;182.05674 19;182.06336 10;183.46266 10;184.08132 2672;185.11450 10;192.98219 10;193.15791 18;194.19674 10;197.08188 47;203.17656 10;205.11107 10;207.03001 28;207.17352 17;208.03440 8;208.17788 17;209.07926 119;210.08986 61;211.16674 10;215.0…
	20240729_PC_16-0_18-1-n9_250nM+PC_18-1-n9_16-0_750nM_3	POPC 250 nM vs OPPC 750 nM	PC 18:1(9)/16:0		4.871	0.452	0.511	0.924	59	3.638	760.585	4.0947	634.586	5446.81	27188.5	150.06714 22;151.11142 14;152.04866 10;152.11964 10;155.01130 45;155.14417 21;156.09462 15;159.11375 39;161.13929 10;163.01774 38;164.11841 5;165.03122 26;165.12528 10;166.06283 145;167.01274 18;167.07860 10;168.04173 146;168.04927 108;170.05843 158;173.01765 7;175.14959 17;177.12977 11;178.06387 18;181.02722 13;182.05697 25;183.06505 22;183.47211 10;184.08325 2744;185.77239 10;186.08700 4;193.15…
	20240729_PC_16-0_18-1-n9_500nM+PC_16-0_18-1-n7_500nM_1	POPC 500 nM vs PVPC 500 nM	PC 16:0/18:1(11)		4.921	0.531	0.603	0.948	70	3.717	760.584	4.08542	973.861	8503.31	44408.3	150.06746 39;151.02455 10;151.11089 10;151.14437 10;152.04789 19;153.01524 10;154.07823 13;155.00965 53;159.11492 10;165.03002 29;166.06178 86;167.07049 25;168.04303 59;170.05789 89;171.06380 34;173.02007 22;177.16511 21;181.03252 3;182.05956 16;183.06588 11;183.47093 18;183.48404 22;184.08210 3177;194.20316 10;197.08017 10;198.09081 17;199.13203 10;200.00598 8;203.18128 20;207.03245 23;207.17383…
	20240729_PC_16-0_18-1-n9_500nM+PC_16-0_18-1-n7_500nM_2	POPC 500 nM vs PVPC 500 nM	PC 16:0/18:1(9)		4.976	0.504	0.57	0.931	66	3.721	760.584	4.07488	1021.77	8749.5	45419.6	150.06576 10;151.05655 10;151.10958 25;151.14770 23;152.06245 6;154.07552 10;155.00748 66;158.05461 10;158.06754 10;163.01871 40;165.03314 19;166.06357 82;167.07141 39;168.04211 94;168.07744 43;169.12309 43;170.05689 119;173.01875 25;175.14630 10;179.14178 31;179.17848 8;180.98335 10;181.02600 10;182.01946 16;182.05717 29;183.03997 10;183.06486 18;183.08703 10;183.46548 17;183.47375 22;184.08418 …
	20240729_PC_16-0_18-1-n9_500nM+PC_16-0_18-1-n7_500nM_3	POPC 500 nM vs PVPC 500 nM	PC 16:0/18:1(11)		4.926	0.503	0.571	0.916	69	3.69	760.585	4.07567	1231.25	9589.06	49478.1	150.06658 33;151.01448 18;151.14677 7;152.04730 29;153.12547 10;154.02755 10;155.01036 50;157.10071 10;163.01444 10;163.14533 10;164.04505 10;164.11658 10;165.02954 37;165.16436 10;166.06232 132;167.04130 10;167.06996 62;168.04132 280;168.04946 10;170.05740 95;173.01977 10;175.14795 29;179.14510 16;180.14781 6;181.00758 10;181.02450 16;181.15798 8;182.05606 50;183.47417 22;183.48080 10;183.72705 …
	20240729_PC_16-0_18-1-n9_500nM+PC_18-1-n9_16-0_500nM_1	POPC 500 nM vs OPPC 500 nM	PC 16:0/18:1(9)		5.092	0.489	0.569	0.949	65	3.785	760.585	4.07545	994.67	9824.75	48677	150.00953 10;150.06794 32;151.11192 20;152.04519 17;152.05348 20;154.06231 10;155.00869 78;157.01977 10;161.13410 23;163.01530 10;163.14687 42;165.09394 10;165.12748 28;166.06175 245;167.06886 77;168.04163 198;170.05777 151;171.06482 15;173.02214 34;175.14685 10;176.15314 10;178.16992 7;179.14307 10;180.13616 16;181.02608 10;181.15792 10;182.05797 50;183.06346 54;183.46599 33;183.47381 9;184.0771…
	20240729_PC_16-0_18-1-n9_500nM+PC_18-1-n9_16-0_500nM_2	POPC 500 nM vs OPPC 500 nM	PC 16:0/18:1(9)		5	0.546	0.646	0.934	66	3.765	760.585	4.09512	1040.41	9446	47104.3	150.01138 10;150.02758 10;150.06553 38;152.04796 32;152.11749 13;153.07046 10;155.01170 75;158.05671 10;161.13051 15;163.01358 20;163.14859 10;165.06882 10;165.12962 25;166.06337 192;167.03573 10;167.06953 61;168.04246 234;170.05849 172;173.02182 19;173.12886 11;175.14839 23;175.58932 10;176.60212 25;177.16367 10;179.14741 49;181.15933 31;182.05736 54;183.06046 10;183.45702 10;183.47392 49;184.07…
	20240729_PC_16-0_18-1-n9_500nM+PC_18-1-n9_16-0_500nM_3	POPC 500 nM vs OPPC 500 nM	PC 18:1(9)/16:0		5.039	0.554	0.638	0.949	66	3.792	760.585	4.0849	1325.97	9895.19	49438	150.06079 23;150.06676 10;151.11135 20;154.56506 65;155.01091 60;157.03105 10;158.05723 10;159.11394 10;160.12924 8;161.13072 6;162.13924 10;164.15586 9;165.03445 34;165.16028 4;166.06280 123;167.03593 10;167.07118 110;168.04001 193;170.05960 126;171.11105 10;173.02297 12;175.14757 30;178.07264 10;180.18795 12;181.02899 10;182.05728 36;182.06457 10;183.06353 21;183.46984 12;183.47771 31;184.08080…
	20240729_PC_16-0_18-1-n9_750nM+PC_16-0_18-1-n7_250nM_1	POPC 750 nM vs PVPC 250 nM	PC 16:0/18:1(9)		5.063	0.491	0.574	0.961	67	3.778	760.585	4.09505	787.813	8652.25	44499.5	150.06920 104;151.11180 26;151.14828 10;152.04623 20;153.01857 10;155.00857 92;160.12588 10;161.13002 11;163.14823 10;165.03101 14;166.06373 235;167.07076 55;168.04282 279;169.12121 13;170.05791 113;173.02100 53;177.16177 12;179.14429 10;179.17943 10;180.15209 14;182.01133 8;182.05782 38;183.06783 24;183.45271 10;183.46399 10;183.48301 12;183.82046 10;184.08244 2295;184.81604 10;184.90678 38;185.…
	20240729_PC_16-0_18-1-n9_750nM+PC_16-0_18-1-n7_250nM_2	POPC 750 nM vs PVPC 250 nM	PC 16:0/18:1(11)	Minor isomer was assigned as the top candidate.	4.846	0.551	0.649	0.938	70	3.692	760.585	4.08533	827.098	8978.5	45942.9	150.06830 32;152.11864 22;154.13647 7;155.01022 115;157.08372 10;159.01744 10;163.01500 24;163.15054 10;165.02899 13;165.12995 10;165.16394 10;166.06032 129;166.06857 10;167.06979 85;168.04027 179;168.05035 67;169.58866 10;170.05615 175;171.06582 22;173.02256 10;175.14463 28;179.14160 10;179.14730 22;181.02389 16;181.15909 10;182.05807 68;183.03886 20;183.46975 10;183.47789 27;184.08345 3331;185.…
	20240729_PC_16-0_18-1-n9_750nM+PC_16-0_18-1-n7_250nM_3	POPC 750 nM vs PVPC 250 nM	PC 16:0/18:1(9)		4.931	0.451	0.512	0.95	65	3.681	760.584	4.08523	1049.4	9340.88	47923.5	150.06852 65;152.04801 12;152.05703 10;152.12104 35;154.13293 10;155.01238 148;158.05894 10;161.13562 24;162.14097 10;164.15726 23;165.12615 10;165.16792 12;166.06381 113;167.07163 98;168.04106 199;170.05847 199;171.06373 11;171.11797 10;173.02306 47;175.14987 29;177.16393 16;180.18359 10;181.15968 9;182.05523 33;183.06786 10;183.19753 14;183.47398 36;183.48565 10;184.07071 524;184.08312 2478;185…
	20240729_PC_16-0_18-1-n9_750nM+PC_18-1-n9_16-0_250nM_1	POPC 750 nM vs OPPC 250 nM	PC 16:0/18:1(9)		4.975	0.554	0.677	0.938	66	3.764	760.586	4.08493	763.291	9164.5	45837.8	150.06788 16;151.10983 16;151.14584 17;152.11656 10;155.00965 73;157.09857 12;161.12901 10;163.01316 12;163.14535 26;165.03039 43;166.06249 161;167.07090 36;168.04276 155;168.05414 10;168.07827 10;170.05695 259;171.09943 10;173.01789 35;176.15461 10;179.14428 35;182.05734 28;183.06522 10;183.18876 24;183.20045 10;183.46123 9;183.47372 10;184.06949 830;184.08350 3648;184.69397 10;185.46234 10;185.…
	20240729_PC_16-0_18-1-n9_750nM+PC_18-1-n9_16-0_250nM_2	POPC 750 nM vs OPPC 250 nM	PC 16:0/18:1(9)		4.877	0.569	0.667	0.933	66	3.714	760.585	4.0949	1022.67	9257.25	45692.4	150.06768 50;151.11207 51;151.14724 13;152.04695 10;152.15449 10;154.07900 10;154.13531 10;155.00993 98;156.09355 22;159.11831 10;161.13287 10;162.13938 19;163.01585 11;163.14777 59;164.12009 10;165.16222 10;166.06148 168;167.03418 18;167.06843 42;168.04224 221;169.06230 10;169.12179 16;170.05626 174;173.02109 18;173.13156 14;177.07008 15;177.16393 10;179.00868 10;179.14038 16;180.15041 16;181.02…
	20240729_PC_16-0_18-1-n9_750nM+PC_18-1-n9_16-0_250nM_3	POPC 750 nM vs OPPC 250 nM	PC 16:0/18:1(9)		5.06	0.429	0.444	0.93	67	3.713	760.585	4.07607	895.346	9043	46150.5	150.06742 13;151.11185 44;152.04785 16;153.16384 10;154.07760 10;155.01271 70;156.07049 10;161.13273 14;163.01329 31;163.14863 10;165.02992 28;166.06215 184;167.06287 10;167.07113 78;168.04236 268;170.05872 163;171.13909 10;173.02718 46;175.14750 17;177.07468 11;181.03146 10;182.05642 77;183.04328 10;183.06657 10;183.47393 58;184.07451 1019;184.08328 4814;185.18353 10;197.07721 24;200.00410 9;203…
	20240729_Brain_MRMHR-PC-16-0_18-1_1	Brain lipid extract	PC 16:0/18:1(9)	2nd hit PC 18:1(9)/16:0_score=4.99; 3rd hit PC 16:0/18:1(12)_score=4.67	4.987	0.364	0.553	0.932	67	3.688	760.584	4.08485	897.816	14427.4	74654.1	150.06524 102;151.01476 10;151.14930 58;152.04736 22;154.56482 16;155.00969 119;161.13177 54;162.13850 22;163.01391 10;163.14555 11;164.15356 10;165.03024 52;165.12696 4;165.16195 37;166.06150 345;167.05392 10;167.07168 87;168.04312 271;170.04866 56;170.05722 266;171.06280 36;173.01805 32;175.14613 10;177.16420 10;178.16537 9;179.14437 26;181.02274 10;181.15782 8;182.05757 46;183.06236 10;183.199…
	20240729_Brain_MRMHR-PC-16-0_18-1_2	Brain lipid extract	PC 16:0/18:1(9)	2nd hit PC 18:1(9)/16:0_score=5.00; 3rd hit PC 16:0/18:1(11)_score=4.84	4.997	0.547	0.656	0.953	68	3.774	760.584	4.08563	781.172	13591.6	70260.7	150.06395 53;151.14760 10;152.11910 10;152.15413 17;155.00976 81;159.08284 15;161.57045 14;163.01333 6;165.03179 12;165.15912 14;166.06179 165;167.00529 10;167.03555 10;167.06818 48;168.04326 156;168.07664 12;169.15774 11;170.05590 131;171.06277 10;172.07457 8;173.02129 10;175.14366 10;177.16563 10;179.14080 19;182.06179 52;183.04015 13;183.06590 29;183.47612 49;184.07977 2191;189.12931 10;193.12…
	20240729_Brain_MRMHR-PC-16-0_18-1_3	Brain lipid extract	PC 16:0/18:1(9)	2nd hit PC 18:1(9)/16:0_score=5.03; 3rd hit PC 16:0/18:1(11)_score=4.72	5.032	0.513	0.607	0.957	68	3.775	760.585	4.08498	1103.1	15394.4	77731.3	150.06699 27;151.01944 10;151.14637 20;152.04697 10;153.01980 10;155.00989 98;156.04373 38;158.05801 10;161.13258 14;163.01424 10;163.15014 10;165.03177 31;165.12794 20;166.06240 155;167.07023 34;168.04137 175;170.05744 119;173.02021 17;175.14573 10;179.14421 16;180.15141 25;180.18521 10;181.02456 10;182.05744 58;183.03702 10;183.47047 81;184.08189 2949;184.66298 10;185.48133 10;187.31380 10;194.…
	20240729_NIST-SRM1950-plasma_MRMHR-PC-16-0_18-1_1	Plasma lipid extract	PC 16:0/18:1(9)	2nd hit PC 16:0/18:1(13)_score=4.67; 3rd hit PC 16:0/18:1(15)_score=4.50	4.883	0.49	0.571	0.958	67	3.684	760.584	4.09537	1127.76	10379.9	53166.7	150.06624 53;151.14673 12;152.04465 23;152.12129 9;153.00148 7;155.01040 83;158.05663 10;161.13209 18;163.01551 12;163.14665 10;164.12198 10;165.16160 10;166.06251 192;167.03114 27;167.07071 32;168.04543 252;170.05847 171;171.08790 13;173.02083 26;175.14622 25;176.15677 10;177.15613 8;177.16424 23;179.14643 10;182.01582 10;182.05880 90;183.06409 27;183.48261 10;183.85372 10;184.08209 3196;185.057…
	20240729_NIST-SRM1950-plasma_MRMHR-PC-16-0_18-1_2	Plasma lipid extract	PC 16:0/18:1(9)	2nd hit PC 16:0/18:1(12)_score=4.64; 3rd hit PC 16:0/18:1(11)_score=4.62	5.103	0.546	0.645	0.951	68	3.824	760.584	4.08583	881.395	10349.4	53078.8	150.06785 26;150.13643 27;151.10804 12;152.04720 30;153.07061 10;155.00944 57;162.13943 13;163.01645 10;163.14693 15;165.02982 48;165.16190 11;166.06350 225;167.05307 10;167.07094 69;168.04099 177;169.12193 30;170.05538 181;171.06475 19;173.01889 25;177.16333 10;179.14193 7;181.02384 10;181.15546 10;182.05531 54;183.03848 10;183.06546 10;183.47246 84;184.08147 4029;184.81274 10;185.02457 10;185.0…
	20240729_NIST-SRM1950-plasma_MRMHR-PC-16-0_18-1_3	Plasma lipid extract	PC 16:0/18:1(9)	2nd hit PC 16:0/18:1(6)_score=4.56; 3rd hit PC 16:0/18:1(13)_score=4.40	4.968	0.499	0.573	0.952	63	3.727	760.585	4.0949	934.682	10199.3	53302.3	150.06668 57;150.13773 17;152.04950 38;153.00461 10;153.16536 6;155.01033 76;161.13090 18;161.13823 42;163.01418 36;163.14987 11;165.03330 15;165.12709 34;165.16793 15;166.06414 274;166.08331 10;167.07124 53;168.04140 229;169.12544 11;170.05819 173;171.06330 12;173.02055 35;175.14987 21;179.14211 25;180.18816 15;181.00758 13;182.05576 82;183.06659 65;183.46209 10;183.47005 10;183.48465 10;184.083…
	20240729_Brain+PC-16-0_18-1-n10_100nM_MRMHR-PC-16-0_18-1_1	Brain lipid extract+100 nM of PC 16:0/18:1(8)	PC 16:0/18:1(9)	2nd hit PC 18:1(9)/16:0_score=4.94; 3rd hit PC 16:0/18:1(11)_score=4.61	4.936	0.452	0.521	0.944	67	3.683	760.584	4.09497	610.968	14092.7	74292.5	150.06844 40;151.01651 9;151.14929 20;152.04657 16;154.07227 10;155.00963 63;161.13074 11;162.00710 10;163.14448 33;164.15464 10;165.03094 31;166.06273 235;167.07020 53;168.04141 184;170.05706 314;171.06992 11;173.02250 17;177.00630 10;177.12659 12;177.16640 12;179.14553 18;180.14183 10;182.05564 50;182.16196 10;183.06432 44;183.46774 19;183.48426 11;184.08149 2585;185.05820 15;186.04918 20;194.1…
	20240729_Brain+PC-16-0_18-1-n10_100nM_MRMHR-PC-16-0_18-1_2	Brain lipid extract+100 nM of PC 16:0/18:1(8)	PC 16:0/18:1(9)	2nd hit PC 18:1(9)/16:0_score=4.89; 3rd hit PC 16:0/18:1(11)_score=4.69	4.887	0.486	0.572	0.926	67	3.671	760.585	4.10507	651.659	13920.4	72789.9	150.06573 97;151.01442 10;151.10996 42;151.14742 22;152.12661 56;154.07685 18;154.13847 8;155.00998 104;155.14048 10;159.11610 13;163.01378 28;163.14959 19;165.02804 10;165.12700 19;166.06504 199;167.03094 55;167.07036 61;168.04279 284;169.11958 25;170.05826 160;171.06692 10;173.02213 20;175.15144 9;175.58823 10;177.16650 10;179.14378 35;181.01464 35;181.02442 10;182.05808 63;183.04085 10;183.085…
	20240729_Brain+PC-16-0_18-1-n10_100nM_MRMHR-PC-16-0_18-1_3	Brain lipid extract+100 nM of PC 16:0/18:1(8)	PC 16:0/18:1(9)	2nd hit PC 18:1(9)/16:0_score=4.98; 3rd hit PC 16:0/18:1(11)_score=4.85	4.976	0.529	0.606	0.935	67	3.739	760.585	4.10457	856.177	14010.5	73504.4	150.06648 36;151.11201 24;152.04566 10;152.11608 15;154.13366 10;155.01064 141;158.05742 29;159.11828 10;161.12911 21;162.13677 10;163.10940 10;163.14781 42;165.03278 53;165.12482 21;165.16409 27;166.06328 226;167.07118 104;168.04158 269;170.05738 282;171.06757 10;172.07224 8;173.01920 28;175.14815 15;176.15632 12;176.98280 10;177.16239 16;178.13982 7;179.01140 10;179.13984 13;181.00608 10;181.02…
	20240729_Brain+PC-16-0_18-1-n10_500nM_MRMHR-PC-16-0_18-1_1	Brain lipid extract+500 nM of PC 16:0/18:1(8)	PC 16:0/18:1(9)	2nd hit PC 18:1(9)/16:0_score=4.89; 3rd hit PC 16:0/18:1(15)_score=4.55	4.887	0.421	0.467	0.945	68	3.637	760.585	4.10377	925.688	17806.8	98883.6	150.01204 10;150.06790 17;151.11059 17;151.14633 10;152.04644 34;152.06010 10;153.00025 10;153.12388 10;155.01001 137;158.05868 9;159.11327 10;161.13091 10;164.02527 10;165.03108 30;166.06207 216;167.07192 133;168.04016 401;168.05233 10;169.50012 10;170.05680 355;171.06430 10;173.02118 17;173.02979 10;174.13610 27;175.14773 16;177.12632 19;177.16285 49;179.14228 18;181.02316 12;182.05343 56;182.0…
	20240729_Brain+PC-16-0_18-1-n10_500nM_MRMHR-PC-16-0_18-1_2	Brain lipid extract+500 nM of PC 16:0/18:1(8)	PC 16:0/18:1(9)	2nd hit PC 18:1(9)/16:0_score=4.86; 3rd hit PC 16:0/18:1(13)_score=4.61	4.861	0.448	0.518	0.946	67	3.645	760.585	4.10432	1167.59	17650.4	96063	150.00834 10;150.06848 49;150.13833 10;151.10961 23;152.04575 18;152.11957 10;154.56414 10;155.01042 158;158.05499 10;161.13239 19;163.01358 20;163.14536 19;164.04753 10;165.03019 20;165.12657 10;165.16353 31;166.06187 169;167.06743 94;168.04060 433;168.05391 10;170.05682 274;171.06333 26;173.01972 23;173.13129 10;175.14849 43;175.58860 10;177.16036 10;179.14218 20;181.02507 19;182.05458 234;183.…
	20240729_Brain+PC-16-0_18-1-n10_500nM_MRMHR-PC-16-0_18-1_3	Brain lipid extract+500 nM of PC 16:0/18:1(8)	PC 16:0/18:1(9)	2nd hit PC 18:1(9)/16:0_score=4.90; 3rd hit PC 16:0/18:1(13)_score=4.53	4.904	0.523	0.62	0.958	65	3.717	760.585	4.09533	1221.48	19134.2	101849	150.06813 99;152.04587 37;153.12456 10;155.01038 121;158.05735 12;161.13718 10;163.01428 13;164.02282 10;165.02988 15;165.16095 10;166.06180 424;167.07002 64;168.04006 385;169.08589 10;170.05879 229;171.06479 10;173.02189 32;175.14900 21;177.16337 11;179.14704 15;182.05790 67;183.06742 33;183.46699 10;183.47468 10;184.08056 3766;185.05194 10;186.30751 10;191.17988 10;193.16007 13;197.07997 22;198…
	20240729_Brain+PC-16-0_18-1-n10_1uM_MRMHR-PC-16-0_18-1_1	Brain lipid extract+1000 nM of PC 16:0/18:1(8)	PC 16:0/18:1(9)	2nd hit PC 18:1(9)/16:0_score=5.05; 3rd hit PC 16:0/18:1(11)_score=4.79	5.05	0.511	0.607	0.959	68	3.783	760.584	4.09397	928.465	20864.9	116251	150.06017 15;150.06837 61;151.11100 13;151.13622 10;151.14826 13;152.04830 20;154.00179 10;154.13920 10;155.00942 82;159.07919 8;161.13129 18;163.01816 10;163.14964 20;164.15953 5;165.03393 64;165.12648 15;166.06138 415;167.01359 23;167.06141 10;167.06771 38;168.04218 346;170.05712 223;171.06319 10;171.13484 16;173.01974 29;173.12986 10;175.14604 10;177.16325 17;179.13806 10;179.17946 8;180.15114…
	20240729_Brain+PC-16-0_18-1-n10_1uM_MRMHR-PC-16-0_18-1_2	Brain lipid extract+1000 nM of PC 16:0/18:1(8)	PC 16:0/18:1(11)	2nd hit PC 18:1(11)/16:0_score=4.76; 3rd hit PC 16:0/18:1(13)_score=4.71	4.758	0.472	0.535	0.944	73	3.602	760.584	4.10378	1292.29	21641.3	119343	150.00624 10;150.04238 30;150.06605 55;150.13826 10;151.10969 42;152.04593 26;152.11799 25;153.12530 10;154.06120 10;154.56480 14;155.00885 67;156.07444 10;158.05762 22;161.12927 10;162.13774 5;163.01824 10;163.14745 49;165.03013 16;165.12579 32;165.16285 8;166.06213 186;167.06945 93;168.04251 224;170.05723 148;171.06365 11;171.09723 10;173.02064 71;179.13483 10;179.14310 27;181.02814 16;182.0575…
	20240729_Brain+PC-16-0_18-1-n10_1uM_MRMHR-PC-16-0_18-1_3	Brain lipid extract+1000 nM of PC 16:0/18:1(8)	PC 16:0/18:1(13)	2nd hit PC 18:1(13)/16:0_score=4.76; 3rd hit PC 16:0/18:1(12)_score=4.67	4.756	0.443	0.49	0.921	76	3.571	760.584	4.10345	1226.61	21046.9	115593	150.06471 92;151.11027 10;151.11569 10;151.14488 48;152.04227 84;152.05083 10;153.12562 11;155.00967 117;158.05865 51;159.11644 10;161.13313 49;163.01417 38;163.14787 28;163.37292 10;164.04481 10;165.03080 40;165.12907 28;165.16380 37;166.06287 388;167.00733 7;167.07099 109;168.04121 347;168.07719 10;169.12103 13;169.15924 16;170.05776 347;171.06825 10;171.11054 10;173.02056 20;173.13252 12;175.1…
