# Supplementary material for: MS-DIAL 5 multimodal mass spectrometry data mining unveils lipidome complexities
Source: Nat Commun. 2024 Nov 28;15:9903. doi: 10.1038/s41467-024-54137-w (PMC11605090; doi:10.1038/s41467-024-54137-w)
Supplement: Supplementary file 11 — Supplementary Data 8 [file 41467_2024_54137_MOESM11_ESM.xlsx]

## Sheet: Supplementary Data 8
	Supplementary Data 8. Annotation results using CID-MS/MS and EAD-MS/MS for mouse eye lipidome
		SN_DB	OH_DB	SN	OH	DB	MSL	SL	Total
	POS-EAD-MS/MS (SPE)	16	4	30	10	2	56	0	118
	POS-EAD-MS/MS (B&D)	34	8	88	53	42	341	0	566
	POS-CID-MS/MS (B&D)	0	0	0	0	0	681	90	771
	NEG-CID-MS/MS (B&D)	0	0	0	0	0	567	26	593
	SPE means solid phase extraction
	B&D means a modified bligh and dyer lipid extraction method described in online method (also see https://doi.org/10.1021/acs.analchem.4c03230)
	The definitions of SN_DB, OH_DB, SN, OH, DB, MSL, SL were the same as used in Figure 2.
	The above results were based on LC-MS/MS data analyzing four biological replicates.
