# Supplementary material for: MS-DIAL 5 multimodal mass spectrometry data mining unveils lipidome complexities
Source: Nat Commun. 2024 Nov 28;15:9903. doi: 10.1038/s41467-024-54137-w (PMC11605090; doi:10.1038/s41467-024-54137-w)
Supplement: Supplementary file 12 — Supplementary Data 9 [file 41467_2024_54137_MOESM12_ESM.xlsx]

## Sheet: Supplementary Data 9
Supplementary Data 9. Database of species/tissue-specific m/z and collision-cross section values of lipids
Metabolite name	m/z	Formula	source name	Metabobank ID	[M+H]+	[M+NH4]+	[M+Na]+	[M-H]-	[M+HCOO]-	[M+CH3COO]-	[M+H-H2O]+	[M+K]+	[M+Li]+
FA 16:0(2OH)	271.228	C16H32O3	back_skin	MTBKS215	171.035	170.77	170.855	169.568	170.858	170.821	169.568	171.004	171.035
FA 17:0(2OH)	285.243	C17H34O3	back_skin	MTBKS215	177.367	177.147	177.192	174.244	177.264	177.107	174.244	177.409	177.367
FA 18:0(2OH)	299.259	C18H36O3	back_skin	MTBKS215	182.604	182.368	182.452	179.543	182.525	182.368	179.543	182.67	182.604
FA 18:1(2OH)	297.243	C18H34O3	back_skin	MTBKS215	181.472	181.26	181.18	178.461	181.227	181.07	178.461	181.397	181.472
FA 19:1(2OH)	311.259	C19H36O3	back_skin	MTBKS215	187.567	186.785	186.706	183.789	186.784	186.627	183.789	186.954	187.567
FA 22:0(2OH)	355.322	C22H44O3	back_skin	MTBKS215	196.929	196.517	196.724	191.309	196.941	196.935	191.309	196.941	196.929
FA 24:0(2OH)	383.353	C24H48O3	back_skin	MTBKS215	209.991	209.579	209.786	203.283	209.987	210.003	203.283	209.988	209.991
FA 25:0(2OH)	397.369	C25H50O3	back_skin	MTBKS215	209.452	209.055	209.182	202.31	209.393	209.408	202.31	209.384	209.452
FA 26:0(2OH)	411.384	C26H52O3	back_skin	MTBKS215	218.084	217.672	217.843	209.99	218.064	218.076	209.99	218.048	218.084
FA 28:0(2OH)	439.416	C28H56O3	back_skin	MTBKS215	221.66	221.251	221.345	211.568	221.532	221.545	211.568	221.517	221.66
FA 16:0(2OH)	271.228	C16H32O3	ear_skin	MTBKS215	171.035	170.77	170.855	169.568	170.858	170.821	169.568	171.004	171.035
FA 17:0(2OH)	285.243	C17H34O3	ear_skin	MTBKS215	177.367	177.147	177.192	174.244	177.264	177.107	174.244	177.409	177.367
FA 18:0(2OH)	299.259	C18H36O3	ear_skin	MTBKS215	182.604	182.368	182.452	179.543	182.525	182.368	179.543	182.67	182.604
FA 18:1(2OH)	297.243	C18H34O3	ear_skin	MTBKS215	181.472	181.26	181.18	178.461	181.227	181.07	178.461	181.397	181.472
FA 21:0(2OH)	341.306	C21H42O3	ear_skin	MTBKS215	195.808	195.384	194.818	190.049	193.369	193.444	190.049	193.327	195.808
FA 22:0(2OH)	355.322	C22H44O3	ear_skin	MTBKS215	196.929	196.517	196.724	191.309	196.941	196.935	191.309	196.941	196.929
FA 23:0(2OH)	369.337	C23H46O3	ear_skin	MTBKS215	209.404	208.98	208.365	203.698	206.825	207.277	203.698	206.816	209.404
FA 24:0(2OH)	383.353	C24H48O3	ear_skin	MTBKS215	209.991	209.579	209.786	203.283	209.987	210.003	203.283	209.988	209.991
FA 25:0(2OH)	397.369	C25H50O3	ear_skin	MTBKS215	209.452	209.055	209.182	202.31	209.393	209.408	202.31	209.384	209.452
FA 26:0(2OH)	411.384	C26H52O3	ear_skin	MTBKS215	218.084	217.672	217.843	209.99	218.064	218.076	209.99	218.048	218.084
FA 27:0(2OH)	425.4	C27H54O3	ear_skin	MTBKS215	218.868	218.412	218.298	211.802	216.767	217.436	211.802	216.742	218.868
FA 28:0(2OH)	439.416	C28H56O3	ear_skin	MTBKS215	221.66	221.251	221.345	211.568	221.532	221.545	211.568	221.517	221.66
FA 16:0(2OH)	271.228	C16H32O3	feces	MTBKS215	171.035	170.77	170.855	169.568	170.858	170.821	169.568	171.004	171.035
FA 17:0(2OH)	285.243	C17H34O3	feces	MTBKS215	177.367	177.147	177.192	174.244	177.264	177.107	174.244	177.409	177.367
FA 18:0(2OH)	299.259	C18H36O3	feces	MTBKS215	182.604	182.368	182.452	179.543	182.525	182.368	179.543	182.67	182.604
FA 20:0(2OH)	327.291	C20H40O3	feces	MTBKS215	192.094	191.858	192.065	185.683	192.128	191.971	185.683	192.283	192.094
FA 21:0(2OH)	341.306	C21H42O3	feces	MTBKS215	195.808	195.384	194.818	190.049	193.369	193.444	190.049	193.327	195.808
FA 22:0(2OH)	355.322	C22H44O3	feces	MTBKS215	196.929	196.517	196.724	191.309	196.941	196.935	191.309	196.941	196.929
FA 22:1(2OH)	353.306	C22H42O3	feces	MTBKS215	195.7	195.445	195.446	190.677	195.364	195.208	190.677	195.663	195.7
FA 23:0(2OH)	369.337	C23H46O3	feces	MTBKS215	209.404	208.98	208.365	203.698	206.825	207.277	203.698	206.816	209.404
FA 24:0(2OH)	383.353	C24H48O3	feces	MTBKS215	209.991	209.579	209.786	203.283	209.987	210.003	203.283	209.988	209.991
FA 24:1(2OH)	381.337	C24H46O3	feces	MTBKS215	207.393	207.195	207.195	201.815	207.432	207.497	201.815	207.398	207.393
FA 24:2(2OH)	379.322	C24H44O3	feces	MTBKS215	205.676	205.611	205.611	201.784	205.867	205.71	201.784	205.85	205.676
FA 25:0(2OH)	397.369	C25H50O3	feces	MTBKS215	209.452	209.055	209.182	202.31	209.393	209.408	202.31	209.384	209.452
FA 25:1(2OH)	395.353	C25H48O3	feces	MTBKS215	207.398	206.63	206.594	201.537	206.841	206.851	201.537	206.807	207.398
FA 26:0(2OH)	411.384	C26H52O3	feces	MTBKS215	218.084	217.672	217.843	209.99	218.064	218.076	209.99	218.048	218.084
FA 28:0(2OH)	439.416	C28H56O3	feces	MTBKS215	221.66	221.251	221.345	211.568	221.532	221.545	211.568	221.517	221.66
FA 28:6(2OH)	427.322	C28H44O3	feces	MTBKS215	212.508	212.619	212.516	207.563	210.968	210.826	207.563	210.951	212.508
FA 24:0(2OH)	383.353	C24H48O3	kidney	MTBKS215	209.991	209.579	209.786	203.283	209.987	210.003	203.283	209.988	209.991
FA 16:0(2OH)	271.228	C16H32O3	liver	MTBKS215	171.035	170.77	170.855	169.568	170.858	170.821	169.568	171.004	171.035
FA 18:0(2OH)	299.259	C18H36O3	liver	MTBKS215	182.604	182.368	182.452	179.543	182.525	182.368	179.543	182.67	182.604
FA 14:0(2OH)	243.197	C14H28O3	lung	MTBKS215	164.913	164.663	164.747	163.339	164.751	164.713	163.339	164.896	164.913
FA 18:0(2OH)	299.259	C18H36O3	lung	MTBKS215	182.604	182.368	182.452	179.543	182.525	182.368	179.543	182.67	182.604
FA 18:0(2OH)	299.259	C18H36O3	lung	MTBKS215	182.604	182.368	182.452	179.543	182.525	182.368	179.543	182.67	182.604
FA 24:0(2OH)	383.353	C24H48O3	lung	MTBKS215	209.991	209.579	209.786	203.283	209.987	210.003	203.283	209.988	209.991
FA 24:0(2OH)	383.353	C24H48O3	lung	MTBKS215	209.991	209.579	209.786	203.283	209.987	210.003	203.283	209.988	209.991
PC O-41:2;O|PC O-24:0_17:2;O	916.701	C49H96NO8P	lung	MTBKS215	308.688	309.122	309.526	298.12	309.808	307.034	298.12	309.808	308.688
FA 16:0(2OH)	271.228	C16H32O3	mesentery	MTBKS215	171.035	170.77	170.855	169.568	170.858	170.821	169.568	171.004	171.035
FA 20:4(2OH)	319.228	C20H32O3	spleen	MTBKS215	184.056	184.248	184.162	181.948	184.075	183.625	181.948	184.374	184.056
TG O-56:6|TG O-16:0_18:1_22:5	910.822	C59H104O5	liver	MTBKS215	317.028	317.91	318.644	314.879	320.011	316.959	314.879	320.011	317.028
TG O-56:6|TG O-16:0_18:1_22:5	910.822	C59H104O5	lung	MTBKS215	317.028	317.91	318.644	314.879	320.011	316.959	314.879	320.011	317.028
TG O-56:6|TG O-16:0_18:1_22:5	910.822	C59H104O5	mesentery	MTBKS215	317.028	317.91	318.644	314.879	320.011	316.959	314.879	320.011	317.028
TG O-56:6|TG O-16:0_18:1_22:5	910.822	C59H104O5	back_skin	MTBKS215	317.028	317.91	318.644	314.879	320.011	316.959	314.879	320.011	317.028
TG 56:0|TG 16:0_18:0_22:0	936.895	C59H114O6	small_intestine	MTBKS215	327.188	328.114	325.889	323.199	326.16	324.799	323.199	326.16	327.188
TG O-54:1|TG O-20:0_16:0_18:1	892.869	C57H110O5	liver	MTBKS215	321.298	322.371	320.755	313.666	321.099	319.373	313.666	321.099	321.298
TG O-54:1|TG O-20:0_16:0_18:1	892.869	C57H110O5	liver	MTBKS215	321.298	322.371	320.755	313.666	321.099	319.373	313.666	321.099	321.298
TG O-54:1|TG O-20:0_16:0_18:1	892.869	C57H110O5	lung	MTBKS215	321.298	322.371	320.755	313.666	321.099	319.373	313.666	321.099	321.298
TG O-54:1|TG O-20:0_16:0_18:1	892.869	C57H110O5	mesentery	MTBKS215	321.298	322.371	320.755	313.666	321.099	319.373	313.666	321.099	321.298
TG O-54:1|TG O-20:0_16:0_18:1	892.869	C57H110O5	plasma	MTBKS215	321.298	322.371	320.755	313.666	321.099	319.373	313.666	321.099	321.298
TG O-54:1|TG O-20:0_16:0_18:1	892.869	C57H110O5	small_intestine	MTBKS215	321.298	322.371	320.755	313.666	321.099	319.373	313.666	321.099	321.298
TG O-54:1|TG O-20:0_16:0_18:1	892.869	C57H110O5	spleen	MTBKS215	321.298	322.371	320.755	313.666	321.099	319.373	313.666	321.099	321.298
TG O-58:8|TG O-18:1_18:1_22:6	934.822	C61H104O5	ear_skin	MTBKS215	319.307	320.284	320.522	318.049	321.07	318.929	318.049	321.375	319.307
TG O-58:8|TG O-18:1_18:1_22:6	934.822	C61H104O5	kidney	MTBKS215	319.307	320.284	320.522	318.049	321.07	318.929	318.049	321.375	319.307
TG 60:2|TG 18:0_18:1_24:1	988.927	C63H118O6	lung	MTBKS215	333.958	334.673	333.391	330.272	332.945	332.156	330.272	332.945	333.958
TG O-60:2|TG O-18:0_20:1_22:1	974.947	C63H120O5	ear_skin	MTBKS215	332.735	333.299	332.676	328.953	332.841	331.853	328.953	332.841	332.735
TG O-60:2|TG O-18:0_20:1_22:1	974.947	C63H120O5	back_skin	MTBKS215	332.735	333.299	332.676	328.953	332.841	331.853	328.953	332.841	332.735
TG O-58:1|TG O-18:0_20:0_20:1	948.932	C61H118O5	ear_skin	MTBKS215	329.742	330.541	329.726	325.833	330.07	328.569	325.833	330.07	329.742
TG O-58:1|TG O-18:0_20:0_20:1	948.932	C61H118O5	back_skin	MTBKS215	329.742	330.541	329.726	325.833	330.07	328.569	325.833	330.07	329.742
TG O-50:2|TG O-16:0_16:1_18:1	834.791	C53H100O5	ear_skin	MTBKS215	307.466	308.022	308.496	301.065	309.403	307.428	301.065	309.403	307.466
TG O-50:2|TG O-16:0_16:1_18:1	834.791	C53H100O5	feces	MTBKS215	307.466	308.022	308.496	301.065	309.403	307.428	301.065	309.403	307.466
TG O-50:2|TG O-16:0_16:1_18:1	834.791	C53H100O5	spleen	MTBKS215	307.466	308.022	308.496	301.065	309.403	307.428	301.065	309.403	307.466
TG 59:2|TG 18:0_23:0_18:2	974.911	C62H116O6	small_intestine	MTBKS215	330.572	331.286	329.558	326.913	329.722	328.829	326.913	329.722	330.572
TG O-56:5|TG O-16:0_18:1_22:4	912.838	C59H106O5	lung	MTBKS215	319.461	320.376	320.298	316.67	321.372	318.738	316.67	321.372	319.461
TG O-56:5|TG O-16:0_18:1_22:4	912.838	C59H106O5	spleen	MTBKS215	319.461	320.376	320.298	316.67	321.372	318.738	316.67	321.372	319.461
TG O-54:1|TG O-16:0_18:0_20:1	892.869	C57H110O5	ear_skin	MTBKS215	320.689	321.762	320.267	313.057	320.61	318.885	313.057	320.61	320.689
TG O-54:1|TG O-16:0_18:0_20:1	892.869	C57H110O5	feces	MTBKS215	320.689	321.762	320.267	313.057	320.61	318.885	313.057	320.61	320.689
TG O-50:2|TG O-16:0_16:0_18:2	834.791	C53H100O5	kidney	MTBKS215	307.635	308.19	308.851	301.234	309.772	307.587	301.234	309.759	307.635
TG O-50:2|TG O-16:0_16:0_18:2	834.791	C53H100O5	mesentery	MTBKS215	307.635	308.19	308.851	301.234	309.772	307.587	301.234	309.759	307.635
TG O-50:2|TG O-16:0_16:0_18:2	834.791	C53H100O5	plasma	MTBKS215	307.635	308.19	308.851	301.234	309.772	307.587	301.234	309.759	307.635
TG O-50:2|TG O-16:0_16:0_18:2	834.791	C53H100O5	small_intestine	MTBKS215	307.635	308.19	308.851	301.234	309.772	307.587	301.234	309.759	307.635
TG O-50:2|TG O-16:0_16:0_18:2	834.791	C53H100O5	bone_marrow	MTBKS215	307.635	308.19	308.851	301.234	309.772	307.587	301.234	309.759	307.635
TG O-54:2|TG O-16:0_18:1_20:1	890.854	C57H108O5	ear_skin	MTBKS215	316.526	318.037	317.158	310.373	318.065	316.102	310.373	318.065	316.526
TG O-56:1|TG O-22:0_16:0_18:1	920.901	C59H114O5	liver	MTBKS215	325.427	326.226	325.363	320.877	325.707	324.207	320.877	325.707	325.427
TG O-56:1|TG O-22:0_16:0_18:1	920.901	C59H114O5	mesentery	MTBKS215	325.427	326.226	325.363	320.877	325.707	324.207	320.877	325.707	325.427
TG O-56:1|TG O-22:0_16:0_18:1	920.901	C59H114O5	small_intestine	MTBKS215	325.427	326.226	325.363	320.877	325.707	324.207	320.877	325.707	325.427
TG O-56:1|TG O-22:0_16:0_18:1	920.901	C59H114O5	spleen	MTBKS215	325.427	326.226	325.363	320.877	325.707	324.207	320.877	325.707	325.427
TG 56:0|TG 16:0_16:0_24:0	936.895	C59H114O6	ear_skin	MTBKS215	327.439	328.366	325.253	323.536	325.524	324.163	323.536	325.524	327.439
TG 56:0|TG 16:0_16:0_24:0	936.895	C59H114O6	lung	MTBKS215	327.439	328.366	325.253	323.536	325.524	324.163	323.536	325.524	327.439
TG 56:0|TG 16:0_16:0_24:0	936.895	C59H114O6	mesentery	MTBKS215	327.439	328.366	325.253	323.536	325.524	324.163	323.536	325.524	327.439
TG 60:3|TG 24:0_18:1_18:2	986.911	C63H116O6	large_intestine	MTBKS215	330.743	331.391	330.398	327.243	330.446	329.553	327.243	330.446	330.743
TG 60:3|TG 24:0_18:1_18:2	986.911	C63H116O6	plasma	MTBKS215	330.743	331.391	330.398	327.243	330.446	329.553	327.243	330.446	330.743
TG 60:3|TG 24:0_18:1_18:2	986.911	C63H116O6	small_intestine	MTBKS215	330.743	331.391	330.398	327.243	330.446	329.553	327.243	330.446	330.743
TG 60:3|TG 24:0_18:1_18:2	986.911	C63H116O6	back_skin	MTBKS215	330.743	331.391	330.398	327.243	330.446	329.553	327.243	330.446	330.743
TG 57:0|TG 16:0_18:0_23:0	950.911	C60H116O6	small_intestine	MTBKS215	329.673	330.6	328.424	325.843	328.695	327.398	325.843	328.695	329.673
TG 60:5|TG 18:0_18:1_24:4	982.88	C63H112O6	lung	MTBKS215	329.203	330.087	328.957	325.79	328.635	327.79	325.79	328.635	329.203
TG O-54:2|TG O-20:0_16:0_18:2	890.854	C57H108O5	plasma	MTBKS215	317.041	318.538	317.611	311.411	318.387	316.716	311.411	318.374	317.041
TG O-54:2|TG O-20:0_16:0_18:2	890.854	C57H108O5	small_intestine	MTBKS215	317.041	318.538	317.611	311.411	318.387	316.716	311.411	318.374	317.041
TG O-54:2|TG O-20:0_16:0_18:2	890.854	C57H108O5	spleen	MTBKS215	317.041	318.538	317.611	311.411	318.387	316.716	311.411	318.374	317.041
TG 61:3|TG 25:0_18:1_18:2	1000.93	C64H118O6	mesentery	MTBKS215	333.99	334.638	333.651	330.424	333.693	332.8	330.424	333.693	333.99
TG 61:3|TG 25:0_18:1_18:2	1000.93	C64H118O6	small_intestine	MTBKS215	333.99	334.638	333.651	330.424	333.693	332.8	330.424	333.693	333.99
TG O-50:1|TG O-16:0_16:0_18:1	836.807	C53H102O5	ear_skin	MTBKS215	308.642	309.382	309.317	302.114	310.225	307.467	302.114	310.225	308.642
TG O-50:1|TG O-16:0_16:0_18:1	836.807	C53H102O5	kidney	MTBKS215	308.642	309.382	309.317	302.114	310.225	307.467	302.114	310.225	308.642
TG O-50:1|TG O-16:0_16:0_18:1	836.807	C53H102O5	large_intestine	MTBKS215	308.642	309.382	309.317	302.114	310.225	307.467	302.114	310.225	308.642
TG O-50:1|TG O-16:0_16:0_18:1	836.807	C53H102O5	lung	MTBKS215	308.642	309.382	309.317	302.114	310.225	307.467	302.114	310.225	308.642
TG O-50:1|TG O-16:0_16:0_18:1	836.807	C53H102O5	mesentery	MTBKS215	308.642	309.382	309.317	302.114	310.225	307.467	302.114	310.225	308.642
TG O-50:1|TG O-16:0_16:0_18:1	836.807	C53H102O5	muscle	MTBKS215	308.642	309.382	309.317	302.114	310.225	307.467	302.114	310.225	308.642
TG O-50:1|TG O-16:0_16:0_18:1	836.807	C53H102O5	small_intestine	MTBKS215	308.642	309.382	309.317	302.114	310.225	307.467	302.114	310.225	308.642
TG O-50:1|TG O-16:0_16:0_18:1	836.807	C53H102O5	spleen	MTBKS215	308.642	309.382	309.317	302.114	310.225	307.467	302.114	310.225	308.642
TG O-50:1|TG O-16:0_16:0_18:1	836.807	C53H102O5	back_skin	MTBKS215	308.642	309.382	309.317	302.114	310.225	307.467	302.114	310.225	308.642
TG O-50:1|TG O-16:0_16:0_18:1	836.807	C53H102O5	bone_marrow	MTBKS215	308.642	309.382	309.317	302.114	310.225	307.467	302.114	310.225	308.642
TG 62:3|TG 18:1_18:1_26:1	1014.94	C65H120O6	ear_skin	MTBKS215	336.919	337.096	336.478	335.935	336.197	335.408	335.935	336.197	336.919
TG 62:3|TG 18:1_18:1_26:1	1014.94	C65H120O6	mesentery	MTBKS215	336.919	337.096	336.478	335.935	336.197	335.408	335.935	336.197	336.919
TG 62:3|TG 18:1_18:1_26:1	1014.94	C65H120O6	mesentery	MTBKS215	336.919	337.096	336.478	335.935	336.197	335.408	335.935	336.197	336.919
TG 62:3|TG 18:1_18:1_26:1	1014.94	C65H120O6	small_intestine	MTBKS215	336.919	337.096	336.478	335.935	336.197	335.408	335.935	336.197	336.919
TG 62:3|TG 18:1_18:1_26:1	1014.94	C65H120O6	small_intestine	MTBKS215	336.919	337.096	336.478	335.935	336.197	335.408	335.935	336.197	336.919
TG O-56:1|TG O-16:0_20:0_20:1	920.901	C59H114O5	ear_skin	MTBKS215	325.178	325.978	325.143	320.699	325.476	323.977	320.699	325.487	325.178
TG O-56:1|TG O-16:0_20:0_20:1	920.901	C59H114O5	back_skin	MTBKS215	325.178	325.978	325.143	320.699	325.476	323.977	320.699	325.487	325.178
TG O-56:7|TG O-16:0_18:1_22:6	908.807	C59H102O5	kidney	MTBKS215	318.059	319.11	319.274	315.034	319.822	317.51	315.034	320.127	318.059
TG 59:1|TG 18:0_23:0_18:1	976.927	C62H118O6	small_intestine	MTBKS215	331.144	331.806	330.04	327.285	330.131	328.768	327.285	330.131	331.144
TG 62:4|TG 18:1_26:1_18:2	1012.93	C65H118O6	ear_skin	MTBKS215	334.976	335.565	335.163	333.436	335.206	334.313	333.436	335.206	334.976
TG 62:4|TG 18:1_26:1_18:2	1012.93	C65H118O6	mesentery	MTBKS215	334.976	335.565	335.163	333.436	335.206	334.313	333.436	335.206	334.976
TG 62:4|TG 18:1_26:1_18:2	1012.93	C65H118O6	small_intestine	MTBKS215	334.976	335.565	335.163	333.436	335.206	334.313	333.436	335.206	334.976
TG 62:4|TG 18:1_26:1_18:2	1012.93	C65H118O6	back_skin	MTBKS215	334.976	335.565	335.163	333.436	335.206	334.313	333.436	335.206	334.976
TG O-48:1|TG O-16:0_14:0_18:1	808.775	C51H98O5	large_intestine	MTBKS215	300.341	300.982	301.072	291.944	302.056	300.332	291.944	301.743	300.341
TG 60:4|TG 18:1_24:1_18:2	984.895	C63H114O6	ear_skin	MTBKS215	329.388	330.3	329.266	325.91	328.928	328.034	325.91	328.953	329.388
TG 60:4|TG 18:1_24:1_18:2	984.895	C63H114O6	large_intestine	MTBKS215	329.388	330.3	329.266	325.91	328.928	328.034	325.91	328.953	329.388
TG 60:4|TG 18:1_24:1_18:2	984.895	C63H114O6	liver	MTBKS215	329.388	330.3	329.266	325.91	328.928	328.034	325.91	328.953	329.388
TG 60:4|TG 18:1_24:1_18:2	984.895	C63H114O6	lung	MTBKS215	329.388	330.3	329.266	325.91	328.928	328.034	325.91	328.953	329.388
TG 60:4|TG 18:1_24:1_18:2	984.895	C63H114O6	mesentery	MTBKS215	329.388	330.3	329.266	325.91	328.928	328.034	325.91	328.953	329.388
TG 60:4|TG 18:1_24:1_18:2	984.895	C63H114O6	small_intestine	MTBKS215	329.388	330.3	329.266	325.91	328.928	328.034	325.91	328.953	329.388
TG 60:4|TG 18:1_24:1_18:2	984.895	C63H114O6	spleen	MTBKS215	329.388	330.3	329.266	325.91	328.928	328.034	325.91	328.953	329.388
TG 60:4|TG 18:1_24:1_18:2	984.895	C63H114O6	back_skin	MTBKS215	329.388	330.3	329.266	325.91	328.928	328.034	325.91	328.953	329.388
TG O-56:2|TG O-22:1_16:0_18:1	918.885	C59H112O5	liver	MTBKS215	322.947	323.667	323.15	318.524	323.494	322.567	318.524	323.494	322.947
TG O-56:2|TG O-22:1_16:0_18:1	918.885	C59H112O5	lung	MTBKS215	322.947	323.667	323.15	318.524	323.494	322.567	318.524	323.494	322.947
TG O-56:2|TG O-22:1_16:0_18:1	918.885	C59H112O5	mesentery	MTBKS215	322.947	323.667	323.15	318.524	323.494	322.567	318.524	323.494	322.947
TG O-56:2|TG O-22:1_16:0_18:1	918.885	C59H112O5	spleen	MTBKS215	322.947	323.667	323.15	318.524	323.494	322.567	318.524	323.494	322.947
TG 60:6|TG 18:1_20:1_22:4	980.864	C63H110O6	large_intestine	MTBKS215	327.891	328.854	328.649	323.524	328.343	327.176	323.524	328.432	327.891
TG 60:6|TG 18:1_20:1_22:4	980.864	C63H110O6	lung	MTBKS215	327.891	328.854	328.649	323.524	328.343	327.176	323.524	328.432	327.891
TG 60:6|TG 18:1_20:1_22:4	980.864	C63H110O6	spleen	MTBKS215	327.891	328.854	328.649	323.524	328.343	327.176	323.524	328.432	327.891
TG 60:6|TG 18:1_20:1_22:4	980.864	C63H110O6	bone_marrow	MTBKS215	327.891	328.854	328.649	323.524	328.343	327.176	323.524	328.432	327.891
TG 60:3|TG 18:1_20:1_22:1	986.911	C63H116O6	liver	MTBKS215	332.005	332.654	330.93	328.44	330.786	329.998	328.44	330.786	332.005
TG 59:2|TG 23:0_18:1_18:1	974.911	C62H116O6	large_intestine	MTBKS215	331.532	332.247	330.845	327.693	330.937	330.148	327.693	330.937	331.532
TG 59:2|TG 23:0_18:1_18:1	974.911	C62H116O6	mesentery	MTBKS215	331.532	332.247	330.845	327.693	330.937	330.148	327.693	330.937	331.532
TG 59:2|TG 23:0_18:1_18:1	974.911	C62H116O6	small_intestine	MTBKS215	331.532	332.247	330.845	327.693	330.937	330.148	327.693	330.937	331.532
TG 59:2|TG 23:0_18:1_18:1	974.911	C62H116O6	back_skin	MTBKS215	331.532	332.247	330.845	327.693	330.937	330.148	327.693	330.937	331.532
TG 61:2|TG 25:0_18:1_18:1	1002.94	C64H120O6	mesentery	MTBKS215	336.276	336.52	335.433	334.01	335.08	334.291	334.01	335.08	336.276
TG 61:2|TG 25:0_18:1_18:1	1002.94	C64H120O6	mesentery	MTBKS215	336.276	336.52	335.433	334.01	335.08	334.291	334.01	335.08	336.276
TG 61:2|TG 25:0_18:1_18:1	1002.94	C64H120O6	small_intestine	MTBKS215	336.276	336.52	335.433	334.01	335.08	334.291	334.01	335.08	336.276
TG 58:3|TG 18:0_22:1_18:2	958.88	C61H112O6	small_intestine	MTBKS215	327.009	327.814	326.728	323.399	326.892	325.999	323.399	326.892	327.009
TG 59:1|TG 16:0_25:0_18:1	976.927	C62H118O6	mesentery	MTBKS215	331.573	332.236	330.489	327.714	330.555	329.191	327.714	330.58	331.573
TG 56:1|TG 16:0_22:0_18:1	934.88	C59H112O6	ear_skin	MTBKS215	326.424	327.296	325.749	322.435	326.02	324.659	322.435	326.02	326.424
TG 56:1|TG 16:0_22:0_18:1	934.88	C59H112O6	large_intestine	MTBKS215	326.424	327.296	325.749	322.435	326.02	324.659	322.435	326.02	326.424
TG 56:1|TG 16:0_22:0_18:1	934.88	C59H112O6	liver	MTBKS215	326.424	327.296	325.749	322.435	326.02	324.659	322.435	326.02	326.424
TG 56:1|TG 16:0_22:0_18:1	934.88	C59H112O6	lung	MTBKS215	326.424	327.296	325.749	322.435	326.02	324.659	322.435	326.02	326.424
TG 56:1|TG 16:0_22:0_18:1	934.88	C59H112O6	mesentery	MTBKS215	326.424	327.296	325.749	322.435	326.02	324.659	322.435	326.02	326.424
TG 56:1|TG 16:0_22:0_18:1	934.88	C59H112O6	plasma	MTBKS215	326.424	327.296	325.749	322.435	326.02	324.659	322.435	326.02	326.424
TG 56:1|TG 16:0_22:0_18:1	934.88	C59H112O6	small_intestine	MTBKS215	326.424	327.296	325.749	322.435	326.02	324.659	322.435	326.02	326.424
TG 56:1|TG 16:0_22:0_18:1	934.88	C59H112O6	back_skin	MTBKS215	326.424	327.296	325.749	322.435	326.02	324.659	322.435	326.02	326.424
TG 60:1|TG 18:0_24:0_18:1	990.942	C63H120O6	mesentery	MTBKS215	333.825	334.527	333.062	330.354	332.577	331.788	330.354	332.577	333.825
TG O-56:3|TG O-20:0_18:1_18:2	916.869	C59H110O5	ear_skin	MTBKS215	320.631	321.448	321.036	316.402	321.524	320.018	316.402	321.524	320.631
TG O-56:3|TG O-20:0_18:1_18:2	916.869	C59H110O5	liver	MTBKS215	320.631	321.448	321.036	316.402	321.524	320.018	316.402	321.524	320.631
TG O-56:3|TG O-20:0_18:1_18:2	916.869	C59H110O5	plasma	MTBKS215	320.631	321.448	321.036	316.402	321.524	320.018	316.402	321.524	320.631
TG 60:3|TG 18:1_18:1_24:1	986.911	C63H116O6	large_intestine	MTBKS215	331.778	332.427	331.524	328.278	331.418	330.63	328.278	331.418	331.778
TG 60:3|TG 18:1_18:1_24:1	986.911	C63H116O6	lung	MTBKS215	331.778	332.427	331.524	328.278	331.418	330.63	328.278	331.418	331.778
TG 60:3|TG 18:1_18:1_24:1	986.911	C63H116O6	mesentery	MTBKS215	331.778	332.427	331.524	328.278	331.418	330.63	328.278	331.418	331.778
TG 60:3|TG 18:1_18:1_24:1	986.911	C63H116O6	mesentery	MTBKS215	331.778	332.427	331.524	328.278	331.418	330.63	328.278	331.418	331.778
TG 60:3|TG 18:1_18:1_24:1	986.911	C63H116O6	mesentery	MTBKS215	331.778	332.427	331.524	328.278	331.418	330.63	328.278	331.418	331.778
TG 60:3|TG 18:1_18:1_24:1	986.911	C63H116O6	small_intestine	MTBKS215	331.778	332.427	331.524	328.278	331.418	330.63	328.278	331.418	331.778
TG 60:3|TG 18:1_18:1_24:1	986.911	C63H116O6	spleen	MTBKS215	331.778	332.427	331.524	328.278	331.418	330.63	328.278	331.418	331.778
TG 60:3|TG 18:1_18:1_24:1	986.911	C63H116O6	spleen	MTBKS215	331.778	332.427	331.524	328.278	331.418	330.63	328.278	331.418	331.778
TG 60:3|TG 18:1_18:1_24:1	986.911	C63H116O6	back_skin	MTBKS215	331.778	332.427	331.524	328.278	331.418	330.63	328.278	331.418	331.778
TG 58:2|TG 18:0_22:0_18:2	960.895	C61H114O6	small_intestine	MTBKS215	327.768	328.655	327.124	324.002	327.288	326.395	324.002	327.288	327.768
TG O-56:5|TG O-20:3_18:1_18:1	912.838	C59H106O5	mesentery	MTBKS215	318.562	319.477	319.325	315.758	320.51	318.211	315.758	320.51	318.562
TG 60:1|TG 16:0_26:0_18:1	990.942	C63H120O6	ear_skin	MTBKS215	333.986	334.637	333.147	330.533	332.7	331.912	330.533	332.7	333.986
TG 60:1|TG 16:0_26:0_18:1	990.942	C63H120O6	mesentery	MTBKS215	333.986	334.637	333.147	330.533	332.7	331.912	330.533	332.7	333.986
TG 59:3|TG 23:0_18:1_18:2	972.895	C62H114O6	large_intestine	MTBKS215	328.997	329.646	328.721	325.388	328.87	327.977	325.388	328.87	328.997
TG 59:3|TG 23:0_18:1_18:2	972.895	C62H114O6	mesentery	MTBKS215	328.997	329.646	328.721	325.388	328.87	327.977	325.388	328.87	328.997
TG 59:3|TG 23:0_18:1_18:2	972.895	C62H114O6	small_intestine	MTBKS215	328.997	329.646	328.721	325.388	328.87	327.977	325.388	328.87	328.997
TG 59:3|TG 23:0_18:1_18:2	972.895	C62H114O6	back_skin	MTBKS215	328.997	329.646	328.721	325.388	328.87	327.977	325.388	328.87	328.997
TG O-50:2|TG O-18:1_16:0_16:1	834.791	C53H100O5	large_intestine	MTBKS215	307.775	308.173	308.339	301.361	309.247	307.21	301.361	309.247	307.775
TG O-50:2|TG O-18:1_16:0_16:1	834.791	C53H100O5	back_skin	MTBKS215	307.775	308.173	308.339	301.361	309.247	307.21	301.361	309.247	307.775
TG 60:2|TG 24:0_18:1_18:1	988.927	C63H118O6	large_intestine	MTBKS215	333.855	334.569	333.178	330.168	332.731	331.943	330.168	332.731	333.855
TG 60:2|TG 24:0_18:1_18:1	988.927	C63H118O6	liver	MTBKS215	333.855	334.569	333.178	330.168	332.731	331.943	330.168	332.731	333.855
TG 60:2|TG 24:0_18:1_18:1	988.927	C63H118O6	mesentery	MTBKS215	333.855	334.569	333.178	330.168	332.731	331.943	330.168	332.731	333.855
TG 60:2|TG 24:0_18:1_18:1	988.927	C63H118O6	small_intestine	MTBKS215	333.855	334.569	333.178	330.168	332.731	331.943	330.168	332.731	333.855
TG 60:2|TG 24:0_18:1_18:1	988.927	C63H118O6	spleen	MTBKS215	333.855	334.569	333.178	330.168	332.731	331.943	330.168	332.731	333.855
TG 60:2|TG 16:0_18:1_26:1	988.927	C63H118O6	ear_skin	MTBKS215	334.512	335.278	334.035	330.735	333.589	332.8	330.735	333.589	334.512
TG 58:3|TG 18:1_20:1_20:1	958.88	C61H112O6	liver	MTBKS215	327.425	328.23	327.075	323.815	327.225	326.437	323.815	327.225	327.425
TG 58:3|TG 18:1_20:1_20:1	958.88	C61H112O6	liver	MTBKS215	327.425	328.23	327.075	323.815	327.225	326.437	323.815	327.225	327.425
TG 58:3|TG 18:1_20:1_20:1	958.88	C61H112O6	muscle	MTBKS215	327.425	328.23	327.075	323.815	327.225	326.437	323.815	327.225	327.425
TG 58:3|TG 18:1_20:1_20:1	958.88	C61H112O6	plasma	MTBKS215	327.425	328.23	327.075	323.815	327.225	326.437	323.815	327.225	327.425
TG 58:3|TG 18:1_20:1_20:1	958.88	C61H112O6	spleen	MTBKS215	327.425	328.23	327.075	323.815	327.225	326.437	323.815	327.225	327.425
TG 58:3|TG 18:1_20:1_20:1	958.88	C61H112O6	back_skin	MTBKS215	327.425	328.23	327.075	323.815	327.225	326.437	323.815	327.225	327.425
TG 60:4|TG 24:0_18:2_18:2	984.895	C63H114O6	small_intestine	MTBKS215	329.708	330.62	329.538	326.295	329.264	328.371	326.295	329.264	329.708
TG O-56:4|TG O-16:0_18:1_22:3	914.854	C59H108O5	lung	MTBKS215	320.202	321.564	321.209	317.411	322.238	319.691	317.411	322.238	320.202
TG O-52:1|TG O-16:0_16:0_20:1	864.838	C55H106O5	feces	MTBKS215	315.95	316.626	315.622	309.138	316.385	314.142	309.138	316.385	315.95
TG 55:0|TG 16:0_18:0_21:0	922.88	C58H112O6	small_intestine	MTBKS215	323.357	324.366	321.219	318.874	321.479	320.118	318.874	321.49	323.357
TG 56:2|TG 16:0_18:1_22:1	932.864	C59H110O6	ear_skin	MTBKS215	324.567	325.49	323.747	320.705	324.018	323.23	320.705	324.018	324.567
TG 56:2|TG 16:0_18:1_22:1	932.864	C59H110O6	plasma	MTBKS215	324.567	325.49	323.747	320.705	324.018	323.23	320.705	324.018	324.567
TG 60:2|TG 18:0_24:0_18:2	988.927	C63H118O6	small_intestine	MTBKS215	333.269	333.983	332.42	329.547	332.008	331.115	329.547	332.008	333.269
TG O-58:4|TG O-22:1_18:1_18:2	942.885	C61H112O5	liver	MTBKS215	324.614	325.152	325.007	320.439	325.315	324.035	320.439	325.315	324.614
TG O-58:4|TG O-22:1_18:1_18:2	942.885	C61H112O5	liver	MTBKS215	324.614	325.152	325.007	320.439	325.315	324.035	320.439	325.315	324.614
TG O-58:4|TG O-22:1_18:1_18:2	942.885	C61H112O5	mesentery	MTBKS215	324.614	325.152	325.007	320.439	325.315	324.035	320.439	325.315	324.614
TG O-54:5|TG O-16:0_18:1_20:4	884.807	C57H102O5	lung	MTBKS215	313.963	314.524	315.028	307.641	316.28	312.526	307.641	316.28	313.963
TG 58:2|TG 22:0_18:1_18:1	960.895	C61H114O6	feces	MTBKS215	327.978	328.849	327.493	324.247	327.584	326.796	324.247	327.584	327.978
TG 58:2|TG 22:0_18:1_18:1	960.895	C61H114O6	large_intestine	MTBKS215	327.978	328.849	327.493	324.247	327.584	326.796	324.247	327.584	327.978
TG 58:2|TG 22:0_18:1_18:1	960.895	C61H114O6	mesentery	MTBKS215	327.978	328.849	327.493	324.247	327.584	326.796	324.247	327.584	327.978
TG 58:2|TG 22:0_18:1_18:1	960.895	C61H114O6	muscle	MTBKS215	327.978	328.849	327.493	324.247	327.584	326.796	324.247	327.584	327.978
TG 58:2|TG 22:0_18:1_18:1	960.895	C61H114O6	plasma	MTBKS215	327.978	328.849	327.493	324.247	327.584	326.796	324.247	327.584	327.978
TG 58:2|TG 22:0_18:1_18:1	960.895	C61H114O6	small_intestine	MTBKS215	327.978	328.849	327.493	324.247	327.584	326.796	324.247	327.584	327.978
TG 58:2|TG 22:0_18:1_18:1	960.895	C61H114O6	spleen	MTBKS215	327.978	328.849	327.493	324.247	327.584	326.796	324.247	327.584	327.978
TG 58:2|TG 22:0_18:1_18:1	960.895	C61H114O6	back_skin	MTBKS215	327.978	328.849	327.493	324.247	327.584	326.796	324.247	327.584	327.978
TG O-52:1|TG O-18:0_16:0_18:1	864.838	C55H106O5	ear_skin	MTBKS215	316.999	317.675	316.543	310.187	317.306	315.062	310.187	317.306	316.999
TG O-52:1|TG O-18:0_16:0_18:1	864.838	C55H106O5	liver	MTBKS215	316.999	317.675	316.543	310.187	317.306	315.062	310.187	317.306	316.999
TG O-52:1|TG O-18:0_16:0_18:1	864.838	C55H106O5	liver	MTBKS215	316.999	317.675	316.543	310.187	317.306	315.062	310.187	317.306	316.999
TG O-52:1|TG O-18:0_16:0_18:1	864.838	C55H106O5	lung	MTBKS215	316.999	317.675	316.543	310.187	317.306	315.062	310.187	317.306	316.999
TG O-52:1|TG O-18:0_16:0_18:1	864.838	C55H106O5	mesentery	MTBKS215	316.999	317.675	316.543	310.187	317.306	315.062	310.187	317.306	316.999
TG O-52:1|TG O-18:0_16:0_18:1	864.838	C55H106O5	muscle	MTBKS215	316.999	317.675	316.543	310.187	317.306	315.062	310.187	317.306	316.999
TG O-52:1|TG O-18:0_16:0_18:1	864.838	C55H106O5	plasma	MTBKS215	316.999	317.675	316.543	310.187	317.306	315.062	310.187	317.306	316.999
TG O-52:1|TG O-18:0_16:0_18:1	864.838	C55H106O5	spleen	MTBKS215	316.999	317.675	316.543	310.187	317.306	315.062	310.187	317.306	316.999
TG O-52:1|TG O-18:0_16:0_18:1	864.838	C55H106O5	back_skin	MTBKS215	316.999	317.675	316.543	310.187	317.306	315.062	310.187	317.306	316.999
TG O-54:4|TG O-18:1_18:1_18:2	886.822	C57H104O5	ear_skin	MTBKS215	314.094	314.841	314.933	308.779	315.861	313.747	308.779	315.861	314.094
TG O-54:4|TG O-18:2_18:1_18:1	886.822	C57H104O5	ear_skin	MTBKS215	314.094	314.841	314.933	308.779	315.861	313.747	308.779	315.861	314.094
TG O-54:4|TG O-18:1_18:1_18:2	886.822	C57H104O5	large_intestine	MTBKS215	314.094	314.841	314.933	308.779	315.861	313.747	308.779	315.861	314.094
TG O-54:4|TG O-18:1_18:1_18:2	886.822	C57H104O5	liver	MTBKS215	314.094	314.841	314.933	308.779	315.861	313.747	308.779	315.861	314.094
TG O-54:4|TG O-18:1_18:1_18:2	886.822	C57H104O5	lung	MTBKS215	314.094	314.841	314.933	308.779	315.861	313.747	308.779	315.861	314.094
TG O-54:4|TG O-18:1_18:1_18:2	886.822	C57H104O5	mesentery	MTBKS215	314.094	314.841	314.933	308.779	315.861	313.747	308.779	315.861	314.094
TG O-54:4|TG O-18:1_18:1_18:2	886.822	C57H104O5	muscle	MTBKS215	314.094	314.841	314.933	308.779	315.861	313.747	308.779	315.861	314.094
TG O-54:4|TG O-18:1_18:1_18:2	886.822	C57H104O5	small_intestine	MTBKS215	314.094	314.841	314.933	308.779	315.861	313.747	308.779	315.861	314.094
TG O-54:4|TG O-18:1_18:1_18:2	886.822	C57H104O5	small_intestine	MTBKS215	314.094	314.841	314.933	308.779	315.861	313.747	308.779	315.861	314.094
TG O-54:4|TG O-18:1_18:1_18:2	886.822	C57H104O5	spleen	MTBKS215	314.094	314.841	314.933	308.779	315.861	313.747	308.779	315.861	314.094
TG O-54:4|TG O-18:1_18:1_18:2	886.822	C57H104O5	spleen	MTBKS215	314.094	314.841	314.933	308.779	315.861	313.747	308.779	315.861	314.094
TG O-54:4|TG O-18:1_18:1_18:2	886.822	C57H104O5	back_skin	MTBKS215	314.094	314.841	314.933	308.779	315.861	313.747	308.779	315.861	314.094
TG O-54:4|TG O-18:1_18:1_18:2	886.822	C57H104O5	bone_marrow	MTBKS215	314.094	314.841	314.933	308.779	315.861	313.747	308.779	315.861	314.094
TG O-52:2|TG O-18:1_16:0_18:1	862.822	C55H104O5	ear_skin	MTBKS215	313.047	313.67	313.431	306.939	314.338	311.941	306.939	314.338	313.047
TG O-52:2|TG O-18:1_16:0_18:1	862.822	C55H104O5	feces	MTBKS215	313.047	313.67	313.431	306.939	314.338	311.941	306.939	314.338	313.047
TG O-52:2|TG O-18:1_16:0_18:1	862.822	C55H104O5	kidney	MTBKS215	313.047	313.67	313.431	306.939	314.338	311.941	306.939	314.338	313.047
TG O-52:2|TG O-18:1_16:0_18:1	862.822	C55H104O5	large_intestine	MTBKS215	313.047	313.67	313.431	306.939	314.338	311.941	306.939	314.338	313.047
TG O-52:2|TG O-18:1_16:0_18:1	862.822	C55H104O5	liver	MTBKS215	313.047	313.67	313.431	306.939	314.338	311.941	306.939	314.338	313.047
TG O-52:2|TG O-18:1_16:0_18:1	862.822	C55H104O5	lung	MTBKS215	313.047	313.67	313.431	306.939	314.338	311.941	306.939	314.338	313.047
TG O-52:2|TG O-18:1_16:0_18:1	862.822	C55H104O5	mesentery	MTBKS215	313.047	313.67	313.431	306.939	314.338	311.941	306.939	314.338	313.047
TG O-52:2|TG O-18:1_16:0_18:1	862.822	C55H104O5	muscle	MTBKS215	313.047	313.67	313.431	306.939	314.338	311.941	306.939	314.338	313.047
TG O-52:2|TG O-18:1_16:0_18:1	862.822	C55H104O5	small_intestine	MTBKS215	313.047	313.67	313.431	306.939	314.338	311.941	306.939	314.338	313.047
TG O-52:2|TG O-18:1_16:0_18:1	862.822	C55H104O5	spleen	MTBKS215	313.047	313.67	313.431	306.939	314.338	311.941	306.939	314.338	313.047
TG O-52:2|TG O-18:1_16:0_18:1	862.822	C55H104O5	back_skin	MTBKS215	313.047	313.67	313.431	306.939	314.338	311.941	306.939	314.338	313.047
TG O-52:2|TG O-18:1_16:0_18:1	862.822	C55H104O5	bone_marrow	MTBKS215	313.047	313.67	313.431	306.939	314.338	311.941	306.939	314.338	313.047
TG O-54:3|TG O-18:1_18:1_18:1	888.838	C57H106O5	ear_skin	MTBKS215	314.456	315.203	315.017	307.788	315.937	313.89	307.788	315.924	314.456
TG O-54:3|TG O-18:1_18:1_18:1	888.838	C57H106O5	liver	MTBKS215	314.456	315.203	315.017	307.788	315.937	313.89	307.788	315.924	314.456
TG O-54:3|TG O-18:1_18:1_18:1	888.838	C57H106O5	lung	MTBKS215	314.456	315.203	315.017	307.788	315.937	313.89	307.788	315.924	314.456
TG O-54:3|TG O-18:1_18:1_18:1	888.838	C57H106O5	spleen	MTBKS215	314.456	315.203	315.017	307.788	315.937	313.89	307.788	315.924	314.456
TG O-54:3|TG O-18:1_18:1_18:1	888.838	C57H106O5	back_skin	MTBKS215	314.456	315.203	315.017	307.788	315.937	313.89	307.788	315.924	314.456
TG 56:1|TG 18:0_20:0_18:1	934.88	C59H112O6	muscle	MTBKS215	327.39	328.261	326.61	323.409	326.881	325.52	323.409	326.881	327.39
TG 56:1|TG 18:0_20:0_18:1	934.88	C59H112O6	spleen	MTBKS215	327.39	328.261	326.61	323.409	326.881	325.52	323.409	326.881	327.39
TG 60:3|TG 16:1_18:1_26:1	986.911	C63H116O6	ear_skin	MTBKS215	332.012	332.661	331.757	328.465	331.666	330.877	328.465	331.666	332.012
TG O-48:2|TG O-16:0_16:1_16:1	806.76	C51H96O5	mesentery	MTBKS215	300.986	301.575	302.492	291.886	303.164	301.584	291.886	303.164	300.986
TG 58:3|TG 22:0_18:1_18:2	958.88	C61H112O6	plasma	MTBKS215	327.174	327.979	326.952	323.63	327.102	326.209	323.63	327.102	327.174
TG 58:2|TG 16:0_18:1_24:1	960.895	C61H114O6	ear_skin	MTBKS215	329.026	329.949	328.685	325.187	328.776	327.988	325.187	328.776	329.026
TG 58:2|TG 16:0_18:1_24:1	960.895	C61H114O6	ear_skin	MTBKS215	329.026	329.949	328.685	325.187	328.776	327.988	325.187	328.776	329.026
TG 58:2|TG 16:0_18:1_24:1	960.895	C61H114O6	liver	MTBKS215	329.026	329.949	328.685	325.187	328.776	327.988	325.187	328.776	329.026
TG 58:2|TG 16:0_18:1_24:1	960.895	C61H114O6	lung	MTBKS215	329.026	329.949	328.685	325.187	328.776	327.988	325.187	328.776	329.026
TG 60:5|TG 18:1_20:1_22:3	982.88	C63H112O6	liver	MTBKS215	328.693	329.629	329.365	324.326	329.06	327.893	324.326	329.149	328.693
TG 57:2|TG 21:0_18:1_18:1	946.88	C60H112O6	large_intestine	MTBKS215	326.69	327.561	325.892	322.836	326.163	325.375	322.836	326.163	326.69
TG 57:2|TG 21:0_18:1_18:1	946.88	C60H112O6	lung	MTBKS215	326.69	327.561	325.892	322.836	326.163	325.375	322.836	326.163	326.69
TG 57:2|TG 21:0_18:1_18:1	946.88	C60H112O6	mesentery	MTBKS215	326.69	327.561	325.892	322.836	326.163	325.375	322.836	326.163	326.69
TG 57:2|TG 21:0_18:1_18:1	946.88	C60H112O6	plasma	MTBKS215	326.69	327.561	325.892	322.836	326.163	325.375	322.836	326.163	326.69
TG 57:2|TG 21:0_18:1_18:1	946.88	C60H112O6	small_intestine	MTBKS215	326.69	327.561	325.892	322.836	326.163	325.375	322.836	326.163	326.69
TG 57:2|TG 21:0_18:1_18:1	946.88	C60H112O6	spleen	MTBKS215	326.69	327.561	325.892	322.836	326.163	325.375	322.836	326.163	326.69
TG 57:2|TG 21:0_18:1_18:1	946.88	C60H112O6	back_skin	MTBKS215	326.69	327.561	325.892	322.836	326.163	325.375	322.836	326.163	326.69
TG 58:0|TG 16:0_18:0_24:0	964.927	C61H118O6	mesentery	MTBKS215	332.049	332.976	331.049	328.111	331.14	329.777	328.111	331.14	332.049
TG 54:2|TG 16:0_18:1_20:1	904.833	C57H106O6	liver	MTBKS215	321.199	322.651	322.296	317.243	322.658	320.826	317.243	323.131	321.199
TG 54:2|TG 16:0_18:1_20:1	904.833	C57H106O6	liver	MTBKS215	321.199	322.651	322.296	317.243	322.658	320.826	317.243	323.131	321.199
TG 54:2|TG 16:0_18:1_20:1	904.833	C57H106O6	plasma	MTBKS215	321.199	322.651	322.296	317.243	322.658	320.826	317.243	323.131	321.199
TG O-48:1|TG O-16:1_16:0_16:0	808.775	C51H98O5	lung	MTBKS215	300.055	300.719	301.419	291.645	302.091	300.305	291.645	302.091	300.055
TG O-54:4|TG O-18:0_18:2_18:2	886.822	C57H104O5	plasma	MTBKS215	313.582	314.329	314.731	308.267	315.624	313.025	308.267	315.624	313.582
TG O-48:1|TG O-16:0_16:0_16:1	808.775	C51H98O5	ear_skin	MTBKS215	300.055	300.719	301.419	291.645	302.091	300.305	291.645	302.091	300.055
TG O-48:1|TG O-16:0_16:0_16:1	808.775	C51H98O5	feces	MTBKS215	300.055	300.719	301.419	291.645	302.091	300.305	291.645	302.091	300.055
TG O-48:1|TG O-16:0_16:0_16:1	808.775	C51H98O5	lung	MTBKS215	300.055	300.719	301.419	291.645	302.091	300.305	291.645	302.091	300.055
TG O-48:1|TG O-16:0_16:0_16:1	808.775	C51H98O5	mesentery	MTBKS215	300.055	300.719	301.419	291.645	302.091	300.305	291.645	302.091	300.055
TG O-48:1|TG O-16:0_16:0_16:1	808.775	C51H98O5	small_intestine	MTBKS215	300.055	300.719	301.419	291.645	302.091	300.305	291.645	302.091	300.055
TG O-48:1|TG O-16:0_16:0_16:1	808.775	C51H98O5	spleen	MTBKS215	300.055	300.719	301.419	291.645	302.091	300.305	291.645	302.091	300.055
TG O-48:1|TG O-16:0_16:0_16:1	808.775	C51H98O5	back_skin	MTBKS215	300.055	300.719	301.419	291.645	302.091	300.305	291.645	302.091	300.055
TG O-48:1|TG O-16:0_16:0_16:1	808.775	C51H98O5	bone_marrow	MTBKS215	300.055	300.719	301.419	291.645	302.091	300.305	291.645	302.091	300.055
TG O-52:3|TG O-16:0_18:1_18:2	860.807	C55H102O5	large_intestine	MTBKS215	310.69	311.24	312.011	304.005	312.919	310.567	304.005	312.919	310.69
TG O-52:3|TG O-16:0_18:1_18:2	860.807	C55H102O5	lung	MTBKS215	310.69	311.24	312.011	304.005	312.919	310.567	304.005	312.919	310.69
TG O-52:3|TG O-16:0_18:1_18:2	860.807	C55H102O5	mesentery	MTBKS215	310.69	311.24	312.011	304.005	312.919	310.567	304.005	312.919	310.69
TG O-52:3|TG O-16:0_18:1_18:2	860.807	C55H102O5	plasma	MTBKS215	310.69	311.24	312.011	304.005	312.919	310.567	304.005	312.919	310.69
TG O-52:3|TG O-16:0_18:1_18:2	860.807	C55H102O5	small_intestine	MTBKS215	310.69	311.24	312.011	304.005	312.919	310.567	304.005	312.919	310.69
TG O-52:3|TG O-16:0_18:1_18:2	860.807	C55H102O5	back_skin	MTBKS215	310.69	311.24	312.011	304.005	312.919	310.567	304.005	312.919	310.69
TG O-52:3|TG O-16:0_18:1_18:2	860.807	C55H102O5	bone_marrow	MTBKS215	310.69	311.24	312.011	304.005	312.919	310.567	304.005	312.919	310.69
TG O-54:3|TG O-18:0_18:1_18:2	888.838	C57H106O5	liver	MTBKS215	314.703	315.45	315.262	308.035	316.169	314.122	308.035	316.169	314.703
TG O-54:3|TG O-18:0_18:1_18:2	888.838	C57H106O5	plasma	MTBKS215	314.703	315.45	315.262	308.035	316.169	314.122	308.035	316.169	314.703
TG 57:3|TG 21:0_18:1_18:2	944.864	C60H110O6	mesentery	MTBKS215	324.175	324.981	323.338	320.145	323.667	322.774	320.145	323.667	324.175
TG 57:3|TG 21:0_18:1_18:2	944.864	C60H110O6	plasma	MTBKS215	324.175	324.981	323.338	320.145	323.667	322.774	320.145	323.667	324.175
TG 55:3|TG 18:1_18:1_19:1	916.833	C58H106O6	ear_skin	MTBKS215	318.601	320.184	319.025	315.854	320.055	318.201	315.854	319.918	318.601
TG 55:3|TG 18:1_18:1_19:1	916.833	C58H106O6	feces	MTBKS215	318.601	320.184	319.025	315.854	320.055	318.201	315.854	319.918	318.601
TG 55:3|TG 18:1_18:1_19:1	916.833	C58H106O6	kidney	MTBKS215	318.601	320.184	319.025	315.854	320.055	318.201	315.854	319.918	318.601
TG 55:3|TG 18:1_18:1_19:1	916.833	C58H106O6	large_intestine	MTBKS215	318.601	320.184	319.025	315.854	320.055	318.201	315.854	319.918	318.601
TG 55:3|TG 18:1_18:1_19:1	916.833	C58H106O6	liver	MTBKS215	318.601	320.184	319.025	315.854	320.055	318.201	315.854	319.918	318.601
TG 55:3|TG 18:1_18:1_19:1	916.833	C58H106O6	lung	MTBKS215	318.601	320.184	319.025	315.854	320.055	318.201	315.854	319.918	318.601
TG 55:3|TG 18:1_18:1_19:1	916.833	C58H106O6	lung	MTBKS215	318.601	320.184	319.025	315.854	320.055	318.201	315.854	319.918	318.601
TG 55:3|TG 18:1_18:1_19:1	916.833	C58H106O6	mesentery	MTBKS215	318.601	320.184	319.025	315.854	320.055	318.201	315.854	319.918	318.601
TG 55:3|TG 18:1_18:1_19:1	916.833	C58H106O6	mesentery	MTBKS215	318.601	320.184	319.025	315.854	320.055	318.201	315.854	319.918	318.601
TG 55:3|TG 18:1_18:1_19:1	916.833	C58H106O6	muscle	MTBKS215	318.601	320.184	319.025	315.854	320.055	318.201	315.854	319.918	318.601
TG 55:3|TG 18:1_18:1_19:1	916.833	C58H106O6	plasma	MTBKS215	318.601	320.184	319.025	315.854	320.055	318.201	315.854	319.918	318.601
TG 55:3|TG 18:1_18:1_19:1	916.833	C58H106O6	small_intestine	MTBKS215	318.601	320.184	319.025	315.854	320.055	318.201	315.854	319.918	318.601
TG 55:3|TG 18:1_18:1_19:1	916.833	C58H106O6	spleen	MTBKS215	318.601	320.184	319.025	315.854	320.055	318.201	315.854	319.918	318.601
TG 55:3|TG 18:1_18:1_19:1	916.833	C58H106O6	back_skin	MTBKS215	318.601	320.184	319.025	315.854	320.055	318.201	315.854	319.918	318.601
TG 55:3|TG 18:1_18:1_19:1	916.833	C58H106O6	bone_marrow	MTBKS215	318.601	320.184	319.025	315.854	320.055	318.201	315.854	319.918	318.601
TG 60:5|TG 18:1_18:2_24:2	982.88	C63H112O6	small_intestine	MTBKS215	328.14	329.077	328.207	323.839	327.967	326.8	323.839	328.029	328.14
TG 57:1|TG 16:0_23:0_18:1	948.895	C60H114O6	large_intestine	MTBKS215	326.415	327.287	325.09	322.52	325.383	324.326	322.52	325.361	326.415
TG 57:1|TG 16:0_23:0_18:1	948.895	C60H114O6	mesentery	MTBKS215	326.415	327.287	325.09	322.52	325.383	324.326	322.52	325.361	326.415
TG 57:1|TG 16:0_23:0_18:1	948.895	C60H114O6	small_intestine	MTBKS215	326.415	327.287	325.09	322.52	325.383	324.326	322.52	325.361	326.415
TG 55:3|TG 19:0_18:1_18:2	916.833	C58H106O6	mesentery	MTBKS215	318.217	319.8	318.739	315.469	319.569	317.61	315.469	319.632	318.217
TG 55:2|TG 19:0_18:1_18:1	918.848	C58H108O6	ear_skin	MTBKS215	320.91	322.037	319.774	316.504	320.19	318.876	316.504	320.19	320.91
TG 55:2|TG 18:0_18:1_19:1	918.848	C58H108O6	feces	MTBKS215	320.91	322.037	319.774	316.504	320.19	318.876	316.504	320.19	320.91
TG 55:2|TG 18:0_18:1_19:1	918.848	C58H108O6	large_intestine	MTBKS215	320.91	322.037	319.774	316.504	320.19	318.876	316.504	320.19	320.91
TG 55:2|TG 19:0_18:1_18:1	918.848	C58H108O6	liver	MTBKS215	320.91	322.037	319.774	316.504	320.19	318.876	316.504	320.19	320.91
TG 55:2|TG 19:0_18:1_18:1	918.848	C58H108O6	liver	MTBKS215	320.91	322.037	319.774	316.504	320.19	318.876	316.504	320.19	320.91
TG 55:2|TG 19:0_18:1_18:1	918.848	C58H108O6	lung	MTBKS215	320.91	322.037	319.774	316.504	320.19	318.876	316.504	320.19	320.91
TG 55:2|TG 19:0_18:1_18:1	918.848	C58H108O6	mesentery	MTBKS215	320.91	322.037	319.774	316.504	320.19	318.876	316.504	320.19	320.91
TG 55:2|TG 19:0_18:1_18:1	918.848	C58H108O6	muscle	MTBKS215	320.91	322.037	319.774	316.504	320.19	318.876	316.504	320.19	320.91
TG 55:2|TG 19:0_18:1_18:1	918.848	C58H108O6	small_intestine	MTBKS215	320.91	322.037	319.774	316.504	320.19	318.876	316.504	320.19	320.91
TG 55:2|TG 19:0_18:1_18:1	918.848	C58H108O6	small_intestine	MTBKS215	320.91	322.037	319.774	316.504	320.19	318.876	316.504	320.19	320.91
TG 55:2|TG 18:0_18:1_19:1	918.848	C58H108O6	spleen	MTBKS215	320.91	322.037	319.774	316.504	320.19	318.876	316.504	320.19	320.91
TG 55:2|TG 19:0_18:1_18:1	918.848	C58H108O6	back_skin	MTBKS215	320.91	322.037	319.774	316.504	320.19	318.876	316.504	320.19	320.91
TG 60:6|TG 18:1_18:1_24:4	980.864	C63H110O6	ear_skin	MTBKS215	327.877	328.871	328.045	323.575	327.778	326.611	323.575	327.867	327.877
TG 60:6|TG 18:1_18:1_24:4	980.864	C63H110O6	liver	MTBKS215	327.877	328.871	328.045	323.575	327.778	326.611	323.575	327.867	327.877
TG 60:6|TG 18:1_18:1_24:4	980.864	C63H110O6	small_intestine	MTBKS215	327.877	328.871	328.045	323.575	327.778	326.611	323.575	327.867	327.877
TG 60:6|TG 18:1_18:1_24:4	980.864	C63H110O6	back_skin	MTBKS215	327.877	328.871	328.045	323.575	327.778	326.611	323.575	327.867	327.877
TG 58:3|TG 18:1_18:1_22:1	958.88	C61H112O6	feces	MTBKS215	330.475	331.273	330.93	326.93	331.08	330.292	326.93	331.08	330.475
TG 58:3|TG 18:1_18:1_22:1	958.88	C61H112O6	large_intestine	MTBKS215	330.475	331.273	330.93	326.93	331.08	330.292	326.93	331.08	330.475
TG 58:3|TG 18:1_18:1_22:1	958.88	C61H112O6	large_intestine	MTBKS215	330.475	331.273	330.93	326.93	331.08	330.292	326.93	331.08	330.475
TG 58:3|TG 18:1_18:1_22:1	958.88	C61H112O6	lung	MTBKS215	330.475	331.273	330.93	326.93	331.08	330.292	326.93	331.08	330.475
TG 58:3|TG 18:1_18:1_22:1	958.88	C61H112O6	mesentery	MTBKS215	330.475	331.273	330.93	326.93	331.08	330.292	326.93	331.08	330.475
TG 58:3|TG 18:1_18:1_22:1	958.88	C61H112O6	small_intestine	MTBKS215	330.475	331.273	330.93	326.93	331.08	330.292	326.93	331.08	330.475
TG 58:3|TG 18:1_18:1_22:1	958.88	C61H112O6	bone_marrow	MTBKS215	330.475	331.273	330.93	326.93	331.08	330.292	326.93	331.08	330.475
TG 60:5|TG 24:1_18:2_18:2	982.88	C63H112O6	ear_skin	MTBKS215	328.278	329.214	328.387	323.976	328.146	327.003	323.976	328.208	328.278
TG 60:5|TG 24:1_18:2_18:2	982.88	C63H112O6	large_intestine	MTBKS215	328.278	329.214	328.387	323.976	328.146	327.003	323.976	328.208	328.278
TG 60:5|TG 24:1_18:2_18:2	982.88	C63H112O6	mesentery	MTBKS215	328.278	329.214	328.387	323.976	328.146	327.003	323.976	328.208	328.278
TG 60:5|TG 24:1_18:2_18:2	982.88	C63H112O6	back_skin	MTBKS215	328.278	329.214	328.387	323.976	328.146	327.003	323.976	328.208	328.278
TG O-48:0|TG O-16:0_16:0_16:0	810.791	C51H100O5	feces	MTBKS215	305.185	305.935	305.429	298.738	306.148	304.028	298.738	306.093	305.185
TG O-48:0|TG O-16:0_16:0_16:0	810.791	C51H100O5	back_skin	MTBKS215	305.185	305.935	305.429	298.738	306.148	304.028	298.738	306.093	305.185
TG O-52:3|TG O-18:1_16:0_18:2	860.807	C55H102O5	kidney	MTBKS215	310.851	311.406	312.056	304.166	312.963	310.605	304.166	312.963	310.851
TG O-52:3|TG O-18:1_16:0_18:2	860.807	C55H102O5	liver	MTBKS215	310.851	311.406	312.056	304.166	312.963	310.605	304.166	312.963	310.851
TG O-52:3|TG O-18:1_16:0_18:2	860.807	C55H102O5	spleen	MTBKS215	310.851	311.406	312.056	304.166	312.963	310.605	304.166	312.963	310.851
TG O-52:3|TG O-18:1_16:1_18:1	860.807	C55H102O5	ear_skin	MTBKS215	310.541	311.091	311.735	303.856	312.656	310.305	303.856	312.643	310.541
TG O-52:3|TG O-18:1_16:1_18:1	860.807	C55H102O5	muscle	MTBKS215	310.541	311.091	311.735	303.856	312.656	310.305	303.856	312.643	310.541
TG 60:7|TG 18:1_20:2_22:4	978.848	C63H108O6	bone_marrow	MTBKS215	326.53	327.747	327.755	322.762	327.594	326.202	322.762	327.594	326.53
TG 54:0|TG 16:0_18:0_20:0	908.864	C57H110O6	feces	MTBKS215	322.574	323.583	321.162	317.157	321.433	320.072	317.157	321.433	322.574
TG 54:0|TG 16:0_18:0_20:0	908.864	C57H110O6	kidney	MTBKS215	322.574	323.583	321.162	317.157	321.433	320.072	317.157	321.433	322.574
TG 54:0|TG 16:0_18:0_20:0	908.864	C57H110O6	lung	MTBKS215	322.574	323.583	321.162	317.157	321.433	320.072	317.157	321.433	322.574
TG 54:0|TG 16:0_18:0_20:0	908.864	C57H110O6	mesentery	MTBKS215	322.574	323.583	321.162	317.157	321.433	320.072	317.157	321.433	322.574
TG 54:0|TG 16:0_18:0_20:0	908.864	C57H110O6	plasma	MTBKS215	322.574	323.583	321.162	317.157	321.433	320.072	317.157	321.433	322.574
TG 54:0|TG 16:0_18:0_20:0	908.864	C57H110O6	small_intestine	MTBKS215	322.574	323.583	321.162	317.157	321.433	320.072	317.157	321.433	322.574
TG 54:0|TG 16:0_18:0_20:0	908.864	C57H110O6	spleen	MTBKS215	322.574	323.583	321.162	317.157	321.433	320.072	317.157	321.433	322.574
TG 54:0|TG 16:0_18:0_20:0	908.864	C57H110O6	back_skin	MTBKS215	322.574	323.583	321.162	317.157	321.433	320.072	317.157	321.433	322.574
TG O-50:0|TG O-18:0_16:0_16:0	838.822	C53H104O5	liver	MTBKS215	311.158	311.665	310.454	305.117	311.217	308.891	305.117	311.217	311.158
TG 58:5|TG 18:0_20:1_20:4	954.848	C61H108O6	small_intestine	MTBKS215	325.083	326.209	325.572	321.293	325.716	324.323	321.293	325.819	325.083
TG 64:4|TG 18:1_28:1_18:2	1040.96	C67H122O6	mesentery	MTBKS215	339.92	340.098	339.703	340.634	339.268	338.375	340.634	339.268	339.92
TG O-48:3|TG O-16:1_16:1_16:1	804.744	C51H94O5	ear_skin	MTBKS215	301.25	301.834	302.704	292.272	303.389	301.694	292.272	303.375	301.25
TG O-46:0|TG O-16:0_14:0_16:0	782.76	C49H96O5	ear_skin	MTBKS215	299.364	301.674	301.195	287.343	301.867	300.21	287.343	301.867	299.364
TG O-46:0|TG O-16:0_14:0_16:0	782.76	C49H96O5	lung	MTBKS215	299.364	301.674	301.195	287.343	301.867	300.21	287.343	301.867	299.364
TG O-46:0|TG O-16:0_14:0_16:0	782.76	C49H96O5	mesentery	MTBKS215	299.364	301.674	301.195	287.343	301.867	300.21	287.343	301.867	299.364
TG 58:4|TG 18:1_22:1_18:2	956.864	C61H110O6	ear_skin	MTBKS215	325.32	326.125	325.299	320.953	325.532	324.317	320.953	325.594	325.32
TG 58:4|TG 18:1_22:1_18:2	956.864	C61H110O6	large_intestine	MTBKS215	325.32	326.125	325.299	320.953	325.532	324.317	320.953	325.594	325.32
TG 58:4|TG 18:1_22:1_18:2	956.864	C61H110O6	lung	MTBKS215	325.32	326.125	325.299	320.953	325.532	324.317	320.953	325.594	325.32
TG 58:4|TG 18:1_22:1_18:2	956.864	C61H110O6	lung	MTBKS215	325.32	326.125	325.299	320.953	325.532	324.317	320.953	325.594	325.32
TG 58:4|TG 18:1_22:1_18:2	956.864	C61H110O6	mesentery	MTBKS215	325.32	326.125	325.299	320.953	325.532	324.317	320.953	325.594	325.32
TG 58:4|TG 18:1_22:1_18:2	956.864	C61H110O6	plasma	MTBKS215	325.32	326.125	325.299	320.953	325.532	324.317	320.953	325.594	325.32
TG 58:4|TG 18:1_22:1_18:2	956.864	C61H110O6	small_intestine	MTBKS215	325.32	326.125	325.299	320.953	325.532	324.317	320.953	325.594	325.32
TG 58:4|TG 18:1_22:1_18:2	956.864	C61H110O6	spleen	MTBKS215	325.32	326.125	325.299	320.953	325.532	324.317	320.953	325.594	325.32
TG 58:4|TG 18:1_22:1_18:2	956.864	C61H110O6	back_skin	MTBKS215	325.32	326.125	325.299	320.953	325.532	324.317	320.953	325.594	325.32
TG 55:5|TG 17:0_18:1_20:4	912.802	C58H102O6	lung	MTBKS215	316.609	317.772	317.173	314.511	318.008	316.03	314.511	318.053	316.609
TG 55:5|TG 17:0_18:1_20:4	912.802	C58H102O6	plasma	MTBKS215	316.609	317.772	317.173	314.511	318.008	316.03	314.511	318.053	316.609
TG 55:5|TG 17:0_18:1_20:4	912.802	C58H102O6	small_intestine	MTBKS215	316.609	317.772	317.173	314.511	318.008	316.03	314.511	318.053	316.609
TG 55:5|TG 17:0_18:1_20:4	912.802	C58H102O6	spleen	MTBKS215	316.609	317.772	317.173	314.511	318.008	316.03	314.511	318.053	316.609
TG 58:3|TG 16:1_18:1_24:1	958.88	C61H112O6	ear_skin	MTBKS215	329.455	330.261	329.923	325.846	330.073	329.284	325.846	330.073	329.455
TG 58:4|TG 18:1_20:1_20:2	956.864	C61H110O6	liver	MTBKS215	325.318	326.123	325.484	320.951	325.717	324.502	320.951	325.779	325.318
TG 58:4|TG 18:1_20:1_20:2	956.864	C61H110O6	liver	MTBKS215	325.318	326.123	325.484	320.951	325.717	324.502	320.951	325.779	325.318
TG 56:5|TG 16:0_18:1_22:4	926.817	C59H104O6	plasma	MTBKS215	319.408	320.613	320.074	317.213	320.828	318.851	317.213	320.92	319.408
TG 56:5|TG 16:0_18:1_22:4	926.817	C59H104O6	spleen	MTBKS215	319.408	320.613	320.074	317.213	320.828	318.851	317.213	320.92	319.408
TG O-52:4|TG O-16:0_16:0_20:4	858.791	C55H100O5	lung	MTBKS215	310.793	311.334	311.681	304.363	312.61	309.131	304.363	312.61	310.793
TG O-52:4|TG O-16:0_16:0_20:4	858.791	C55H100O5	bone_marrow	MTBKS215	310.793	311.334	311.681	304.363	312.61	309.131	304.363	312.61	310.793
TG 58:5|TG 18:0_18:1_22:4	954.848	C61H108O6	kidney	MTBKS215	324.076	325.202	324.334	320.351	324.491	323.099	320.351	324.58	324.076
TG 58:5|TG 18:0_18:1_22:4	954.848	C61H108O6	lung	MTBKS215	324.076	325.202	324.334	320.351	324.491	323.099	320.351	324.58	324.076
TG 58:5|TG 18:0_18:1_22:4	954.848	C61H108O6	small_intestine	MTBKS215	324.076	325.202	324.334	320.351	324.491	323.099	320.351	324.58	324.076
TG 58:5|TG 18:0_18:1_22:4	954.848	C61H108O6	spleen	MTBKS215	324.076	325.202	324.334	320.351	324.491	323.099	320.351	324.58	324.076
TG 58:5|TG 18:0_18:1_22:4	954.848	C61H108O6	bone_marrow	MTBKS215	324.076	325.202	324.334	320.351	324.491	323.099	320.351	324.58	324.076
TG 58:1|TG 16:0_24:0_18:1	962.911	C61H116O6	ear_skin	MTBKS215	330.671	331.543	330.203	326.706	330.299	328.936	326.706	330.299	330.671
TG 58:1|TG 16:0_24:0_18:1	962.911	C61H116O6	large_intestine	MTBKS215	330.671	331.543	330.203	326.706	330.299	328.936	326.706	330.299	330.671
TG 58:1|TG 16:0_24:0_18:1	962.911	C61H116O6	liver	MTBKS215	330.671	331.543	330.203	326.706	330.299	328.936	326.706	330.299	330.671
TG 58:1|TG 16:0_24:0_18:1	962.911	C61H116O6	liver	MTBKS215	330.671	331.543	330.203	326.706	330.299	328.936	326.706	330.299	330.671
TG 58:1|TG 16:0_24:0_18:1	962.911	C61H116O6	lung	MTBKS215	330.671	331.543	330.203	326.706	330.299	328.936	326.706	330.299	330.671
TG 58:1|TG 16:0_24:0_18:1	962.911	C61H116O6	lung	MTBKS215	330.671	331.543	330.203	326.706	330.299	328.936	326.706	330.299	330.671
TG 58:1|TG 16:0_24:0_18:1	962.911	C61H116O6	mesentery	MTBKS215	330.671	331.543	330.203	326.706	330.299	328.936	326.706	330.299	330.671
TG 58:1|TG 16:0_24:0_18:1	962.911	C61H116O6	small_intestine	MTBKS215	330.671	331.543	330.203	326.706	330.299	328.936	326.706	330.299	330.671
TG 58:1|TG 16:0_24:0_18:1	962.911	C61H116O6	spleen	MTBKS215	330.671	331.543	330.203	326.706	330.299	328.936	326.706	330.299	330.671
TG 58:1|TG 16:0_24:0_18:1	962.911	C61H116O6	back_skin	MTBKS215	330.671	331.543	330.203	326.706	330.299	328.936	326.706	330.299	330.671
TG 54:4|TG 16:0_18:0_20:4	900.802	C57H102O6	small_intestine	MTBKS215	315.991	317.063	317.404	313.045	318.066	315.83	313.045	318.298	315.991
TG 54:4|TG 16:0_18:0_20:4	900.802	C57H102O6	bone_marrow	MTBKS215	315.991	317.063	317.404	313.045	318.066	315.83	313.045	318.298	315.991
TG 57:5|TG 19:0_18:1_20:4	940.833	C60H106O6	lung	MTBKS215	320.624	322.272	321.488	318.465	322.288	320.377	318.465	322.333	320.624
TG 57:5|TG 19:0_18:1_20:4	940.833	C60H106O6	lung	MTBKS215	320.624	322.272	321.488	318.465	322.288	320.377	318.465	322.333	320.624
TG 57:5|TG 19:0_18:1_20:4	940.833	C60H106O6	small_intestine	MTBKS215	320.624	322.272	321.488	318.465	322.288	320.377	318.465	322.333	320.624
TG 55:6|TG 17:0_18:2_20:4	910.786	C58H100O6	small_intestine	MTBKS215	314.798	315.99	315.42	311.824	316.274	314.125	311.824	316.274	314.798
TG 52:0|TG 16:0_18:0_18:0	880.833	C55H106O6	ear_skin	MTBKS215	321.104	322.052	320.326	313.544	320.848	318.743	313.544	321.016	321.104
TG 52:0|TG 16:0_18:0_18:0	880.833	C55H106O6	feces	MTBKS215	321.104	322.052	320.326	313.544	320.848	318.743	313.544	321.016	321.104
TG 52:0|TG 16:0_18:0_18:0	880.833	C55H106O6	feces	MTBKS215	321.104	322.052	320.326	313.544	320.848	318.743	313.544	321.016	321.104
TG 52:0|TG 16:0_18:0_18:0	880.833	C55H106O6	kidney	MTBKS215	321.104	322.052	320.326	313.544	320.848	318.743	313.544	321.016	321.104
TG 52:0|TG 16:0_18:0_18:0	880.833	C55H106O6	kidney	MTBKS215	321.104	322.052	320.326	313.544	320.848	318.743	313.544	321.016	321.104
TG 52:0|TG 16:0_18:0_18:0	880.833	C55H106O6	kidney	MTBKS215	321.104	322.052	320.326	313.544	320.848	318.743	313.544	321.016	321.104
TG 52:0|TG 16:0_18:0_18:0	880.833	C55H106O6	kidney	MTBKS215	321.104	322.052	320.326	313.544	320.848	318.743	313.544	321.016	321.104
TG 52:0|TG 16:0_18:0_18:0	880.833	C55H106O6	large_intestine	MTBKS215	321.104	322.052	320.326	313.544	320.848	318.743	313.544	321.016	321.104
TG 52:0|TG 16:0_18:0_18:0	880.833	C55H106O6	large_intestine	MTBKS215	321.104	322.052	320.326	313.544	320.848	318.743	313.544	321.016	321.104
TG 52:0|TG 16:0_18:0_18:0	880.833	C55H106O6	liver	MTBKS215	321.104	322.052	320.326	313.544	320.848	318.743	313.544	321.016	321.104
TG 52:0|TG 16:0_18:0_18:0	880.833	C55H106O6	liver	MTBKS215	321.104	322.052	320.326	313.544	320.848	318.743	313.544	321.016	321.104
TG 52:0|TG 16:0_18:0_18:0	880.833	C55H106O6	lung	MTBKS215	321.104	322.052	320.326	313.544	320.848	318.743	313.544	321.016	321.104
TG 52:0|TG 16:0_18:0_18:0	880.833	C55H106O6	lung	MTBKS215	321.104	322.052	320.326	313.544	320.848	318.743	313.544	321.016	321.104
TG 52:0|TG 16:0_18:0_18:0	880.833	C55H106O6	mesentery	MTBKS215	321.104	322.052	320.326	313.544	320.848	318.743	313.544	321.016	321.104
TG 52:0|TG 16:0_18:0_18:0	880.833	C55H106O6	mesentery	MTBKS215	321.104	322.052	320.326	313.544	320.848	318.743	313.544	321.016	321.104
TG 52:0|TG 16:0_18:0_18:0	880.833	C55H106O6	muscle	MTBKS215	321.104	322.052	320.326	313.544	320.848	318.743	313.544	321.016	321.104
TG 52:0|TG 16:0_18:0_18:0	880.833	C55H106O6	plasma	MTBKS215	321.104	322.052	320.326	313.544	320.848	318.743	313.544	321.016	321.104
TG 52:0|TG 16:0_18:0_18:0	880.833	C55H106O6	small_intestine	MTBKS215	321.104	322.052	320.326	313.544	320.848	318.743	313.544	321.016	321.104
TG 52:0|TG 16:0_18:0_18:0	880.833	C55H106O6	small_intestine	MTBKS215	321.104	322.052	320.326	313.544	320.848	318.743	313.544	321.016	321.104
TG 52:0|TG 16:0_18:0_18:0	880.833	C55H106O6	spleen	MTBKS215	321.104	322.052	320.326	313.544	320.848	318.743	313.544	321.016	321.104
TG 52:0|TG 16:0_18:0_18:0	880.833	C55H106O6	back_skin	MTBKS215	321.104	322.052	320.326	313.544	320.848	318.743	313.544	321.016	321.104
TG 52:0|TG 16:0_18:0_18:0	880.833	C55H106O6	bone_marrow	MTBKS215	321.104	322.052	320.326	313.544	320.848	318.743	313.544	321.016	321.104
TG 51:0|TG 16:0_16:0_19:0	866.817	C54H104O6	lung	MTBKS215	318.423	319.545	313.884	310.256	314.315	311.805	310.256	314.574	318.423
TG O-46:1|TG O-16:0_14:0_16:1	780.744	C49H94O5	ear_skin	MTBKS215	295.786	298.367	297.47	284.386	298.141	296.694	284.386	298.141	295.786
TG 54:1|TG 16:0_20:0_18:1	906.848	C57H108O6	large_intestine	MTBKS215	321.942	323.069	320.662	316.525	320.933	319.346	316.525	320.933	321.942
TG 54:1|TG 16:0_20:0_18:1	906.848	C57H108O6	liver	MTBKS215	321.942	323.069	320.662	316.525	320.933	319.346	316.525	320.933	321.942
TG 54:1|TG 16:0_20:0_18:1	906.848	C57H108O6	plasma	MTBKS215	321.942	323.069	320.662	316.525	320.933	319.346	316.525	320.933	321.942
TG 60:7|TG 18:0_20:1_22:6	978.848	C63H108O6	small_intestine	MTBKS215	326.233	327.368	326.624	322.996	326.816	325.163	322.996	326.787	326.233
TG 56:2|TG 18:0_18:1_20:1	932.864	C59H110O6	feces	MTBKS215	324.559	325.43	324.532	320.791	324.803	324.014	320.791	324.803	324.559
TG 56:2|TG 18:0_18:1_20:1	932.864	C59H110O6	kidney	MTBKS215	324.559	325.43	324.532	320.791	324.803	324.014	320.791	324.803	324.559
TG 56:2|TG 18:0_18:1_20:1	932.864	C59H110O6	large_intestine	MTBKS215	324.559	325.43	324.532	320.791	324.803	324.014	320.791	324.803	324.559
TG 56:2|TG 18:0_18:1_20:1	932.864	C59H110O6	liver	MTBKS215	324.559	325.43	324.532	320.791	324.803	324.014	320.791	324.803	324.559
TG 56:2|TG 18:0_18:1_20:1	932.864	C59H110O6	lung	MTBKS215	324.559	325.43	324.532	320.791	324.803	324.014	320.791	324.803	324.559
TG 56:2|TG 18:0_18:1_20:1	932.864	C59H110O6	small_intestine	MTBKS215	324.559	325.43	324.532	320.791	324.803	324.014	320.791	324.803	324.559
TG 56:2|TG 18:0_18:1_20:1	932.864	C59H110O6	spleen	MTBKS215	324.559	325.43	324.532	320.791	324.803	324.014	320.791	324.803	324.559
TG 56:2|TG 18:0_18:1_20:1	932.864	C59H110O6	back_skin	MTBKS215	324.559	325.43	324.532	320.791	324.803	324.014	320.791	324.803	324.559
TG 55:4|TG 18:1_19:1_18:2	914.817	C58H104O6	ear_skin	MTBKS215	317.09	317.998	317.201	313.773	318.125	316.099	313.773	318.129	317.09
TG 55:4|TG 18:1_19:1_18:2	914.817	C58H104O6	feces	MTBKS215	317.09	317.998	317.201	313.773	318.125	316.099	313.773	318.129	317.09
TG 55:4|TG 18:1_19:1_18:2	914.817	C58H104O6	kidney	MTBKS215	317.09	317.998	317.201	313.773	318.125	316.099	313.773	318.129	317.09
TG 55:4|TG 18:1_19:1_18:2	914.817	C58H104O6	large_intestine	MTBKS215	317.09	317.998	317.201	313.773	318.125	316.099	313.773	318.129	317.09
TG 55:4|TG 18:1_19:1_18:2	914.817	C58H104O6	liver	MTBKS215	317.09	317.998	317.201	313.773	318.125	316.099	313.773	318.129	317.09
TG 55:4|TG 18:1_19:1_18:2	914.817	C58H104O6	lung	MTBKS215	317.09	317.998	317.201	313.773	318.125	316.099	313.773	318.129	317.09
TG 55:4|TG 18:1_19:1_18:2	914.817	C58H104O6	mesentery	MTBKS215	317.09	317.998	317.201	313.773	318.125	316.099	313.773	318.129	317.09
TG 55:4|TG 18:1_19:1_18:2	914.817	C58H104O6	muscle	MTBKS215	317.09	317.998	317.201	313.773	318.125	316.099	313.773	318.129	317.09
TG 55:4|TG 18:1_19:1_18:2	914.817	C58H104O6	plasma	MTBKS215	317.09	317.998	317.201	313.773	318.125	316.099	313.773	318.129	317.09
TG 55:4|TG 18:1_19:1_18:2	914.817	C58H104O6	small_intestine	MTBKS215	317.09	317.998	317.201	313.773	318.125	316.099	313.773	318.129	317.09
TG 55:4|TG 18:1_19:1_18:2	914.817	C58H104O6	spleen	MTBKS215	317.09	317.998	317.201	313.773	318.125	316.099	313.773	318.129	317.09
TG 55:4|TG 18:1_19:1_18:2	914.817	C58H104O6	back_skin	MTBKS215	317.09	317.998	317.201	313.773	318.125	316.099	313.773	318.129	317.09
TG 55:4|TG 18:1_19:1_18:2	914.817	C58H104O6	bone_marrow	MTBKS215	317.09	317.998	317.201	313.773	318.125	316.099	313.773	318.129	317.09
TG 49:0|TG 15:0_16:0_18:0	838.786	C52H100O6	feces	MTBKS215	311.236	312.685	309.699	303.738	310.534	307.832	303.738	310.534	311.236
TG 49:0|TG 15:0_16:0_18:0	838.786	C52H100O6	plasma	MTBKS215	311.236	312.685	309.699	303.738	310.534	307.832	303.738	310.534	311.236
TG 49:0|TG 15:0_16:0_18:0	838.786	C52H100O6	small_intestine	MTBKS215	311.236	312.685	309.699	303.738	310.534	307.832	303.738	310.534	311.236
TG 60:8|TG 18:0_20:4_22:4	976.833	C63H106O6	spleen	MTBKS215	324.86	326.701	326.06	322.921	326.539	324.263	322.921	326.539	324.86
TG 58:5|TG 22:1_18:2_18:2	954.848	C61H108O6	ear_skin	MTBKS215	323.346	324.454	323.812	319.621	324.054	322.661	319.621	324.058	323.346
TG 58:5|TG 22:1_18:2_18:2	954.848	C61H108O6	small_intestine	MTBKS215	323.346	324.454	323.812	319.621	324.054	322.661	319.621	324.058	323.346
TG 48:0|TG 14:0_16:0_18:0	824.77	C51H98O6	bone_marrow	MTBKS215	308.468	309.925	309.3	298.32	310	307.137	298.32	310.134	308.468
TG 66:4|TG 18:1_30:1_18:2	1068.99	C69H126O6	mesentery	MTBKS215	343.139	343.244	343.229	344.326	342.723	342.6	344.326	342.719	343.139
TG 49:0|TG 16:0_16:0_17:0	838.786	C52H100O6	ear_skin	MTBKS215	312.366	313.816	311.786	304.869	312.62	309.919	304.869	312.62	312.366
TG 49:0|TG 16:0_16:0_17:0	838.786	C52H100O6	kidney	MTBKS215	312.366	313.816	311.786	304.869	312.62	309.919	304.869	312.62	312.366
TG 49:0|TG 16:0_16:0_17:0	838.786	C52H100O6	large_intestine	MTBKS215	312.366	313.816	311.786	304.869	312.62	309.919	304.869	312.62	312.366
TG 49:0|TG 16:0_16:0_17:0	838.786	C52H100O6	liver	MTBKS215	312.366	313.816	311.786	304.869	312.62	309.919	304.869	312.62	312.366
TG 49:0|TG 16:0_16:0_17:0	838.786	C52H100O6	lung	MTBKS215	312.366	313.816	311.786	304.869	312.62	309.919	304.869	312.62	312.366
TG 49:0|TG 16:0_16:0_17:0	838.786	C52H100O6	mesentery	MTBKS215	312.366	313.816	311.786	304.869	312.62	309.919	304.869	312.62	312.366
TG 49:0|TG 16:0_16:0_17:0	838.786	C52H100O6	muscle	MTBKS215	312.366	313.816	311.786	304.869	312.62	309.919	304.869	312.62	312.366
TG 49:0|TG 16:0_16:0_17:0	838.786	C52H100O6	spleen	MTBKS215	312.366	313.816	311.786	304.869	312.62	309.919	304.869	312.62	312.366
TG 49:0|TG 16:0_16:0_17:0	838.786	C52H100O6	back_skin	MTBKS215	312.366	313.816	311.786	304.869	312.62	309.919	304.869	312.62	312.366
TG 49:0|TG 16:0_16:0_17:0	838.786	C52H100O6	bone_marrow	MTBKS215	312.366	313.816	311.786	304.869	312.62	309.919	304.869	312.62	312.366
TG 49:0|TG 16:0_16:0_17:0	838.786	C52H100O6	bone_marrow	MTBKS215	312.366	313.816	311.786	304.869	312.62	309.919	304.869	312.62	312.366
TG 55:6|TG 17:1_18:1_20:4	910.786	C58H100O6	ear_skin	MTBKS215	315.541	316.725	315.9	313.1	316.825	314.311	313.1	317.077	315.541
TG 55:6|TG 17:1_18:1_20:4	910.786	C58H100O6	plasma	MTBKS215	315.541	316.725	315.9	313.1	316.825	314.311	313.1	317.077	315.541
TG 58:5|TG 18:1_18:1_22:3	954.848	C61H108O6	large_intestine	MTBKS215	324.04	325.149	324.198	320.315	324.413	323.021	320.315	324.445	324.04
TG 58:5|TG 18:1_18:1_22:3	954.848	C61H108O6	large_intestine	MTBKS215	324.04	325.149	324.198	320.315	324.413	323.021	320.315	324.445	324.04
TG 58:5|TG 18:1_18:1_22:3	954.848	C61H108O6	liver	MTBKS215	324.04	325.149	324.198	320.315	324.413	323.021	320.315	324.445	324.04
TG 58:5|TG 18:1_18:1_22:3	954.848	C61H108O6	mesentery	MTBKS215	324.04	325.149	324.198	320.315	324.413	323.021	320.315	324.445	324.04
TG 58:5|TG 18:1_18:1_22:3	954.848	C61H108O6	muscle	MTBKS215	324.04	325.149	324.198	320.315	324.413	323.021	320.315	324.445	324.04
TG 58:5|TG 18:1_18:1_22:3	954.848	C61H108O6	plasma	MTBKS215	324.04	325.149	324.198	320.315	324.413	323.021	320.315	324.445	324.04
TG 58:5|TG 18:1_18:1_22:3	954.848	C61H108O6	back_skin	MTBKS215	324.04	325.149	324.198	320.315	324.413	323.021	320.315	324.445	324.04
TG 53:1|TG 17:0_18:0_18:1	892.833	C56H106O6	large_intestine	MTBKS215	318.538	320.025	317.706	312.7	318.396	316.291	312.7	318.396	318.538
TG 53:1|TG 17:0_18:0_18:1	892.833	C56H106O6	liver	MTBKS215	318.538	320.025	317.706	312.7	318.396	316.291	312.7	318.396	318.538
TG 53:1|TG 17:0_18:0_18:1	892.833	C56H106O6	liver	MTBKS215	318.538	320.025	317.706	312.7	318.396	316.291	312.7	318.396	318.538
TG 53:1|TG 17:0_18:0_18:1	892.833	C56H106O6	lung	MTBKS215	318.538	320.025	317.706	312.7	318.396	316.291	312.7	318.396	318.538
TG 53:1|TG 17:0_18:0_18:1	892.833	C56H106O6	small_intestine	MTBKS215	318.538	320.025	317.706	312.7	318.396	316.291	312.7	318.396	318.538
TG 53:1|TG 17:0_18:0_18:1	892.833	C56H106O6	spleen	MTBKS215	318.538	320.025	317.706	312.7	318.396	316.291	312.7	318.396	318.538
TG 50:7|TG 12:0_16:1_22:6	838.692	C53H88O6	kidney	MTBKS215	300.074	301.127	300.993	291.744	301.77	299.21	291.744	301.976	300.074
TG 55:1|TG 18:0_19:0_18:1	920.864	C58H110O6	small_intestine	MTBKS215	323.696	324.524	322.614	319.213	322.885	321.524	319.213	322.885	323.696
TG 56:4|TG 18:1_20:1_18:2	928.833	C59H106O6	ear_skin	MTBKS215	320.376	322.01	321.667	318.216	322.556	320.597	318.216	322.561	320.376
TG 56:4|TG 18:1_20:1_18:2	928.833	C59H106O6	feces	MTBKS215	320.376	322.01	321.667	318.216	322.556	320.597	318.216	322.561	320.376
TG 56:4|TG 18:1_20:1_18:2	928.833	C59H106O6	kidney	MTBKS215	320.376	322.01	321.667	318.216	322.556	320.597	318.216	322.561	320.376
TG 56:4|TG 18:1_20:1_18:2	928.833	C59H106O6	large_intestine	MTBKS215	320.376	322.01	321.667	318.216	322.556	320.597	318.216	322.561	320.376
TG 56:4|TG 18:1_20:1_18:2	928.833	C59H106O6	liver	MTBKS215	320.376	322.01	321.667	318.216	322.556	320.597	318.216	322.561	320.376
TG 56:4|TG 18:1_20:1_18:2	928.833	C59H106O6	liver	MTBKS215	320.376	322.01	321.667	318.216	322.556	320.597	318.216	322.561	320.376
TG 56:4|TG 18:1_20:1_18:2	928.833	C59H106O6	lung	MTBKS215	320.376	322.01	321.667	318.216	322.556	320.597	318.216	322.561	320.376
TG 56:4|TG 18:1_20:1_18:2	928.833	C59H106O6	mesentery	MTBKS215	320.376	322.01	321.667	318.216	322.556	320.597	318.216	322.561	320.376
TG 56:4|TG 18:1_20:1_18:2	928.833	C59H106O6	muscle	MTBKS215	320.376	322.01	321.667	318.216	322.556	320.597	318.216	322.561	320.376
TG 56:4|TG 18:1_20:1_18:2	928.833	C59H106O6	plasma	MTBKS215	320.376	322.01	321.667	318.216	322.556	320.597	318.216	322.561	320.376
TG 56:4|TG 18:1_20:1_18:2	928.833	C59H106O6	small_intestine	MTBKS215	320.376	322.01	321.667	318.216	322.556	320.597	318.216	322.561	320.376
TG 56:4|TG 18:1_20:1_18:2	928.833	C59H106O6	spleen	MTBKS215	320.376	322.01	321.667	318.216	322.556	320.597	318.216	322.561	320.376
TG 56:4|TG 18:1_20:1_18:2	928.833	C59H106O6	back_skin	MTBKS215	320.376	322.01	321.667	318.216	322.556	320.597	318.216	322.561	320.376
TG 56:4|TG 18:1_20:1_18:2	928.833	C59H106O6	bone_marrow	MTBKS215	320.376	322.01	321.667	318.216	322.556	320.597	318.216	322.561	320.376
TG 54:5|TG 16:0_18:1_20:4	898.786	C57H100O6	feces	MTBKS215	313.03	314.399	313.956	309.493	314.818	312.67	309.493	314.836	313.03
TG 54:5|TG 16:0_18:1_20:4	898.786	C57H100O6	kidney	MTBKS215	313.03	314.399	313.956	309.493	314.818	312.67	309.493	314.836	313.03
TG 54:5|TG 16:0_18:1_20:4	898.786	C57H100O6	lung	MTBKS215	313.03	314.399	313.956	309.493	314.818	312.67	309.493	314.836	313.03
TG 54:5|TG 16:0_18:1_20:4	898.786	C57H100O6	small_intestine	MTBKS215	313.03	314.399	313.956	309.493	314.818	312.67	309.493	314.836	313.03
TG 54:5|TG 16:0_18:1_20:4	898.786	C57H100O6	spleen	MTBKS215	313.03	314.399	313.956	309.493	314.818	312.67	309.493	314.836	313.03
TG 54:5|TG 16:0_18:1_20:4	898.786	C57H100O6	bone_marrow	MTBKS215	313.03	314.399	313.956	309.493	314.818	312.67	309.493	314.836	313.03
TG 53:2|TG 17:0_18:1_18:1	890.817	C56H104O6	ear_skin	MTBKS215	320.213	322.183	318.53	313.341	318.891	316.759	313.341	319.364	320.213
TG 53:2|TG 17:0_18:1_18:1	890.817	C56H104O6	feces	MTBKS215	320.213	322.183	318.53	313.341	318.891	316.759	313.341	319.364	320.213
TG 53:2|TG 17:0_18:1_18:1	890.817	C56H104O6	large_intestine	MTBKS215	320.213	322.183	318.53	313.341	318.891	316.759	313.341	319.364	320.213
TG 53:2|TG 17:0_18:1_18:1	890.817	C56H104O6	mesentery	MTBKS215	320.213	322.183	318.53	313.341	318.891	316.759	313.341	319.364	320.213
TG 53:2|TG 17:0_18:1_18:1	890.817	C56H104O6	muscle	MTBKS215	320.213	322.183	318.53	313.341	318.891	316.759	313.341	319.364	320.213
TG 53:2|TG 17:0_18:1_18:1	890.817	C56H104O6	back_skin	MTBKS215	320.213	322.183	318.53	313.341	318.891	316.759	313.341	319.364	320.213
TG 53:2|TG 17:0_18:1_18:1	890.817	C56H104O6	bone_marrow	MTBKS215	320.213	322.183	318.53	313.341	318.891	316.759	313.341	319.364	320.213
TG 55:1|TG 16:0_21:0_18:1	920.864	C58H110O6	large_intestine	MTBKS215	322.894	323.741	322.392	318.41	322.663	321.302	318.41	322.663	322.894
TG 55:1|TG 16:0_21:0_18:1	920.864	C58H110O6	liver	MTBKS215	322.894	323.741	322.392	318.41	322.663	321.302	318.41	322.663	322.894
TG 55:1|TG 16:0_21:0_18:1	920.864	C58H110O6	lung	MTBKS215	322.894	323.741	322.392	318.41	322.663	321.302	318.41	322.663	322.894
TG 55:1|TG 16:0_21:0_18:1	920.864	C58H110O6	mesentery	MTBKS215	322.894	323.741	322.392	318.41	322.663	321.302	318.41	322.663	322.894
TG 55:1|TG 16:0_21:0_18:1	920.864	C58H110O6	spleen	MTBKS215	322.894	323.741	322.392	318.41	322.663	321.302	318.41	322.663	322.894
TG 58:6|TG 18:1_18:1_22:4	952.833	C61H106O6	ear_skin	MTBKS215	322.091	323.694	322.641	319.38	323.18	321.269	319.38	323.212	322.091
TG 58:6|TG 18:1_18:1_22:4	952.833	C61H106O6	feces	MTBKS215	322.091	323.694	322.641	319.38	323.18	321.269	319.38	323.212	322.091
TG 58:6|TG 18:1_18:1_22:4	952.833	C61H106O6	kidney	MTBKS215	322.091	323.694	322.641	319.38	323.18	321.269	319.38	323.212	322.091
TG 58:6|TG 18:1_18:1_22:4	952.833	C61H106O6	large_intestine	MTBKS215	322.091	323.694	322.641	319.38	323.18	321.269	319.38	323.212	322.091
TG 58:6|TG 18:1_18:1_22:4	952.833	C61H106O6	liver	MTBKS215	322.091	323.694	322.641	319.38	323.18	321.269	319.38	323.212	322.091
TG 58:6|TG 18:1_18:1_22:4	952.833	C61H106O6	liver	MTBKS215	322.091	323.694	322.641	319.38	323.18	321.269	319.38	323.212	322.091
TG 58:6|TG 18:1_18:1_22:4	952.833	C61H106O6	lung	MTBKS215	322.091	323.694	322.641	319.38	323.18	321.269	319.38	323.212	322.091
TG 58:6|TG 18:1_18:1_22:4	952.833	C61H106O6	mesentery	MTBKS215	322.091	323.694	322.641	319.38	323.18	321.269	319.38	323.212	322.091
TG 58:6|TG 18:1_18:1_22:4	952.833	C61H106O6	mesentery	MTBKS215	322.091	323.694	322.641	319.38	323.18	321.269	319.38	323.212	322.091
TG 58:6|TG 18:1_18:1_22:4	952.833	C61H106O6	muscle	MTBKS215	322.091	323.694	322.641	319.38	323.18	321.269	319.38	323.212	322.091
TG 58:6|TG 18:1_18:1_22:4	952.833	C61H106O6	plasma	MTBKS215	322.091	323.694	322.641	319.38	323.18	321.269	319.38	323.212	322.091
TG 58:6|TG 18:1_18:1_22:4	952.833	C61H106O6	small_intestine	MTBKS215	322.091	323.694	322.641	319.38	323.18	321.269	319.38	323.212	322.091
TG 58:6|TG 18:1_18:1_22:4	952.833	C61H106O6	spleen	MTBKS215	322.091	323.694	322.641	319.38	323.18	321.269	319.38	323.212	322.091
TG 58:6|TG 18:1_18:1_22:4	952.833	C61H106O6	back_skin	MTBKS215	322.091	323.694	322.641	319.38	323.18	321.269	319.38	323.212	322.091
TG 58:6|TG 18:1_18:1_22:4	952.833	C61H106O6	bone_marrow	MTBKS215	322.091	323.694	322.641	319.38	323.18	321.269	319.38	323.212	322.091
TG 60:10|TG 18:1_20:4_22:5	972.802	C63H102O6	lung	MTBKS215	321.022	322.51	322.174	320.31	322.785	320.442	320.31	322.785	321.022
TG 55:5|TG 19:1_18:2_18:2	912.802	C58H102O6	large_intestine	MTBKS215	316.995	318.14	317.737	314.897	318.613	316.635	314.897	318.617	316.995
TG 55:5|TG 19:1_18:2_18:2	912.802	C58H102O6	small_intestine	MTBKS215	316.995	318.14	317.737	314.897	318.613	316.635	314.897	318.617	316.995
TG 55:5|TG 19:1_18:2_18:2	912.802	C58H102O6	back_skin	MTBKS215	316.995	318.14	317.737	314.897	318.613	316.635	314.897	318.617	316.995
TG 62:9|TG 18:1_22:4_22:4	1002.85	C65H108O6	spleen	MTBKS215	328.256	329.338	328.453	325.283	328.495	327.103	325.283	328.495	328.256
TG 62:9|TG 18:1_22:4_22:4	1002.85	C65H108O6	bone_marrow	MTBKS215	328.256	329.338	328.453	325.283	328.495	327.103	325.283	328.495	328.256
TG 54:0|TG 18:0_18:0_18:0	908.864	C57H110O6	feces	MTBKS215	323.427	324.437	321.176	318.096	321.447	320.086	318.096	321.447	323.427
TG 54:0|TG 18:0_18:0_18:0	908.864	C57H110O6	kidney	MTBKS215	323.427	324.437	321.176	318.096	321.447	320.086	318.096	321.447	323.427
TG 54:0|TG 18:0_18:0_18:0	908.864	C57H110O6	large_intestine	MTBKS215	323.427	324.437	321.176	318.096	321.447	320.086	318.096	321.447	323.427
TG 54:0|TG 18:0_18:0_18:0	908.864	C57H110O6	liver	MTBKS215	323.427	324.437	321.176	318.096	321.447	320.086	318.096	321.447	323.427
TG 54:0|TG 18:0_18:0_18:0	908.864	C57H110O6	liver	MTBKS215	323.427	324.437	321.176	318.096	321.447	320.086	318.096	321.447	323.427
TG 54:0|TG 18:0_18:0_18:0	908.864	C57H110O6	muscle	MTBKS215	323.427	324.437	321.176	318.096	321.447	320.086	318.096	321.447	323.427
TG 54:0|TG 18:0_18:0_18:0	908.864	C57H110O6	bone_marrow	MTBKS215	323.427	324.437	321.176	318.096	321.447	320.086	318.096	321.447	323.427
TG 56:2|TG 20:0_18:1_18:1	932.864	C59H110O6	mesentery	MTBKS215	324.353	325.224	323.97	320.585	324.233	323.444	320.585	324.241	324.353
TG 56:2|TG 20:0_18:1_18:1	932.864	C59H110O6	muscle	MTBKS215	324.353	325.224	323.97	320.585	324.233	323.444	320.585	324.241	324.353
TG 56:2|TG 20:0_18:1_18:1	932.864	C59H110O6	bone_marrow	MTBKS215	324.353	325.224	323.97	320.585	324.233	323.444	320.585	324.241	324.353
TG 58:8|TG 18:2_18:2_22:4	948.802	C61H102O6	bone_marrow	MTBKS215	319.577	320.599	320.048	318.097	320.902	318.924	318.097	320.902	319.577
TG 60:8|TG 18:1_20:3_22:4	976.833	C63H106O6	lung	MTBKS215	324.204	326.045	325.981	321.734	326.137	324.226	321.734	326.137	324.204
TG 60:8|TG 18:1_20:3_22:4	976.833	C63H106O6	small_intestine	MTBKS215	324.204	326.045	325.981	321.734	326.137	324.226	321.734	326.137	324.204
TG 57:4|TG 18:1_21:1_18:2	942.848	C60H108O6	large_intestine	MTBKS215	321.377	322.462	321.564	317.964	322.034	320.593	317.964	322.038	321.377
TG 57:4|TG 18:1_21:1_18:2	942.848	C60H108O6	mesentery	MTBKS215	321.377	322.462	321.564	317.964	322.034	320.593	317.964	322.038	321.377
TG 57:4|TG 18:1_21:1_18:2	942.848	C60H108O6	plasma	MTBKS215	321.377	322.462	321.564	317.964	322.034	320.593	317.964	322.038	321.377
TG 57:4|TG 18:1_21:1_18:2	942.848	C60H108O6	small_intestine	MTBKS215	321.377	322.462	321.564	317.964	322.034	320.593	317.964	322.038	321.377
TG 57:4|TG 18:1_21:1_18:2	942.848	C60H108O6	small_intestine	MTBKS215	321.377	322.462	321.564	317.964	322.034	320.593	317.964	322.038	321.377
TG 57:4|TG 18:1_21:1_18:2	942.848	C60H108O6	back_skin	MTBKS215	321.377	322.462	321.564	317.964	322.034	320.593	317.964	322.038	321.377
TG 53:0|TG 16:0_18:0_19:0	894.848	C56H108O6	small_intestine	MTBKS215	322.389	323.593	320.088	314.823	320.359	318.772	314.823	320.359	322.389
TG 51:0|TG 17:0_17:0_17:0	866.817	C54H104O6	bone_marrow	MTBKS215	314.178	315.191	308.333	306.055	309.153	306.643	306.055	309.023	314.178
TG 49:1|TG 15:0_16:0_18:1	836.77	C52H98O6	ear_skin	MTBKS215	308.647	309.875	306.619	299.028	307.453	305.301	299.028	307.453	308.647
TG 49:1|TG 15:0_16:0_18:1	836.77	C52H98O6	feces	MTBKS215	308.647	309.875	306.619	299.028	307.453	305.301	299.028	307.453	308.647
TG 49:1|TG 15:0_16:0_18:1	836.77	C52H98O6	kidney	MTBKS215	308.647	309.875	306.619	299.028	307.453	305.301	299.028	307.453	308.647
TG 49:1|TG 15:0_16:0_18:1	836.77	C52H98O6	large_intestine	MTBKS215	308.647	309.875	306.619	299.028	307.453	305.301	299.028	307.453	308.647
TG 49:1|TG 15:0_16:0_18:1	836.77	C52H98O6	liver	MTBKS215	308.647	309.875	306.619	299.028	307.453	305.301	299.028	307.453	308.647
TG 49:1|TG 15:0_16:0_18:1	836.77	C52H98O6	lung	MTBKS215	308.647	309.875	306.619	299.028	307.453	305.301	299.028	307.453	308.647
TG 49:1|TG 15:0_16:0_18:1	836.77	C52H98O6	mesentery	MTBKS215	308.647	309.875	306.619	299.028	307.453	305.301	299.028	307.453	308.647
TG 49:1|TG 15:0_16:0_18:1	836.77	C52H98O6	muscle	MTBKS215	308.647	309.875	306.619	299.028	307.453	305.301	299.028	307.453	308.647
TG 49:1|TG 15:0_16:0_18:1	836.77	C52H98O6	plasma	MTBKS215	308.647	309.875	306.619	299.028	307.453	305.301	299.028	307.453	308.647
TG 49:1|TG 15:0_16:0_18:1	836.77	C52H98O6	small_intestine	MTBKS215	308.647	309.875	306.619	299.028	307.453	305.301	299.028	307.453	308.647
TG 49:1|TG 15:0_16:0_18:1	836.77	C52H98O6	spleen	MTBKS215	308.647	309.875	306.619	299.028	307.453	305.301	299.028	307.453	308.647
TG 49:1|TG 15:0_16:0_18:1	836.77	C52H98O6	back_skin	MTBKS215	308.647	309.875	306.619	299.028	307.453	305.301	299.028	307.453	308.647
TG 49:1|TG 15:0_16:0_18:1	836.77	C52H98O6	bone_marrow	MTBKS215	308.647	309.875	306.619	299.028	307.453	305.301	299.028	307.453	308.647
TG 52:2|TG 16:0_16:1_20:1	876.802	C55H102O6	small_intestine	MTBKS215	314.902	315.772	314.846	308.101	315.626	313.367	308.101	315.681	314.902
TG 56:5|TG 18:0_18:2_20:3	926.817	C59H104O6	small_intestine	MTBKS215	320.184	321.372	321.197	318.033	322.011	319.823	318.033	322.042	320.184
TG 60:8|TG 18:1_20:1_22:6	976.833	C63H106O6	ear_skin	MTBKS215	324.039	325.745	325.249	322.1	325.757	323.586	322.1	325.728	324.039
TG 62:11|TG 18:1_22:4_22:6	998.817	C65H104O6	kidney	MTBKS215	325.844	327.079	326.686	323.869	327.379	325.036	323.869	327.384	325.844
TG 62:11|TG 18:1_22:4_22:6	998.817	C65H104O6	spleen	MTBKS215	325.844	327.079	326.686	323.869	327.379	325.036	323.869	327.384	325.844
TG 52:2|TG 16:0_18:1_18:1	876.802	C55H102O6	ear_skin	MTBKS215	314.053	315.595	313.601	307.106	314.381	312.121	307.106	314.435	314.053
TG 52:2|TG 16:0_18:1_18:1	876.802	C55H102O6	feces	MTBKS215	314.053	315.595	313.601	307.106	314.381	312.121	307.106	314.435	314.053
TG 52:2|TG 16:0_18:1_18:1	876.802	C55H102O6	kidney	MTBKS215	314.053	315.595	313.601	307.106	314.381	312.121	307.106	314.435	314.053
TG 52:2|TG 16:0_18:1_18:1	876.802	C55H102O6	kidney	MTBKS215	314.053	315.595	313.601	307.106	314.381	312.121	307.106	314.435	314.053
TG 52:2|TG 16:0_18:1_18:1	876.802	C55H102O6	large_intestine	MTBKS215	314.053	315.595	313.601	307.106	314.381	312.121	307.106	314.435	314.053
TG 52:2|TG 16:0_18:1_18:1	876.802	C55H102O6	liver	MTBKS215	314.053	315.595	313.601	307.106	314.381	312.121	307.106	314.435	314.053
TG 52:2|TG 16:0_18:1_18:1	876.802	C55H102O6	lung	MTBKS215	314.053	315.595	313.601	307.106	314.381	312.121	307.106	314.435	314.053
TG 52:2|TG 16:0_18:1_18:1	876.802	C55H102O6	mesentery	MTBKS215	314.053	315.595	313.601	307.106	314.381	312.121	307.106	314.435	314.053
TG 52:2|TG 16:0_18:1_18:1	876.802	C55H102O6	mesentery	MTBKS215	314.053	315.595	313.601	307.106	314.381	312.121	307.106	314.435	314.053
TG 52:2|TG 16:0_18:1_18:1	876.802	C55H102O6	muscle	MTBKS215	314.053	315.595	313.601	307.106	314.381	312.121	307.106	314.435	314.053
TG 52:2|TG 16:0_18:1_18:1	876.802	C55H102O6	plasma	MTBKS215	314.053	315.595	313.601	307.106	314.381	312.121	307.106	314.435	314.053
TG 52:2|TG 16:0_18:1_18:1	876.802	C55H102O6	small_intestine	MTBKS215	314.053	315.595	313.601	307.106	314.381	312.121	307.106	314.435	314.053
TG 52:2|TG 16:0_18:1_18:1	876.802	C55H102O6	spleen	MTBKS215	314.053	315.595	313.601	307.106	314.381	312.121	307.106	314.435	314.053
TG 52:2|TG 16:0_18:1_18:1	876.802	C55H102O6	back_skin	MTBKS215	314.053	315.595	313.601	307.106	314.381	312.121	307.106	314.435	314.053
TG 52:2|TG 16:0_18:1_18:1	876.802	C55H102O6	bone_marrow	MTBKS215	314.053	315.595	313.601	307.106	314.381	312.121	307.106	314.435	314.053
TG 54:4|TG 18:1_18:1_18:2	900.802	C57H102O6	ear_skin	MTBKS215	311.754	312.544	311.847	308.852	312.945	310.918	308.852	312.775	311.754
TG 54:4|TG 18:1_18:1_18:2	900.802	C57H102O6	feces	MTBKS215	311.754	312.544	311.847	308.852	312.945	310.918	308.852	312.775	311.754
TG 54:4|TG 18:1_18:1_18:2	900.802	C57H102O6	kidney	MTBKS215	311.754	312.544	311.847	308.852	312.945	310.918	308.852	312.775	311.754
TG 54:4|TG 18:1_18:1_18:2	900.802	C57H102O6	kidney	MTBKS215	311.754	312.544	311.847	308.852	312.945	310.918	308.852	312.775	311.754
TG 54:4|TG 18:1_18:1_18:2	900.802	C57H102O6	large_intestine	MTBKS215	311.754	312.544	311.847	308.852	312.945	310.918	308.852	312.775	311.754
TG 54:4|TG 18:1_18:1_18:2	900.802	C57H102O6	liver	MTBKS215	311.754	312.544	311.847	308.852	312.945	310.918	308.852	312.775	311.754
TG 54:4|TG 18:1_18:1_18:2	900.802	C57H102O6	lung	MTBKS215	311.754	312.544	311.847	308.852	312.945	310.918	308.852	312.775	311.754
TG 54:4|TG 18:1_18:1_18:2	900.802	C57H102O6	mesentery	MTBKS215	311.754	312.544	311.847	308.852	312.945	310.918	308.852	312.775	311.754
TG 54:4|TG 18:1_18:1_18:2	900.802	C57H102O6	mesentery	MTBKS215	311.754	312.544	311.847	308.852	312.945	310.918	308.852	312.775	311.754
TG 54:4|TG 18:1_18:1_18:2	900.802	C57H102O6	mesentery	MTBKS215	311.754	312.544	311.847	308.852	312.945	310.918	308.852	312.775	311.754
TG 54:4|TG 18:1_18:1_18:2	900.802	C57H102O6	muscle	MTBKS215	311.754	312.544	311.847	308.852	312.945	310.918	308.852	312.775	311.754
TG 54:4|TG 18:1_18:1_18:2	900.802	C57H102O6	plasma	MTBKS215	311.754	312.544	311.847	308.852	312.945	310.918	308.852	312.775	311.754
TG 54:4|TG 18:1_18:1_18:2	900.802	C57H102O6	plasma	MTBKS215	311.754	312.544	311.847	308.852	312.945	310.918	308.852	312.775	311.754
TG 54:4|TG 18:1_18:1_18:2	900.802	C57H102O6	small_intestine	MTBKS215	311.754	312.544	311.847	308.852	312.945	310.918	308.852	312.775	311.754
TG 54:4|TG 18:1_18:1_18:2	900.802	C57H102O6	spleen	MTBKS215	311.754	312.544	311.847	308.852	312.945	310.918	308.852	312.775	311.754
TG 54:4|TG 18:1_18:1_18:2	900.802	C57H102O6	back_skin	MTBKS215	311.754	312.544	311.847	308.852	312.945	310.918	308.852	312.775	311.754
TG 54:4|TG 18:1_18:1_18:2	900.802	C57H102O6	bone_marrow	MTBKS215	311.754	312.544	311.847	308.852	312.945	310.918	308.852	312.775	311.754
TG 56:4|TG 18:0_18:0_20:4	928.833	C59H106O6	feces	MTBKS215	321.794	323.401	322.711	319.679	323.516	321.58	319.679	323.605	321.794
TG 56:4|TG 18:0_18:0_20:4	928.833	C59H106O6	small_intestine	MTBKS215	321.794	323.401	322.711	319.679	323.516	321.58	319.679	323.605	321.794
TG 58:10|TG 18:2_20:4_20:4	944.77	C61H98O6	feces	MTBKS215	316.347	317.783	317.313	314.401	318.419	315.91	314.401	318.489	316.347
TG 58:10|TG 18:2_20:4_20:4	944.77	C61H98O6	bone_marrow	MTBKS215	316.347	317.783	317.313	314.401	318.419	315.91	314.401	318.489	316.347
TG 47:0|TG 15:0_16:0_16:0	810.755	C50H96O6	ear_skin	MTBKS215	304.025	304.218	306.188	293.109	306.726	304.442	293.109	306.86	304.025
TG 47:0|TG 15:0_16:0_16:0	810.755	C50H96O6	feces	MTBKS215	304.025	304.218	306.188	293.109	306.726	304.442	293.109	306.86	304.025
TG 47:0|TG 15:0_16:0_16:0	810.755	C50H96O6	large_intestine	MTBKS215	304.025	304.218	306.188	293.109	306.726	304.442	293.109	306.86	304.025
TG 47:0|TG 15:0_16:0_16:0	810.755	C50H96O6	liver	MTBKS215	304.025	304.218	306.188	293.109	306.726	304.442	293.109	306.86	304.025
TG 47:0|TG 15:0_16:0_16:0	810.755	C50H96O6	lung	MTBKS215	304.025	304.218	306.188	293.109	306.726	304.442	293.109	306.86	304.025
TG 47:0|TG 15:0_16:0_16:0	810.755	C50H96O6	mesentery	MTBKS215	304.025	304.218	306.188	293.109	306.726	304.442	293.109	306.86	304.025
TG 47:0|TG 15:0_16:0_16:0	810.755	C50H96O6	muscle	MTBKS215	304.025	304.218	306.188	293.109	306.726	304.442	293.109	306.86	304.025
TG 47:0|TG 15:0_16:0_16:0	810.755	C50H96O6	plasma	MTBKS215	304.025	304.218	306.188	293.109	306.726	304.442	293.109	306.86	304.025
TG 47:0|TG 15:0_16:0_16:0	810.755	C50H96O6	small_intestine	MTBKS215	304.025	304.218	306.188	293.109	306.726	304.442	293.109	306.86	304.025
TG 47:0|TG 15:0_16:0_16:0	810.755	C50H96O6	spleen	MTBKS215	304.025	304.218	306.188	293.109	306.726	304.442	293.109	306.86	304.025
TG 47:0|TG 15:0_16:0_16:0	810.755	C50H96O6	back_skin	MTBKS215	304.025	304.218	306.188	293.109	306.726	304.442	293.109	306.86	304.025
TG 47:0|TG 15:0_16:0_16:0	810.755	C50H96O6	bone_marrow	MTBKS215	304.025	304.218	306.188	293.109	306.726	304.442	293.109	306.86	304.025
TG 48:1|TG 14:0_16:0_18:1	822.755	C51H96O6	kidney	MTBKS215	305.734	306.944	303.32	295.754	304.584	302.504	295.754	304.272	305.734
TG 48:1|TG 14:0_16:0_18:1	822.755	C51H96O6	liver	MTBKS215	305.734	306.944	303.32	295.754	304.584	302.504	295.754	304.272	305.734
TG 48:1|TG 14:0_16:0_18:1	822.755	C51H96O6	lung	MTBKS215	305.734	306.944	303.32	295.754	304.584	302.504	295.754	304.272	305.734
TG 48:1|TG 14:0_16:0_18:1	822.755	C51H96O6	mesentery	MTBKS215	305.734	306.944	303.32	295.754	304.584	302.504	295.754	304.272	305.734
TG 48:1|TG 14:0_16:0_18:1	822.755	C51H96O6	mesentery	MTBKS215	305.734	306.944	303.32	295.754	304.584	302.504	295.754	304.272	305.734
TG 48:1|TG 14:0_16:0_18:1	822.755	C51H96O6	small_intestine	MTBKS215	305.734	306.944	303.32	295.754	304.584	302.504	295.754	304.272	305.734
TG 48:1|TG 14:0_16:0_18:1	822.755	C51H96O6	spleen	MTBKS215	305.734	306.944	303.32	295.754	304.584	302.504	295.754	304.272	305.734
TG 48:1|TG 14:0_16:0_18:1	822.755	C51H96O6	back_skin	MTBKS215	305.734	306.944	303.32	295.754	304.584	302.504	295.754	304.272	305.734
TG 48:1|TG 14:0_16:0_18:1	822.755	C51H96O6	bone_marrow	MTBKS215	305.734	306.944	303.32	295.754	304.584	302.504	295.754	304.272	305.734
TG 48:0|TG 16:0_16:0_16:0	824.77	C51H98O6	ear_skin	MTBKS215	308.827	309.366	309.393	298.821	310.227	307.364	298.821	310.227	308.827
TG 48:0|TG 16:0_16:0_16:0	824.77	C51H98O6	feces	MTBKS215	308.827	309.366	309.393	298.821	310.227	307.364	298.821	310.227	308.827
TG 48:0|TG 16:0_16:0_16:0	824.77	C51H98O6	kidney	MTBKS215	308.827	309.366	309.393	298.821	310.227	307.364	298.821	310.227	308.827
TG 48:0|TG 16:0_16:0_16:0	824.77	C51H98O6	large_intestine	MTBKS215	308.827	309.366	309.393	298.821	310.227	307.364	298.821	310.227	308.827
TG 48:0|TG 16:0_16:0_16:0	824.77	C51H98O6	large_intestine	MTBKS215	308.827	309.366	309.393	298.821	310.227	307.364	298.821	310.227	308.827
TG 48:0|TG 16:0_16:0_16:0	824.77	C51H98O6	large_intestine	MTBKS215	308.827	309.366	309.393	298.821	310.227	307.364	298.821	310.227	308.827
TG 48:0|TG 16:0_16:0_16:0	824.77	C51H98O6	liver	MTBKS215	308.827	309.366	309.393	298.821	310.227	307.364	298.821	310.227	308.827
TG 48:0|TG 16:0_16:0_16:0	824.77	C51H98O6	liver	MTBKS215	308.827	309.366	309.393	298.821	310.227	307.364	298.821	310.227	308.827
TG 48:0|TG 16:0_16:0_16:0	824.77	C51H98O6	lung	MTBKS215	308.827	309.366	309.393	298.821	310.227	307.364	298.821	310.227	308.827
TG 48:0|TG 16:0_16:0_16:0	824.77	C51H98O6	mesentery	MTBKS215	308.827	309.366	309.393	298.821	310.227	307.364	298.821	310.227	308.827
TG 48:0|TG 16:0_16:0_16:0	824.77	C51H98O6	mesentery	MTBKS215	308.827	309.366	309.393	298.821	310.227	307.364	298.821	310.227	308.827
TG 48:0|TG 16:0_16:0_16:0	824.77	C51H98O6	mesentery	MTBKS215	308.827	309.366	309.393	298.821	310.227	307.364	298.821	310.227	308.827
TG 48:0|TG 16:0_16:0_16:0	824.77	C51H98O6	muscle	MTBKS215	308.827	309.366	309.393	298.821	310.227	307.364	298.821	310.227	308.827
TG 48:0|TG 16:0_16:0_16:0	824.77	C51H98O6	plasma	MTBKS215	308.827	309.366	309.393	298.821	310.227	307.364	298.821	310.227	308.827
TG 48:0|TG 16:0_16:0_16:0	824.77	C51H98O6	small_intestine	MTBKS215	308.827	309.366	309.393	298.821	310.227	307.364	298.821	310.227	308.827
TG 48:0|TG 16:0_16:0_16:0	824.77	C51H98O6	spleen	MTBKS215	308.827	309.366	309.393	298.821	310.227	307.364	298.821	310.227	308.827
TG 48:0|TG 16:0_16:0_16:0	824.77	C51H98O6	back_skin	MTBKS215	308.827	309.366	309.393	298.821	310.227	307.364	298.821	310.227	308.827
TG 58:7|TG 18:1_18:2_22:4	950.817	C61H104O6	feces	MTBKS215	320.529	321.528	320.849	317.786	321.702	319.724	317.786	321.702	320.529
TG 58:7|TG 18:1_18:2_22:4	950.817	C61H104O6	kidney	MTBKS215	320.529	321.528	320.849	317.786	321.702	319.724	317.786	321.702	320.529
TG 58:7|TG 18:1_18:2_22:4	950.817	C61H104O6	large_intestine	MTBKS215	320.529	321.528	320.849	317.786	321.702	319.724	317.786	321.702	320.529
TG 58:7|TG 18:1_18:2_22:4	950.817	C61H104O6	lung	MTBKS215	320.529	321.528	320.849	317.786	321.702	319.724	317.786	321.702	320.529
TG 58:7|TG 18:1_18:2_22:4	950.817	C61H104O6	mesentery	MTBKS215	320.529	321.528	320.849	317.786	321.702	319.724	317.786	321.702	320.529
TG 58:7|TG 18:1_18:2_22:4	950.817	C61H104O6	small_intestine	MTBKS215	320.529	321.528	320.849	317.786	321.702	319.724	317.786	321.702	320.529
TG 58:7|TG 18:1_18:2_22:4	950.817	C61H104O6	spleen	MTBKS215	320.529	321.528	320.849	317.786	321.702	319.724	317.786	321.702	320.529
TG 58:7|TG 18:1_18:2_22:4	950.817	C61H104O6	bone_marrow	MTBKS215	320.529	321.528	320.849	317.786	321.702	319.724	317.786	321.702	320.529
TG 56:7|TG 16:0_18:1_22:6	922.786	C59H100O6	ear_skin	MTBKS215	318.95	320.113	320.382	317.089	321.277	318.684	317.089	321.455	318.95
TG 56:7|TG 16:0_18:1_22:6	922.786	C59H100O6	ear_skin	MTBKS215	318.95	320.113	320.382	317.089	321.277	318.684	317.089	321.455	318.95
TG 56:7|TG 16:0_18:1_22:6	922.786	C59H100O6	kidney	MTBKS215	318.95	320.113	320.382	317.089	321.277	318.684	317.089	321.455	318.95
TG 56:7|TG 16:0_18:1_22:6	922.786	C59H100O6	large_intestine	MTBKS215	318.95	320.113	320.382	317.089	321.277	318.684	317.089	321.455	318.95
TG 56:7|TG 16:0_18:1_22:6	922.786	C59H100O6	liver	MTBKS215	318.95	320.113	320.382	317.089	321.277	318.684	317.089	321.455	318.95
TG 56:7|TG 16:0_18:1_22:6	922.786	C59H100O6	liver	MTBKS215	318.95	320.113	320.382	317.089	321.277	318.684	317.089	321.455	318.95
TG 56:7|TG 16:0_18:1_22:6	922.786	C59H100O6	lung	MTBKS215	318.95	320.113	320.382	317.089	321.277	318.684	317.089	321.455	318.95
TG 56:7|TG 16:0_18:1_22:6	922.786	C59H100O6	mesentery	MTBKS215	318.95	320.113	320.382	317.089	321.277	318.684	317.089	321.455	318.95
TG 56:7|TG 16:0_18:1_22:6	922.786	C59H100O6	muscle	MTBKS215	318.95	320.113	320.382	317.089	321.277	318.684	317.089	321.455	318.95
TG 56:7|TG 16:0_18:1_22:6	922.786	C59H100O6	plasma	MTBKS215	318.95	320.113	320.382	317.089	321.277	318.684	317.089	321.455	318.95
TG 56:7|TG 16:0_18:1_22:6	922.786	C59H100O6	plasma	MTBKS215	318.95	320.113	320.382	317.089	321.277	318.684	317.089	321.455	318.95
TG 56:7|TG 16:0_18:1_22:6	922.786	C59H100O6	small_intestine	MTBKS215	318.95	320.113	320.382	317.089	321.277	318.684	317.089	321.455	318.95
TG 56:7|TG 16:0_18:1_22:6	922.786	C59H100O6	spleen	MTBKS215	318.95	320.113	320.382	317.089	321.277	318.684	317.089	321.455	318.95
TG 56:7|TG 16:0_18:1_22:6	922.786	C59H100O6	back_skin	MTBKS215	318.95	320.113	320.382	317.089	321.277	318.684	317.089	321.455	318.95
TG 56:4|TG 18:0_18:1_20:3	928.833	C59H106O6	kidney	MTBKS215	321.879	323.486	322.769	319.764	323.601	321.642	319.764	323.663	321.879
TG 56:4|TG 18:0_18:1_20:3	928.833	C59H106O6	small_intestine	MTBKS215	321.879	323.486	322.769	319.764	323.601	321.642	319.764	323.663	321.879
TG 53:3|TG 17:1_18:1_18:1	888.802	C56H102O6	ear_skin	MTBKS215	313.853	314.96	314.061	308.569	314.729	312.808	308.569	314.954	313.853
TG 53:3|TG 17:1_18:1_18:1	888.802	C56H102O6	feces	MTBKS215	313.853	314.96	314.061	308.569	314.729	312.808	308.569	314.954	313.853
TG 53:3|TG 17:1_18:1_18:1	888.802	C56H102O6	kidney	MTBKS215	313.853	314.96	314.061	308.569	314.729	312.808	308.569	314.954	313.853
TG 53:3|TG 17:1_18:1_18:1	888.802	C56H102O6	large_intestine	MTBKS215	313.853	314.96	314.061	308.569	314.729	312.808	308.569	314.954	313.853
TG 53:3|TG 17:1_18:1_18:1	888.802	C56H102O6	liver	MTBKS215	313.853	314.96	314.061	308.569	314.729	312.808	308.569	314.954	313.853
TG 53:3|TG 17:1_18:1_18:1	888.802	C56H102O6	lung	MTBKS215	313.853	314.96	314.061	308.569	314.729	312.808	308.569	314.954	313.853
TG 53:3|TG 17:1_18:1_18:1	888.802	C56H102O6	mesentery	MTBKS215	313.853	314.96	314.061	308.569	314.729	312.808	308.569	314.954	313.853
TG 53:3|TG 17:1_18:1_18:1	888.802	C56H102O6	muscle	MTBKS215	313.853	314.96	314.061	308.569	314.729	312.808	308.569	314.954	313.853
TG 53:3|TG 17:1_18:1_18:1	888.802	C56H102O6	spleen	MTBKS215	313.853	314.96	314.061	308.569	314.729	312.808	308.569	314.954	313.853
TG 53:3|TG 17:1_18:1_18:1	888.802	C56H102O6	back_skin	MTBKS215	313.853	314.96	314.061	308.569	314.729	312.808	308.569	314.954	313.853
TG 53:3|TG 17:1_18:1_18:1	888.802	C56H102O6	bone_marrow	MTBKS215	313.853	314.96	314.061	308.569	314.729	312.808	308.569	314.954	313.853
TG 57:4|TG 19:1_20:1_18:2	942.848	C60H108O6	ear_skin	MTBKS215	321.377	322.462	321.564	317.964	322.034	320.593	317.964	322.038	321.377
TG 56:5|TG 18:0_18:1_20:4	926.817	C59H104O6	kidney	MTBKS215	319.886	321.092	320.82	317.735	321.554	319.576	317.735	321.666	319.886
TG 56:5|TG 18:0_18:1_20:4	926.817	C59H104O6	lung	MTBKS215	319.886	321.092	320.82	317.735	321.554	319.576	317.735	321.666	319.886
TG 56:5|TG 18:0_18:1_20:4	926.817	C59H104O6	small_intestine	MTBKS215	319.886	321.092	320.82	317.735	321.554	319.576	317.735	321.666	319.886
TG 56:5|TG 18:0_18:1_20:4	926.817	C59H104O6	spleen	MTBKS215	319.886	321.092	320.82	317.735	321.554	319.576	317.735	321.666	319.886
TG 56:5|TG 18:0_18:1_20:4	926.817	C59H104O6	bone_marrow	MTBKS215	319.886	321.092	320.82	317.735	321.554	319.576	317.735	321.666	319.886
TG 56:8|TG 16:1_18:1_22:6	920.77	C59H98O6	ear_skin	MTBKS215	314.535	316.056	315.958	312.167	317.061	314.641	312.167	317.032	314.535
TG 56:8|TG 16:1_18:1_22:6	920.77	C59H98O6	mesentery	MTBKS215	314.535	316.056	315.958	312.167	317.061	314.641	312.167	317.032	314.535
TG 52:1|TG 16:0_18:0_18:1	878.817	C55H104O6	ear_skin	MTBKS215	316.308	317.337	315.308	307.971	316.088	313.279	307.971	316.143	316.308
TG 52:1|TG 16:0_18:0_18:1	878.817	C55H104O6	feces	MTBKS215	316.308	317.337	315.308	307.971	316.088	313.279	307.971	316.143	316.308
TG 52:1|TG 16:0_18:0_18:1	878.817	C55H104O6	kidney	MTBKS215	316.308	317.337	315.308	307.971	316.088	313.279	307.971	316.143	316.308
TG 52:1|TG 16:0_18:0_18:1	878.817	C55H104O6	kidney	MTBKS215	316.308	317.337	315.308	307.971	316.088	313.279	307.971	316.143	316.308
TG 52:1|TG 16:0_18:0_18:1	878.817	C55H104O6	large_intestine	MTBKS215	316.308	317.337	315.308	307.971	316.088	313.279	307.971	316.143	316.308
TG 52:1|TG 16:0_18:0_18:1	878.817	C55H104O6	liver	MTBKS215	316.308	317.337	315.308	307.971	316.088	313.279	307.971	316.143	316.308
TG 52:1|TG 16:0_18:0_18:1	878.817	C55H104O6	liver	MTBKS215	316.308	317.337	315.308	307.971	316.088	313.279	307.971	316.143	316.308
TG 52:1|TG 16:0_18:0_18:1	878.817	C55H104O6	lung	MTBKS215	316.308	317.337	315.308	307.971	316.088	313.279	307.971	316.143	316.308
TG 52:1|TG 16:0_18:0_18:1	878.817	C55H104O6	mesentery	MTBKS215	316.308	317.337	315.308	307.971	316.088	313.279	307.971	316.143	316.308
TG 52:1|TG 16:0_18:0_18:1	878.817	C55H104O6	muscle	MTBKS215	316.308	317.337	315.308	307.971	316.088	313.279	307.971	316.143	316.308
TG 52:1|TG 16:0_18:0_18:1	878.817	C55H104O6	plasma	MTBKS215	316.308	317.337	315.308	307.971	316.088	313.279	307.971	316.143	316.308
TG 52:1|TG 16:0_18:0_18:1	878.817	C55H104O6	small_intestine	MTBKS215	316.308	317.337	315.308	307.971	316.088	313.279	307.971	316.143	316.308
TG 52:1|TG 16:0_18:0_18:1	878.817	C55H104O6	spleen	MTBKS215	316.308	317.337	315.308	307.971	316.088	313.279	307.971	316.143	316.308
TG 52:1|TG 16:0_18:0_18:1	878.817	C55H104O6	back_skin	MTBKS215	316.308	317.337	315.308	307.971	316.088	313.279	307.971	316.143	316.308
TG 52:1|TG 16:0_18:0_18:1	878.817	C55H104O6	bone_marrow	MTBKS215	316.308	317.337	315.308	307.971	316.088	313.279	307.971	316.143	316.308
TG 53:3|TG 17:0_18:1_18:2	888.802	C56H102O6	mesentery	MTBKS215	313.643	314.75	313.493	308.358	314.377	312.351	308.358	314.353	313.643
TG 53:3|TG 17:0_18:1_18:2	888.802	C56H102O6	plasma	MTBKS215	313.643	314.75	313.493	308.358	314.377	312.351	308.358	314.353	313.643
TG 53:3|TG 17:0_18:1_18:2	888.802	C56H102O6	small_intestine	MTBKS215	313.643	314.75	313.493	308.358	314.377	312.351	308.358	314.353	313.643
TG 51:0|TG 16:0_17:0_18:0	866.817	C54H104O6	feces	MTBKS215	320.088	321.101	314.933	311.964	315.364	312.854	311.964	315.623	320.088
TG 51:0|TG 16:0_17:0_18:0	866.817	C54H104O6	large_intestine	MTBKS215	320.088	321.101	314.933	311.964	315.364	312.854	311.964	315.623	320.088
TG 51:0|TG 16:0_17:0_18:0	866.817	C54H104O6	liver	MTBKS215	320.088	321.101	314.933	311.964	315.364	312.854	311.964	315.623	320.088
TG 51:0|TG 16:0_17:0_18:0	866.817	C54H104O6	mesentery	MTBKS215	320.088	321.101	314.933	311.964	315.364	312.854	311.964	315.623	320.088
TG 51:0|TG 16:0_17:0_18:0	866.817	C54H104O6	muscle	MTBKS215	320.088	321.101	314.933	311.964	315.364	312.854	311.964	315.623	320.088
TG 51:0|TG 16:0_17:0_18:0	866.817	C54H104O6	plasma	MTBKS215	320.088	321.101	314.933	311.964	315.364	312.854	311.964	315.623	320.088
TG 51:0|TG 16:0_17:0_18:0	866.817	C54H104O6	small_intestine	MTBKS215	320.088	321.101	314.933	311.964	315.364	312.854	311.964	315.623	320.088
TG 51:0|TG 16:0_17:0_18:0	866.817	C54H104O6	spleen	MTBKS215	320.088	321.101	314.933	311.964	315.364	312.854	311.964	315.623	320.088
TG 51:0|TG 16:0_17:0_18:0	866.817	C54H104O6	back_skin	MTBKS215	320.088	321.101	314.933	311.964	315.364	312.854	311.964	315.623	320.088
TG 62:12|TG 18:0_22:6_22:6	996.802	C65H102O6	kidney	MTBKS215	325.417	326.653	326.264	324.705	326.973	324.735	324.705	326.944	325.417
TG 62:12|TG 18:0_22:6_22:6	996.802	C65H102O6	small_intestine	MTBKS215	325.417	326.653	326.264	324.705	326.973	324.735	324.705	326.944	325.417
TG 54:3|TG 18:1_18:1_18:1	902.817	C57H104O6	ear_skin	MTBKS215	315.359	316.466	315.549	311.187	316.752	314.831	311.187	316.442	315.359
TG 54:3|TG 18:1_18:1_18:1	902.817	C57H104O6	feces	MTBKS215	315.359	316.466	315.549	311.187	316.752	314.831	311.187	316.442	315.359
TG 54:3|TG 18:1_18:1_18:1	902.817	C57H104O6	kidney	MTBKS215	315.359	316.466	315.549	311.187	316.752	314.831	311.187	316.442	315.359
TG 54:3|TG 18:1_18:1_18:1	902.817	C57H104O6	large_intestine	MTBKS215	315.359	316.466	315.549	311.187	316.752	314.831	311.187	316.442	315.359
TG 54:3|TG 18:1_18:1_18:1	902.817	C57H104O6	liver	MTBKS215	315.359	316.466	315.549	311.187	316.752	314.831	311.187	316.442	315.359
TG 54:3|TG 18:1_18:1_18:1	902.817	C57H104O6	lung	MTBKS215	315.359	316.466	315.549	311.187	316.752	314.831	311.187	316.442	315.359
TG 54:3|TG 18:1_18:1_18:1	902.817	C57H104O6	mesentery	MTBKS215	315.359	316.466	315.549	311.187	316.752	314.831	311.187	316.442	315.359
TG 54:3|TG 18:1_18:1_18:1	902.817	C57H104O6	mesentery	MTBKS215	315.359	316.466	315.549	311.187	316.752	314.831	311.187	316.442	315.359
TG 54:3|TG 18:1_18:1_18:1	902.817	C57H104O6	muscle	MTBKS215	315.359	316.466	315.549	311.187	316.752	314.831	311.187	316.442	315.359
TG 54:3|TG 18:1_18:1_18:1	902.817	C57H104O6	plasma	MTBKS215	315.359	316.466	315.549	311.187	316.752	314.831	311.187	316.442	315.359
TG 54:3|TG 18:1_18:1_18:1	902.817	C57H104O6	spleen	MTBKS215	315.359	316.466	315.549	311.187	316.752	314.831	311.187	316.442	315.359
TG 54:3|TG 18:1_18:1_18:1	902.817	C57H104O6	back_skin	MTBKS215	315.359	316.466	315.549	311.187	316.752	314.831	311.187	316.442	315.359
TG 54:3|TG 18:1_18:1_18:1	902.817	C57H104O6	bone_marrow	MTBKS215	315.359	316.466	315.549	311.187	316.752	314.831	311.187	316.442	315.359
TG 54:2|TG 18:0_18:1_18:1	904.833	C57H106O6	ear_skin	MTBKS215	319.205	320.638	318.933	315.335	319.955	318.123	315.335	319.767	319.205
TG 54:2|TG 18:0_18:1_18:1	904.833	C57H106O6	feces	MTBKS215	319.205	320.638	318.933	315.335	319.955	318.123	315.335	319.767	319.205
TG 54:2|TG 18:0_18:1_18:1	904.833	C57H106O6	kidney	MTBKS215	319.205	320.638	318.933	315.335	319.955	318.123	315.335	319.767	319.205
TG 54:2|TG 18:0_18:1_18:1	904.833	C57H106O6	large_intestine	MTBKS215	319.205	320.638	318.933	315.335	319.955	318.123	315.335	319.767	319.205
TG 54:2|TG 18:0_18:1_18:1	904.833	C57H106O6	large_intestine	MTBKS215	319.205	320.638	318.933	315.335	319.955	318.123	315.335	319.767	319.205
TG 54:2|TG 18:0_18:1_18:1	904.833	C57H106O6	liver	MTBKS215	319.205	320.638	318.933	315.335	319.955	318.123	315.335	319.767	319.205
TG 54:2|TG 18:0_18:1_18:1	904.833	C57H106O6	lung	MTBKS215	319.205	320.638	318.933	315.335	319.955	318.123	315.335	319.767	319.205
TG 54:2|TG 18:0_18:1_18:1	904.833	C57H106O6	lung	MTBKS215	319.205	320.638	318.933	315.335	319.955	318.123	315.335	319.767	319.205
TG 54:2|TG 18:0_18:1_18:1	904.833	C57H106O6	mesentery	MTBKS215	319.205	320.638	318.933	315.335	319.955	318.123	315.335	319.767	319.205
TG 54:2|TG 18:0_18:1_18:1	904.833	C57H106O6	mesentery	MTBKS215	319.205	320.638	318.933	315.335	319.955	318.123	315.335	319.767	319.205
TG 54:2|TG 18:0_18:1_18:1	904.833	C57H106O6	muscle	MTBKS215	319.205	320.638	318.933	315.335	319.955	318.123	315.335	319.767	319.205
TG 54:2|TG 18:0_18:1_18:1	904.833	C57H106O6	small_intestine	MTBKS215	319.205	320.638	318.933	315.335	319.955	318.123	315.335	319.767	319.205
TG 54:2|TG 18:0_18:1_18:1	904.833	C57H106O6	spleen	MTBKS215	319.205	320.638	318.933	315.335	319.955	318.123	315.335	319.767	319.205
TG 54:2|TG 18:0_18:1_18:1	904.833	C57H106O6	back_skin	MTBKS215	319.205	320.638	318.933	315.335	319.955	318.123	315.335	319.767	319.205
TG 54:2|TG 18:0_18:1_18:1	904.833	C57H106O6	bone_marrow	MTBKS215	319.205	320.638	318.933	315.335	319.955	318.123	315.335	319.767	319.205
TG 52:8|TG 14:1_16:1_22:6	864.708	C55H90O6	ear_skin	MTBKS215	303.74	304.928	304.458	296.148	305.651	303.312	296.148	305.812	303.74
TG 54:3|TG 18:0_18:1_18:2	902.817	C57H104O6	small_intestine	MTBKS215	316.395	317.502	316.778	312.223	317.717	315.481	312.223	317.671	316.395
TG 54:3|TG 18:0_18:1_18:2	902.817	C57H104O6	small_intestine	MTBKS215	316.395	317.502	316.778	312.223	317.717	315.481	312.223	317.671	316.395
TG 54:3|TG 18:0_18:1_18:2	902.817	C57H104O6	small_intestine	MTBKS215	316.395	317.502	316.778	312.223	317.717	315.481	312.223	317.671	316.395
TG 54:1|TG 18:0_18:0_18:1	906.848	C57H108O6	ear_skin	MTBKS215	322.156	323.263	319.803	316.825	320.075	318.488	316.825	320.075	322.156
TG 54:1|TG 18:0_18:0_18:1	906.848	C57H108O6	feces	MTBKS215	322.156	323.263	319.803	316.825	320.075	318.488	316.825	320.075	322.156
TG 54:1|TG 18:0_18:0_18:1	906.848	C57H108O6	kidney	MTBKS215	322.156	323.263	319.803	316.825	320.075	318.488	316.825	320.075	322.156
TG 54:1|TG 18:0_18:0_18:1	906.848	C57H108O6	lung	MTBKS215	322.156	323.263	319.803	316.825	320.075	318.488	316.825	320.075	322.156
TG 54:1|TG 18:0_18:0_18:1	906.848	C57H108O6	mesentery	MTBKS215	322.156	323.263	319.803	316.825	320.075	318.488	316.825	320.075	322.156
TG 54:1|TG 18:0_18:0_18:1	906.848	C57H108O6	muscle	MTBKS215	322.156	323.263	319.803	316.825	320.075	318.488	316.825	320.075	322.156
TG 54:1|TG 18:0_18:0_18:1	906.848	C57H108O6	small_intestine	MTBKS215	322.156	323.263	319.803	316.825	320.075	318.488	316.825	320.075	322.156
TG 54:1|TG 18:0_18:0_18:1	906.848	C57H108O6	spleen	MTBKS215	322.156	323.263	319.803	316.825	320.075	318.488	316.825	320.075	322.156
TG 54:1|TG 18:0_18:0_18:1	906.848	C57H108O6	back_skin	MTBKS215	322.156	323.263	319.803	316.825	320.075	318.488	316.825	320.075	322.156
TG 54:1|TG 18:0_18:0_18:1	906.848	C57H108O6	bone_marrow	MTBKS215	322.156	323.263	319.803	316.825	320.075	318.488	316.825	320.075	322.156
TG 60:9|TG 18:1_20:4_22:4	974.817	C63H104O6	lung	MTBKS215	321.731	322.966	322.595	319.756	323.617	321.274	319.756	323.617	321.731
TG 60:9|TG 18:1_20:4_22:4	974.817	C63H104O6	spleen	MTBKS215	321.731	322.966	322.595	319.756	323.617	321.274	319.756	323.617	321.731
TG 60:9|TG 18:1_18:2_24:6	974.817	C63H104O6	mesentery	MTBKS215	318.492	319.813	319.716	316.565	320.601	318.258	316.565	320.601	318.492
TG 60:9|TG 18:1_18:2_24:6	974.817	C63H104O6	back_skin	MTBKS215	318.492	319.813	319.716	316.565	320.601	318.258	316.565	320.601	318.492
TG 50:2|TG 16:0_16:1_18:1	848.77	C53H98O6	ear_skin	MTBKS215	308.205	308.976	308.154	300.436	308.988	306.768	300.436	308.988	308.205
TG 50:2|TG 16:0_16:1_18:1	848.77	C53H98O6	feces	MTBKS215	308.205	308.976	308.154	300.436	308.988	306.768	300.436	308.988	308.205
TG 50:2|TG 16:0_16:1_18:1	848.77	C53H98O6	kidney	MTBKS215	308.205	308.976	308.154	300.436	308.988	306.768	300.436	308.988	308.205
TG 50:2|TG 16:0_16:1_18:1	848.77	C53H98O6	kidney	MTBKS215	308.205	308.976	308.154	300.436	308.988	306.768	300.436	308.988	308.205
TG 50:2|TG 16:0_16:1_18:1	848.77	C53H98O6	large_intestine	MTBKS215	308.205	308.976	308.154	300.436	308.988	306.768	300.436	308.988	308.205
TG 50:2|TG 16:0_16:1_18:1	848.77	C53H98O6	large_intestine	MTBKS215	308.205	308.976	308.154	300.436	308.988	306.768	300.436	308.988	308.205
TG 50:2|TG 16:0_16:1_18:1	848.77	C53H98O6	liver	MTBKS215	308.205	308.976	308.154	300.436	308.988	306.768	300.436	308.988	308.205
TG 50:2|TG 16:0_16:1_18:1	848.77	C53H98O6	liver	MTBKS215	308.205	308.976	308.154	300.436	308.988	306.768	300.436	308.988	308.205
TG 50:2|TG 16:0_16:1_18:1	848.77	C53H98O6	lung	MTBKS215	308.205	308.976	308.154	300.436	308.988	306.768	300.436	308.988	308.205
TG 50:2|TG 16:0_16:1_18:1	848.77	C53H98O6	mesentery	MTBKS215	308.205	308.976	308.154	300.436	308.988	306.768	300.436	308.988	308.205
TG 50:2|TG 16:0_16:1_18:1	848.77	C53H98O6	mesentery	MTBKS215	308.205	308.976	308.154	300.436	308.988	306.768	300.436	308.988	308.205
TG 50:2|TG 16:0_16:1_18:1	848.77	C53H98O6	mesentery	MTBKS215	308.205	308.976	308.154	300.436	308.988	306.768	300.436	308.988	308.205
TG 50:2|TG 16:0_16:1_18:1	848.77	C53H98O6	mesentery	MTBKS215	308.205	308.976	308.154	300.436	308.988	306.768	300.436	308.988	308.205
TG 50:2|TG 16:0_16:1_18:1	848.77	C53H98O6	mesentery	MTBKS215	308.205	308.976	308.154	300.436	308.988	306.768	300.436	308.988	308.205
TG 50:2|TG 16:0_16:1_18:1	848.77	C53H98O6	muscle	MTBKS215	308.205	308.976	308.154	300.436	308.988	306.768	300.436	308.988	308.205
TG 50:2|TG 16:0_16:1_18:1	848.77	C53H98O6	plasma	MTBKS215	308.205	308.976	308.154	300.436	308.988	306.768	300.436	308.988	308.205
TG 50:2|TG 16:0_16:1_18:1	848.77	C53H98O6	small_intestine	MTBKS215	308.205	308.976	308.154	300.436	308.988	306.768	300.436	308.988	308.205
TG 50:2|TG 16:0_16:1_18:1	848.77	C53H98O6	spleen	MTBKS215	308.205	308.976	308.154	300.436	308.988	306.768	300.436	308.988	308.205
TG 50:2|TG 16:0_16:1_18:1	848.77	C53H98O6	back_skin	MTBKS215	308.205	308.976	308.154	300.436	308.988	306.768	300.436	308.988	308.205
TG 50:2|TG 16:0_16:1_18:1	848.77	C53H98O6	back_skin	MTBKS215	308.205	308.976	308.154	300.436	308.988	306.768	300.436	308.988	308.205
TG 50:2|TG 16:0_16:1_18:1	848.77	C53H98O6	bone_marrow	MTBKS215	308.205	308.976	308.154	300.436	308.988	306.768	300.436	308.988	308.205
TG 56:5|TG 18:1_18:2_20:2	926.817	C59H104O6	kidney	MTBKS215	318.94	320.064	318.797	316.8	319.672	317.695	316.8	319.677	318.94
TG 56:5|TG 18:1_18:2_20:2	926.817	C59H104O6	kidney	MTBKS215	318.94	320.064	318.797	316.8	319.672	317.695	316.8	319.677	318.94
TG 56:5|TG 18:1_18:2_20:2	926.817	C59H104O6	large_intestine	MTBKS215	318.94	320.064	318.797	316.8	319.672	317.695	316.8	319.677	318.94
TG 56:5|TG 18:1_18:2_20:2	926.817	C59H104O6	large_intestine	MTBKS215	318.94	320.064	318.797	316.8	319.672	317.695	316.8	319.677	318.94
TG 56:5|TG 18:1_18:2_20:2	926.817	C59H104O6	muscle	MTBKS215	318.94	320.064	318.797	316.8	319.672	317.695	316.8	319.677	318.94
TG 56:5|TG 18:1_18:2_20:2	926.817	C59H104O6	bone_marrow	MTBKS215	318.94	320.064	318.797	316.8	319.672	317.695	316.8	319.677	318.94
TG 56:5|TG 18:1_18:2_20:2	926.817	C59H104O6	bone_marrow	MTBKS215	318.94	320.064	318.797	316.8	319.672	317.695	316.8	319.677	318.94
TG 46:0|TG 14:0_16:0_16:0	796.739	C49H94O6	ear_skin	MTBKS215	297.834	299.557	302.962	287.242	303.566	301.707	287.242	303.633	297.834
TG 46:0|TG 14:0_16:0_16:0	796.739	C49H94O6	feces	MTBKS215	297.834	299.557	302.962	287.242	303.566	301.707	287.242	303.633	297.834
TG 46:0|TG 14:0_16:0_16:0	796.739	C49H94O6	kidney	MTBKS215	297.834	299.557	302.962	287.242	303.566	301.707	287.242	303.633	297.834
TG 46:0|TG 14:0_16:0_16:0	796.739	C49H94O6	large_intestine	MTBKS215	297.834	299.557	302.962	287.242	303.566	301.707	287.242	303.633	297.834
TG 46:0|TG 14:0_16:0_16:0	796.739	C49H94O6	large_intestine	MTBKS215	297.834	299.557	302.962	287.242	303.566	301.707	287.242	303.633	297.834
TG 46:0|TG 14:0_16:0_16:0	796.739	C49H94O6	liver	MTBKS215	297.834	299.557	302.962	287.242	303.566	301.707	287.242	303.633	297.834
TG 46:0|TG 14:0_16:0_16:0	796.739	C49H94O6	lung	MTBKS215	297.834	299.557	302.962	287.242	303.566	301.707	287.242	303.633	297.834
TG 46:0|TG 14:0_16:0_16:0	796.739	C49H94O6	mesentery	MTBKS215	297.834	299.557	302.962	287.242	303.566	301.707	287.242	303.633	297.834
TG 46:0|TG 14:0_16:0_16:0	796.739	C49H94O6	mesentery	MTBKS215	297.834	299.557	302.962	287.242	303.566	301.707	287.242	303.633	297.834
TG 46:0|TG 14:0_16:0_16:0	796.739	C49H94O6	muscle	MTBKS215	297.834	299.557	302.962	287.242	303.566	301.707	287.242	303.633	297.834
TG 46:0|TG 14:0_16:0_16:0	796.739	C49H94O6	small_intestine	MTBKS215	297.834	299.557	302.962	287.242	303.566	301.707	287.242	303.633	297.834
TG 46:0|TG 14:0_16:0_16:0	796.739	C49H94O6	spleen	MTBKS215	297.834	299.557	302.962	287.242	303.566	301.707	287.242	303.633	297.834
TG 46:0|TG 14:0_16:0_16:0	796.739	C49H94O6	back_skin	MTBKS215	297.834	299.557	302.962	287.242	303.566	301.707	287.242	303.633	297.834
TG 46:0|TG 14:0_16:0_16:0	796.739	C49H94O6	bone_marrow	MTBKS215	297.834	299.557	302.962	287.242	303.566	301.707	287.242	303.633	297.834
TG 56:6|TG 18:0_18:2_20:4	924.802	C59H102O6	small_intestine	MTBKS215	318.002	319.045	318.32	316.776	319.173	317.195	316.776	319.173	318.002
TG 58:7|TG 18:1_18:1_22:5	950.817	C61H104O6	ear_skin	MTBKS215	320.668	321.823	321.044	318.457	322.118	319.775	318.457	322.118	320.668
TG 58:7|TG 18:1_18:1_22:5	950.817	C61H104O6	ear_skin	MTBKS215	320.668	321.823	321.044	318.457	322.118	319.775	318.457	322.118	320.668
TG 58:7|TG 18:1_18:1_22:5	950.817	C61H104O6	large_intestine	MTBKS215	320.668	321.823	321.044	318.457	322.118	319.775	318.457	322.118	320.668
TG 58:7|TG 18:1_18:1_22:5	950.817	C61H104O6	large_intestine	MTBKS215	320.668	321.823	321.044	318.457	322.118	319.775	318.457	322.118	320.668
TG 58:7|TG 18:1_18:1_22:5	950.817	C61H104O6	liver	MTBKS215	320.668	321.823	321.044	318.457	322.118	319.775	318.457	322.118	320.668
TG 58:7|TG 18:1_18:1_22:5	950.817	C61H104O6	liver	MTBKS215	320.668	321.823	321.044	318.457	322.118	319.775	318.457	322.118	320.668
TG 58:7|TG 18:1_18:1_22:5	950.817	C61H104O6	mesentery	MTBKS215	320.668	321.823	321.044	318.457	322.118	319.775	318.457	322.118	320.668
TG 58:7|TG 18:1_18:1_22:5	950.817	C61H104O6	mesentery	MTBKS215	320.668	321.823	321.044	318.457	322.118	319.775	318.457	322.118	320.668
TG 58:7|TG 18:1_18:1_22:5	950.817	C61H104O6	muscle	MTBKS215	320.668	321.823	321.044	318.457	322.118	319.775	318.457	322.118	320.668
TG 58:7|TG 18:1_18:1_22:5	950.817	C61H104O6	muscle	MTBKS215	320.668	321.823	321.044	318.457	322.118	319.775	318.457	322.118	320.668
TG 58:7|TG 18:1_18:1_22:5	950.817	C61H104O6	plasma	MTBKS215	320.668	321.823	321.044	318.457	322.118	319.775	318.457	322.118	320.668
TG 58:7|TG 18:1_18:1_22:5	950.817	C61H104O6	small_intestine	MTBKS215	320.668	321.823	321.044	318.457	322.118	319.775	318.457	322.118	320.668
TG 58:7|TG 18:1_18:1_22:5	950.817	C61H104O6	spleen	MTBKS215	320.668	321.823	321.044	318.457	322.118	319.775	318.457	322.118	320.668
TG 58:7|TG 18:1_18:1_22:5	950.817	C61H104O6	back_skin	MTBKS215	320.668	321.823	321.044	318.457	322.118	319.775	318.457	322.118	320.668
TG 58:7|TG 18:1_18:1_22:5	950.817	C61H104O6	back_skin	MTBKS215	320.668	321.823	321.044	318.457	322.118	319.775	318.457	322.118	320.668
TG 56:3|TG 18:1_18:1_20:1	930.848	C59H108O6	ear_skin	MTBKS215	321.931	323.043	322.516	318.513	323.061	321.725	318.513	322.99	321.931
TG 56:3|TG 18:1_18:1_20:1	930.848	C59H108O6	feces	MTBKS215	321.931	323.043	322.516	318.513	323.061	321.725	318.513	322.99	321.931
TG 56:3|TG 18:1_18:1_20:1	930.848	C59H108O6	kidney	MTBKS215	321.931	323.043	322.516	318.513	323.061	321.725	318.513	322.99	321.931
TG 56:3|TG 18:1_18:1_20:1	930.848	C59H108O6	kidney	MTBKS215	321.931	323.043	322.516	318.513	323.061	321.725	318.513	322.99	321.931
TG 56:3|TG 18:1_18:1_20:1	930.848	C59H108O6	large_intestine	MTBKS215	321.931	323.043	322.516	318.513	323.061	321.725	318.513	322.99	321.931
TG 56:3|TG 18:1_18:1_20:1	930.848	C59H108O6	liver	MTBKS215	321.931	323.043	322.516	318.513	323.061	321.725	318.513	322.99	321.931
TG 56:3|TG 18:1_18:1_20:1	930.848	C59H108O6	lung	MTBKS215	321.931	323.043	322.516	318.513	323.061	321.725	318.513	322.99	321.931
TG 56:3|TG 18:1_18:1_20:1	930.848	C59H108O6	mesentery	MTBKS215	321.931	323.043	322.516	318.513	323.061	321.725	318.513	322.99	321.931
TG 56:3|TG 18:1_18:1_20:1	930.848	C59H108O6	muscle	MTBKS215	321.931	323.043	322.516	318.513	323.061	321.725	318.513	322.99	321.931
TG 56:3|TG 18:1_18:1_20:1	930.848	C59H108O6	plasma	MTBKS215	321.931	323.043	322.516	318.513	323.061	321.725	318.513	322.99	321.931
TG 56:3|TG 18:1_18:1_20:1	930.848	C59H108O6	small_intestine	MTBKS215	321.931	323.043	322.516	318.513	323.061	321.725	318.513	322.99	321.931
TG 56:3|TG 18:1_18:1_20:1	930.848	C59H108O6	spleen	MTBKS215	321.931	323.043	322.516	318.513	323.061	321.725	318.513	322.99	321.931
TG 56:3|TG 18:1_18:1_20:1	930.848	C59H108O6	back_skin	MTBKS215	321.931	323.043	322.516	318.513	323.061	321.725	318.513	322.99	321.931
TG 56:3|TG 18:1_18:1_20:1	930.848	C59H108O6	bone_marrow	MTBKS215	321.931	323.043	322.516	318.513	323.061	321.725	318.513	322.99	321.931
TG 47:0|TG 14:0_16:0_17:0	810.755	C50H96O6	kidney	MTBKS215	300.908	301.213	300.991	291.06	301.663	299.599	291.06	301.663	300.908
TG 56:8|TG 16:0_20:4_20:4	920.77	C59H98O6	bone_marrow	MTBKS215	316.203	317.549	316.762	313.548	317.868	315.36	313.548	317.939	316.203
TG 60:8|TG 18:1_18:1_24:6	976.833	C63H106O6	large_intestine	MTBKS215	323.775	325.565	324.913	321.884	325.797	323.521	321.884	325.797	323.775
TG 60:8|TG 18:1_18:1_24:6	976.833	C63H106O6	liver	MTBKS215	323.775	325.565	324.913	321.884	325.797	323.521	321.884	325.797	323.775
TG 60:8|TG 18:1_18:1_24:6	976.833	C63H106O6	mesentery	MTBKS215	323.775	325.565	324.913	321.884	325.797	323.521	321.884	325.797	323.775
TG 60:8|TG 18:1_18:1_24:6	976.833	C63H106O6	plasma	MTBKS215	323.775	325.565	324.913	321.884	325.797	323.521	321.884	325.797	323.775
TG 60:8|TG 18:1_18:1_24:6	976.833	C63H106O6	small_intestine	MTBKS215	323.775	325.565	324.913	321.884	325.797	323.521	321.884	325.797	323.775
TG 60:8|TG 18:1_18:1_24:6	976.833	C63H106O6	back_skin	MTBKS215	323.775	325.565	324.913	321.884	325.797	323.521	321.884	325.797	323.775
TG 54:6|TG 16:0_18:2_20:4	896.77	C57H98O6	feces	MTBKS215	314.027	315.113	314.578	309.2	315.431	313.282	309.2	315.431	314.027
TG 54:6|TG 16:0_18:2_20:4	896.77	C57H98O6	plasma	MTBKS215	314.027	315.113	314.578	309.2	315.431	313.282	309.2	315.431	314.027
TG 54:6|TG 16:0_18:2_20:4	896.77	C57H98O6	small_intestine	MTBKS215	314.027	315.113	314.578	309.2	315.431	313.282	309.2	315.431	314.027
TG 54:6|TG 16:0_18:2_20:4	896.77	C57H98O6	bone_marrow	MTBKS215	314.027	315.113	314.578	309.2	315.431	313.282	309.2	315.431	314.027
TG 56:8|TG 16:0_18:2_22:6	920.77	C59H98O6	kidney	MTBKS215	314.845	316.366	315.593	312.477	316.695	314.275	312.477	316.666	314.845
TG 56:8|TG 16:0_18:2_22:6	920.77	C59H98O6	kidney	MTBKS215	314.845	316.366	315.593	312.477	316.695	314.275	312.477	316.666	314.845
TG 56:8|TG 16:0_18:2_22:6	920.77	C59H98O6	kidney	MTBKS215	314.845	316.366	315.593	312.477	316.695	314.275	312.477	316.666	314.845
TG 56:8|TG 16:0_18:2_22:6	920.77	C59H98O6	liver	MTBKS215	314.845	316.366	315.593	312.477	316.695	314.275	312.477	316.666	314.845
TG 56:8|TG 16:0_18:2_22:6	920.77	C59H98O6	lung	MTBKS215	314.845	316.366	315.593	312.477	316.695	314.275	312.477	316.666	314.845
TG 56:8|TG 16:0_18:2_22:6	920.77	C59H98O6	muscle	MTBKS215	314.845	316.366	315.593	312.477	316.695	314.275	312.477	316.666	314.845
TG 56:8|TG 16:0_18:2_22:6	920.77	C59H98O6	plasma	MTBKS215	314.845	316.366	315.593	312.477	316.695	314.275	312.477	316.666	314.845
TG 56:8|TG 16:0_18:2_22:6	920.77	C59H98O6	small_intestine	MTBKS215	314.845	316.366	315.593	312.477	316.695	314.275	312.477	316.666	314.845
TG 56:8|TG 16:0_18:2_22:6	920.77	C59H98O6	spleen	MTBKS215	314.845	316.366	315.593	312.477	316.695	314.275	312.477	316.666	314.845
TG 43:0|TG 12:0_15:0_16:0	754.692	C46H88O6	ear_skin	MTBKS215	289.876	292.081	289.199	276.248	289.897	288.407	276.248	289.898	289.876
TG 43:0|TG 12:0_15:0_16:0	754.692	C46H88O6	lung	MTBKS215	289.876	292.081	289.199	276.248	289.897	288.407	276.248	289.898	289.876
TG 43:0|TG 12:0_15:0_16:0	754.692	C46H88O6	spleen	MTBKS215	289.876	292.081	289.199	276.248	289.897	288.407	276.248	289.898	289.876
TG 52:3|TG 16:0_18:1_18:2	874.786	C55H100O6	feces	MTBKS215	311.232	311.984	311.707	304.167	312.571	310.374	304.167	312.614	311.232
TG 52:3|TG 16:0_18:1_18:2	874.786	C55H100O6	kidney	MTBKS215	311.232	311.984	311.707	304.167	312.571	310.374	304.167	312.614	311.232
TG 52:3|TG 16:0_18:1_18:2	874.786	C55H100O6	kidney	MTBKS215	311.232	311.984	311.707	304.167	312.571	310.374	304.167	312.614	311.232
TG 52:3|TG 16:0_18:1_18:2	874.786	C55H100O6	large_intestine	MTBKS215	311.232	311.984	311.707	304.167	312.571	310.374	304.167	312.614	311.232
TG 52:3|TG 16:0_18:1_18:2	874.786	C55H100O6	large_intestine	MTBKS215	311.232	311.984	311.707	304.167	312.571	310.374	304.167	312.614	311.232
TG 52:3|TG 16:0_18:1_18:2	874.786	C55H100O6	liver	MTBKS215	311.232	311.984	311.707	304.167	312.571	310.374	304.167	312.614	311.232
TG 52:3|TG 16:0_18:1_18:2	874.786	C55H100O6	lung	MTBKS215	311.232	311.984	311.707	304.167	312.571	310.374	304.167	312.614	311.232
TG 52:3|TG 16:0_18:1_18:2	874.786	C55H100O6	mesentery	MTBKS215	311.232	311.984	311.707	304.167	312.571	310.374	304.167	312.614	311.232
TG 52:3|TG 16:0_18:1_18:2	874.786	C55H100O6	mesentery	MTBKS215	311.232	311.984	311.707	304.167	312.571	310.374	304.167	312.614	311.232
TG 52:3|TG 16:0_18:1_18:2	874.786	C55H100O6	mesentery	MTBKS215	311.232	311.984	311.707	304.167	312.571	310.374	304.167	312.614	311.232
TG 52:3|TG 16:0_18:1_18:2	874.786	C55H100O6	mesentery	MTBKS215	311.232	311.984	311.707	304.167	312.571	310.374	304.167	312.614	311.232
TG 52:3|TG 16:0_18:1_18:2	874.786	C55H100O6	mesentery	MTBKS215	311.232	311.984	311.707	304.167	312.571	310.374	304.167	312.614	311.232
TG 52:3|TG 16:0_18:1_18:2	874.786	C55H100O6	muscle	MTBKS215	311.232	311.984	311.707	304.167	312.571	310.374	304.167	312.614	311.232
TG 52:3|TG 16:0_18:1_18:2	874.786	C55H100O6	muscle	MTBKS215	311.232	311.984	311.707	304.167	312.571	310.374	304.167	312.614	311.232
TG 52:3|TG 16:0_18:1_18:2	874.786	C55H100O6	plasma	MTBKS215	311.232	311.984	311.707	304.167	312.571	310.374	304.167	312.614	311.232
TG 52:3|TG 16:0_18:1_18:2	874.786	C55H100O6	small_intestine	MTBKS215	311.232	311.984	311.707	304.167	312.571	310.374	304.167	312.614	311.232
TG 52:3|TG 16:0_18:1_18:2	874.786	C55H100O6	spleen	MTBKS215	311.232	311.984	311.707	304.167	312.571	310.374	304.167	312.614	311.232
TG 52:3|TG 16:0_18:1_18:2	874.786	C55H100O6	back_skin	MTBKS215	311.232	311.984	311.707	304.167	312.571	310.374	304.167	312.614	311.232
TG 52:3|TG 16:0_18:1_18:2	874.786	C55H100O6	bone_marrow	MTBKS215	311.232	311.984	311.707	304.167	312.571	310.374	304.167	312.614	311.232
TG 58:11|TG 18:2_20:4_20:5	942.755	C61H96O6	small_intestine	MTBKS215	316.959	318.873	318.223	314.198	319.01	315.778	314.198	319.01	316.959
TG 48:1|TG 16:0_16:0_16:1	822.755	C51H96O6	ear_skin	MTBKS215	308.112	308.478	307.91	298.176	308.862	306.781	298.176	308.862	308.112
TG 48:1|TG 16:0_16:0_16:1	822.755	C51H96O6	ear_skin	MTBKS215	308.112	308.478	307.91	298.176	308.862	306.781	298.176	308.862	308.112
TG 48:1|TG 16:0_16:0_16:1	822.755	C51H96O6	feces	MTBKS215	308.112	308.478	307.91	298.176	308.862	306.781	298.176	308.862	308.112
TG 48:1|TG 16:0_16:0_16:1	822.755	C51H96O6	large_intestine	MTBKS215	308.112	308.478	307.91	298.176	308.862	306.781	298.176	308.862	308.112
TG 48:1|TG 16:0_16:0_16:1	822.755	C51H96O6	muscle	MTBKS215	308.112	308.478	307.91	298.176	308.862	306.781	298.176	308.862	308.112
TG 48:1|TG 16:0_16:0_16:1	822.755	C51H96O6	plasma	MTBKS215	308.112	308.478	307.91	298.176	308.862	306.781	298.176	308.862	308.112
TG 48:1|TG 16:0_16:0_16:1	822.755	C51H96O6	back_skin	MTBKS215	308.112	308.478	307.91	298.176	308.862	306.781	298.176	308.862	308.112
TG 51:2|TG 16:0_17:1_18:1	862.786	C54H100O6	ear_skin	MTBKS215	311.072	311.843	310.526	303.226	311.306	309.086	303.226	311.361	311.072
TG 51:2|TG 16:0_17:1_18:1	862.786	C54H100O6	feces	MTBKS215	311.072	311.843	310.526	303.226	311.306	309.086	303.226	311.361	311.072
TG 51:2|TG 16:0_17:1_18:1	862.786	C54H100O6	kidney	MTBKS215	311.072	311.843	310.526	303.226	311.306	309.086	303.226	311.361	311.072
TG 51:2|TG 16:0_17:1_18:1	862.786	C54H100O6	large_intestine	MTBKS215	311.072	311.843	310.526	303.226	311.306	309.086	303.226	311.361	311.072
TG 51:2|TG 16:0_17:1_18:1	862.786	C54H100O6	liver	MTBKS215	311.072	311.843	310.526	303.226	311.306	309.086	303.226	311.361	311.072
TG 51:2|TG 16:0_17:1_18:1	862.786	C54H100O6	lung	MTBKS215	311.072	311.843	310.526	303.226	311.306	309.086	303.226	311.361	311.072
TG 51:2|TG 16:0_17:1_18:1	862.786	C54H100O6	mesentery	MTBKS215	311.072	311.843	310.526	303.226	311.306	309.086	303.226	311.361	311.072
TG 51:2|TG 16:0_17:1_18:1	862.786	C54H100O6	muscle	MTBKS215	311.072	311.843	310.526	303.226	311.306	309.086	303.226	311.361	311.072
TG 51:2|TG 16:0_17:1_18:1	862.786	C54H100O6	plasma	MTBKS215	311.072	311.843	310.526	303.226	311.306	309.086	303.226	311.361	311.072
TG 51:2|TG 16:0_17:1_18:1	862.786	C54H100O6	small_intestine	MTBKS215	311.072	311.843	310.526	303.226	311.306	309.086	303.226	311.361	311.072
TG 51:2|TG 16:0_17:1_18:1	862.786	C54H100O6	spleen	MTBKS215	311.072	311.843	310.526	303.226	311.306	309.086	303.226	311.361	311.072
TG 51:2|TG 16:0_17:1_18:1	862.786	C54H100O6	back_skin	MTBKS215	311.072	311.843	310.526	303.226	311.306	309.086	303.226	311.361	311.072
TG 51:2|TG 16:0_17:1_18:1	862.786	C54H100O6	bone_marrow	MTBKS215	311.072	311.843	310.526	303.226	311.306	309.086	303.226	311.361	311.072
TG 58:6|TG 18:0_18:0_22:6	952.833	C61H106O6	small_intestine	MTBKS215	321.837	323.707	322.355	319.658	323.386	321.214	319.658	323.248	321.837
TG 49:1|TG 16:0_17:0_16:1	836.77	C52H98O6	large_intestine	MTBKS215	308.894	310.122	307.981	299.202	308.815	306.663	299.202	308.815	308.894
TG 60:9|TG 18:0_20:3_22:6	974.817	C63H104O6	kidney	MTBKS215	322.905	324.14	323.789	320.93	324.463	322.225	320.93	324.434	322.905
TG 60:9|TG 18:0_20:3_22:6	974.817	C63H104O6	small_intestine	MTBKS215	322.905	324.14	323.789	320.93	324.463	322.225	320.93	324.434	322.905
TG 58:8|TG 18:1_18:1_22:6	948.802	C61H102O6	ear_skin	MTBKS215	318.438	319.829	319.647	317.489	320.749	318.511	317.489	320.72	318.438
TG 58:8|TG 18:1_18:1_22:6	948.802	C61H102O6	kidney	MTBKS215	318.438	319.829	319.647	317.489	320.749	318.511	317.489	320.72	318.438
TG 58:8|TG 18:1_18:1_22:6	948.802	C61H102O6	large_intestine	MTBKS215	318.438	319.829	319.647	317.489	320.749	318.511	317.489	320.72	318.438
TG 58:8|TG 18:1_18:1_22:6	948.802	C61H102O6	liver	MTBKS215	318.438	319.829	319.647	317.489	320.749	318.511	317.489	320.72	318.438
TG 58:8|TG 18:1_18:1_22:6	948.802	C61H102O6	lung	MTBKS215	318.438	319.829	319.647	317.489	320.749	318.511	317.489	320.72	318.438
TG 58:8|TG 18:1_18:1_22:6	948.802	C61H102O6	mesentery	MTBKS215	318.438	319.829	319.647	317.489	320.749	318.511	317.489	320.72	318.438
TG 58:8|TG 18:1_18:1_22:6	948.802	C61H102O6	muscle	MTBKS215	318.438	319.829	319.647	317.489	320.749	318.511	317.489	320.72	318.438
TG 58:8|TG 18:1_18:1_22:6	948.802	C61H102O6	plasma	MTBKS215	318.438	319.829	319.647	317.489	320.749	318.511	317.489	320.72	318.438
TG 58:8|TG 18:1_18:1_22:6	948.802	C61H102O6	small_intestine	MTBKS215	318.438	319.829	319.647	317.489	320.749	318.511	317.489	320.72	318.438
TG 58:8|TG 18:1_18:1_22:6	948.802	C61H102O6	small_intestine	MTBKS215	318.438	319.829	319.647	317.489	320.749	318.511	317.489	320.72	318.438
TG 58:8|TG 18:1_18:1_22:6	948.802	C61H102O6	spleen	MTBKS215	318.438	319.829	319.647	317.489	320.749	318.511	317.489	320.72	318.438
TG 58:8|TG 18:1_18:1_22:6	948.802	C61H102O6	back_skin	MTBKS215	318.438	319.829	319.647	317.489	320.749	318.511	317.489	320.72	318.438
TG 58:8|TG 18:1_18:1_22:6	948.802	C61H102O6	bone_marrow	MTBKS215	318.438	319.829	319.647	317.489	320.749	318.511	317.489	320.72	318.438
TG 52:3|TG 16:1_18:1_18:1	874.786	C55H100O6	ear_skin	MTBKS215	312.619	313.372	314.397	306.316	315.048	312.955	306.316	315.29	312.619
TG 52:3|TG 16:1_18:1_18:1	874.786	C55H100O6	ear_skin	MTBKS215	312.619	313.372	314.397	306.316	315.048	312.955	306.316	315.29	312.619
TG 52:3|TG 16:1_18:1_18:1	874.786	C55H100O6	back_skin	MTBKS215	312.619	313.372	314.397	306.316	315.048	312.955	306.316	315.29	312.619
TG 53:1|TG 16:0_19:0_18:1	892.833	C56H106O6	ear_skin	MTBKS215	318.193	319.68	317.387	312.501	318.077	315.971	312.501	318.077	318.193
TG 53:1|TG 16:0_19:0_18:1	892.833	C56H106O6	mesentery	MTBKS215	318.193	319.68	317.387	312.501	318.077	315.971	312.501	318.077	318.193
TG 53:1|TG 16:0_19:0_18:1	892.833	C56H106O6	muscle	MTBKS215	318.193	319.68	317.387	312.501	318.077	315.971	312.501	318.077	318.193
TG 53:1|TG 16:0_19:0_18:1	892.833	C56H106O6	plasma	MTBKS215	318.193	319.68	317.387	312.501	318.077	315.971	312.501	318.077	318.193
TG 53:1|TG 16:0_19:0_18:1	892.833	C56H106O6	back_skin	MTBKS215	318.193	319.68	317.387	312.501	318.077	315.971	312.501	318.077	318.193
TG 58:9|TG 18:1_20:4_20:4	946.786	C61H100O6	bone_marrow	MTBKS215	317.97	319.147	318.849	315.669	320.025	317.515	315.669	320.025	317.97
TG 60:10|TG 18:0_20:4_22:6	972.802	C63H102O6	kidney	MTBKS215	322.455	323.719	323.507	321.743	324.161	321.818	321.743	324.165	322.455
TG 60:10|TG 18:0_20:4_22:6	972.802	C63H102O6	kidney	MTBKS215	322.455	323.719	323.507	321.743	324.161	321.818	321.743	324.165	322.455
TG 60:10|TG 18:0_20:4_22:6	972.802	C63H102O6	small_intestine	MTBKS215	322.455	323.719	323.507	321.743	324.161	321.818	321.743	324.165	322.455
TG 60:12|TG 20:4_20:4_20:4	968.77	C63H98O6	feces	MTBKS215	318.292	320.238	319.628	315.795	320.356	317.162	315.795	320.427	318.292
TG 60:12|TG 20:4_20:4_20:4	968.77	C63H98O6	bone_marrow	MTBKS215	318.292	320.238	319.628	315.795	320.356	317.162	315.795	320.427	318.292
TG 44:3|TG 14:1_14:1_16:1	762.661	C47H84O6	ear_skin	MTBKS215	284.273	286.1	285.394	274.421	286.019	285.301	274.421	286.086	284.273
TG 58:7|TG 18:0_18:1_22:6	950.817	C61H104O6	feces	MTBKS215	320.37	321.815	321.132	318.159	322.054	319.816	318.159	322.025	320.37
TG 58:7|TG 18:0_18:1_22:6	950.817	C61H104O6	kidney	MTBKS215	320.37	321.815	321.132	318.159	322.054	319.816	318.159	322.025	320.37
TG 58:7|TG 18:0_18:1_22:6	950.817	C61H104O6	lung	MTBKS215	320.37	321.815	321.132	318.159	322.054	319.816	318.159	322.025	320.37
TG 58:7|TG 18:0_18:1_22:6	950.817	C61H104O6	small_intestine	MTBKS215	320.37	321.815	321.132	318.159	322.054	319.816	318.159	322.025	320.37
TG 58:7|TG 18:0_18:1_22:6	950.817	C61H104O6	spleen	MTBKS215	320.37	321.815	321.132	318.159	322.054	319.816	318.159	322.025	320.37
TG 53:2|TG 16:0_18:1_19:1	890.817	C56H104O6	kidney	MTBKS215	317.268	319.239	315.92	310.543	316.699	314.568	310.543	316.754	317.268
TG 53:2|TG 16:0_18:1_19:1	890.817	C56H104O6	liver	MTBKS215	317.268	319.239	315.92	310.543	316.699	314.568	310.543	316.754	317.268
TG 53:2|TG 16:0_18:1_19:1	890.817	C56H104O6	mesentery	MTBKS215	317.268	319.239	315.92	310.543	316.699	314.568	310.543	316.754	317.268
TG 53:2|TG 16:0_18:1_19:1	890.817	C56H104O6	plasma	MTBKS215	317.268	319.239	315.92	310.543	316.699	314.568	310.543	316.754	317.268
TG 53:2|TG 16:0_18:1_19:1	890.817	C56H104O6	small_intestine	MTBKS215	317.268	319.239	315.92	310.543	316.699	314.568	310.543	316.754	317.268
TG 53:2|TG 16:0_18:1_19:1	890.817	C56H104O6	spleen	MTBKS215	317.268	319.239	315.92	310.543	316.699	314.568	310.543	316.754	317.268
TG 49:2|TG 15:0_16:0_18:2	834.755	C52H96O6	feces	MTBKS215	301.663	302.321	300.722	292.64	301.986	300.045	292.64	301.674	301.663
TG 49:2|TG 15:0_16:0_18:2	834.755	C52H96O6	large_intestine	MTBKS215	301.663	302.321	300.722	292.64	301.986	300.045	292.64	301.674	301.663
TG 49:2|TG 15:0_16:0_18:2	834.755	C52H96O6	mesentery	MTBKS215	301.663	302.321	300.722	292.64	301.986	300.045	292.64	301.674	301.663
TG 49:2|TG 15:0_16:0_18:2	834.755	C52H96O6	small_intestine	MTBKS215	301.663	302.321	300.722	292.64	301.986	300.045	292.64	301.674	301.663
TG 49:2|TG 15:0_16:0_18:2	834.755	C52H96O6	small_intestine	MTBKS215	301.663	302.321	300.722	292.64	301.986	300.045	292.64	301.674	301.663
TG 53:4|TG 17:1_18:1_18:2	886.786	C56H100O6	ear_skin	MTBKS215	309.496	310.493	310.447	303.001	311.399	309.202	303.001	311.376	309.496
TG 53:4|TG 17:1_18:1_18:2	886.786	C56H100O6	feces	MTBKS215	309.496	310.493	310.447	303.001	311.399	309.202	303.001	311.376	309.496
TG 53:4|TG 17:1_18:1_18:2	886.786	C56H100O6	kidney	MTBKS215	309.496	310.493	310.447	303.001	311.399	309.202	303.001	311.376	309.496
TG 53:4|TG 17:1_18:1_18:2	886.786	C56H100O6	large_intestine	MTBKS215	309.496	310.493	310.447	303.001	311.399	309.202	303.001	311.376	309.496
TG 53:4|TG 17:1_18:1_18:2	886.786	C56H100O6	liver	MTBKS215	309.496	310.493	310.447	303.001	311.399	309.202	303.001	311.376	309.496
TG 53:4|TG 17:1_18:1_18:2	886.786	C56H100O6	lung	MTBKS215	309.496	310.493	310.447	303.001	311.399	309.202	303.001	311.376	309.496
TG 53:4|TG 17:1_18:1_18:2	886.786	C56H100O6	mesentery	MTBKS215	309.496	310.493	310.447	303.001	311.399	309.202	303.001	311.376	309.496
TG 53:4|TG 17:1_18:1_18:2	886.786	C56H100O6	mesentery	MTBKS215	309.496	310.493	310.447	303.001	311.399	309.202	303.001	311.376	309.496
TG 53:4|TG 17:1_18:1_18:2	886.786	C56H100O6	muscle	MTBKS215	309.496	310.493	310.447	303.001	311.399	309.202	303.001	311.376	309.496
TG 53:4|TG 17:1_18:1_18:2	886.786	C56H100O6	small_intestine	MTBKS215	309.496	310.493	310.447	303.001	311.399	309.202	303.001	311.376	309.496
TG 53:4|TG 17:1_18:1_18:2	886.786	C56H100O6	spleen	MTBKS215	309.496	310.493	310.447	303.001	311.399	309.202	303.001	311.376	309.496
TG 53:4|TG 17:1_18:1_18:2	886.786	C56H100O6	spleen	MTBKS215	309.496	310.493	310.447	303.001	311.399	309.202	303.001	311.376	309.496
TG 53:4|TG 17:1_18:1_18:2	886.786	C56H100O6	back_skin	MTBKS215	309.496	310.493	310.447	303.001	311.399	309.202	303.001	311.376	309.496
TG 53:4|TG 17:1_18:1_18:2	886.786	C56H100O6	bone_marrow	MTBKS215	309.496	310.493	310.447	303.001	311.399	309.202	303.001	311.376	309.496
TG 56:6|TG 18:1_18:2_20:3	924.802	C59H102O6	kidney	MTBKS215	320.741	321.794	320.195	318.995	321.017	319.039	318.995	321.048	320.741
TG 56:6|TG 18:1_18:2_20:3	924.802	C59H102O6	large_intestine	MTBKS215	320.741	321.794	320.195	318.995	321.017	319.039	318.995	321.048	320.741
TG 56:6|TG 18:1_18:2_20:3	924.802	C59H102O6	mesentery	MTBKS215	320.741	321.794	320.195	318.995	321.017	319.039	318.995	321.048	320.741
TG 56:6|TG 18:1_18:2_20:3	924.802	C59H102O6	small_intestine	MTBKS215	320.741	321.794	320.195	318.995	321.017	319.039	318.995	321.048	320.741
TG 56:8|TG 18:2_18:2_20:4	920.77	C59H98O6	feces	MTBKS215	314.321	315.774	314.927	312.011	316.033	313.524	312.011	316.103	314.321
TG 56:8|TG 18:2_18:2_20:4	920.77	C59H98O6	feces	MTBKS215	314.321	315.774	314.927	312.011	316.033	313.524	312.011	316.103	314.321
TG 56:8|TG 18:2_18:2_20:4	920.77	C59H98O6	large_intestine	MTBKS215	314.321	315.774	314.927	312.011	316.033	313.524	312.011	316.103	314.321
TG 56:8|TG 18:2_18:2_20:4	920.77	C59H98O6	large_intestine	MTBKS215	314.321	315.774	314.927	312.011	316.033	313.524	312.011	316.103	314.321
TG 56:8|TG 18:2_18:2_20:4	920.77	C59H98O6	small_intestine	MTBKS215	314.321	315.774	314.927	312.011	316.033	313.524	312.011	316.103	314.321
TG 56:8|TG 18:2_18:2_20:4	920.77	C59H98O6	back_skin	MTBKS215	314.321	315.774	314.927	312.011	316.033	313.524	312.011	316.103	314.321
TG 56:8|TG 18:2_18:2_20:4	920.77	C59H98O6	bone_marrow	MTBKS215	314.321	315.774	314.927	312.011	316.033	313.524	312.011	316.103	314.321
TG 51:3|TG 15:0_18:1_18:2	860.77	C54H98O6	plasma	MTBKS215	308.361	309.113	308.767	300.806	309.674	307.349	300.806	309.674	308.361
TG 51:3|TG 15:0_18:1_18:2	860.77	C54H98O6	small_intestine	MTBKS215	308.361	309.113	308.767	300.806	309.674	307.349	300.806	309.674	308.361
TG 51:3|TG 15:0_18:1_18:2	860.77	C54H98O6	back_skin	MTBKS215	308.361	309.113	308.767	300.806	309.674	307.349	300.806	309.674	308.361
TG 50:0|TG 16:0_16:0_18:0	852.802	C53H102O6	ear_skin	MTBKS215	316.574	318.074	315.257	309.192	315.588	313.078	309.192	315.947	316.574
TG 50:0|TG 16:0_16:0_18:0	852.802	C53H102O6	feces	MTBKS215	316.574	318.074	315.257	309.192	315.588	313.078	309.192	315.947	316.574
TG 50:0|TG 16:0_16:0_18:0	852.802	C53H102O6	kidney	MTBKS215	316.574	318.074	315.257	309.192	315.588	313.078	309.192	315.947	316.574
TG 50:0|TG 16:0_16:0_18:0	852.802	C53H102O6	large_intestine	MTBKS215	316.574	318.074	315.257	309.192	315.588	313.078	309.192	315.947	316.574
TG 50:0|TG 16:0_16:0_18:0	852.802	C53H102O6	large_intestine	MTBKS215	316.574	318.074	315.257	309.192	315.588	313.078	309.192	315.947	316.574
TG 50:0|TG 16:0_16:0_18:0	852.802	C53H102O6	large_intestine	MTBKS215	316.574	318.074	315.257	309.192	315.588	313.078	309.192	315.947	316.574
TG 50:0|TG 16:0_16:0_18:0	852.802	C53H102O6	liver	MTBKS215	316.574	318.074	315.257	309.192	315.588	313.078	309.192	315.947	316.574
TG 50:0|TG 16:0_16:0_18:0	852.802	C53H102O6	lung	MTBKS215	316.574	318.074	315.257	309.192	315.588	313.078	309.192	315.947	316.574
TG 50:0|TG 16:0_16:0_18:0	852.802	C53H102O6	mesentery	MTBKS215	316.574	318.074	315.257	309.192	315.588	313.078	309.192	315.947	316.574
TG 50:0|TG 16:0_16:0_18:0	852.802	C53H102O6	muscle	MTBKS215	316.574	318.074	315.257	309.192	315.588	313.078	309.192	315.947	316.574
TG 50:0|TG 16:0_16:0_18:0	852.802	C53H102O6	plasma	MTBKS215	316.574	318.074	315.257	309.192	315.588	313.078	309.192	315.947	316.574
TG 50:0|TG 16:0_16:0_18:0	852.802	C53H102O6	small_intestine	MTBKS215	316.574	318.074	315.257	309.192	315.588	313.078	309.192	315.947	316.574
TG 50:0|TG 16:0_16:0_18:0	852.802	C53H102O6	spleen	MTBKS215	316.574	318.074	315.257	309.192	315.588	313.078	309.192	315.947	316.574
TG 50:0|TG 16:0_16:0_18:0	852.802	C53H102O6	back_skin	MTBKS215	316.574	318.074	315.257	309.192	315.588	313.078	309.192	315.947	316.574
TG 50:0|TG 16:0_16:0_18:0	852.802	C53H102O6	bone_marrow	MTBKS215	316.574	318.074	315.257	309.192	315.588	313.078	309.192	315.947	316.574
TG 49:2|TG 16:0_16:1_17:1	834.755	C52H96O6	kidney	MTBKS215	303.204	304.046	303.384	294.546	304.581	302.624	294.546	304.336	303.204
TG 49:2|TG 16:0_16:1_17:1	834.755	C52H96O6	kidney	MTBKS215	303.204	304.046	303.384	294.546	304.581	302.624	294.546	304.336	303.204
TG 49:2|TG 16:0_16:1_17:1	834.755	C52H96O6	large_intestine	MTBKS215	303.204	304.046	303.384	294.546	304.581	302.624	294.546	304.336	303.204
TG 49:2|TG 16:0_16:1_17:1	834.755	C52H96O6	liver	MTBKS215	303.204	304.046	303.384	294.546	304.581	302.624	294.546	304.336	303.204
TG 49:2|TG 16:0_16:1_17:1	834.755	C52H96O6	lung	MTBKS215	303.204	304.046	303.384	294.546	304.581	302.624	294.546	304.336	303.204
TG 49:2|TG 16:0_16:1_17:1	834.755	C52H96O6	plasma	MTBKS215	303.204	304.046	303.384	294.546	304.581	302.624	294.546	304.336	303.204
TG 49:2|TG 16:0_16:1_17:1	834.755	C52H96O6	spleen	MTBKS215	303.204	304.046	303.384	294.546	304.581	302.624	294.546	304.336	303.204
TG 54:5|TG 18:1_18:2_18:2	898.786	C57H100O6	ear_skin	MTBKS215	314.721	315.966	315.712	311.228	316.587	314.438	311.228	316.591	314.721
TG 54:5|TG 18:1_18:2_18:2	898.786	C57H100O6	feces	MTBKS215	314.721	315.966	315.712	311.228	316.587	314.438	311.228	316.591	314.721
TG 54:5|TG 18:1_18:2_18:2	898.786	C57H100O6	kidney	MTBKS215	314.721	315.966	315.712	311.228	316.587	314.438	311.228	316.591	314.721
TG 54:5|TG 18:1_18:2_18:2	898.786	C57H100O6	kidney	MTBKS215	314.721	315.966	315.712	311.228	316.587	314.438	311.228	316.591	314.721
TG 54:5|TG 18:1_18:2_18:2	898.786	C57H100O6	large_intestine	MTBKS215	314.721	315.966	315.712	311.228	316.587	314.438	311.228	316.591	314.721
TG 54:5|TG 18:1_18:2_18:2	898.786	C57H100O6	liver	MTBKS215	314.721	315.966	315.712	311.228	316.587	314.438	311.228	316.591	314.721
TG 54:5|TG 18:1_18:2_18:2	898.786	C57H100O6	lung	MTBKS215	314.721	315.966	315.712	311.228	316.587	314.438	311.228	316.591	314.721
TG 54:5|TG 18:1_18:2_18:2	898.786	C57H100O6	mesentery	MTBKS215	314.721	315.966	315.712	311.228	316.587	314.438	311.228	316.591	314.721
TG 54:5|TG 18:1_18:2_18:2	898.786	C57H100O6	mesentery	MTBKS215	314.721	315.966	315.712	311.228	316.587	314.438	311.228	316.591	314.721
TG 54:5|TG 18:1_18:2_18:2	898.786	C57H100O6	muscle	MTBKS215	314.721	315.966	315.712	311.228	316.587	314.438	311.228	316.591	314.721
TG 54:5|TG 18:1_18:2_18:2	898.786	C57H100O6	plasma	MTBKS215	314.721	315.966	315.712	311.228	316.587	314.438	311.228	316.591	314.721
TG 54:5|TG 18:1_18:2_18:2	898.786	C57H100O6	plasma	MTBKS215	314.721	315.966	315.712	311.228	316.587	314.438	311.228	316.591	314.721
TG 54:5|TG 18:1_18:2_18:2	898.786	C57H100O6	small_intestine	MTBKS215	314.721	315.966	315.712	311.228	316.587	314.438	311.228	316.591	314.721
TG 54:5|TG 18:1_18:2_18:2	898.786	C57H100O6	spleen	MTBKS215	314.721	315.966	315.712	311.228	316.587	314.438	311.228	316.591	314.721
TG 54:5|TG 18:1_18:2_18:2	898.786	C57H100O6	back_skin	MTBKS215	314.721	315.966	315.712	311.228	316.587	314.438	311.228	316.591	314.721
TG 54:5|TG 18:1_18:2_18:2	898.786	C57H100O6	bone_marrow	MTBKS215	314.721	315.966	315.712	311.228	316.587	314.438	311.228	316.591	314.721
TG 60:13|TG 20:4_20:4_20:5	966.755	C63H96O6	small_intestine	MTBKS215	316.497	318.359	318.207	314.371	319.051	315.534	314.371	319.051	316.497
TG 49:2|TG 15:0_16:1_18:1	834.755	C52H96O6	ear_skin	MTBKS215	302.405	303.194	302.719	293.747	303.916	301.959	293.747	303.671	302.405
TG 49:2|TG 15:0_16:1_18:1	834.755	C52H96O6	muscle	MTBKS215	302.405	303.194	302.719	293.747	303.916	301.959	293.747	303.671	302.405
TG 49:2|TG 15:0_16:1_18:1	834.755	C52H96O6	muscle	MTBKS215	302.405	303.194	302.719	293.747	303.916	301.959	293.747	303.671	302.405
TG 49:2|TG 15:0_16:1_18:1	834.755	C52H96O6	spleen	MTBKS215	302.405	303.194	302.719	293.747	303.916	301.959	293.747	303.671	302.405
TG 49:2|TG 15:0_16:1_18:1	834.755	C52H96O6	back_skin	MTBKS215	302.405	303.194	302.719	293.747	303.916	301.959	293.747	303.671	302.405
TG 52:4|TG 16:0_16:0_20:4	872.77	C55H98O6	kidney	MTBKS215	310.445	311.065	311.105	303.602	311.963	309.766	303.602	312.034	310.445
TG 52:4|TG 16:0_16:0_20:4	872.77	C55H98O6	small_intestine	MTBKS215	310.445	311.065	311.105	303.602	311.963	309.766	303.602	312.034	310.445
TG 52:4|TG 16:0_16:0_20:4	872.77	C55H98O6	bone_marrow	MTBKS215	310.445	311.065	311.105	303.602	311.963	309.766	303.602	312.034	310.445
TG 53:6|TG 15:0_18:2_20:4	882.755	C56H96O6	small_intestine	MTBKS215	308.479	309.309	308.589	300.84	309.486	307.426	300.84	309.486	308.479
TG 50:1|TG 16:0_16:0_18:1	850.786	C53H100O6	ear_skin	MTBKS215	312.243	313.391	309.488	304.372	310.308	307.878	304.372	310.322	312.243
TG 50:1|TG 16:0_16:0_18:1	850.786	C53H100O6	ear_skin	MTBKS215	312.243	313.391	309.488	304.372	310.308	307.878	304.372	310.322	312.243
TG 50:1|TG 16:0_16:0_18:1	850.786	C53H100O6	feces	MTBKS215	312.243	313.391	309.488	304.372	310.308	307.878	304.372	310.322	312.243
TG 50:1|TG 16:0_16:0_18:1	850.786	C53H100O6	kidney	MTBKS215	312.243	313.391	309.488	304.372	310.308	307.878	304.372	310.322	312.243
TG 50:1|TG 16:0_16:0_18:1	850.786	C53H100O6	large_intestine	MTBKS215	312.243	313.391	309.488	304.372	310.308	307.878	304.372	310.322	312.243
TG 50:1|TG 16:0_16:0_18:1	850.786	C53H100O6	liver	MTBKS215	312.243	313.391	309.488	304.372	310.308	307.878	304.372	310.322	312.243
TG 50:1|TG 16:0_16:0_18:1	850.786	C53H100O6	liver	MTBKS215	312.243	313.391	309.488	304.372	310.308	307.878	304.372	310.322	312.243
TG 50:1|TG 16:0_16:0_18:1	850.786	C53H100O6	lung	MTBKS215	312.243	313.391	309.488	304.372	310.308	307.878	304.372	310.322	312.243
TG 50:1|TG 16:0_16:0_18:1	850.786	C53H100O6	mesentery	MTBKS215	312.243	313.391	309.488	304.372	310.308	307.878	304.372	310.322	312.243
TG 50:1|TG 16:0_16:0_18:1	850.786	C53H100O6	mesentery	MTBKS215	312.243	313.391	309.488	304.372	310.308	307.878	304.372	310.322	312.243
TG 50:1|TG 16:0_16:0_18:1	850.786	C53H100O6	muscle	MTBKS215	312.243	313.391	309.488	304.372	310.308	307.878	304.372	310.322	312.243
TG 50:1|TG 16:0_16:0_18:1	850.786	C53H100O6	plasma	MTBKS215	312.243	313.391	309.488	304.372	310.308	307.878	304.372	310.322	312.243
TG 50:1|TG 16:0_16:0_18:1	850.786	C53H100O6	small_intestine	MTBKS215	312.243	313.391	309.488	304.372	310.308	307.878	304.372	310.322	312.243
TG 50:1|TG 16:0_16:0_18:1	850.786	C53H100O6	spleen	MTBKS215	312.243	313.391	309.488	304.372	310.308	307.878	304.372	310.322	312.243
TG 50:1|TG 16:0_16:0_18:1	850.786	C53H100O6	back_skin	MTBKS215	312.243	313.391	309.488	304.372	310.308	307.878	304.372	310.322	312.243
TG 50:1|TG 16:0_16:0_18:1	850.786	C53H100O6	bone_marrow	MTBKS215	312.243	313.391	309.488	304.372	310.308	307.878	304.372	310.322	312.243
TG 60:10|TG 18:1_20:3_22:6	972.802	C63H102O6	plasma	MTBKS215	321.727	322.992	322.78	321.015	323.434	321.091	321.015	323.439	321.727
TG 52:4|TG 16:1_18:1_18:2	872.77	C55H98O6	ear_skin	MTBKS215	309.282	310.034	310.046	302.394	310.931	308.734	302.394	310.974	309.282
TG 52:4|TG 16:1_18:1_18:2	872.77	C55H98O6	feces	MTBKS215	309.282	310.034	310.046	302.394	310.931	308.734	302.394	310.974	309.282
TG 52:4|TG 16:1_18:1_18:2	872.77	C55H98O6	kidney	MTBKS215	309.282	310.034	310.046	302.394	310.931	308.734	302.394	310.974	309.282
TG 52:4|TG 16:1_18:1_18:2	872.77	C55H98O6	kidney	MTBKS215	309.282	310.034	310.046	302.394	310.931	308.734	302.394	310.974	309.282
TG 52:4|TG 16:1_18:1_18:2	872.77	C55H98O6	large_intestine	MTBKS215	309.282	310.034	310.046	302.394	310.931	308.734	302.394	310.974	309.282
TG 52:4|TG 16:1_18:1_18:2	872.77	C55H98O6	large_intestine	MTBKS215	309.282	310.034	310.046	302.394	310.931	308.734	302.394	310.974	309.282
TG 52:4|TG 16:1_18:1_18:2	872.77	C55H98O6	liver	MTBKS215	309.282	310.034	310.046	302.394	310.931	308.734	302.394	310.974	309.282
TG 52:4|TG 16:1_18:1_18:2	872.77	C55H98O6	lung	MTBKS215	309.282	310.034	310.046	302.394	310.931	308.734	302.394	310.974	309.282
TG 52:4|TG 16:1_18:1_18:2	872.77	C55H98O6	mesentery	MTBKS215	309.282	310.034	310.046	302.394	310.931	308.734	302.394	310.974	309.282
TG 52:4|TG 16:1_18:1_18:2	872.77	C55H98O6	mesentery	MTBKS215	309.282	310.034	310.046	302.394	310.931	308.734	302.394	310.974	309.282
TG 52:4|TG 16:1_18:1_18:2	872.77	C55H98O6	mesentery	MTBKS215	309.282	310.034	310.046	302.394	310.931	308.734	302.394	310.974	309.282
TG 52:4|TG 16:1_18:1_18:2	872.77	C55H98O6	mesentery	MTBKS215	309.282	310.034	310.046	302.394	310.931	308.734	302.394	310.974	309.282
TG 52:4|TG 16:1_18:1_18:2	872.77	C55H98O6	muscle	MTBKS215	309.282	310.034	310.046	302.394	310.931	308.734	302.394	310.974	309.282
TG 52:4|TG 16:1_18:1_18:2	872.77	C55H98O6	small_intestine	MTBKS215	309.282	310.034	310.046	302.394	310.931	308.734	302.394	310.974	309.282
TG 52:4|TG 16:1_18:1_18:2	872.77	C55H98O6	spleen	MTBKS215	309.282	310.034	310.046	302.394	310.931	308.734	302.394	310.974	309.282
TG 52:4|TG 16:1_18:1_18:2	872.77	C55H98O6	back_skin	MTBKS215	309.282	310.034	310.046	302.394	310.931	308.734	302.394	310.974	309.282
TG 52:4|TG 16:1_18:1_18:2	872.77	C55H98O6	bone_marrow	MTBKS215	309.282	310.034	310.046	302.394	310.931	308.734	302.394	310.974	309.282
TG 44:3|TG 10:0_16:1_18:2	762.661	C47H84O6	kidney	MTBKS215	285.223	287.135	285.959	275.082	286.652	285.617	275.082	286.652	285.223
TG 52:4|TG 16:0_18:2_18:2	872.77	C55H98O6	plasma	MTBKS215	306.174	306.926	308.041	299.998	308.926	306.729	299.998	308.969	306.174
TG 56:7|TG 18:1_18:2_20:4	922.786	C59H100O6	feces	MTBKS215	317.274	318.345	317.45	315.471	318.42	315.906	315.471	318.626	317.274
TG 56:7|TG 18:1_18:2_20:4	922.786	C59H100O6	kidney	MTBKS215	317.274	318.345	317.45	315.471	318.42	315.906	315.471	318.626	317.274
TG 56:7|TG 18:1_18:2_20:4	922.786	C59H100O6	large_intestine	MTBKS215	317.274	318.345	317.45	315.471	318.42	315.906	315.471	318.626	317.274
TG 56:7|TG 18:1_18:2_20:4	922.786	C59H100O6	lung	MTBKS215	317.274	318.345	317.45	315.471	318.42	315.906	315.471	318.626	317.274
TG 56:7|TG 18:1_18:2_20:4	922.786	C59H100O6	mesentery	MTBKS215	317.274	318.345	317.45	315.471	318.42	315.906	315.471	318.626	317.274
TG 56:7|TG 18:1_18:2_20:4	922.786	C59H100O6	muscle	MTBKS215	317.274	318.345	317.45	315.471	318.42	315.906	315.471	318.626	317.274
TG 56:7|TG 18:1_18:2_20:4	922.786	C59H100O6	small_intestine	MTBKS215	317.274	318.345	317.45	315.471	318.42	315.906	315.471	318.626	317.274
TG 56:7|TG 18:1_18:2_20:4	922.786	C59H100O6	spleen	MTBKS215	317.274	318.345	317.45	315.471	318.42	315.906	315.471	318.626	317.274
TG 56:7|TG 18:1_18:2_20:4	922.786	C59H100O6	back_skin	MTBKS215	317.274	318.345	317.45	315.471	318.42	315.906	315.471	318.626	317.274
TG 56:7|TG 18:1_18:2_20:4	922.786	C59H100O6	bone_marrow	MTBKS215	317.274	318.345	317.45	315.471	318.42	315.906	315.471	318.626	317.274
TG 46:5|TG 10:0_18:2_18:3	786.661	C49H84O6	ear_skin	MTBKS215	289.044	289.639	289.131	279.804	290	289.284	279.804	290	289.044
TG 46:5|TG 10:0_18:2_18:3	786.661	C49H84O6	small_intestine	MTBKS215	289.044	289.639	289.131	279.804	290	289.284	279.804	290	289.044
TG 46:5|TG 10:0_18:2_18:3	786.661	C49H84O6	back_skin	MTBKS215	289.044	289.639	289.131	279.804	290	289.284	279.804	290	289.044
TG 60:11|TG 18:1_20:4_22:6	970.786	C63H100O6	ear_skin	MTBKS215	319.918	321.668	321.55	317.977	322.204	319.565	317.977	322.209	319.918
TG 60:11|TG 18:1_20:4_22:6	970.786	C63H100O6	kidney	MTBKS215	319.918	321.668	321.55	317.977	322.204	319.565	317.977	322.209	319.918
TG 60:11|TG 18:1_20:4_22:6	970.786	C63H100O6	liver	MTBKS215	319.918	321.668	321.55	317.977	322.204	319.565	317.977	322.209	319.918
TG 60:11|TG 18:1_20:4_22:6	970.786	C63H100O6	lung	MTBKS215	319.918	321.668	321.55	317.977	322.204	319.565	317.977	322.209	319.918
TG 60:11|TG 18:1_20:4_22:6	970.786	C63H100O6	plasma	MTBKS215	319.918	321.668	321.55	317.977	322.204	319.565	317.977	322.209	319.918
TG 60:11|TG 18:1_20:4_22:6	970.786	C63H100O6	spleen	MTBKS215	319.918	321.668	321.55	317.977	322.204	319.565	317.977	322.209	319.918
TG 60:11|TG 18:1_20:4_22:6	970.786	C63H100O6	bone_marrow	MTBKS215	319.918	321.668	321.55	317.977	322.204	319.565	317.977	322.209	319.918
TG 49:3|TG 15:0_16:1_18:2	832.739	C52H94O6	ear_skin	MTBKS215	302.031	302.724	303.204	293.679	304.176	302.219	293.679	304.176	302.031
TG 49:3|TG 15:0_16:1_18:2	832.739	C52H94O6	feces	MTBKS215	302.031	302.724	303.204	293.679	304.176	302.219	293.679	304.176	302.031
TG 49:3|TG 15:0_16:1_18:2	832.739	C52H94O6	kidney	MTBKS215	302.031	302.724	303.204	293.679	304.176	302.219	293.679	304.176	302.031
TG 49:3|TG 15:0_16:1_18:2	832.739	C52H94O6	large_intestine	MTBKS215	302.031	302.724	303.204	293.679	304.176	302.219	293.679	304.176	302.031
TG 49:3|TG 15:0_16:1_18:2	832.739	C52H94O6	liver	MTBKS215	302.031	302.724	303.204	293.679	304.176	302.219	293.679	304.176	302.031
TG 49:3|TG 15:0_16:1_18:2	832.739	C52H94O6	lung	MTBKS215	302.031	302.724	303.204	293.679	304.176	302.219	293.679	304.176	302.031
TG 49:3|TG 15:0_16:1_18:2	832.739	C52H94O6	mesentery	MTBKS215	302.031	302.724	303.204	293.679	304.176	302.219	293.679	304.176	302.031
TG 49:3|TG 15:0_16:1_18:2	832.739	C52H94O6	muscle	MTBKS215	302.031	302.724	303.204	293.679	304.176	302.219	293.679	304.176	302.031
TG 49:3|TG 15:0_16:1_18:2	832.739	C52H94O6	plasma	MTBKS215	302.031	302.724	303.204	293.679	304.176	302.219	293.679	304.176	302.031
TG 49:3|TG 15:0_16:1_18:2	832.739	C52H94O6	small_intestine	MTBKS215	302.031	302.724	303.204	293.679	304.176	302.219	293.679	304.176	302.031
TG 49:3|TG 15:0_16:1_18:2	832.739	C52H94O6	spleen	MTBKS215	302.031	302.724	303.204	293.679	304.176	302.219	293.679	304.176	302.031
TG 49:3|TG 15:0_16:1_18:2	832.739	C52H94O6	back_skin	MTBKS215	302.031	302.724	303.204	293.679	304.176	302.219	293.679	304.176	302.031
TG 49:3|TG 15:0_16:1_18:2	832.739	C52H94O6	bone_marrow	MTBKS215	302.031	302.724	303.204	293.679	304.176	302.219	293.679	304.176	302.031
TG 46:3|TG 12:0_16:1_18:2	790.692	C49H88O6	kidney	MTBKS215	293.956	294.875	294.176	283.196	294.869	293.746	283.196	294.869	293.956
TG 46:3|TG 12:0_16:1_18:2	790.692	C49H88O6	liver	MTBKS215	293.956	294.875	294.176	283.196	294.869	293.746	283.196	294.869	293.956
TG 46:3|TG 12:0_16:1_18:2	790.692	C49H88O6	bone_marrow	MTBKS215	293.956	294.875	294.176	283.196	294.869	293.746	283.196	294.869	293.956
TG 56:9|TG 16:1_18:2_22:6	918.755	C59H96O6	ear_skin	MTBKS215	313.774	315.401	315.379	311.922	316.526	314.19	311.922	316.497	313.774
TG 56:9|TG 16:1_18:2_22:6	918.755	C59H96O6	kidney	MTBKS215	313.774	315.401	315.379	311.922	316.526	314.19	311.922	316.497	313.774
TG 56:9|TG 16:1_18:2_22:6	918.755	C59H96O6	large_intestine	MTBKS215	313.774	315.401	315.379	311.922	316.526	314.19	311.922	316.497	313.774
TG 56:9|TG 16:1_18:2_22:6	918.755	C59H96O6	liver	MTBKS215	313.774	315.401	315.379	311.922	316.526	314.19	311.922	316.497	313.774
TG 56:9|TG 16:1_18:2_22:6	918.755	C59H96O6	mesentery	MTBKS215	313.774	315.401	315.379	311.922	316.526	314.19	311.922	316.497	313.774
TG 56:9|TG 16:1_18:2_22:6	918.755	C59H96O6	small_intestine	MTBKS215	313.774	315.401	315.379	311.922	316.526	314.19	311.922	316.497	313.774
TG 56:9|TG 16:1_18:2_22:6	918.755	C59H96O6	back_skin	MTBKS215	313.774	315.401	315.379	311.922	316.526	314.19	311.922	316.497	313.774
TG 56:9|TG 16:1_18:2_22:6	918.755	C59H96O6	bone_marrow	MTBKS215	313.774	315.401	315.379	311.922	316.526	314.19	311.922	316.497	313.774
TG 55:7|TG 15:0_18:1_22:6	908.77	C58H98O6	liver	MTBKS215	314.218	315.618	316.164	310.933	317.138	314.445	310.933	317.237	314.218
TG 55:7|TG 15:0_18:1_22:6	908.77	C58H98O6	small_intestine	MTBKS215	314.218	315.618	316.164	310.933	317.138	314.445	310.933	317.237	314.218
TG 58:10|TG 16:0_20:4_22:6	944.77	C61H98O6	kidney	MTBKS215	315.856	317.815	317.548	313.255	318.616	316.108	313.255	318.621	315.856
TG 58:10|TG 16:0_20:4_22:6	944.77	C61H98O6	liver	MTBKS215	315.856	317.815	317.548	313.255	318.616	316.108	313.255	318.621	315.856
TG 58:10|TG 16:0_20:4_22:6	944.77	C61H98O6	liver	MTBKS215	315.856	317.815	317.548	313.255	318.616	316.108	313.255	318.621	315.856
TG 58:10|TG 16:0_20:4_22:6	944.77	C61H98O6	lung	MTBKS215	315.856	317.815	317.548	313.255	318.616	316.108	313.255	318.621	315.856
TG 58:10|TG 16:0_20:4_22:6	944.77	C61H98O6	spleen	MTBKS215	315.856	317.815	317.548	313.255	318.616	316.108	313.255	318.621	315.856
TG 58:10|TG 16:0_20:4_22:6	944.77	C61H98O6	spleen	MTBKS215	315.856	317.815	317.548	313.255	318.616	316.108	313.255	318.621	315.856
TG 50:3|TG 16:0_16:1_18:2	846.755	C53H96O6	feces	MTBKS215	305.054	305.851	305.508	296.422	306.48	304.244	296.422	306.48	305.054
TG 50:3|TG 16:0_16:1_18:2	846.755	C53H96O6	kidney	MTBKS215	305.054	305.851	305.508	296.422	306.48	304.244	296.422	306.48	305.054
TG 50:3|TG 16:0_16:1_18:2	846.755	C53H96O6	large_intestine	MTBKS215	305.054	305.851	305.508	296.422	306.48	304.244	296.422	306.48	305.054
TG 50:3|TG 16:0_16:1_18:2	846.755	C53H96O6	liver	MTBKS215	305.054	305.851	305.508	296.422	306.48	304.244	296.422	306.48	305.054
TG 50:3|TG 16:0_16:1_18:2	846.755	C53H96O6	lung	MTBKS215	305.054	305.851	305.508	296.422	306.48	304.244	296.422	306.48	305.054
TG 50:3|TG 16:0_16:1_18:2	846.755	C53H96O6	mesentery	MTBKS215	305.054	305.851	305.508	296.422	306.48	304.244	296.422	306.48	305.054
TG 50:3|TG 16:0_16:1_18:2	846.755	C53H96O6	mesentery	MTBKS215	305.054	305.851	305.508	296.422	306.48	304.244	296.422	306.48	305.054
TG 50:3|TG 16:0_16:1_18:2	846.755	C53H96O6	mesentery	MTBKS215	305.054	305.851	305.508	296.422	306.48	304.244	296.422	306.48	305.054
TG 50:3|TG 16:0_16:1_18:2	846.755	C53H96O6	plasma	MTBKS215	305.054	305.851	305.508	296.422	306.48	304.244	296.422	306.48	305.054
TG 50:3|TG 16:0_16:1_18:2	846.755	C53H96O6	small_intestine	MTBKS215	305.054	305.851	305.508	296.422	306.48	304.244	296.422	306.48	305.054
TG 50:3|TG 16:0_16:1_18:2	846.755	C53H96O6	bone_marrow	MTBKS215	305.054	305.851	305.508	296.422	306.48	304.244	296.422	306.48	305.054
TG 57:8|TG 17:0_18:2_22:6	934.786	C60H100O6	small_intestine	MTBKS215	317.898	319.257	319.277	316.073	320.38	317.971	316.073	320.351	317.898
TG 58:9|TG 18:1_18:2_22:6	946.786	C61H100O6	ear_skin	MTBKS215	317.405	319.058	318.613	315.151	319.716	317.307	315.151	319.687	317.405
TG 58:9|TG 18:1_18:2_22:6	946.786	C61H100O6	feces	MTBKS215	317.405	319.058	318.613	315.151	319.716	317.307	315.151	319.687	317.405
TG 58:9|TG 18:1_18:2_22:6	946.786	C61H100O6	kidney	MTBKS215	317.405	319.058	318.613	315.151	319.716	317.307	315.151	319.687	317.405
TG 58:9|TG 18:1_18:2_22:6	946.786	C61H100O6	large_intestine	MTBKS215	317.405	319.058	318.613	315.151	319.716	317.307	315.151	319.687	317.405
TG 58:9|TG 18:1_18:2_22:6	946.786	C61H100O6	liver	MTBKS215	317.405	319.058	318.613	315.151	319.716	317.307	315.151	319.687	317.405
TG 58:9|TG 18:1_18:2_22:6	946.786	C61H100O6	lung	MTBKS215	317.405	319.058	318.613	315.151	319.716	317.307	315.151	319.687	317.405
TG 58:9|TG 18:1_18:2_22:6	946.786	C61H100O6	mesentery	MTBKS215	317.405	319.058	318.613	315.151	319.716	317.307	315.151	319.687	317.405
TG 58:9|TG 18:1_18:2_22:6	946.786	C61H100O6	muscle	MTBKS215	317.405	319.058	318.613	315.151	319.716	317.307	315.151	319.687	317.405
TG 58:9|TG 18:1_18:2_22:6	946.786	C61H100O6	plasma	MTBKS215	317.405	319.058	318.613	315.151	319.716	317.307	315.151	319.687	317.405
TG 58:9|TG 18:1_18:2_22:6	946.786	C61H100O6	small_intestine	MTBKS215	317.405	319.058	318.613	315.151	319.716	317.307	315.151	319.687	317.405
TG 58:9|TG 18:1_18:2_22:6	946.786	C61H100O6	spleen	MTBKS215	317.405	319.058	318.613	315.151	319.716	317.307	315.151	319.687	317.405
TG 58:9|TG 18:1_18:2_22:6	946.786	C61H100O6	back_skin	MTBKS215	317.405	319.058	318.613	315.151	319.716	317.307	315.151	319.687	317.405
TG 55:8|TG 15:0_18:2_22:6	906.755	C58H96O6	kidney	MTBKS215	312.293	313.557	313.051	309.385	314.277	311.941	309.385	314.169	312.293
TG 55:8|TG 15:0_18:2_22:6	906.755	C58H96O6	liver	MTBKS215	312.293	313.557	313.051	309.385	314.277	311.941	309.385	314.169	312.293
TG 55:8|TG 15:0_18:2_22:6	906.755	C58H96O6	small_intestine	MTBKS215	312.293	313.557	313.051	309.385	314.277	311.941	309.385	314.169	312.293
DG O-42:0|DG O-20:0_22:0	712.718	C45H90O4	feces	MTBKS215	283.669	283.552	283.545	271.306	283.96	283.437	271.306	283.96	283.669
DG O-42:0|DG O-20:0_22:0	712.718	C45H90O4	small_intestine	MTBKS215	283.669	283.552	283.545	271.306	283.96	283.437	271.306	283.96	283.669
TG 53:5|TG 17:1_18:2_18:2	884.77	C56H98O6	feces	MTBKS215	310.519	311.305	310.58	303.183	311.483	309.335	303.183	311.46	310.519
TG 53:5|TG 17:1_18:2_18:2	884.77	C56H98O6	kidney	MTBKS215	310.519	311.305	310.58	303.183	311.483	309.335	303.183	311.46	310.519
TG 53:5|TG 17:1_18:2_18:2	884.77	C56H98O6	large_intestine	MTBKS215	310.519	311.305	310.58	303.183	311.483	309.335	303.183	311.46	310.519
TG 53:5|TG 17:1_18:2_18:2	884.77	C56H98O6	liver	MTBKS215	310.519	311.305	310.58	303.183	311.483	309.335	303.183	311.46	310.519
TG 53:5|TG 17:1_18:2_18:2	884.77	C56H98O6	lung	MTBKS215	310.519	311.305	310.58	303.183	311.483	309.335	303.183	311.46	310.519
TG 53:5|TG 17:1_18:2_18:2	884.77	C56H98O6	mesentery	MTBKS215	310.519	311.305	310.58	303.183	311.483	309.335	303.183	311.46	310.519
TG 53:5|TG 17:1_18:2_18:2	884.77	C56H98O6	muscle	MTBKS215	310.519	311.305	310.58	303.183	311.483	309.335	303.183	311.46	310.519
TG 53:5|TG 17:1_18:2_18:2	884.77	C56H98O6	plasma	MTBKS215	310.519	311.305	310.58	303.183	311.483	309.335	303.183	311.46	310.519
TG 53:5|TG 17:1_18:2_18:2	884.77	C56H98O6	small_intestine	MTBKS215	310.519	311.305	310.58	303.183	311.483	309.335	303.183	311.46	310.519
TG 53:5|TG 17:1_18:2_18:2	884.77	C56H98O6	spleen	MTBKS215	310.519	311.305	310.58	303.183	311.483	309.335	303.183	311.46	310.519
TG 53:5|TG 17:1_18:2_18:2	884.77	C56H98O6	back_skin	MTBKS215	310.519	311.305	310.58	303.183	311.483	309.335	303.183	311.46	310.519
TG 48:5|TG 14:1_16:1_18:3	814.692	C51H88O6	ear_skin	MTBKS215	295.342	296.09	295.509	286.724	296.46	294.716	286.724	296.46	295.342
TG 48:5|TG 14:1_16:1_18:3	814.692	C51H88O6	mesentery	MTBKS215	295.342	296.09	295.509	286.724	296.46	294.716	286.724	296.46	295.342
TG 48:5|TG 14:1_16:1_18:3	814.692	C51H88O6	back_skin	MTBKS215	295.342	296.09	295.509	286.724	296.46	294.716	286.724	296.46	295.342
TG 60:11|TG 18:2_20:3_22:6	970.786	C63H100O6	feces	MTBKS215	319.778	321.529	321.38	317.837	322.035	319.395	317.837	322.039	319.778
TG 60:11|TG 18:2_20:3_22:6	970.786	C63H100O6	small_intestine	MTBKS215	319.778	321.529	321.38	317.837	322.035	319.395	317.837	322.039	319.778
DG O-42:1|DG O-24:0_18:1	710.702	C45H88O4	small_intestine	MTBKS215	282.265	282.244	282.231	269.791	282.561	282.181	269.791	282.561	282.265
TG 45:0|TG 14:0_15:0_16:0	782.723	C48H92O6	ear_skin	MTBKS215	293.825	296.329	294.905	280.85	295.549	293.993	280.85	295.577	293.825
TG 45:0|TG 14:0_15:0_16:0	782.723	C48H92O6	large_intestine	MTBKS215	293.825	296.329	294.905	280.85	295.549	293.993	280.85	295.577	293.825
TG 45:0|TG 14:0_15:0_16:0	782.723	C48H92O6	liver	MTBKS215	293.825	296.329	294.905	280.85	295.549	293.993	280.85	295.577	293.825
TG 45:0|TG 14:0_15:0_16:0	782.723	C48H92O6	lung	MTBKS215	293.825	296.329	294.905	280.85	295.549	293.993	280.85	295.577	293.825
TG 45:0|TG 14:0_15:0_16:0	782.723	C48H92O6	mesentery	MTBKS215	293.825	296.329	294.905	280.85	295.549	293.993	280.85	295.577	293.825
TG 45:0|TG 14:0_15:0_16:0	782.723	C48H92O6	muscle	MTBKS215	293.825	296.329	294.905	280.85	295.549	293.993	280.85	295.577	293.825
TG 45:0|TG 14:0_15:0_16:0	782.723	C48H92O6	small_intestine	MTBKS215	293.825	296.329	294.905	280.85	295.549	293.993	280.85	295.577	293.825
TG 45:0|TG 14:0_15:0_16:0	782.723	C48H92O6	spleen	MTBKS215	293.825	296.329	294.905	280.85	295.549	293.993	280.85	295.577	293.825
TG 45:0|TG 14:0_15:0_16:0	782.723	C48H92O6	back_skin	MTBKS215	293.825	296.329	294.905	280.85	295.549	293.993	280.85	295.577	293.825
TG 45:0|TG 14:0_15:0_16:0	782.723	C48H92O6	bone_marrow	MTBKS215	293.825	296.329	294.905	280.85	295.549	293.993	280.85	295.577	293.825
TG 48:2|TG 14:0_16:0_18:2	820.739	C51H94O6	kidney	MTBKS215	303.598	304.484	305.879	294.684	306.764	304.668	294.684	306.831	303.598
TG 52:7|TG 14:0_16:1_22:6	866.723	C55H92O6	lung	MTBKS215	306.367	307.42	307.446	298.783	308.303	305.678	298.783	308.564	306.367
TG 48:5|TG 12:0_18:2_18:3	814.692	C51H88O6	plasma	MTBKS215	295.348	296.078	295.592	287.332	296.568	294.823	287.332	296.568	295.348
TG 60:12|TG 16:0_22:6_22:6	968.77	C63H98O6	ear_skin	MTBKS215	319.485	321.235	321.029	316.941	321.716	319.208	316.941	321.687	319.485
TG 60:12|TG 16:0_22:6_22:6	968.77	C63H98O6	kidney	MTBKS215	319.485	321.235	321.029	316.941	321.716	319.208	316.941	321.687	319.485
TG 60:12|TG 16:0_22:6_22:6	968.77	C63H98O6	liver	MTBKS215	319.485	321.235	321.029	316.941	321.716	319.208	316.941	321.687	319.485
TG 60:12|TG 16:0_22:6_22:6	968.77	C63H98O6	lung	MTBKS215	319.485	321.235	321.029	316.941	321.716	319.208	316.941	321.687	319.485
TG 46:4|TG 14:1_16:1_16:2	788.676	C49H86O6	ear_skin	MTBKS215	289.802	291.702	291.045	280.201	291.737	290.489	280.201	291.737	289.802
TG 50:6|TG 16:1_18:2_16:3	840.708	C53H90O6	ear_skin	MTBKS215	302.347	303.265	302.265	294.318	303.042	300.654	294.318	303.248	302.347
TG 50:6|TG 16:1_18:2_16:3	840.708	C53H90O6	liver	MTBKS215	302.347	303.265	302.265	294.318	303.042	300.654	294.318	303.248	302.347
TG 50:6|TG 16:1_18:2_16:3	840.708	C53H90O6	bone_marrow	MTBKS215	302.347	303.265	302.265	294.318	303.042	300.654	294.318	303.248	302.347
TG 50:4|TG 14:0_16:0_20:4	844.739	C53H94O6	kidney	MTBKS215	305.598	306.182	306.23	297.088	307.203	304.967	297.088	307.203	305.598
TG 46:3|TG 14:1_16:1_16:1	790.692	C49H88O6	ear_skin	MTBKS215	294.265	296.452	296.197	283.856	296.823	295.575	283.856	296.89	294.265
TG 46:3|TG 14:1_16:1_16:1	790.692	C49H88O6	large_intestine	MTBKS215	294.265	296.452	296.197	283.856	296.823	295.575	283.856	296.89	294.265
TG 46:3|TG 14:1_16:1_16:1	790.692	C49H88O6	lung	MTBKS215	294.265	296.452	296.197	283.856	296.823	295.575	283.856	296.89	294.265
TG 46:3|TG 14:1_16:1_16:1	790.692	C49H88O6	mesentery	MTBKS215	294.265	296.452	296.197	283.856	296.823	295.575	283.856	296.89	294.265
TG 46:3|TG 14:1_16:1_16:1	790.692	C49H88O6	muscle	MTBKS215	294.265	296.452	296.197	283.856	296.823	295.575	283.856	296.89	294.265
TG 46:3|TG 14:1_16:1_16:1	790.692	C49H88O6	small_intestine	MTBKS215	294.265	296.452	296.197	283.856	296.823	295.575	283.856	296.89	294.265
TG 46:3|TG 14:1_16:1_16:1	790.692	C49H88O6	spleen	MTBKS215	294.265	296.452	296.197	283.856	296.823	295.575	283.856	296.89	294.265
TG 46:3|TG 14:1_16:1_16:1	790.692	C49H88O6	back_skin	MTBKS215	294.265	296.452	296.197	283.856	296.823	295.575	283.856	296.89	294.265
TG 42:0|TG 12:0_14:0_16:0	740.676	C45H86O6	ear_skin	MTBKS215	286.276	288.802	285.629	274.786	286.261	285.03	274.786	286.328	286.276
TG 42:0|TG 12:0_14:0_16:0	740.676	C45H86O6	large_intestine	MTBKS215	286.276	288.802	285.629	274.786	286.261	285.03	274.786	286.328	286.276
TG 42:0|TG 12:0_14:0_16:0	740.676	C45H86O6	liver	MTBKS215	286.276	288.802	285.629	274.786	286.261	285.03	274.786	286.328	286.276
TG 42:0|TG 12:0_14:0_16:0	740.676	C45H86O6	lung	MTBKS215	286.276	288.802	285.629	274.786	286.261	285.03	274.786	286.328	286.276
TG 42:0|TG 12:0_14:0_16:0	740.676	C45H86O6	mesentery	MTBKS215	286.276	288.802	285.629	274.786	286.261	285.03	274.786	286.328	286.276
TG 42:0|TG 12:0_14:0_16:0	740.676	C45H86O6	muscle	MTBKS215	286.276	288.802	285.629	274.786	286.261	285.03	274.786	286.328	286.276
TG 42:0|TG 12:0_14:0_16:0	740.676	C45H86O6	small_intestine	MTBKS215	286.276	288.802	285.629	274.786	286.261	285.03	274.786	286.328	286.276
TG 42:0|TG 12:0_14:0_16:0	740.676	C45H86O6	spleen	MTBKS215	286.276	288.802	285.629	274.786	286.261	285.03	274.786	286.328	286.276
TG 42:0|TG 12:0_14:0_16:0	740.676	C45H86O6	back_skin	MTBKS215	286.276	288.802	285.629	274.786	286.261	285.03	274.786	286.328	286.276
TG 42:0|TG 12:0_14:0_16:0	740.676	C45H86O6	bone_marrow	MTBKS215	286.276	288.802	285.629	274.786	286.261	285.03	274.786	286.328	286.276
TG 51:4|TG 16:1_17:1_18:2	858.755	C54H96O6	ear_skin	MTBKS215	306.771	307.591	307.118	297.767	308.231	305.995	297.767	308.274	306.771
TG 51:4|TG 16:1_17:1_18:2	858.755	C54H96O6	feces	MTBKS215	306.771	307.591	307.118	297.767	308.231	305.995	297.767	308.274	306.771
TG 51:4|TG 16:1_17:1_18:2	858.755	C54H96O6	kidney	MTBKS215	306.771	307.591	307.118	297.767	308.231	305.995	297.767	308.274	306.771
TG 51:4|TG 16:1_17:1_18:2	858.755	C54H96O6	large_intestine	MTBKS215	306.771	307.591	307.118	297.767	308.231	305.995	297.767	308.274	306.771
TG 51:4|TG 16:1_17:1_18:2	858.755	C54H96O6	liver	MTBKS215	306.771	307.591	307.118	297.767	308.231	305.995	297.767	308.274	306.771
TG 51:4|TG 16:1_17:1_18:2	858.755	C54H96O6	lung	MTBKS215	306.771	307.591	307.118	297.767	308.231	305.995	297.767	308.274	306.771
TG 51:4|TG 16:1_17:1_18:2	858.755	C54H96O6	mesentery	MTBKS215	306.771	307.591	307.118	297.767	308.231	305.995	297.767	308.274	306.771
TG 51:4|TG 16:1_17:1_18:2	858.755	C54H96O6	muscle	MTBKS215	306.771	307.591	307.118	297.767	308.231	305.995	297.767	308.274	306.771
TG 51:4|TG 16:1_17:1_18:2	858.755	C54H96O6	plasma	MTBKS215	306.771	307.591	307.118	297.767	308.231	305.995	297.767	308.274	306.771
TG 51:4|TG 16:1_17:1_18:2	858.755	C54H96O6	small_intestine	MTBKS215	306.771	307.591	307.118	297.767	308.231	305.995	297.767	308.274	306.771
TG 51:4|TG 16:1_17:1_18:2	858.755	C54H96O6	spleen	MTBKS215	306.771	307.591	307.118	297.767	308.231	305.995	297.767	308.274	306.771
TG 51:4|TG 16:1_17:1_18:2	858.755	C54H96O6	back_skin	MTBKS215	306.771	307.591	307.118	297.767	308.231	305.995	297.767	308.274	306.771
TG 51:4|TG 16:1_17:1_18:2	858.755	C54H96O6	bone_marrow	MTBKS215	306.771	307.591	307.118	297.767	308.231	305.995	297.767	308.274	306.771
TG 54:7|TG 16:1_18:2_20:4	894.755	C57H96O6	bone_marrow	MTBKS215	310.306	311.434	310.775	305.862	311.789	309.364	305.862	311.996	310.306
TG 54:6|TG 18:1_18:2_18:3	896.77	C57H98O6	feces	MTBKS215	311.526	312.664	311.39	306.916	312.411	310.267	306.916	312.243	311.526
TG 54:6|TG 18:1_18:2_18:3	896.77	C57H98O6	kidney	MTBKS215	311.526	312.664	311.39	306.916	312.411	310.267	306.916	312.243	311.526
TG 54:6|TG 18:1_18:2_18:3	896.77	C57H98O6	liver	MTBKS215	311.526	312.664	311.39	306.916	312.411	310.267	306.916	312.243	311.526
TG 54:6|TG 18:1_18:2_18:3	896.77	C57H98O6	liver	MTBKS215	311.526	312.664	311.39	306.916	312.411	310.267	306.916	312.243	311.526
TG 54:6|TG 18:1_18:2_18:3	896.77	C57H98O6	lung	MTBKS215	311.526	312.664	311.39	306.916	312.411	310.267	306.916	312.243	311.526
TG 54:6|TG 18:1_18:2_18:3	896.77	C57H98O6	mesentery	MTBKS215	311.526	312.664	311.39	306.916	312.411	310.267	306.916	312.243	311.526
TG 54:6|TG 18:1_18:2_18:3	896.77	C57H98O6	muscle	MTBKS215	311.526	312.664	311.39	306.916	312.411	310.267	306.916	312.243	311.526
TG 54:6|TG 18:1_18:2_18:3	896.77	C57H98O6	spleen	MTBKS215	311.526	312.664	311.39	306.916	312.411	310.267	306.916	312.243	311.526
TG 54:6|TG 18:1_18:2_18:3	896.77	C57H98O6	spleen	MTBKS215	311.526	312.664	311.39	306.916	312.411	310.267	306.916	312.243	311.526
TG 54:6|TG 18:1_18:2_18:3	896.77	C57H98O6	bone_marrow	MTBKS215	311.526	312.664	311.39	306.916	312.411	310.267	306.916	312.243	311.526
TG 42:1|TG 12:0_14:0_16:1	738.661	C45H84O6	ear_skin	MTBKS215	283.893	285.891	284.001	271.88	284.632	283.359	271.88	284.7	283.893
TG 51:1|TG 16:0_17:0_18:1	864.802	C54H102O6	ear_skin	MTBKS215	315.231	316.26	313.592	307.37	314.372	312.113	307.37	314.426	315.231
TG 51:1|TG 16:0_17:0_18:1	864.802	C54H102O6	feces	MTBKS215	315.231	316.26	313.592	307.37	314.372	312.113	307.37	314.426	315.231
TG 51:1|TG 16:0_17:0_18:1	864.802	C54H102O6	kidney	MTBKS215	315.231	316.26	313.592	307.37	314.372	312.113	307.37	314.426	315.231
TG 51:1|TG 16:0_17:0_18:1	864.802	C54H102O6	large_intestine	MTBKS215	315.231	316.26	313.592	307.37	314.372	312.113	307.37	314.426	315.231
TG 51:1|TG 16:0_17:0_18:1	864.802	C54H102O6	large_intestine	MTBKS215	315.231	316.26	313.592	307.37	314.372	312.113	307.37	314.426	315.231
TG 51:1|TG 16:0_17:0_18:1	864.802	C54H102O6	liver	MTBKS215	315.231	316.26	313.592	307.37	314.372	312.113	307.37	314.426	315.231
TG 51:1|TG 16:0_17:0_18:1	864.802	C54H102O6	lung	MTBKS215	315.231	316.26	313.592	307.37	314.372	312.113	307.37	314.426	315.231
TG 51:1|TG 16:0_17:0_18:1	864.802	C54H102O6	mesentery	MTBKS215	315.231	316.26	313.592	307.37	314.372	312.113	307.37	314.426	315.231
TG 51:1|TG 16:0_17:0_18:1	864.802	C54H102O6	muscle	MTBKS215	315.231	316.26	313.592	307.37	314.372	312.113	307.37	314.426	315.231
TG 51:1|TG 16:0_17:0_18:1	864.802	C54H102O6	plasma	MTBKS215	315.231	316.26	313.592	307.37	314.372	312.113	307.37	314.426	315.231
TG 51:1|TG 16:0_17:0_18:1	864.802	C54H102O6	small_intestine	MTBKS215	315.231	316.26	313.592	307.37	314.372	312.113	307.37	314.426	315.231
TG 51:1|TG 16:0_17:0_18:1	864.802	C54H102O6	spleen	MTBKS215	315.231	316.26	313.592	307.37	314.372	312.113	307.37	314.426	315.231
TG 51:1|TG 16:0_17:0_18:1	864.802	C54H102O6	back_skin	MTBKS215	315.231	316.26	313.592	307.37	314.372	312.113	307.37	314.426	315.231
TG 51:1|TG 16:0_17:0_18:1	864.802	C54H102O6	bone_marrow	MTBKS215	315.231	316.26	313.592	307.37	314.372	312.113	307.37	314.426	315.231
TG 51:3|TG 16:1_17:1_18:1	860.77	C54H98O6	ear_skin	MTBKS215	309.363	310.115	310.556	302.13	311.207	308.987	302.13	311.449	309.363
TG 51:3|TG 16:1_17:1_18:1	860.77	C54H98O6	feces	MTBKS215	309.363	310.115	310.556	302.13	311.207	308.987	302.13	311.449	309.363
TG 51:3|TG 16:1_17:1_18:1	860.77	C54H98O6	kidney	MTBKS215	309.363	310.115	310.556	302.13	311.207	308.987	302.13	311.449	309.363
TG 51:3|TG 16:1_17:1_18:1	860.77	C54H98O6	large_intestine	MTBKS215	309.363	310.115	310.556	302.13	311.207	308.987	302.13	311.449	309.363
TG 51:3|TG 16:1_17:1_18:1	860.77	C54H98O6	liver	MTBKS215	309.363	310.115	310.556	302.13	311.207	308.987	302.13	311.449	309.363
TG 51:3|TG 16:1_17:1_18:1	860.77	C54H98O6	lung	MTBKS215	309.363	310.115	310.556	302.13	311.207	308.987	302.13	311.449	309.363
TG 51:3|TG 16:1_17:1_18:1	860.77	C54H98O6	mesentery	MTBKS215	309.363	310.115	310.556	302.13	311.207	308.987	302.13	311.449	309.363
TG 51:3|TG 16:1_17:1_18:1	860.77	C54H98O6	muscle	MTBKS215	309.363	310.115	310.556	302.13	311.207	308.987	302.13	311.449	309.363
TG 51:3|TG 16:1_17:1_18:1	860.77	C54H98O6	small_intestine	MTBKS215	309.363	310.115	310.556	302.13	311.207	308.987	302.13	311.449	309.363
TG 51:3|TG 16:1_17:1_18:1	860.77	C54H98O6	spleen	MTBKS215	309.363	310.115	310.556	302.13	311.207	308.987	302.13	311.449	309.363
TG 51:3|TG 16:1_17:1_18:1	860.77	C54H98O6	bone_marrow	MTBKS215	309.363	310.115	310.556	302.13	311.207	308.987	302.13	311.449	309.363
TG 52:5|TG 16:0_18:2_18:3	870.755	C55H96O6	plasma	MTBKS215	306.015	306.862	306.796	297.408	307.67	305.61	297.408	307.721	306.015
TG 52:5|TG 16:0_18:2_18:3	870.755	C55H96O6	small_intestine	MTBKS215	306.015	306.862	306.796	297.408	307.67	305.61	297.408	307.721	306.015
TG 52:5|TG 16:0_18:2_18:3	870.755	C55H96O6	bone_marrow	MTBKS215	306.015	306.862	306.796	297.408	307.67	305.61	297.408	307.721	306.015
TG 53:6|TG 17:1_18:2_18:3	882.755	C56H96O6	large_intestine	MTBKS215	308.795	309.679	308.767	301.026	309.682	307.622	301.026	309.665	308.795
TG 62:13|TG 18:1_22:6_22:6	994.786	C65H100O6	ear_skin	MTBKS215	321.722	324.71	324.514	320.045	325.24	322.6	320.045	325.211	321.722
TG 62:13|TG 18:1_22:6_22:6	994.786	C65H100O6	kidney	MTBKS215	321.722	324.71	324.514	320.045	325.24	322.6	320.045	325.211	321.722
TG 62:13|TG 18:1_22:6_22:6	994.786	C65H100O6	liver	MTBKS215	321.722	324.71	324.514	320.045	325.24	322.6	320.045	325.211	321.722
TG 62:13|TG 18:1_22:6_22:6	994.786	C65H100O6	plasma	MTBKS215	321.722	324.71	324.514	320.045	325.24	322.6	320.045	325.211	321.722
TG 62:13|TG 18:1_22:6_22:6	994.786	C65H100O6	small_intestine	MTBKS215	321.722	324.71	324.514	320.045	325.24	322.6	320.045	325.211	321.722
TG 50:6|TG 14:1_18:2_18:3	840.708	C53H90O6	large_intestine	MTBKS215	300.725	301.642	301.166	292.611	301.985	299.962	292.611	301.985	300.725
TG 50:6|TG 14:1_18:2_18:3	840.708	C53H90O6	mesentery	MTBKS215	300.725	301.642	301.166	292.611	301.985	299.962	292.611	301.985	300.725
TG 50:6|TG 14:1_18:2_18:3	840.708	C53H90O6	small_intestine	MTBKS215	300.725	301.642	301.166	292.611	301.985	299.962	292.611	301.985	300.725
TG 43:2|TG 9:0_16:0_18:2	750.661	C46H84O6	large_intestine	MTBKS215	285.867	288.796	287.041	274.857	287.673	286.613	274.857	287.74	285.867
TG 43:2|TG 9:0_16:0_18:2	750.661	C46H84O6	small_intestine	MTBKS215	285.867	288.796	287.041	274.857	287.673	286.613	274.857	287.74	285.867
TG 43:2|TG 9:0_16:0_18:2	750.661	C46H84O6	spleen	MTBKS215	285.867	288.796	287.041	274.857	287.673	286.613	274.857	287.74	285.867
TG 52:7|TG 16:1_16:1_20:5	866.723	C55H92O6	ear_skin	MTBKS215	304.997	305.823	306.395	297.471	307.409	304.969	297.471	307.616	304.997
TG 48:2|TG 14:0_16:1_18:1	820.739	C51H94O6	lung	MTBKS215	301.067	301.918	301.551	292.154	302.541	300.445	292.154	302.502	301.067
TG 48:2|TG 14:0_16:1_18:1	820.739	C51H94O6	mesentery	MTBKS215	301.067	301.918	301.551	292.154	302.541	300.445	292.154	302.502	301.067
TG 48:2|TG 14:0_16:1_18:1	820.739	C51H94O6	small_intestine	MTBKS215	301.067	301.918	301.551	292.154	302.541	300.445	292.154	302.502	301.067
TG 48:2|TG 14:0_16:1_18:1	820.739	C51H94O6	bone_marrow	MTBKS215	301.067	301.918	301.551	292.154	302.541	300.445	292.154	302.502	301.067
TG 48:3|TG 16:1_16:1_16:1	818.723	C51H92O6	ear_skin	MTBKS215	290.508	291.051	288.758	282.797	289.731	288.82	282.797	289.731	290.508
TG 48:3|TG 16:1_16:1_16:1	818.723	C51H92O6	lung	MTBKS215	290.508	291.051	288.758	282.797	289.731	288.82	282.797	289.731	290.508
TG 48:3|TG 16:1_16:1_16:1	818.723	C51H92O6	muscle	MTBKS215	290.508	291.051	288.758	282.797	289.731	288.82	282.797	289.731	290.508
TG 48:3|TG 16:1_16:1_16:1	818.723	C51H92O6	spleen	MTBKS215	290.508	291.051	288.758	282.797	289.731	288.82	282.797	289.731	290.508
TG 48:3|TG 16:1_16:1_16:1	818.723	C51H92O6	back_skin	MTBKS215	290.508	291.051	288.758	282.797	289.731	288.82	282.797	289.731	290.508
TG 52:5|TG 16:1_18:2_18:2	870.755	C55H96O6	ear_skin	MTBKS215	305.251	306.099	304.575	296.645	305.456	303.396	296.645	305.499	305.251
TG 52:5|TG 16:1_18:2_18:2	870.755	C55H96O6	feces	MTBKS215	305.251	306.099	304.575	296.645	305.456	303.396	296.645	305.499	305.251
TG 52:5|TG 16:1_18:2_18:2	870.755	C55H96O6	kidney	MTBKS215	305.251	306.099	304.575	296.645	305.456	303.396	296.645	305.499	305.251
TG 52:5|TG 16:1_18:2_18:2	870.755	C55H96O6	large_intestine	MTBKS215	305.251	306.099	304.575	296.645	305.456	303.396	296.645	305.499	305.251
TG 52:5|TG 16:1_18:2_18:2	870.755	C55H96O6	liver	MTBKS215	305.251	306.099	304.575	296.645	305.456	303.396	296.645	305.499	305.251
TG 52:5|TG 16:1_18:2_18:2	870.755	C55H96O6	lung	MTBKS215	305.251	306.099	304.575	296.645	305.456	303.396	296.645	305.499	305.251
TG 52:5|TG 16:1_18:2_18:2	870.755	C55H96O6	mesentery	MTBKS215	305.251	306.099	304.575	296.645	305.456	303.396	296.645	305.499	305.251
TG 52:5|TG 16:1_18:2_18:2	870.755	C55H96O6	muscle	MTBKS215	305.251	306.099	304.575	296.645	305.456	303.396	296.645	305.499	305.251
TG 52:5|TG 16:1_18:2_18:2	870.755	C55H96O6	spleen	MTBKS215	305.251	306.099	304.575	296.645	305.456	303.396	296.645	305.499	305.251
TG 52:5|TG 16:1_18:2_18:2	870.755	C55H96O6	back_skin	MTBKS215	305.251	306.099	304.575	296.645	305.456	303.396	296.645	305.499	305.251
TG 52:5|TG 16:1_18:2_18:2	870.755	C55H96O6	bone_marrow	MTBKS215	305.251	306.099	304.575	296.645	305.456	303.396	296.645	305.499	305.251
TG 60:13|TG 16:1_22:6_22:6	966.755	C63H96O6	ear_skin	MTBKS215	316.875	318.565	318.435	314.704	319.062	316.634	314.704	319.139	316.875
TG 60:12|TG 18:2_20:4_22:6	968.77	C63H98O6	ear_skin	MTBKS215	318.805	320.556	320.452	316.262	321.009	318.5	316.262	321.11	318.805
TG 60:12|TG 18:2_20:4_22:6	968.77	C63H98O6	plasma	MTBKS215	318.805	320.556	320.452	316.262	321.009	318.5	316.262	321.11	318.805
TG 60:12|TG 18:2_20:4_22:6	968.77	C63H98O6	small_intestine	MTBKS215	318.805	320.556	320.452	316.262	321.009	318.5	316.262	321.11	318.805
TG 60:12|TG 18:2_20:4_22:6	968.77	C63H98O6	spleen	MTBKS215	318.805	320.556	320.452	316.262	321.009	318.5	316.262	321.11	318.805
TG 44:0|TG 14:0_14:0_16:0	768.708	C47H90O6	ear_skin	MTBKS215	294.188	296.311	293.374	281.536	293.988	292.525	281.536	294.045	294.188
TG 44:0|TG 14:0_14:0_16:0	768.708	C47H90O6	feces	MTBKS215	294.188	296.311	293.374	281.536	293.988	292.525	281.536	294.045	294.188
TG 44:0|TG 14:0_14:0_16:0	768.708	C47H90O6	kidney	MTBKS215	294.188	296.311	293.374	281.536	293.988	292.525	281.536	294.045	294.188
TG 44:0|TG 14:0_14:0_16:0	768.708	C47H90O6	large_intestine	MTBKS215	294.188	296.311	293.374	281.536	293.988	292.525	281.536	294.045	294.188
TG 44:0|TG 14:0_14:0_16:0	768.708	C47H90O6	liver	MTBKS215	294.188	296.311	293.374	281.536	293.988	292.525	281.536	294.045	294.188
TG 44:0|TG 14:0_14:0_16:0	768.708	C47H90O6	lung	MTBKS215	294.188	296.311	293.374	281.536	293.988	292.525	281.536	294.045	294.188
TG 44:0|TG 14:0_14:0_16:0	768.708	C47H90O6	mesentery	MTBKS215	294.188	296.311	293.374	281.536	293.988	292.525	281.536	294.045	294.188
TG 44:0|TG 14:0_14:0_16:0	768.708	C47H90O6	muscle	MTBKS215	294.188	296.311	293.374	281.536	293.988	292.525	281.536	294.045	294.188
TG 44:0|TG 14:0_14:0_16:0	768.708	C47H90O6	plasma	MTBKS215	294.188	296.311	293.374	281.536	293.988	292.525	281.536	294.045	294.188
TG 44:0|TG 14:0_14:0_16:0	768.708	C47H90O6	small_intestine	MTBKS215	294.188	296.311	293.374	281.536	293.988	292.525	281.536	294.045	294.188
TG 44:0|TG 14:0_14:0_16:0	768.708	C47H90O6	spleen	MTBKS215	294.188	296.311	293.374	281.536	293.988	292.525	281.536	294.045	294.188
TG 44:0|TG 14:0_14:0_16:0	768.708	C47H90O6	back_skin	MTBKS215	294.188	296.311	293.374	281.536	293.988	292.525	281.536	294.045	294.188
TG 44:0|TG 14:0_14:0_16:0	768.708	C47H90O6	bone_marrow	MTBKS215	294.188	296.311	293.374	281.536	293.988	292.525	281.536	294.045	294.188
TG 55:7|TG 16:0_17:1_22:6	908.77	C58H98O6	kidney	MTBKS215	317.208	318.889	318.537	313.97	318.931	316.238	313.97	319.611	317.208
TG 46:1|TG 14:0_16:0_16:1	794.723	C49H92O6	ear_skin	MTBKS215	295.006	297.561	297.252	285.172	297.857	296.57	285.172	297.924	295.006
TG 46:1|TG 14:0_16:0_16:1	794.723	C49H92O6	feces	MTBKS215	295.006	297.561	297.252	285.172	297.857	296.57	285.172	297.924	295.006
TG 46:1|TG 14:0_16:0_16:1	794.723	C49H92O6	kidney	MTBKS215	295.006	297.561	297.252	285.172	297.857	296.57	285.172	297.924	295.006
TG 46:1|TG 14:0_16:0_16:1	794.723	C49H92O6	large_intestine	MTBKS215	295.006	297.561	297.252	285.172	297.857	296.57	285.172	297.924	295.006
TG 46:1|TG 14:0_16:0_16:1	794.723	C49H92O6	liver	MTBKS215	295.006	297.561	297.252	285.172	297.857	296.57	285.172	297.924	295.006
TG 46:1|TG 14:0_16:0_16:1	794.723	C49H92O6	lung	MTBKS215	295.006	297.561	297.252	285.172	297.857	296.57	285.172	297.924	295.006
TG 46:1|TG 14:0_16:0_16:1	794.723	C49H92O6	mesentery	MTBKS215	295.006	297.561	297.252	285.172	297.857	296.57	285.172	297.924	295.006
TG 46:1|TG 14:0_16:0_16:1	794.723	C49H92O6	muscle	MTBKS215	295.006	297.561	297.252	285.172	297.857	296.57	285.172	297.924	295.006
TG 46:1|TG 14:0_16:0_16:1	794.723	C49H92O6	plasma	MTBKS215	295.006	297.561	297.252	285.172	297.857	296.57	285.172	297.924	295.006
TG 46:1|TG 14:0_16:0_16:1	794.723	C49H92O6	small_intestine	MTBKS215	295.006	297.561	297.252	285.172	297.857	296.57	285.172	297.924	295.006
TG 46:1|TG 14:0_16:0_16:1	794.723	C49H92O6	spleen	MTBKS215	295.006	297.561	297.252	285.172	297.857	296.57	285.172	297.924	295.006
TG 46:1|TG 14:0_16:0_16:1	794.723	C49H92O6	back_skin	MTBKS215	295.006	297.561	297.252	285.172	297.857	296.57	285.172	297.924	295.006
TG 46:1|TG 14:0_16:0_16:1	794.723	C49H92O6	bone_marrow	MTBKS215	295.006	297.561	297.252	285.172	297.857	296.57	285.172	297.924	295.006
TG 58:11|TG 18:2_18:3_22:6	942.755	C61H96O6	ear_skin	MTBKS215	314.501	316.698	316.261	311.788	316.96	314.52	311.788	316.965	314.501
TG 58:11|TG 18:2_18:3_22:6	942.755	C61H96O6	liver	MTBKS215	314.501	316.698	316.261	311.788	316.96	314.52	311.788	316.965	314.501
TG 58:11|TG 18:2_18:3_22:6	942.755	C61H96O6	mesentery	MTBKS215	314.501	316.698	316.261	311.788	316.96	314.52	311.788	316.965	314.501
TG 58:11|TG 18:2_18:3_22:6	942.755	C61H96O6	plasma	MTBKS215	314.501	316.698	316.261	311.788	316.96	314.52	311.788	316.965	314.501
TG 58:11|TG 18:2_18:3_22:6	942.755	C61H96O6	back_skin	MTBKS215	314.501	316.698	316.261	311.788	316.96	314.52	311.788	316.965	314.501
TG 43:1|TG 9:0_16:0_18:1	752.676	C46H86O6	large_intestine	MTBKS215	288.186	291.097	288.413	276.285	289.045	287.986	276.285	289.112	288.186
TG 43:1|TG 9:0_16:0_18:1	752.676	C46H86O6	large_intestine	MTBKS215	288.186	291.097	288.413	276.285	289.045	287.986	276.285	289.112	288.186
TG 43:1|TG 9:0_16:0_18:1	752.676	C46H86O6	lung	MTBKS215	288.186	291.097	288.413	276.285	289.045	287.986	276.285	289.112	288.186
TG 43:1|TG 9:0_16:0_18:1	752.676	C46H86O6	mesentery	MTBKS215	288.186	291.097	288.413	276.285	289.045	287.986	276.285	289.112	288.186
TG 43:1|TG 9:0_16:0_18:1	752.676	C46H86O6	small_intestine	MTBKS215	288.186	291.097	288.413	276.285	289.045	287.986	276.285	289.112	288.186
TG 43:1|TG 9:0_16:0_18:1	752.676	C46H86O6	spleen	MTBKS215	288.186	291.097	288.413	276.285	289.045	287.986	276.285	289.112	288.186
TG 43:1|TG 9:0_16:0_18:1	752.676	C46H86O6	back_skin	MTBKS215	288.186	291.097	288.413	276.285	289.045	287.986	276.285	289.112	288.186
TG 58:12|TG 14:0_22:6_22:6	940.739	C61H94O6	kidney	MTBKS215	313.959	316.05	315.925	311.078	316.552	314.124	311.078	316.629	313.959
TG 47:2|TG 14:0_16:1_17:1	806.723	C50H92O6	lung	MTBKS215	301.641	302.578	303	292.518	303.605	302.322	292.518	303.672	301.641
TG 47:2|TG 14:0_16:1_17:1	806.723	C50H92O6	mesentery	MTBKS215	301.641	302.578	303	292.518	303.605	302.322	292.518	303.672	301.641
TG 51:5|TG 15:0_18:2_18:3	856.739	C54H94O6	ear_skin	MTBKS215	304.947	305.62	305.211	296.136	306.109	303.921	296.136	306.109	304.947
TG 51:5|TG 15:0_18:2_18:3	856.739	C54H94O6	small_intestine	MTBKS215	304.947	305.62	305.211	296.136	306.109	303.921	296.136	306.109	304.947
TG 51:5|TG 15:0_18:2_18:3	856.739	C54H94O6	small_intestine	MTBKS215	304.947	305.62	305.211	296.136	306.109	303.921	296.136	306.109	304.947
TG 49:4|TG 15:1_16:1_18:2	830.723	C52H92O6	ear_skin	MTBKS215	303.027	303.68	304.379	294.846	305.352	303.101	294.846	305.352	303.027
TG 49:4|TG 15:1_16:1_18:2	830.723	C52H92O6	large_intestine	MTBKS215	303.027	303.68	304.379	294.846	305.352	303.101	294.846	305.352	303.027
TG 49:4|TG 15:1_16:1_18:2	830.723	C52H92O6	lung	MTBKS215	303.027	303.68	304.379	294.846	305.352	303.101	294.846	305.352	303.027
TG 49:4|TG 15:1_16:1_18:2	830.723	C52H92O6	muscle	MTBKS215	303.027	303.68	304.379	294.846	305.352	303.101	294.846	305.352	303.027
TG 49:4|TG 15:1_16:1_18:2	830.723	C52H92O6	back_skin	MTBKS215	303.027	303.68	304.379	294.846	305.352	303.101	294.846	305.352	303.027
DG O-42:1|DG O-19:1_23:0	710.702	C45H88O4	small_intestine	MTBKS215	282.242	282.221	282.208	269.803	282.538	282.159	269.803	282.538	282.242
TG 58:10|TG 18:2_18:2_22:6	944.77	C61H98O6	ear_skin	MTBKS215	315.354	317.42	317.115	313.455	318.217	315.708	313.455	318.188	315.354
TG 58:10|TG 18:2_18:2_22:6	944.77	C61H98O6	kidney	MTBKS215	315.354	317.42	317.115	313.455	318.217	315.708	313.455	318.188	315.354
TG 58:10|TG 18:2_18:2_22:6	944.77	C61H98O6	large_intestine	MTBKS215	315.354	317.42	317.115	313.455	318.217	315.708	313.455	318.188	315.354
TG 58:10|TG 18:2_18:2_22:6	944.77	C61H98O6	mesentery	MTBKS215	315.354	317.42	317.115	313.455	318.217	315.708	313.455	318.188	315.354
TG 58:10|TG 18:2_18:2_22:6	944.77	C61H98O6	muscle	MTBKS215	315.354	317.42	317.115	313.455	318.217	315.708	313.455	318.188	315.354
TG 58:10|TG 18:2_18:2_22:6	944.77	C61H98O6	plasma	MTBKS215	315.354	317.42	317.115	313.455	318.217	315.708	313.455	318.188	315.354
TG 58:10|TG 18:2_18:2_22:6	944.77	C61H98O6	small_intestine	MTBKS215	315.354	317.42	317.115	313.455	318.217	315.708	313.455	318.188	315.354
TG 58:10|TG 18:2_18:2_22:6	944.77	C61H98O6	back_skin	MTBKS215	315.354	317.42	317.115	313.455	318.217	315.708	313.455	318.188	315.354
TG 50:4|TG 16:1_16:1_18:2	844.739	C53H94O6	ear_skin	MTBKS215	306.586	307.407	307.181	297.975	308.133	305.881	297.975	308.133	306.586
TG 50:4|TG 16:1_16:1_18:2	844.739	C53H94O6	feces	MTBKS215	306.586	307.407	307.181	297.975	308.133	305.881	297.975	308.133	306.586
TG 50:4|TG 16:1_16:1_18:2	844.739	C53H94O6	kidney	MTBKS215	306.586	307.407	307.181	297.975	308.133	305.881	297.975	308.133	306.586
TG 50:4|TG 16:1_16:1_18:2	844.739	C53H94O6	large_intestine	MTBKS215	306.586	307.407	307.181	297.975	308.133	305.881	297.975	308.133	306.586
TG 50:4|TG 16:1_16:1_18:2	844.739	C53H94O6	liver	MTBKS215	306.586	307.407	307.181	297.975	308.133	305.881	297.975	308.133	306.586
TG 50:4|TG 16:1_16:1_18:2	844.739	C53H94O6	lung	MTBKS215	306.586	307.407	307.181	297.975	308.133	305.881	297.975	308.133	306.586
TG 50:4|TG 16:1_16:1_18:2	844.739	C53H94O6	mesentery	MTBKS215	306.586	307.407	307.181	297.975	308.133	305.881	297.975	308.133	306.586
TG 50:4|TG 16:1_16:1_18:2	844.739	C53H94O6	mesentery	MTBKS215	306.586	307.407	307.181	297.975	308.133	305.881	297.975	308.133	306.586
TG 50:4|TG 16:1_16:1_18:2	844.739	C53H94O6	mesentery	MTBKS215	306.586	307.407	307.181	297.975	308.133	305.881	297.975	308.133	306.586
TG 50:4|TG 16:1_16:1_18:2	844.739	C53H94O6	muscle	MTBKS215	306.586	307.407	307.181	297.975	308.133	305.881	297.975	308.133	306.586
TG 50:4|TG 16:1_16:1_18:2	844.739	C53H94O6	plasma	MTBKS215	306.586	307.407	307.181	297.975	308.133	305.881	297.975	308.133	306.586
TG 50:4|TG 16:1_16:1_18:2	844.739	C53H94O6	small_intestine	MTBKS215	306.586	307.407	307.181	297.975	308.133	305.881	297.975	308.133	306.586
TG 50:4|TG 16:1_16:1_18:2	844.739	C53H94O6	spleen	MTBKS215	306.586	307.407	307.181	297.975	308.133	305.881	297.975	308.133	306.586
TG 50:4|TG 16:1_16:1_18:2	844.739	C53H94O6	back_skin	MTBKS215	306.586	307.407	307.181	297.975	308.133	305.881	297.975	308.133	306.586
TG 50:4|TG 16:1_16:1_18:2	844.739	C53H94O6	bone_marrow	MTBKS215	306.586	307.407	307.181	297.975	308.133	305.881	297.975	308.133	306.586
TG 48:3|TG 14:1_16:1_18:1	818.723	C51H92O6	bone_marrow	MTBKS215	302.596	304.83	302.542	293.78	303.335	301.419	293.78	303.402	302.596
TG 52:7|TG 16:0_14:1_22:6	866.723	C55H92O6	kidney	MTBKS215	307.08	308.238	307.267	299.543	308.124	305.499	299.543	308.385	307.08
TG 51:5|TG 16:1_17:2_18:2	856.739	C54H94O6	mesentery	MTBKS215	306.787	307.567	306.527	297.961	307.36	305.157	297.961	307.404	306.787
TG 51:5|TG 16:1_17:2_18:2	856.739	C54H94O6	back_skin	MTBKS215	306.787	307.567	306.527	297.961	307.36	305.157	297.961	307.404	306.787
TG 54:6|TG 18:2_18:2_18:2	896.77	C57H98O6	ear_skin	MTBKS215	311.497	312.526	311.326	306.887	312.347	310.203	306.887	312.179	311.497
TG 54:6|TG 18:2_18:2_18:2	896.77	C57H98O6	large_intestine	MTBKS215	311.497	312.526	311.326	306.887	312.347	310.203	306.887	312.179	311.497
TG 54:6|TG 18:2_18:2_18:2	896.77	C57H98O6	large_intestine	MTBKS215	311.497	312.526	311.326	306.887	312.347	310.203	306.887	312.179	311.497
TG 54:6|TG 18:2_18:2_18:2	896.77	C57H98O6	plasma	MTBKS215	311.497	312.526	311.326	306.887	312.347	310.203	306.887	312.179	311.497
TG 54:6|TG 18:2_18:2_18:2	896.77	C57H98O6	small_intestine	MTBKS215	311.497	312.526	311.326	306.887	312.347	310.203	306.887	312.179	311.497
TG 54:6|TG 18:2_18:2_18:2	896.77	C57H98O6	back_skin	MTBKS215	311.497	312.526	311.326	306.887	312.347	310.203	306.887	312.179	311.497
TG 50:3|TG 16:1_16:1_18:1	846.755	C53H96O6	ear_skin	MTBKS215	305.704	306.335	305.96	297.072	306.746	304.51	297.072	306.933	305.704
TG 50:3|TG 16:1_16:1_18:1	846.755	C53H96O6	mesentery	MTBKS215	305.704	306.335	305.96	297.072	306.746	304.51	297.072	306.933	305.704
TG 50:3|TG 16:1_16:1_18:1	846.755	C53H96O6	muscle	MTBKS215	305.704	306.335	305.96	297.072	306.746	304.51	297.072	306.933	305.704
TG 50:3|TG 16:1_16:1_18:1	846.755	C53H96O6	small_intestine	MTBKS215	305.704	306.335	305.96	297.072	306.746	304.51	297.072	306.933	305.704
TG 50:3|TG 16:1_16:1_18:1	846.755	C53H96O6	spleen	MTBKS215	305.704	306.335	305.96	297.072	306.746	304.51	297.072	306.933	305.704
TG 50:3|TG 16:1_16:1_18:1	846.755	C53H96O6	back_skin	MTBKS215	305.704	306.335	305.96	297.072	306.746	304.51	297.072	306.933	305.704
TG 47:2|TG 14:0_15:0_18:2	806.723	C50H92O6	small_intestine	MTBKS215	301.416	302.327	302.301	292.591	302.906	301.623	292.591	302.973	301.416
TG 47:1|TG 15:0_16:0_16:1	808.739	C50H94O6	ear_skin	MTBKS215	303.064	303.299	304.878	293.721	305.483	304.019	293.721	305.55	303.064
TG 47:1|TG 15:0_16:0_16:1	808.739	C50H94O6	feces	MTBKS215	303.064	303.299	304.878	293.721	305.483	304.019	293.721	305.55	303.064
TG 47:1|TG 15:0_16:0_16:1	808.739	C50H94O6	kidney	MTBKS215	303.064	303.299	304.878	293.721	305.483	304.019	293.721	305.55	303.064
TG 47:1|TG 15:0_16:0_16:1	808.739	C50H94O6	large_intestine	MTBKS215	303.064	303.299	304.878	293.721	305.483	304.019	293.721	305.55	303.064
TG 47:1|TG 15:0_16:0_16:1	808.739	C50H94O6	liver	MTBKS215	303.064	303.299	304.878	293.721	305.483	304.019	293.721	305.55	303.064
TG 47:1|TG 15:0_16:0_16:1	808.739	C50H94O6	lung	MTBKS215	303.064	303.299	304.878	293.721	305.483	304.019	293.721	305.55	303.064
TG 47:1|TG 15:0_16:0_16:1	808.739	C50H94O6	mesentery	MTBKS215	303.064	303.299	304.878	293.721	305.483	304.019	293.721	305.55	303.064
TG 47:1|TG 15:0_16:0_16:1	808.739	C50H94O6	mesentery	MTBKS215	303.064	303.299	304.878	293.721	305.483	304.019	293.721	305.55	303.064
TG 47:1|TG 15:0_16:0_16:1	808.739	C50H94O6	muscle	MTBKS215	303.064	303.299	304.878	293.721	305.483	304.019	293.721	305.55	303.064
TG 47:1|TG 15:0_16:0_16:1	808.739	C50H94O6	small_intestine	MTBKS215	303.064	303.299	304.878	293.721	305.483	304.019	293.721	305.55	303.064
TG 47:1|TG 15:0_16:0_16:1	808.739	C50H94O6	spleen	MTBKS215	303.064	303.299	304.878	293.721	305.483	304.019	293.721	305.55	303.064
TG 47:1|TG 15:0_16:0_16:1	808.739	C50H94O6	back_skin	MTBKS215	303.064	303.299	304.878	293.721	305.483	304.019	293.721	305.55	303.064
TG 47:1|TG 15:0_16:0_16:1	808.739	C50H94O6	bone_marrow	MTBKS215	303.064	303.299	304.878	293.721	305.483	304.019	293.721	305.55	303.064
TG 48:3|TG 14:0_16:1_18:2	818.723	C51H92O6	feces	MTBKS215	299.724	300.518	300.041	291.969	301.014	300.103	291.969	301.014	299.724
TG 48:3|TG 14:0_16:1_18:2	818.723	C51H92O6	kidney	MTBKS215	299.724	300.518	300.041	291.969	301.014	300.103	291.969	301.014	299.724
TG 48:3|TG 14:0_16:1_18:2	818.723	C51H92O6	large_intestine	MTBKS215	299.724	300.518	300.041	291.969	301.014	300.103	291.969	301.014	299.724
TG 48:3|TG 14:0_16:1_18:2	818.723	C51H92O6	liver	MTBKS215	299.724	300.518	300.041	291.969	301.014	300.103	291.969	301.014	299.724
TG 48:3|TG 14:0_16:1_18:2	818.723	C51H92O6	mesentery	MTBKS215	299.724	300.518	300.041	291.969	301.014	300.103	291.969	301.014	299.724
TG 48:3|TG 14:0_16:1_18:2	818.723	C51H92O6	plasma	MTBKS215	299.724	300.518	300.041	291.969	301.014	300.103	291.969	301.014	299.724
TG 48:3|TG 14:0_16:1_18:2	818.723	C51H92O6	small_intestine	MTBKS215	299.724	300.518	300.041	291.969	301.014	300.103	291.969	301.014	299.724
TG 46:2|TG 12:0_16:1_18:1	792.708	C49H90O6	bone_marrow	MTBKS215	294.949	295.892	294.562	284.959	295.167	294.101	284.959	295.234	294.949
TG 54:6|TG 16:0_16:0_22:6	896.77	C57H98O6	kidney	MTBKS215	315.181	316.572	316.093	310.918	316.905	314.312	310.918	317.166	315.181
TG 54:6|TG 16:0_16:0_22:6	896.77	C57H98O6	kidney	MTBKS215	315.181	316.572	316.093	310.918	316.905	314.312	310.918	317.166	315.181
TG 54:6|TG 16:0_16:0_22:6	896.77	C57H98O6	lung	MTBKS215	315.181	316.572	316.093	310.918	316.905	314.312	310.918	317.166	315.181
TG 54:6|TG 16:0_16:0_22:6	896.77	C57H98O6	muscle	MTBKS215	315.181	316.572	316.093	310.918	316.905	314.312	310.918	317.166	315.181
TG 45:2|TG 15:0_14:1_16:1	778.692	C48H88O6	ear_skin	MTBKS215	290.96	293.387	292.966	279.664	293.571	292.323	279.664	293.638	290.96
TG 45:2|TG 15:0_14:1_16:1	778.692	C48H88O6	spleen	MTBKS215	290.96	293.387	292.966	279.664	293.571	292.323	279.664	293.638	290.96
DG O-40:0|DG O-18:0_22:0	684.686	C43H86O4	ear_skin	MTBKS215	279.974	280.072	278.911	268.639	279.165	278.909	268.639	279.165	279.974
TG 50:5|TG 16:1_16:2_18:2	842.723	C53H92O6	bone_marrow	MTBKS215	305.722	306.535	305.61	297.419	306.429	304.226	297.419	306.429	305.722
TG 46:2|TG 12:0_16:0_18:2	792.708	C49H90O6	kidney	MTBKS215	295.109	296.033	294.731	285.119	295.336	294.27	285.119	295.402	295.109
TG 46:2|TG 12:0_16:0_18:2	792.708	C49H90O6	plasma	MTBKS215	295.109	296.033	294.731	285.119	295.336	294.27	285.119	295.402	295.109
TG 54:7|TG 18:2_18:2_18:3	894.755	C57H96O6	ear_skin	MTBKS215	309.674	310.618	309.215	304.746	310.113	308.053	304.746	310.113	309.674
TG 54:7|TG 18:2_18:2_18:3	894.755	C57H96O6	feces	MTBKS215	309.674	310.618	309.215	304.746	310.113	308.053	304.746	310.113	309.674
TG 54:7|TG 18:2_18:2_18:3	894.755	C57H96O6	kidney	MTBKS215	309.674	310.618	309.215	304.746	310.113	308.053	304.746	310.113	309.674
TG 54:7|TG 18:2_18:2_18:3	894.755	C57H96O6	large_intestine	MTBKS215	309.674	310.618	309.215	304.746	310.113	308.053	304.746	310.113	309.674
TG 54:7|TG 18:2_18:2_18:3	894.755	C57H96O6	liver	MTBKS215	309.674	310.618	309.215	304.746	310.113	308.053	304.746	310.113	309.674
TG 54:7|TG 18:2_18:2_18:3	894.755	C57H96O6	liver	MTBKS215	309.674	310.618	309.215	304.746	310.113	308.053	304.746	310.113	309.674
TG 54:7|TG 18:2_18:2_18:3	894.755	C57H96O6	lung	MTBKS215	309.674	310.618	309.215	304.746	310.113	308.053	304.746	310.113	309.674
TG 54:7|TG 18:2_18:2_18:3	894.755	C57H96O6	mesentery	MTBKS215	309.674	310.618	309.215	304.746	310.113	308.053	304.746	310.113	309.674
TG 54:7|TG 18:2_18:2_18:3	894.755	C57H96O6	muscle	MTBKS215	309.674	310.618	309.215	304.746	310.113	308.053	304.746	310.113	309.674
TG 54:7|TG 18:2_18:2_18:3	894.755	C57H96O6	plasma	MTBKS215	309.674	310.618	309.215	304.746	310.113	308.053	304.746	310.113	309.674
TG 54:7|TG 18:2_18:2_18:3	894.755	C57H96O6	plasma	MTBKS215	309.674	310.618	309.215	304.746	310.113	308.053	304.746	310.113	309.674
TG 54:7|TG 18:2_18:2_18:3	894.755	C57H96O6	small_intestine	MTBKS215	309.674	310.618	309.215	304.746	310.113	308.053	304.746	310.113	309.674
TG 54:7|TG 18:2_18:2_18:3	894.755	C57H96O6	small_intestine	MTBKS215	309.674	310.618	309.215	304.746	310.113	308.053	304.746	310.113	309.674
TG 54:7|TG 18:2_18:2_18:3	894.755	C57H96O6	spleen	MTBKS215	309.674	310.618	309.215	304.746	310.113	308.053	304.746	310.113	309.674
TG 54:7|TG 18:2_18:2_18:3	894.755	C57H96O6	spleen	MTBKS215	309.674	310.618	309.215	304.746	310.113	308.053	304.746	310.113	309.674
TG 54:7|TG 18:2_18:2_18:3	894.755	C57H96O6	back_skin	MTBKS215	309.674	310.618	309.215	304.746	310.113	308.053	304.746	310.113	309.674
Cer 48:1;O2|Cer 18:1;O2/30:0	792.745	C48H95NO3	ear_skin	MTBKS215	295.726	296.089	295.66	284.001	296.965	295.959	284.001	296.965	295.726
Cer 48:1;O2|Cer 18:1;O2/30:0	792.745	C48H95NO3	back_skin	MTBKS215	295.726	296.089	295.66	284.001	296.965	295.959	284.001	296.965	295.726
TG 46:2|TG 14:0_16:1_16:1	792.708	C49H90O6	ear_skin	MTBKS215	289.661	291.493	289.851	280.428	290.455	289.264	280.428	290.522	289.661
TG 46:2|TG 14:0_16:1_16:1	792.708	C49H90O6	feces	MTBKS215	289.661	291.493	289.851	280.428	290.455	289.264	280.428	290.522	289.661
TG 46:2|TG 14:0_16:1_16:1	792.708	C49H90O6	large_intestine	MTBKS215	289.661	291.493	289.851	280.428	290.455	289.264	280.428	290.522	289.661
TG 46:2|TG 14:0_16:1_16:1	792.708	C49H90O6	lung	MTBKS215	289.661	291.493	289.851	280.428	290.455	289.264	280.428	290.522	289.661
TG 46:2|TG 14:0_16:1_16:1	792.708	C49H90O6	mesentery	MTBKS215	289.661	291.493	289.851	280.428	290.455	289.264	280.428	290.522	289.661
TG 46:2|TG 14:0_16:1_16:1	792.708	C49H90O6	muscle	MTBKS215	289.661	291.493	289.851	280.428	290.455	289.264	280.428	290.522	289.661
TG 46:2|TG 14:0_16:1_16:1	792.708	C49H90O6	small_intestine	MTBKS215	289.661	291.493	289.851	280.428	290.455	289.264	280.428	290.522	289.661
TG 46:2|TG 14:0_16:1_16:1	792.708	C49H90O6	spleen	MTBKS215	289.661	291.493	289.851	280.428	290.455	289.264	280.428	290.522	289.661
TG 46:2|TG 14:0_16:1_16:1	792.708	C49H90O6	back_skin	MTBKS215	289.661	291.493	289.851	280.428	290.455	289.264	280.428	290.522	289.661
TG 48:2|TG 16:0_16:1_16:1	820.739	C51H94O6	ear_skin	MTBKS215	300.035	300.373	302.36	291.165	303.244	301.148	291.165	303.311	300.035
TG 48:2|TG 16:0_16:1_16:1	820.739	C51H94O6	ear_skin	MTBKS215	300.035	300.373	302.36	291.165	303.244	301.148	291.165	303.311	300.035
TG 48:2|TG 16:0_16:1_16:1	820.739	C51H94O6	feces	MTBKS215	300.035	300.373	302.36	291.165	303.244	301.148	291.165	303.311	300.035
TG 48:2|TG 16:0_16:1_16:1	820.739	C51H94O6	large_intestine	MTBKS215	300.035	300.373	302.36	291.165	303.244	301.148	291.165	303.311	300.035
TG 48:2|TG 16:0_16:1_16:1	820.739	C51H94O6	liver	MTBKS215	300.035	300.373	302.36	291.165	303.244	301.148	291.165	303.311	300.035
TG 48:2|TG 16:0_16:1_16:1	820.739	C51H94O6	mesentery	MTBKS215	300.035	300.373	302.36	291.165	303.244	301.148	291.165	303.311	300.035
TG 48:2|TG 16:0_16:1_16:1	820.739	C51H94O6	mesentery	MTBKS215	300.035	300.373	302.36	291.165	303.244	301.148	291.165	303.311	300.035
TG 48:2|TG 16:0_16:1_16:1	820.739	C51H94O6	mesentery	MTBKS215	300.035	300.373	302.36	291.165	303.244	301.148	291.165	303.311	300.035
TG 48:2|TG 16:0_16:1_16:1	820.739	C51H94O6	muscle	MTBKS215	300.035	300.373	302.36	291.165	303.244	301.148	291.165	303.311	300.035
TG 48:2|TG 16:0_16:1_16:1	820.739	C51H94O6	plasma	MTBKS215	300.035	300.373	302.36	291.165	303.244	301.148	291.165	303.311	300.035
TG 48:2|TG 16:0_16:1_16:1	820.739	C51H94O6	plasma	MTBKS215	300.035	300.373	302.36	291.165	303.244	301.148	291.165	303.311	300.035
TG 48:2|TG 16:0_16:1_16:1	820.739	C51H94O6	spleen	MTBKS215	300.035	300.373	302.36	291.165	303.244	301.148	291.165	303.311	300.035
TG 48:2|TG 16:0_16:1_16:1	820.739	C51H94O6	back_skin	MTBKS215	300.035	300.373	302.36	291.165	303.244	301.148	291.165	303.311	300.035
TG 45:3|TG 9:0_18:1_18:2	776.676	C48H86O6	large_intestine	MTBKS215	289.03	290.524	290.748	278.389	291.441	290.311	278.389	291.441	289.03
TG 45:3|TG 9:0_18:1_18:2	776.676	C48H86O6	mesentery	MTBKS215	289.03	290.524	290.748	278.389	291.441	290.311	278.389	291.441	289.03
TG 45:3|TG 9:0_18:1_18:2	776.676	C48H86O6	small_intestine	MTBKS215	289.03	290.524	290.748	278.389	291.441	290.311	278.389	291.441	289.03
TG 45:3|TG 9:0_18:1_18:2	776.676	C48H86O6	back_skin	MTBKS215	289.03	290.524	290.748	278.389	291.441	290.311	278.389	291.441	289.03
TG 47:2|TG 15:0_16:1_16:1	806.723	C50H92O6	ear_skin	MTBKS215	298.038	298.913	298.357	289.169	298.962	297.678	289.169	299.029	298.038
TG 47:2|TG 15:0_16:1_16:1	806.723	C50H92O6	large_intestine	MTBKS215	298.038	298.913	298.357	289.169	298.962	297.678	289.169	299.029	298.038
TG 47:2|TG 15:0_16:1_16:1	806.723	C50H92O6	muscle	MTBKS215	298.038	298.913	298.357	289.169	298.962	297.678	289.169	299.029	298.038
TG 47:2|TG 15:0_16:1_16:1	806.723	C50H92O6	spleen	MTBKS215	298.038	298.913	298.357	289.169	298.962	297.678	289.169	299.029	298.038
TG 47:2|TG 15:0_16:1_16:1	806.723	C50H92O6	back_skin	MTBKS215	298.038	298.913	298.357	289.169	298.962	297.678	289.169	299.029	298.038
TG 47:2|TG 15:0_16:1_16:1	806.723	C50H92O6	bone_marrow	MTBKS215	298.038	298.913	298.357	289.169	298.962	297.678	289.169	299.029	298.038
TG 50:6|TG 12:0_16:0_22:6	840.708	C53H90O6	kidney	MTBKS215	301.419	302.549	301.623	293.707	302.401	299.828	293.707	302.607	301.419
TG 52:6|TG 14:0_16:0_22:6	868.739	C55H94O6	kidney	MTBKS215	308.236	309.435	308.632	300.203	309.143	306.534	300.203	309.592	308.236
TG 50:5|TG 14:0_18:2_18:3	842.723	C53H92O6	large_intestine	MTBKS215	301.711	302.258	302.076	292.931	302.975	300.787	292.931	302.896	301.711
TG 50:5|TG 14:0_18:2_18:3	842.723	C53H92O6	plasma	MTBKS215	301.711	302.258	302.076	292.931	302.975	300.787	292.931	302.896	301.711
TG 48:4|TG 14:1_16:1_18:2	816.708	C51H90O6	ear_skin	MTBKS215	296.448	297.18	296.984	287.906	297.957	296.164	287.906	297.957	296.448
TG 48:4|TG 14:1_16:1_18:2	816.708	C51H90O6	feces	MTBKS215	296.448	297.18	296.984	287.906	297.957	296.164	287.906	297.957	296.448
TG 48:4|TG 14:1_16:1_18:2	816.708	C51H90O6	large_intestine	MTBKS215	296.448	297.18	296.984	287.906	297.957	296.164	287.906	297.957	296.448
TG 48:4|TG 14:1_16:1_18:2	816.708	C51H90O6	liver	MTBKS215	296.448	297.18	296.984	287.906	297.957	296.164	287.906	297.957	296.448
TG 48:4|TG 14:1_16:1_18:2	816.708	C51H90O6	lung	MTBKS215	296.448	297.18	296.984	287.906	297.957	296.164	287.906	297.957	296.448
TG 48:4|TG 14:1_16:1_18:2	816.708	C51H90O6	mesentery	MTBKS215	296.448	297.18	296.984	287.906	297.957	296.164	287.906	297.957	296.448
TG 48:4|TG 14:1_16:1_18:2	816.708	C51H90O6	muscle	MTBKS215	296.448	297.18	296.984	287.906	297.957	296.164	287.906	297.957	296.448
TG 48:4|TG 14:1_16:1_18:2	816.708	C51H90O6	small_intestine	MTBKS215	296.448	297.18	296.984	287.906	297.957	296.164	287.906	297.957	296.448
TG 48:4|TG 14:1_16:1_18:2	816.708	C51H90O6	spleen	MTBKS215	296.448	297.18	296.984	287.906	297.957	296.164	287.906	297.957	296.448
TG 48:4|TG 14:1_16:1_18:2	816.708	C51H90O6	back_skin	MTBKS215	296.448	297.18	296.984	287.906	297.957	296.164	287.906	297.957	296.448
TG 48:4|TG 14:1_16:1_18:2	816.708	C51H90O6	bone_marrow	MTBKS215	296.448	297.18	296.984	287.906	297.957	296.164	287.906	297.957	296.448
TG 44:1|TG 12:0_16:0_16:1	766.692	C47H88O6	feces	MTBKS215	290.949	293.858	290.998	277.943	291.602	290.356	277.943	291.669	290.949
TG 44:1|TG 12:0_16:0_16:1	766.692	C47H88O6	lung	MTBKS215	290.949	293.858	290.998	277.943	291.602	290.356	277.943	291.669	290.949
TG 44:1|TG 12:0_16:0_16:1	766.692	C47H88O6	muscle	MTBKS215	290.949	293.858	290.998	277.943	291.602	290.356	277.943	291.669	290.949
TG 44:1|TG 12:0_16:0_16:1	766.692	C47H88O6	small_intestine	MTBKS215	290.949	293.858	290.998	277.943	291.602	290.356	277.943	291.669	290.949
TG 44:1|TG 12:0_16:0_16:1	766.692	C47H88O6	back_skin	MTBKS215	290.949	293.858	290.998	277.943	291.602	290.356	277.943	291.669	290.949
TG 44:1|TG 12:0_16:0_16:1	766.692	C47H88O6	bone_marrow	MTBKS215	290.949	293.858	290.998	277.943	291.602	290.356	277.943	291.669	290.949
TG 45:1|TG 14:0_15:0_16:1	780.708	C48H90O6	ear_skin	MTBKS215	292.991	295.521	294.146	281.945	294.75	293.685	281.945	294.817	292.991
TG 45:1|TG 14:0_15:0_16:1	780.708	C48H90O6	large_intestine	MTBKS215	292.991	295.521	294.146	281.945	294.75	293.685	281.945	294.817	292.991
TG 45:1|TG 14:0_15:0_16:1	780.708	C48H90O6	lung	MTBKS215	292.991	295.521	294.146	281.945	294.75	293.685	281.945	294.817	292.991
TG 45:1|TG 14:0_15:0_16:1	780.708	C48H90O6	muscle	MTBKS215	292.991	295.521	294.146	281.945	294.75	293.685	281.945	294.817	292.991
TG 45:1|TG 14:0_15:0_16:1	780.708	C48H90O6	plasma	MTBKS215	292.991	295.521	294.146	281.945	294.75	293.685	281.945	294.817	292.991
TG 45:1|TG 14:0_15:0_16:1	780.708	C48H90O6	small_intestine	MTBKS215	292.991	295.521	294.146	281.945	294.75	293.685	281.945	294.817	292.991
TG 45:1|TG 14:0_15:0_16:1	780.708	C48H90O6	spleen	MTBKS215	292.991	295.521	294.146	281.945	294.75	293.685	281.945	294.817	292.991
CL 70:3|CL 16:0_18:1_18:1_18:1	714.502	C79H148O17P2	feces	MTBKS215	367.668	365.858	365.948	370.526	366.03	365.997	370.526	366.029	367.668
TG 44:3|TG 8:0_18:1_18:2	762.661	C47H84O6	large_intestine	MTBKS215	287.269	288.273	287.711	276.999	288.404	287.144	276.999	288.404	287.269
TG 44:3|TG 8:0_18:1_18:2	762.661	C47H84O6	liver	MTBKS215	287.269	288.273	287.711	276.999	288.404	287.144	276.999	288.404	287.269
TG 44:3|TG 8:0_18:1_18:2	762.661	C47H84O6	mesentery	MTBKS215	287.269	288.273	287.711	276.999	288.404	287.144	276.999	288.404	287.269
TG 44:3|TG 8:0_18:1_18:2	762.661	C47H84O6	small_intestine	MTBKS215	287.269	288.273	287.711	276.999	288.404	287.144	276.999	288.404	287.269
TG 44:3|TG 8:0_18:1_18:2	762.661	C47H84O6	spleen	MTBKS215	287.269	288.273	287.711	276.999	288.404	287.144	276.999	288.404	287.269
TG 44:3|TG 8:0_18:1_18:2	762.661	C47H84O6	back_skin	MTBKS215	287.269	288.273	287.711	276.999	288.404	287.144	276.999	288.404	287.269
TG 44:3|TG 8:0_18:1_18:2	762.661	C47H84O6	bone_marrow	MTBKS215	287.269	288.273	287.711	276.999	288.404	287.144	276.999	288.404	287.269
DG O-38:0|DG O-22:0_16:0	656.655	C41H82O4	large_intestine	MTBKS215	276.516	276.807	275.78	263.843	275.889	275.673	263.843	275.889	276.516
DG O-38:0|DG O-22:0_16:0	656.655	C41H82O4	small_intestine	MTBKS215	276.516	276.807	275.78	263.843	275.889	275.673	263.843	275.889	276.516
TG 47:2|TG 16:0_15:1_16:1	806.723	C50H92O6	liver	MTBKS215	297.751	298.626	298.546	288.628	299.151	297.868	288.628	299.218	297.751
TG 45:2|TG 11:0_16:1_18:1	778.692	C48H88O6	large_intestine	MTBKS215	292.305	293.842	292.495	280.604	293.1	291.977	280.604	293.167	292.305
DG O-42:2|DG O-24:1_18:1	708.686	C45H86O4	small_intestine	MTBKS215	280.812	280.634	280.564	269.987	280.843	280.519	269.987	280.843	280.812
TG 62:14|TG 20:4_20:4_22:6	992.77	C65H98O6	kidney	MTBKS215	319.142	320.836	320.547	317.016	321.174	318.65	317.016	321.244	319.142
TG 62:14|TG 20:4_20:4_22:6	992.77	C65H98O6	plasma	MTBKS215	319.142	320.836	320.547	317.016	321.174	318.65	317.016	321.244	319.142
TG 62:14|TG 20:4_20:4_22:6	992.77	C65H98O6	small_intestine	MTBKS215	319.142	320.836	320.547	317.016	321.174	318.65	317.016	321.244	319.142
TG 62:14|TG 20:4_20:4_22:6	992.77	C65H98O6	bone_marrow	MTBKS215	319.142	320.836	320.547	317.016	321.174	318.65	317.016	321.244	319.142
TG 52:6|TG 16:1_18:2_18:3	868.739	C55H94O6	ear_skin	MTBKS215	306.8	307.685	306.319	298.566	307.166	305.106	298.566	307.216	306.8
TG 52:6|TG 16:1_18:2_18:3	868.739	C55H94O6	feces	MTBKS215	306.8	307.685	306.319	298.566	307.166	305.106	298.566	307.216	306.8
TG 52:6|TG 16:1_18:2_18:3	868.739	C55H94O6	kidney	MTBKS215	306.8	307.685	306.319	298.566	307.166	305.106	298.566	307.216	306.8
TG 52:6|TG 16:1_18:2_18:3	868.739	C55H94O6	large_intestine	MTBKS215	306.8	307.685	306.319	298.566	307.166	305.106	298.566	307.216	306.8
TG 52:6|TG 16:1_18:2_18:3	868.739	C55H94O6	liver	MTBKS215	306.8	307.685	306.319	298.566	307.166	305.106	298.566	307.216	306.8
TG 52:6|TG 16:1_18:2_18:3	868.739	C55H94O6	lung	MTBKS215	306.8	307.685	306.319	298.566	307.166	305.106	298.566	307.216	306.8
TG 52:6|TG 16:1_18:2_18:3	868.739	C55H94O6	mesentery	MTBKS215	306.8	307.685	306.319	298.566	307.166	305.106	298.566	307.216	306.8
TG 52:6|TG 16:1_18:2_18:3	868.739	C55H94O6	muscle	MTBKS215	306.8	307.685	306.319	298.566	307.166	305.106	298.566	307.216	306.8
TG 52:6|TG 16:1_18:2_18:3	868.739	C55H94O6	plasma	MTBKS215	306.8	307.685	306.319	298.566	307.166	305.106	298.566	307.216	306.8
TG 52:6|TG 16:1_18:2_18:3	868.739	C55H94O6	small_intestine	MTBKS215	306.8	307.685	306.319	298.566	307.166	305.106	298.566	307.216	306.8
TG 52:6|TG 16:1_18:2_18:3	868.739	C55H94O6	spleen	MTBKS215	306.8	307.685	306.319	298.566	307.166	305.106	298.566	307.216	306.8
TG 52:6|TG 16:1_18:2_18:3	868.739	C55H94O6	back_skin	MTBKS215	306.8	307.685	306.319	298.566	307.166	305.106	298.566	307.216	306.8
TG 52:6|TG 16:1_18:2_18:3	868.739	C55H94O6	bone_marrow	MTBKS215	306.8	307.685	306.319	298.566	307.166	305.106	298.566	307.216	306.8
TG 44:2|TG 14:0_14:1_16:1	764.676	C47H86O6	ear_skin	MTBKS215	287.923	289.961	289.793	275.885	290.397	289.319	275.885	290.464	287.923
TG 44:2|TG 14:0_14:1_16:1	764.676	C47H86O6	muscle	MTBKS215	287.923	289.961	289.793	275.885	290.397	289.319	275.885	290.464	287.923
Cer 46:0;O2|Cer 20:0;O2/26:0	766.729	C46H93NO3	feces	MTBKS215	288.947	289.528	289.596	278.635	290.39	289.485	278.635	290.39	288.947
Cer 46:0;O2|Cer 20:0;O2/26:0	766.729	C46H93NO3	spleen	MTBKS215	288.947	289.528	289.596	278.635	290.39	289.485	278.635	290.39	288.947
TG 50:5|TG 16:1_16:1_18:3	842.723	C53H92O6	ear_skin	MTBKS215	304.85	305.664	305.113	296.548	305.933	303.73	296.548	305.933	304.85
TG 50:5|TG 16:1_16:1_18:3	842.723	C53H92O6	feces	MTBKS215	304.85	305.664	305.113	296.548	305.933	303.73	296.548	305.933	304.85
TG 50:5|TG 16:1_16:1_18:3	842.723	C53H92O6	liver	MTBKS215	304.85	305.664	305.113	296.548	305.933	303.73	296.548	305.933	304.85
TG 50:5|TG 16:1_16:1_18:3	842.723	C53H92O6	lung	MTBKS215	304.85	305.664	305.113	296.548	305.933	303.73	296.548	305.933	304.85
TG 50:5|TG 16:1_16:1_18:3	842.723	C53H92O6	mesentery	MTBKS215	304.85	305.664	305.113	296.548	305.933	303.73	296.548	305.933	304.85
TG 50:5|TG 16:1_16:1_18:3	842.723	C53H92O6	muscle	MTBKS215	304.85	305.664	305.113	296.548	305.933	303.73	296.548	305.933	304.85
TG 50:5|TG 16:1_16:1_18:3	842.723	C53H92O6	small_intestine	MTBKS215	304.85	305.664	305.113	296.548	305.933	303.73	296.548	305.933	304.85
TG 50:5|TG 16:1_16:1_18:3	842.723	C53H92O6	spleen	MTBKS215	304.85	305.664	305.113	296.548	305.933	303.73	296.548	305.933	304.85
TG 50:5|TG 16:1_16:1_18:3	842.723	C53H92O6	back_skin	MTBKS215	304.85	305.664	305.113	296.548	305.933	303.73	296.548	305.933	304.85
TG 47:3|TG 15:1_16:1_16:1	804.708	C50H90O6	ear_skin	MTBKS215	295.85	296.41	294.981	287.431	295.712	294.372	287.431	295.673	295.85
TG 48:4|TG 12:0_18:2_18:2	816.708	C51H90O6	plasma	MTBKS215	296.366	297.098	296.918	288.555	297.915	296.122	288.555	297.915	296.366
CL 66:1|CL 16:0_16:0_16:0_18:1	688.487	C75H144O17P2	feces	MTBKS215	366.41	364.595	364.68	369.241	364.722	364.688	369.241	364.722	366.41
CL 66:1|CL 16:0_16:0_16:0_18:1	688.487	C75H144O17P2	kidney	MTBKS215	366.41	364.595	364.68	369.241	364.722	364.688	369.241	364.722	366.41
TG 54:8|TG 18:2_18:3_18:3	892.739	C57H94O6	feces	MTBKS215	304.138	304.891	303.993	298.661	304.891	302.816	298.661	304.891	304.138
TG 54:8|TG 18:2_18:3_18:3	892.739	C57H94O6	large_intestine	MTBKS215	304.138	304.891	303.993	298.661	304.891	302.816	298.661	304.891	304.138
TG 54:8|TG 18:2_18:3_18:3	892.739	C57H94O6	mesentery	MTBKS215	304.138	304.891	303.993	298.661	304.891	302.816	298.661	304.891	304.138
TG 54:8|TG 18:2_18:3_18:3	892.739	C57H94O6	plasma	MTBKS215	304.138	304.891	303.993	298.661	304.891	302.816	298.661	304.891	304.138
TG 54:8|TG 18:2_18:3_18:3	892.739	C57H94O6	plasma	MTBKS215	304.138	304.891	303.993	298.661	304.891	302.816	298.661	304.891	304.138
TG 54:8|TG 18:2_18:3_18:3	892.739	C57H94O6	spleen	MTBKS215	304.138	304.891	303.993	298.661	304.891	302.816	298.661	304.891	304.138
TG 54:8|TG 18:2_18:3_18:3	892.739	C57H94O6	back_skin	MTBKS215	304.138	304.891	303.993	298.661	304.891	302.816	298.661	304.891	304.138
TG 54:8|TG 16:1_16:1_22:6	892.739	C57H94O6	ear_skin	MTBKS215	308.084	309.561	309.385	302.596	310.449	308.097	302.596	310.503	308.084
TG 54:8|TG 16:1_16:1_22:6	892.739	C57H94O6	liver	MTBKS215	308.084	309.561	309.385	302.596	310.449	308.097	302.596	310.503	308.084
TG 54:8|TG 16:1_16:1_22:6	892.739	C57H94O6	small_intestine	MTBKS215	308.084	309.561	309.385	302.596	310.449	308.097	302.596	310.503	308.084
TG 54:8|TG 16:1_16:1_22:6	892.739	C57H94O6	bone_marrow	MTBKS215	308.084	309.561	309.385	302.596	310.449	308.097	302.596	310.503	308.084
Cer 48:1;O4|Cer 17:0;O2/16:0(3OH)(FA 15:0)	824.735	C48H95NO5	feces	MTBKS215	303.925	303.788	302.047	294.67	303.594	302.545	294.67	303.594	303.925
TG 46:2|TG 16:0_14:1_16:1	792.708	C49H90O6	liver	MTBKS215	294.444	296.148	295.744	284.876	296.349	295.226	284.876	296.416	294.444
TG 40:0|TG 12:0_14:0_14:0	712.645	C43H82O6	ear_skin	MTBKS215	280.662	282.391	279.831	267.544	280.486	279.561	267.544	280.455	280.662
DG 42:1|DG 24:0_18:1	724.681	C45H86O5	ear_skin	MTBKS215	283.274	283.128	283.293	271.4	283.572	283.157	271.4	283.572	283.274
DG 42:1|DG 24:0_18:1	724.681	C45H86O5	large_intestine	MTBKS215	283.274	283.128	283.293	271.4	283.572	283.157	271.4	283.572	283.274
DG 42:1|DG 24:0_18:1	724.681	C45H86O5	small_intestine	MTBKS215	283.274	283.128	283.293	271.4	283.572	283.157	271.4	283.572	283.274
DG 42:1|DG 24:0_18:1	724.681	C45H86O5	back_skin	MTBKS215	283.274	283.128	283.293	271.4	283.572	283.157	271.4	283.572	283.274
Cer 46:1;O2|Cer 20:1;O2/26:0	764.714	C46H91NO3	feces	MTBKS215	287.934	288.536	288.333	276.34	289.167	288.158	276.34	289.141	287.934
Cer 46:1;O2|Cer 20:1;O2/26:0	764.714	C46H91NO3	liver	MTBKS215	287.934	288.536	288.333	276.34	289.167	288.158	276.34	289.141	287.934
TG 46:3|TG 10:0_18:1_18:2	790.692	C49H88O6	feces	MTBKS215	291.97	292.741	292.437	281.943	293.129	292.042	281.943	293.129	291.97
TG 46:3|TG 10:0_18:1_18:2	790.692	C49H88O6	plasma	MTBKS215	291.97	292.741	292.437	281.943	293.129	292.042	281.943	293.129	291.97
DG O-38:0|DG O-18:0_20:0	656.655	C41H82O4	ear_skin	MTBKS215	276.347	276.393	275.366	263.843	275.476	275.259	263.843	275.476	276.347
DG O-38:0|DG O-18:0_20:0	656.655	C41H82O4	feces	MTBKS215	276.347	276.393	275.366	263.843	275.476	275.259	263.843	275.476	276.347
DG O-38:0|DG O-18:0_20:0	656.655	C41H82O4	back_skin	MTBKS215	276.347	276.393	275.366	263.843	275.476	275.259	263.843	275.476	276.347
Cer 44:0;O2|Cer 20:0;O2/24:0	738.698	C44H89NO3	liver	MTBKS215	283.879	284.1	284.082	273.741	284.337	284.007	273.741	284.337	283.879
TG 54:8|TG 14:0_18:2_22:6	892.739	C57H94O6	kidney	MTBKS215	308.033	309.403	308.882	302.498	309.946	307.594	302.498	310	308.033
Cer 46:0;O2|Cer 18:0;O2/28:0	766.729	C46H93NO3	ear_skin	MTBKS215	289.603	289.945	289.635	279.184	290.414	289.508	279.184	290.414	289.603
Cer 46:0;O2|Cer 18:0;O2/28:0	766.729	C46H93NO3	back_skin	MTBKS215	289.603	289.945	289.635	279.184	290.414	289.508	279.184	290.414	289.603
TG 54:7|TG 16:0_16:1_22:6	894.755	C57H96O6	kidney	MTBKS215	311.968	313.536	312.884	307.56	313.741	311.131	307.56	314.002	311.968
TG 54:7|TG 16:0_16:1_22:6	894.755	C57H96O6	lung	MTBKS215	311.968	313.536	312.884	307.56	313.741	311.131	307.56	314.002	311.968
TG 54:7|TG 16:0_16:1_22:6	894.755	C57H96O6	muscle	MTBKS215	311.968	313.536	312.884	307.56	313.741	311.131	307.56	314.002	311.968
TG 46:4|TG 10:0_18:1_18:3	788.676	C49H86O6	large_intestine	MTBKS215	291.112	292.257	291.492	281.628	292.185	291.097	281.628	292.185	291.112
TG 46:4|TG 10:0_18:1_18:3	788.676	C49H86O6	small_intestine	MTBKS215	291.112	292.257	291.492	281.628	292.185	291.097	281.628	292.185	291.112
TG 46:4|TG 10:0_18:1_18:3	788.676	C49H86O6	back_skin	MTBKS215	291.112	292.257	291.492	281.628	292.185	291.097	281.628	292.185	291.112
DG 44:2|DG 18:1_26:1	750.697	C47H88O5	small_intestine	MTBKS215	287.454	287.303	287.52	275.228	288.192	287.016	275.228	288.192	287.454
TG 42:1|TG 8:0_16:0_18:1	738.661	C45H84O6	kidney	MTBKS215	285.675	288.491	287.329	273.451	287.961	286.677	273.451	288.028	285.675
TG 42:1|TG 8:0_16:0_18:1	738.661	C45H84O6	large_intestine	MTBKS215	285.675	288.491	287.329	273.451	287.961	286.677	273.451	288.028	285.675
TG 42:1|TG 8:0_16:0_18:1	738.661	C45H84O6	liver	MTBKS215	285.675	288.491	287.329	273.451	287.961	286.677	273.451	288.028	285.675
TG 42:1|TG 8:0_16:0_18:1	738.661	C45H84O6	lung	MTBKS215	285.675	288.491	287.329	273.451	287.961	286.677	273.451	288.028	285.675
TG 42:1|TG 8:0_16:0_18:1	738.661	C45H84O6	mesentery	MTBKS215	285.675	288.491	287.329	273.451	287.961	286.677	273.451	288.028	285.675
TG 42:1|TG 8:0_16:0_18:1	738.661	C45H84O6	muscle	MTBKS215	285.675	288.491	287.329	273.451	287.961	286.677	273.451	288.028	285.675
TG 42:1|TG 8:0_16:0_18:1	738.661	C45H84O6	small_intestine	MTBKS215	285.675	288.491	287.329	273.451	287.961	286.677	273.451	288.028	285.675
TG 42:1|TG 8:0_16:0_18:1	738.661	C45H84O6	spleen	MTBKS215	285.675	288.491	287.329	273.451	287.961	286.677	273.451	288.028	285.675
TG 42:1|TG 8:0_16:0_18:1	738.661	C45H84O6	back_skin	MTBKS215	285.675	288.491	287.329	273.451	287.961	286.677	273.451	288.028	285.675
TG 42:1|TG 10:0_14:0_18:1	738.661	C45H84O6	bone_marrow	MTBKS215	284.528	286.633	285.462	272.692	286.094	284.814	272.692	286.161	284.528
TG 44:1|TG 10:0_16:0_18:1	766.692	C47H88O6	large_intestine	MTBKS215	290.747	293.68	290.414	277.742	291.019	289.987	277.742	291.086	290.747
TG 44:1|TG 10:0_16:0_18:1	766.692	C47H88O6	large_intestine	MTBKS215	290.747	293.68	290.414	277.742	291.019	289.987	277.742	291.086	290.747
TG 44:1|TG 10:0_16:0_18:1	766.692	C47H88O6	large_intestine	MTBKS215	290.747	293.68	290.414	277.742	291.019	289.987	277.742	291.086	290.747
TG 44:1|TG 10:0_16:0_18:1	766.692	C47H88O6	liver	MTBKS215	290.747	293.68	290.414	277.742	291.019	289.987	277.742	291.086	290.747
TG 44:1|TG 10:0_16:0_18:1	766.692	C47H88O6	mesentery	MTBKS215	290.747	293.68	290.414	277.742	291.019	289.987	277.742	291.086	290.747
TG 44:1|TG 10:0_16:0_18:1	766.692	C47H88O6	small_intestine	MTBKS215	290.747	293.68	290.414	277.742	291.019	289.987	277.742	291.086	290.747
TG 44:1|TG 10:0_16:0_18:1	766.692	C47H88O6	spleen	MTBKS215	290.747	293.68	290.414	277.742	291.019	289.987	277.742	291.086	290.747
TG 40:0|TG 8:0_16:0_16:0	712.645	C43H82O6	large_intestine	MTBKS215	281.295	282.493	282.191	268.48	282.731	281.885	268.48	282.815	281.295
TG 40:0|TG 8:0_16:0_16:0	712.645	C43H82O6	liver	MTBKS215	281.295	282.493	282.191	268.48	282.731	281.885	268.48	282.815	281.295
TG 40:0|TG 8:0_16:0_16:0	712.645	C43H82O6	mesentery	MTBKS215	281.295	282.493	282.191	268.48	282.731	281.885	268.48	282.815	281.295
TG 40:0|TG 8:0_16:0_16:0	712.645	C43H82O6	small_intestine	MTBKS215	281.295	282.493	282.191	268.48	282.731	281.885	268.48	282.815	281.295
TG 40:0|TG 8:0_16:0_16:0	712.645	C43H82O6	spleen	MTBKS215	281.295	282.493	282.191	268.48	282.731	281.885	268.48	282.815	281.295
TG 40:0|TG 8:0_16:0_16:0	712.645	C43H82O6	back_skin	MTBKS215	281.295	282.493	282.191	268.48	282.731	281.885	268.48	282.815	281.295
Cer 51:1;O4|Cer 18:0;O2/18:0(3OH)(FA 15:0)	866.782	C51H101NO5	feces	MTBKS215	312.233	312.204	310.842	305.658	311.849	310.957	305.658	312.125	312.233
DG O-42:2|DG O-22:1_20:1	708.686	C45H86O4	ear_skin	MTBKS215	280.799	280.612	280.542	269.899	280.822	280.497	269.899	280.822	280.799
DG O-42:2|DG O-22:1_20:1	708.686	C45H86O4	feces	MTBKS215	280.799	280.612	280.542	269.899	280.822	280.497	269.899	280.822	280.799
DG O-42:2|DG O-22:1_20:1	708.686	C45H86O4	large_intestine	MTBKS215	280.799	280.612	280.542	269.899	280.822	280.497	269.899	280.822	280.799
TG 40:0|TG 10:0_14:0_16:0	712.645	C43H82O6	lung	MTBKS215	282.699	284.433	283.819	269.194	284.359	283.513	269.194	284.443	282.699
TG 40:0|TG 10:0_14:0_16:0	712.645	C43H82O6	bone_marrow	MTBKS215	282.699	284.433	283.819	269.194	284.359	283.513	269.194	284.443	282.699
Cer 46:0;O3|Cer 22:0;O3/24:0	782.724	C46H93NO4	mesentery	MTBKS215	290.451	290.959	291.122	281.397	291.938	291.01	281.397	291.938	290.451
CL 70:4|CL 16:0_18:1_18:1_18:2	713.495	C79H146O17P2	kidney	MTBKS215	369.573	367.001	367.091	372.431	367.171	367.138	372.431	367.171	369.573
CL 70:4|CL 16:0_18:1_18:1_18:2	713.495	C79H146O17P2	liver	MTBKS215	369.573	367.001	367.091	372.431	367.171	367.138	372.431	367.171	369.573
CL 70:4|CL 16:0_18:1_18:1_18:2	713.495	C79H146O17P2	lung	MTBKS215	369.573	367.001	367.091	372.431	367.171	367.138	372.431	367.171	369.573
CL 70:4|CL 16:0_18:1_18:1_18:2	713.495	C79H146O17P2	muscle	MTBKS215	369.573	367.001	367.091	372.431	367.171	367.138	372.431	367.171	369.573
CL 70:4|CL 16:0_18:1_18:1_18:2	713.495	C79H146O17P2	spleen	MTBKS215	369.573	367.001	367.091	372.431	367.171	367.138	372.431	367.171	369.573
SM 52:3;O3|SM 34:2;O2(FA 18:0)	1025.83	C57H111N2O7P	kidney	MTBKS215	330.016	330.97	329.828	326.41	329.451	329.554	326.41	329.451	330.016
Cer 64:4;O4|Cer 16:1;O2/30:0;O(FA 18:2)	1042.94	C64H121NO5	ear_skin	MTBKS215	332.224	332.876	333.142	330.013	333.994	333.221	330.013	333.994	332.224
Cer 49:1;O4|Cer 17:0;O2/17:0(3OH)(FA 15:0)	838.75	C49H97NO5	feces	MTBKS215	307.543	307.429	305.545	299.161	307.123	305.555	299.161	307.054	307.543
Cer 49:1;O4|Cer 17:0;O2/17:0(3OH)(FA 15:0)	838.75	C49H97NO5	large_intestine	MTBKS215	307.543	307.429	305.545	299.161	307.123	305.555	299.161	307.054	307.543
Cer 49:1;O4|Cer 17:0;O2/17:0(3OH)(FA 15:0)	838.75	C49H97NO5	small_intestine	MTBKS215	307.543	307.429	305.545	299.161	307.123	305.555	299.161	307.054	307.543
Cer 46:1;O2|Cer 18:1;O2/28:0	764.714	C46H91NO3	ear_skin	MTBKS215	288.036	288.508	287.915	276.542	288.855	287.846	276.542	288.829	288.036
Cer 46:1;O2|Cer 18:1;O2/28:0	764.714	C46H91NO3	back_skin	MTBKS215	288.036	288.508	287.915	276.542	288.855	287.846	276.542	288.829	288.036
Cer 44:1;O2|Cer 20:1;O2/24:0	736.682	C44H87NO3	kidney	MTBKS215	282.988	283.23	282.938	271.656	282.897	282.51	271.656	282.897	282.988
Cer 44:0;O2|Cer 18:0;O2/26:0	738.698	C44H89NO3	ear_skin	MTBKS215	284.817	284.663	284.162	274.276	284.417	284.087	274.276	284.417	284.817
Cer 44:0;O2|Cer 18:0;O2/26:0	738.698	C44H89NO3	feces	MTBKS215	284.817	284.663	284.162	274.276	284.417	284.087	274.276	284.417	284.817
Cer 44:0;O2|Cer 18:0;O2/26:0	738.698	C44H89NO3	back_skin	MTBKS215	284.817	284.663	284.162	274.276	284.417	284.087	274.276	284.417	284.817
CL 72:5|CL 18:1_18:1_18:1_18:2	726.502	C81H148O17P2	lung	MTBKS215	369.799	367.273	367.363	372.657	367.444	367.411	372.657	367.444	369.799
DG 42:2|DG 24:0_18:2	722.666	C45H84O5	small_intestine	MTBKS215	280.356	280.288	280.639	270.01	280.919	280.507	270.01	280.919	280.356
DG 41:1|DG 23:0_18:1	710.666	C44H84O5	small_intestine	MTBKS215	280.185	280.117	280.17	269.243	280.488	280.171	269.243	280.375	280.185
Cer 50:1;O4|Cer 18:0;O2/17:0(3OH)(FA 15:0)	852.766	C50H99NO5	feces	MTBKS215	309.759	309.731	308.603	301.107	309.627	308.752	301.107	309.803	309.759
TG 46:4|TG 10:0_18:2_18:2	788.676	C49H86O6	mesentery	MTBKS215	290.366	291.258	290.525	281.162	291.218	290.142	281.162	291.218	290.366
TG 46:4|TG 10:0_18:2_18:2	788.676	C49H86O6	plasma	MTBKS215	290.366	291.258	290.525	281.162	291.218	290.142	281.162	291.218	290.366
Cer 68:4;O4|Cer 18:1;O2/32:0;O(FA 18:2)	1099	C68H129NO5	ear_skin	MTBKS215	343.343	343.338	343.063	344.967	343.132	342.979	344.967	343.132	343.343
Cer 68:4;O4|Cer 18:1;O2/32:0;O(FA 18:2)	1099	C68H129NO5	back_skin	MTBKS215	343.343	343.338	343.063	344.967	343.132	342.979	344.967	343.132	343.343
Cer 52:2;O2|Cer 18:1;O2/34:1	846.792	C52H101NO3	ear_skin	MTBKS215	308.69	309.229	308.432	301.533	308.929	308.232	301.533	308.929	308.69
Cer 52:2;O2|Cer 18:1;O2/34:1	846.792	C52H101NO3	back_skin	MTBKS215	308.69	309.229	308.432	301.533	308.929	308.232	301.533	308.929	308.69
TG 42:2|TG 8:0_16:0_18:2	736.645	C45H82O6	large_intestine	MTBKS215	283.544	285.574	285.329	271.84	285.961	285.067	271.84	286.028	283.544
TG 42:2|TG 8:0_16:0_18:2	736.645	C45H82O6	liver	MTBKS215	283.544	285.574	285.329	271.84	285.961	285.067	271.84	286.028	283.544
TG 42:2|TG 8:0_16:0_18:2	736.645	C45H82O6	small_intestine	MTBKS215	283.544	285.574	285.329	271.84	285.961	285.067	271.84	286.028	283.544
TG 44:2|TG 10:0_16:0_18:2	764.676	C47H86O6	kidney	MTBKS215	287.449	290.315	288.335	275.314	288.939	287.892	275.314	289.006	287.449
TG 44:2|TG 10:0_16:0_18:2	764.676	C47H86O6	large_intestine	MTBKS215	287.449	290.315	288.335	275.314	288.939	287.892	275.314	289.006	287.449
TG 44:2|TG 10:0_16:0_18:2	764.676	C47H86O6	mesentery	MTBKS215	287.449	290.315	288.335	275.314	288.939	287.892	275.314	289.006	287.449
TG 44:2|TG 10:0_16:0_18:2	764.676	C47H86O6	plasma	MTBKS215	287.449	290.315	288.335	275.314	288.939	287.892	275.314	289.006	287.449
TG 44:2|TG 10:0_16:0_18:2	764.676	C47H86O6	spleen	MTBKS215	287.449	290.315	288.335	275.314	288.939	287.892	275.314	289.006	287.449
TG 44:2|TG 10:0_16:0_18:2	764.676	C47H86O6	back_skin	MTBKS215	287.449	290.315	288.335	275.314	288.939	287.892	275.314	289.006	287.449
DG 40:1|DG 22:0_18:1	696.65	C43H82O5	liver	MTBKS215	275.858	275.822	275.973	265.751	276.142	275.732	265.751	276.142	275.858
DG 40:1|DG 22:0_18:1	696.65	C43H82O5	small_intestine	MTBKS215	275.858	275.822	275.973	265.751	276.142	275.732	265.751	276.142	275.858
DG O-36:0|DG O-16:0_20:0	628.624	C39H78O4	feces	MTBKS215	272.125	272.611	271.599	258.84	271.747	271.507	258.84	271.694	272.125
DG O-36:0|DG O-16:0_20:0	628.624	C39H78O4	back_skin	MTBKS215	272.125	272.611	271.599	258.84	271.747	271.507	258.84	271.694	272.125
DG O-40:0|DG O-24:0_16:0	684.686	C43H86O4	large_intestine	MTBKS215	280.245	280.587	279.426	268.909	279.68	279.423	268.909	279.68	280.245
DG O-40:0|DG O-24:0_16:0	684.686	C43H86O4	small_intestine	MTBKS215	280.245	280.587	279.426	268.909	279.68	279.423	268.909	279.68	280.245
Cer 68:5;O4|Cer 16:1;O2/34:1;O(FA 18:2)	1096.99	C68H127NO5	ear_skin	MTBKS215	342.188	342.138	341.728	343.828	341.851	341.698	343.828	341.851	342.188
Cer 43:0;O2|Cer 17:0;O2/26:0	724.682	C43H87NO3	ear_skin	MTBKS215	282.268	282.235	281.335	272.574	281.574	281.074	272.574	281.574	282.268
Cer 43:0;O2|Cer 17:0;O2/26:0	724.682	C43H87NO3	feces	MTBKS215	282.268	282.235	281.335	272.574	281.574	281.074	272.574	281.574	282.268
Cer 43:0;O2|Cer 17:0;O2/26:0	724.682	C43H87NO3	back_skin	MTBKS215	282.268	282.235	281.335	272.574	281.574	281.074	272.574	281.574	282.268
Cer 67:4;O4|Cer 17:1;O2/32:0;O(FA 18:2)	1084.99	C67H127NO5	ear_skin	MTBKS215	340.984	340.94	340.365	341.916	340.491	340.463	341.916	340.488	340.984
Cer 67:4;O4|Cer 17:1;O2/32:0;O(FA 18:2)	1084.99	C67H127NO5	back_skin	MTBKS215	340.984	340.94	340.365	341.916	340.491	340.463	341.916	340.488	340.984
SM 52:2;O3|SM 34:1;O2(FA 18:0)	1027.84	C57H113N2O7P	kidney	MTBKS215	329.973	330.895	329.767	326.049	329.389	329.492	326.049	329.389	329.973
CL 72:6|CL 18:1_18:1_18:2_18:2	725.495	C81H146O17P2	kidney	MTBKS215	369.562	367.034	367.124	372.42	367.204	367.171	372.42	367.204	369.562
CL 72:6|CL 18:1_18:1_18:2_18:2	725.495	C81H146O17P2	large_intestine	MTBKS215	369.562	367.034	367.124	372.42	367.204	367.171	372.42	367.204	369.562
CL 72:6|CL 18:1_18:1_18:2_18:2	725.495	C81H146O17P2	liver	MTBKS215	369.562	367.034	367.124	372.42	367.204	367.171	372.42	367.204	369.562
CL 72:6|CL 18:1_18:1_18:2_18:2	725.495	C81H146O17P2	lung	MTBKS215	369.562	367.034	367.124	372.42	367.204	367.171	372.42	367.204	369.562
CL 72:6|CL 18:1_18:1_18:2_18:2	725.495	C81H146O17P2	mesentery	MTBKS215	369.562	367.034	367.124	372.42	367.204	367.171	372.42	367.204	369.562
CL 72:6|CL 18:1_18:1_18:2_18:2	725.495	C81H146O17P2	muscle	MTBKS215	369.562	367.034	367.124	372.42	367.204	367.171	372.42	367.204	369.562
CL 72:6|CL 18:1_18:1_18:2_18:2	725.495	C81H146O17P2	small_intestine	MTBKS215	369.562	367.034	367.124	372.42	367.204	367.171	372.42	367.204	369.562
CL 72:6|CL 18:1_18:1_18:2_18:2	725.495	C81H146O17P2	spleen	MTBKS215	369.562	367.034	367.124	372.42	367.204	367.171	372.42	367.204	369.562
Cer 44:1;O2|Cer 18:1;O2/26:0	736.682	C44H87NO3	ear_skin	MTBKS215	283.056	283.032	282.491	271.773	282.555	282.168	271.773	282.555	283.056
Cer 44:1;O2|Cer 18:1;O2/26:0	736.682	C44H87NO3	feces	MTBKS215	283.056	283.032	282.491	271.773	282.555	282.168	271.773	282.555	283.056
Cer 44:1;O2|Cer 18:1;O2/26:0	736.682	C44H87NO3	lung	MTBKS215	283.056	283.032	282.491	271.773	282.555	282.168	271.773	282.555	283.056
Cer 44:1;O2|Cer 18:1;O2/26:0	736.682	C44H87NO3	spleen	MTBKS215	283.056	283.032	282.491	271.773	282.555	282.168	271.773	282.555	283.056
Cer 44:1;O2|Cer 18:1;O2/26:0	736.682	C44H87NO3	back_skin	MTBKS215	283.056	283.032	282.491	271.773	282.555	282.168	271.773	282.555	283.056
CL 70:5|CL 16:0_18:1_18:2_18:2	712.487	C79H144O17P2	kidney	MTBKS215	369.526	366.954	367.045	372.355	367.125	367.092	372.355	367.125	369.526
CL 70:5|CL 16:0_18:1_18:2_18:2	712.487	C79H144O17P2	spleen	MTBKS215	369.526	366.954	367.045	372.355	367.125	367.092	372.355	367.125	369.526
TG 38:0|TG 10:0_12:0_16:0	684.614	C41H78O6	ear_skin	MTBKS215	277.397	279.562	276.44	263.099	276.674	276.248	263.099	276.645	277.397
CL 70:5|CL 16:1_18:1_18:1_18:2	712.487	C79H144O17P2	large_intestine	MTBKS215	369.526	366.954	367.045	372.355	367.125	367.092	372.355	367.125	369.526
CL 70:5|CL 16:1_18:1_18:1_18:2	712.487	C79H144O17P2	liver	MTBKS215	369.526	366.954	367.045	372.355	367.125	367.092	372.355	367.125	369.526
CL 70:5|CL 16:1_18:1_18:1_18:2	712.487	C79H144O17P2	lung	MTBKS215	369.526	366.954	367.045	372.355	367.125	367.092	372.355	367.125	369.526
CL 70:5|CL 16:1_18:1_18:1_18:2	712.487	C79H144O17P2	muscle	MTBKS215	369.526	366.954	367.045	372.355	367.125	367.092	372.355	367.125	369.526
Cer 44:0;O3|Cer 18:0;O3/26:0	754.693	C44H89NO4	lung	MTBKS215	285.853	286.163	286.271	276.553	286.585	286.251	276.553	286.585	285.853
Cer 44:0;O3|Cer 18:0;O3/26:0	754.693	C44H89NO4	spleen	MTBKS215	285.853	286.163	286.271	276.553	286.585	286.251	276.553	286.585	285.853
Cer 43:1;O2|Cer 17:1;O2/26:0	722.667	C43H85NO3	ear_skin	MTBKS215	279.55	279.842	279.546	268.87	279.883	279.421	268.87	279.883	279.55
Cer 43:1;O2|Cer 17:1;O2/26:0	722.667	C43H85NO3	feces	MTBKS215	279.55	279.842	279.546	268.87	279.883	279.421	268.87	279.883	279.55
Cer 43:1;O2|Cer 17:1;O2/26:0	722.667	C43H85NO3	back_skin	MTBKS215	279.55	279.842	279.546	268.87	279.883	279.421	268.87	279.883	279.55
DG O-36:0|DG O-20:0_16:0	628.624	C39H78O4	large_intestine	MTBKS215	272.125	272.611	271.599	258.84	271.747	271.507	258.84	271.694	272.125
DG O-36:0|DG O-20:0_16:0	628.624	C39H78O4	small_intestine	MTBKS215	272.125	272.611	271.599	258.84	271.747	271.507	258.84	271.694	272.125
DG O-36:0|DG O-20:0_16:0	628.624	C39H78O4	bone_marrow	MTBKS215	272.125	272.611	271.599	258.84	271.747	271.507	258.84	271.694	272.125
Cer 43:1;O2|Cer 18:1;O2/25:0	722.667	C43H85NO3	kidney	MTBKS215	279.864	280.07	279.8	269.244	280.156	279.751	269.244	280.156	279.864
Cer 43:1;O2|Cer 18:1;O2/25:0	722.667	C43H85NO3	liver	MTBKS215	279.864	280.07	279.8	269.244	280.156	279.751	269.244	280.156	279.864
Cer 43:1;O2|Cer 18:1;O2/25:0	722.667	C43H85NO3	lung	MTBKS215	279.864	280.07	279.8	269.244	280.156	279.751	269.244	280.156	279.864
Cer 43:1;O2|Cer 18:1;O2/25:0	722.667	C43H85NO3	mesentery	MTBKS215	279.864	280.07	279.8	269.244	280.156	279.751	269.244	280.156	279.864
Cer 43:1;O2|Cer 18:1;O2/25:0	722.667	C43H85NO3	muscle	MTBKS215	279.864	280.07	279.8	269.244	280.156	279.751	269.244	280.156	279.864
Cer 43:1;O2|Cer 18:1;O2/25:0	722.667	C43H85NO3	spleen	MTBKS215	279.864	280.07	279.8	269.244	280.156	279.751	269.244	280.156	279.864
DG 46:0|DG 22:0_24:0	782.76	C49H96O5	ear_skin	MTBKS215	299.646	300.525	300.386	287.933	301.37	299.614	287.933	301.057	299.646
DG 46:0|DG 22:0_24:0	782.76	C49H96O5	feces	MTBKS215	299.646	300.525	300.386	287.933	301.37	299.614	287.933	301.057	299.646
Cer 46:1;O3|Cer 18:1;O2/28:0(3OH)	780.709	C46H91NO4	ear_skin	MTBKS215	290.453	290.462	290.468	281.784	290.937	290.312	281.784	290.998	290.453
Cer 46:1;O3|Cer 18:1;O2/28:0(3OH)	780.709	C46H91NO4	back_skin	MTBKS215	290.453	290.462	290.468	281.784	290.937	290.312	281.784	290.998	290.453
Cer 42:0;O2|Cer 18:0;O2/24:0	710.667	C42H85NO3	feces	MTBKS215	278.328	278.274	277.722	269.238	277.991	277.696	269.238	277.991	278.328
Cer 42:0;O2|Cer 18:0;O2/24:0	710.667	C42H85NO3	liver	MTBKS215	278.328	278.274	277.722	269.238	277.991	277.696	269.238	277.991	278.328
Cer 42:0;O2|Cer 18:0;O2/24:0	710.667	C42H85NO3	lung	MTBKS215	278.328	278.274	277.722	269.238	277.991	277.696	269.238	277.991	278.328
Cer 42:0;O2|Cer 18:0;O2/24:0	710.667	C42H85NO3	mesentery	MTBKS215	278.328	278.274	277.722	269.238	277.991	277.696	269.238	277.991	278.328
Cer 42:0;O2|Cer 18:0;O2/24:0	710.667	C42H85NO3	small_intestine	MTBKS215	278.328	278.274	277.722	269.238	277.991	277.696	269.238	277.991	278.328
Cer 42:0;O2|Cer 18:0;O2/24:0	710.667	C42H85NO3	spleen	MTBKS215	278.328	278.274	277.722	269.238	277.991	277.696	269.238	277.991	278.328
Cer 42:0;O2|Cer 18:0;O2/24:0	710.667	C42H85NO3	back_skin	MTBKS215	278.328	278.274	277.722	269.238	277.991	277.696	269.238	277.991	278.328
Cer 44:0;O3|Cer 20:0;O3/24:0	754.693	C44H89NO4	feces	MTBKS215	285.816	286.126	286.234	276.517	286.548	286.214	276.517	286.548	285.816
Cer 44:0;O3|Cer 20:0;O3/24:0	754.693	C44H89NO4	kidney	MTBKS215	285.816	286.126	286.234	276.517	286.548	286.214	276.517	286.548	285.816
Cer 44:0;O3|Cer 20:0;O3/24:0	754.693	C44H89NO4	large_intestine	MTBKS215	285.816	286.126	286.234	276.517	286.548	286.214	276.517	286.548	285.816
Cer 48:0;O2|Cer 18:0;O2/30:0	794.761	C48H97NO3	ear_skin	MTBKS215	295.965	296.23	296.258	286.359	296.755	296.354	286.359	296.755	295.965
Cer 48:0;O2|Cer 18:0;O2/30:0	794.761	C48H97NO3	back_skin	MTBKS215	295.965	296.23	296.258	286.359	296.755	296.354	286.359	296.755	295.965
TG 42:3|TG 8:0_16:0_18:3	734.629	C45H80O6	large_intestine	MTBKS215	278.185	279.806	279.975	268.605	280.893	280.017	268.605	280.893	278.185
PC 44:1|PC 26:0_18:1	958.748	C52H102NO8P	ear_skin	MTBKS215	314.532	315.032	315.43	307.031	315.134	312.827	307.031	315.613	314.532
PC 44:1|PC 26:0_18:1	958.748	C52H102NO8P	spleen	MTBKS215	314.532	315.032	315.43	307.031	315.134	312.827	307.031	315.613	314.532
PC 44:1|PC 26:0_18:1	958.748	C52H102NO8P	back_skin	MTBKS215	314.532	315.032	315.43	307.031	315.134	312.827	307.031	315.613	314.532
TG 44:4|TG 8:0_18:2_18:2	760.645	C47H82O6	ear_skin	MTBKS215	286.698	287.67	286.87	277.705	287.761	286.549	277.705	287.761	286.698
TG 44:4|TG 8:0_18:2_18:2	760.645	C47H82O6	large_intestine	MTBKS215	286.698	287.67	286.87	277.705	287.761	286.549	277.705	287.761	286.698
TG 44:4|TG 8:0_18:2_18:2	760.645	C47H82O6	mesentery	MTBKS215	286.698	287.67	286.87	277.705	287.761	286.549	277.705	287.761	286.698
TG 44:4|TG 8:0_18:2_18:2	760.645	C47H82O6	small_intestine	MTBKS215	286.698	287.67	286.87	277.705	287.761	286.549	277.705	287.761	286.698
TG 44:4|TG 8:0_18:2_18:2	760.645	C47H82O6	back_skin	MTBKS215	286.698	287.67	286.87	277.705	287.761	286.549	277.705	287.761	286.698
PC 42:0|PC 16:0_26:0	932.732	C50H100NO8P	lung	MTBKS215	311.535	312.176	311.516	303.779	311.211	308.548	303.779	311.737	311.535
PC 42:0|PC 16:0_26:0	932.732	C50H100NO8P	spleen	MTBKS215	311.535	312.176	311.516	303.779	311.211	308.548	303.779	311.737	311.535
PC 42:0|PC 16:0_26:0	932.732	C50H100NO8P	spleen	MTBKS215	311.535	312.176	311.516	303.779	311.211	308.548	303.779	311.737	311.535
CL 70:6|CL 16:1_18:1_18:2_18:2	711.479	C79H142O17P2	large_intestine	MTBKS215	369.515	366.987	367.078	372.344	367.158	367.125	372.344	367.158	369.515
CL 70:6|CL 16:1_18:1_18:2_18:2	711.479	C79H142O17P2	liver	MTBKS215	369.515	366.987	367.078	372.344	367.158	367.125	372.344	367.158	369.515
CL 70:6|CL 16:1_18:1_18:2_18:2	711.479	C79H142O17P2	mesentery	MTBKS215	369.515	366.987	367.078	372.344	367.158	367.125	372.344	367.158	369.515
CL 70:6|CL 16:1_18:1_18:2_18:2	711.479	C79H142O17P2	muscle	MTBKS215	369.515	366.987	367.078	372.344	367.158	367.125	372.344	367.158	369.515
CL 70:6|CL 16:1_18:1_18:2_18:2	711.479	C79H142O17P2	spleen	MTBKS215	369.515	366.987	367.078	372.344	367.158	367.125	372.344	367.158	369.515
CL 70:6|CL 16:1_18:1_18:2_18:2	711.479	C79H142O17P2	bone_marrow	MTBKS215	369.515	366.987	367.078	372.344	367.158	367.125	372.344	367.158	369.515
Cer 42:2;O2|Cer 18:1;O2/24:1	706.635	C42H81NO3	ear_skin	MTBKS215	275.456	275.495	275.041	264.694	274.851	274.514	264.694	274.851	275.456
Cer 42:2;O2|Cer 18:1;O2/24:1	706.635	C42H81NO3	feces	MTBKS215	275.456	275.495	275.041	264.694	274.851	274.514	264.694	274.851	275.456
Cer 42:2;O2|Cer 18:1;O2/24:1	706.635	C42H81NO3	kidney	MTBKS215	275.456	275.495	275.041	264.694	274.851	274.514	264.694	274.851	275.456
Cer 42:2;O2|Cer 18:1;O2/24:1	706.635	C42H81NO3	large_intestine	MTBKS215	275.456	275.495	275.041	264.694	274.851	274.514	264.694	274.851	275.456
Cer 42:2;O2|Cer 18:1;O2/24:1	706.635	C42H81NO3	liver	MTBKS215	275.456	275.495	275.041	264.694	274.851	274.514	264.694	274.851	275.456
Cer 42:2;O2|Cer 18:1;O2/24:1	706.635	C42H81NO3	lung	MTBKS215	275.456	275.495	275.041	264.694	274.851	274.514	264.694	274.851	275.456
Cer 42:2;O2|Cer 18:1;O2/24:1	706.635	C42H81NO3	muscle	MTBKS215	275.456	275.495	275.041	264.694	274.851	274.514	264.694	274.851	275.456
Cer 42:2;O2|Cer 18:1;O2/24:1	706.635	C42H81NO3	plasma	MTBKS215	275.456	275.495	275.041	264.694	274.851	274.514	264.694	274.851	275.456
Cer 42:2;O2|Cer 18:1;O2/24:1	706.635	C42H81NO3	small_intestine	MTBKS215	275.456	275.495	275.041	264.694	274.851	274.514	264.694	274.851	275.456
Cer 42:2;O2|Cer 18:1;O2/24:1	706.635	C42H81NO3	spleen	MTBKS215	275.456	275.495	275.041	264.694	274.851	274.514	264.694	274.851	275.456
Cer 42:2;O2|Cer 18:1;O2/24:1	706.635	C42H81NO3	back_skin	MTBKS215	275.456	275.495	275.041	264.694	274.851	274.514	264.694	274.851	275.456
Cer 42:2;O2|Cer 18:1;O2/24:1	706.635	C42H81NO3	bone_marrow	MTBKS215	275.456	275.495	275.041	264.694	274.851	274.514	264.694	274.851	275.456
Cer 43:0;O3|Cer 17:0;O2/26:0(3OH)	740.677	C43H87NO4	ear_skin	MTBKS215	285.108	284.706	284.104	278.485	284.13	283.913	278.485	284.13	285.108
Cer 43:0;O3|Cer 17:0;O2/26:0(3OH)	740.677	C43H87NO4	feces	MTBKS215	285.108	284.706	284.104	278.485	284.13	283.913	278.485	284.13	285.108
Cer 43:0;O3|Cer 17:0;O2/26:0(3OH)	740.677	C43H87NO4	back_skin	MTBKS215	285.108	284.706	284.104	278.485	284.13	283.913	278.485	284.13	285.108
Cer 41:1;O2|Cer 18:1;O2/23:0	694.635	C41H81NO3	feces	MTBKS215	272.887	273.259	273.171	262.178	273.521	273.145	262.178	273.531	272.887
Cer 41:1;O2|Cer 18:1;O2/23:0	694.635	C41H81NO3	kidney	MTBKS215	272.887	273.259	273.171	262.178	273.521	273.145	262.178	273.531	272.887
Cer 41:1;O2|Cer 18:1;O2/23:0	694.635	C41H81NO3	large_intestine	MTBKS215	272.887	273.259	273.171	262.178	273.521	273.145	262.178	273.531	272.887
Cer 41:1;O2|Cer 18:1;O2/23:0	694.635	C41H81NO3	liver	MTBKS215	272.887	273.259	273.171	262.178	273.521	273.145	262.178	273.531	272.887
Cer 41:1;O2|Cer 18:1;O2/23:0	694.635	C41H81NO3	lung	MTBKS215	272.887	273.259	273.171	262.178	273.521	273.145	262.178	273.531	272.887
Cer 41:1;O2|Cer 18:1;O2/23:0	694.635	C41H81NO3	lung	MTBKS215	272.887	273.259	273.171	262.178	273.521	273.145	262.178	273.531	272.887
Cer 41:1;O2|Cer 18:1;O2/23:0	694.635	C41H81NO3	mesentery	MTBKS215	272.887	273.259	273.171	262.178	273.521	273.145	262.178	273.531	272.887
Cer 41:1;O2|Cer 18:1;O2/23:0	694.635	C41H81NO3	muscle	MTBKS215	272.887	273.259	273.171	262.178	273.521	273.145	262.178	273.531	272.887
Cer 41:1;O2|Cer 18:1;O2/23:0	694.635	C41H81NO3	plasma	MTBKS215	272.887	273.259	273.171	262.178	273.521	273.145	262.178	273.531	272.887
Cer 41:1;O2|Cer 18:1;O2/23:0	694.635	C41H81NO3	small_intestine	MTBKS215	272.887	273.259	273.171	262.178	273.521	273.145	262.178	273.531	272.887
Cer 41:1;O2|Cer 18:1;O2/23:0	694.635	C41H81NO3	spleen	MTBKS215	272.887	273.259	273.171	262.178	273.521	273.145	262.178	273.531	272.887
Cer 41:1;O2|Cer 18:1;O2/23:0	694.635	C41H81NO3	spleen	MTBKS215	272.887	273.259	273.171	262.178	273.521	273.145	262.178	273.531	272.887
Cer 41:1;O2|Cer 18:1;O2/23:0	694.635	C41H81NO3	bone_marrow	MTBKS215	272.887	273.259	273.171	262.178	273.521	273.145	262.178	273.531	272.887
CL 72:7|CL 18:1_18:2_18:2_18:2	724.487	C81H144O17P2	kidney	MTBKS215	369.51	366.938	367.029	372.339	367.109	367.075	372.339	367.109	369.51
CL 72:7|CL 18:1_18:2_18:2_18:2	724.487	C81H144O17P2	large_intestine	MTBKS215	369.51	366.938	367.029	372.339	367.109	367.075	372.339	367.109	369.51
CL 72:7|CL 18:1_18:2_18:2_18:2	724.487	C81H144O17P2	liver	MTBKS215	369.51	366.938	367.029	372.339	367.109	367.075	372.339	367.109	369.51
CL 72:7|CL 18:1_18:2_18:2_18:2	724.487	C81H144O17P2	lung	MTBKS215	369.51	366.938	367.029	372.339	367.109	367.075	372.339	367.109	369.51
CL 72:7|CL 18:1_18:2_18:2_18:2	724.487	C81H144O17P2	mesentery	MTBKS215	369.51	366.938	367.029	372.339	367.109	367.075	372.339	367.109	369.51
CL 72:7|CL 18:1_18:2_18:2_18:2	724.487	C81H144O17P2	muscle	MTBKS215	369.51	366.938	367.029	372.339	367.109	367.075	372.339	367.109	369.51
CL 72:7|CL 18:1_18:2_18:2_18:2	724.487	C81H144O17P2	small_intestine	MTBKS215	369.51	366.938	367.029	372.339	367.109	367.075	372.339	367.109	369.51
CL 72:7|CL 18:1_18:2_18:2_18:2	724.487	C81H144O17P2	spleen	MTBKS215	369.51	366.938	367.029	372.339	367.109	367.075	372.339	367.109	369.51
CL 72:7|CL 18:1_18:2_18:2_18:2	724.487	C81H144O17P2	bone_marrow	MTBKS215	369.51	366.938	367.029	372.339	367.109	367.075	372.339	367.109	369.51
PC O-42:1|PC O-24:0_18:1	916.738	C50H100NO7P	large_intestine	MTBKS215	310.276	310.841	311.233	301.994	311.192	308.696	301.994	311.475	310.276
PC O-42:1|PC O-24:0_18:1	916.738	C50H100NO7P	small_intestine	MTBKS215	310.276	310.841	311.233	301.994	311.192	308.696	301.994	311.475	310.276
DG 40:2|DG 18:1_22:1	694.634	C43H80O5	liver	MTBKS215	273.802	273.797	273.88	264.483	274.085	273.626	264.483	274.085	273.802
Cer 42:0;O2|Cer 16:0;O2/26:0	710.667	C42H85NO3	ear_skin	MTBKS215	278.402	278.348	277.718	269.061	277.957	277.605	269.061	277.957	278.402
Cer 44:0;O4|Cer 20:0;O3/24:0(2OH)	770.688	C44H89NO5	feces	MTBKS215	287	287.288	287.496	277.916	287.857	287.462	277.916	287.857	287
Cer 44:0;O4|Cer 20:0;O3/24:0(2OH)	770.688	C44H89NO5	large_intestine	MTBKS215	287	287.288	287.496	277.916	287.857	287.462	277.916	287.857	287
PC O-40:0|PC O-24:0_16:0	890.722	C48H98NO7P	large_intestine	MTBKS215	307.233	307.633	306.817	297.178	306.881	303.678	297.178	307.037	307.233
PC O-40:0|PC O-24:0_16:0	890.722	C48H98NO7P	small_intestine	MTBKS215	307.233	307.633	306.817	297.178	306.881	303.678	297.178	307.037	307.233
PC O-40:0|PC O-24:0_16:0	890.722	C48H98NO7P	spleen	MTBKS215	307.233	307.633	306.817	297.178	306.881	303.678	297.178	307.037	307.233
DG 40:0|DG 16:0_24:0	698.666	C43H84O5	back_skin	MTBKS215	278.686	278.631	278.71	268.973	278.727	278.359	268.973	278.727	278.686
Cer 44:1;O3|Cer 20:0;O3/24:1	752.677	C44H87NO4	large_intestine	MTBKS215	285.441	285.704	285.513	275.713	285.831	285.372	275.713	285.831	285.441
Cer 70:4;O4|Cer 18:1;O2/34:0;O(FA 18:2)	1127.03	C70H133NO5	ear_skin	MTBKS215	346.698	346.638	346.532	348.928	346.591	346.411	348.928	346.591	346.698
Cer 70:4;O4|Cer 18:1;O2/34:0;O(FA 18:2)	1127.03	C70H133NO5	back_skin	MTBKS215	346.698	346.638	346.532	348.928	346.591	346.411	348.928	346.591	346.698
Cer 41:0;O2|Cer 18:0;O2/23:0	696.651	C41H83NO3	feces	MTBKS215	275.856	275.776	275.118	267.578	275.376	275.046	267.578	275.323	275.856
Cer 41:0;O2|Cer 18:0;O2/23:0	696.651	C41H83NO3	liver	MTBKS215	275.856	275.776	275.118	267.578	275.376	275.046	267.578	275.323	275.856
Cer 41:0;O2|Cer 18:0;O2/23:0	696.651	C41H83NO3	small_intestine	MTBKS215	275.856	275.776	275.118	267.578	275.376	275.046	267.578	275.323	275.856
Cer 41:0;O2|Cer 18:0;O2/23:0	696.651	C41H83NO3	spleen	MTBKS215	275.856	275.776	275.118	267.578	275.376	275.046	267.578	275.323	275.856
Cer 44:1;O3|Cer 18:1;O2/26:0(3OH)	752.677	C44H87NO4	ear_skin	MTBKS215	285.984	285.743	285.366	277.019	285.857	285.425	277.019	285.857	285.984
Cer 44:1;O3|Cer 18:1;O2/26:0(3OH)	752.677	C44H87NO4	feces	MTBKS215	285.984	285.743	285.366	277.019	285.857	285.425	277.019	285.857	285.984
Cer 44:1;O3|Cer 18:1;O2/26:0(3OH)	752.677	C44H87NO4	back_skin	MTBKS215	285.984	285.743	285.366	277.019	285.857	285.425	277.019	285.857	285.984
Cer 50:1;O2|Cer 18:1;O2/32:0	820.776	C50H99NO3	ear_skin	MTBKS215	303.85	304.382	303.061	293.327	304.05	303.809	293.327	303.737	303.85
Cer 50:1;O2|Cer 18:1;O2/32:0	820.776	C50H99NO3	back_skin	MTBKS215	303.85	304.382	303.061	293.327	304.05	303.809	293.327	303.737	303.85
Cer 42:3;O2|Cer 18:2;O2/24:1	704.62	C42H79NO3	ear_skin	MTBKS215	273.475	273.354	273.323	263.971	273.598	273.13	263.971	273.598	273.475
Cer 42:3;O2|Cer 18:2;O2/24:1	704.62	C42H79NO3	kidney	MTBKS215	273.475	273.354	273.323	263.971	273.598	273.13	263.971	273.598	273.475
Cer 42:3;O2|Cer 18:2;O2/24:1	704.62	C42H79NO3	lung	MTBKS215	273.475	273.354	273.323	263.971	273.598	273.13	263.971	273.598	273.475
Cer 42:3;O2|Cer 18:2;O2/24:1	704.62	C42H79NO3	mesentery	MTBKS215	273.475	273.354	273.323	263.971	273.598	273.13	263.971	273.598	273.475
TG 42:3|TG 8:0_16:1_18:2	734.629	C45H80O6	ear_skin	MTBKS215	277.402	278.972	279.456	268.837	280.374	279.498	268.837	280.374	277.402
TG 42:3|TG 8:0_16:1_18:2	734.629	C45H80O6	small_intestine	MTBKS215	277.402	278.972	279.456	268.837	280.374	279.498	268.837	280.374	277.402
PE O-44:7|PE O-22:1_22:6	830.607	C49H86NO7P	kidney	MTBKS215	296.283	297.33	296.965	285.043	297.421	295.872	285.043	297.725	296.283
Cer 44:0;O3|Cer 18:0;O2/26:0(3OH)	754.693	C44H89NO4	ear_skin	MTBKS215	287.169	286.739	286.411	279.245	286.706	286.634	279.245	286.706	287.169
Cer 44:0;O3|Cer 18:0;O2/26:0(3OH)	754.693	C44H89NO4	back_skin	MTBKS215	287.169	286.739	286.411	279.245	286.706	286.634	279.245	286.706	287.169
DG 40:4|DG 18:1_22:3	690.603	C43H76O5	liver	MTBKS215	270.731	270.726	270.892	261.326	270.981	270.45	261.326	270.981	270.731
Cer 44:1;O3|Cer 20:1;O2/24:0(2OH)	752.677	C44H87NO4	feces	MTBKS215	285.507	285.659	285.36	275.416	285.711	285.258	275.416	285.711	285.507
Cer 44:1;O3|Cer 18:1;O2/26:0;O	752.677	C44H87NO4	ear_skin	MTBKS215	285.507	285.659	285.36	275.416	285.711	285.258	275.416	285.711	285.507
Cer 44:1;O3|Cer 18:1;O2/26:0(2OH)	752.677	C44H87NO4	liver	MTBKS215	285.507	285.659	285.36	275.416	285.711	285.258	275.416	285.711	285.507
Cer 44:1;O3|Cer 18:1;O2/26:0;O	752.677	C44H87NO4	back_skin	MTBKS215	285.507	285.659	285.36	275.416	285.711	285.258	275.416	285.711	285.507
Cer 65:4;O4|Cer 17:1;O2/30:0;O(FA 18:2)	1056.95	C65H123NO5	ear_skin	MTBKS215	335.897	336.001	336.152	336.468	336.483	336.454	336.468	336.483	335.897
Cer 65:4;O4|Cer 17:1;O2/30:0;O(FA 18:2)	1056.95	C65H123NO5	back_skin	MTBKS215	335.897	336.001	336.152	336.468	336.483	336.454	336.468	336.483	335.897
PE O-44:6|PE O-24:2_20:4	832.623	C49H88NO7P	bone_marrow	MTBKS215	296.82	298.277	298.365	286.689	298.82	297.206	286.689	299.124	296.82
Cer 41:1;O2|Cer 17:1;O2/24:0	694.635	C41H81NO3	ear_skin	MTBKS215	271.973	272.327	272.197	260.981	272.531	272.099	260.981	272.524	271.973
Cer 41:1;O2|Cer 17:1;O2/24:0	694.635	C41H81NO3	back_skin	MTBKS215	271.973	272.327	272.197	260.981	272.531	272.099	260.981	272.524	271.973
PE 42:1|PE 24:0_18:1	828.649	C47H92NO8P	large_intestine	MTBKS215	300.259	304.277	305.441	287.501	305.955	303.664	287.501	305.955	300.259
PE 42:1|PE 24:0_18:1	828.649	C47H92NO8P	lung	MTBKS215	300.259	304.277	305.441	287.501	305.955	303.664	287.501	305.955	300.259
PE 42:1|PE 24:0_18:1	828.649	C47H92NO8P	muscle	MTBKS215	300.259	304.277	305.441	287.501	305.955	303.664	287.501	305.955	300.259
PE 42:1|PE 24:0_18:1	828.649	C47H92NO8P	small_intestine	MTBKS215	300.259	304.277	305.441	287.501	305.955	303.664	287.501	305.955	300.259
PE 42:1|PE 24:0_18:1	828.649	C47H92NO8P	spleen	MTBKS215	300.259	304.277	305.441	287.501	305.955	303.664	287.501	305.955	300.259
PE 42:1|PE 24:0_18:1	828.649	C47H92NO8P	back_skin	MTBKS215	300.259	304.277	305.441	287.501	305.955	303.664	287.501	305.955	300.259
PE 42:1|PE 24:0_18:1	828.649	C47H92NO8P	bone_marrow	MTBKS215	300.259	304.277	305.441	287.501	305.955	303.664	287.501	305.955	300.259
CL 70:7|CL 16:1_18:2_18:2_18:2	710.471	C79H140O17P2	large_intestine	MTBKS215	369.379	366.807	366.897	372.216	366.977	366.944	372.216	366.977	369.379
CL 70:7|CL 16:1_18:2_18:2_18:2	710.471	C79H140O17P2	liver	MTBKS215	369.379	366.807	366.897	372.216	366.977	366.944	372.216	366.977	369.379
CL 70:7|CL 16:1_18:2_18:2_18:2	710.471	C79H140O17P2	mesentery	MTBKS215	369.379	366.807	366.897	372.216	366.977	366.944	372.216	366.977	369.379
CL 70:7|CL 16:1_18:2_18:2_18:2	710.471	C79H140O17P2	muscle	MTBKS215	369.379	366.807	366.897	372.216	366.977	366.944	372.216	366.977	369.379
CL 70:7|CL 16:1_18:2_18:2_18:2	710.471	C79H140O17P2	small_intestine	MTBKS215	369.379	366.807	366.897	372.216	366.977	366.944	372.216	366.977	369.379
CL 70:7|CL 16:1_18:2_18:2_18:2	710.471	C79H140O17P2	spleen	MTBKS215	369.379	366.807	366.897	372.216	366.977	366.944	372.216	366.977	369.379
SM 50:2;O3|SM 34:1;O2(FA 16:0)	999.811	C55H109N2O7P	kidney	MTBKS215	326.922	327.12	326.26	323.214	326.235	326.415	323.214	326.246	326.922
CL 68:6|CL 16:1_16:1_18:2_18:2	697.463	C77H138O17P2	lung	MTBKS215	369.066	366.447	366.538	371.904	366.621	366.588	371.904	366.621	369.066
CL 68:6|CL 16:1_16:1_18:2_18:2	697.463	C77H138O17P2	muscle	MTBKS215	369.066	366.447	366.538	371.904	366.621	366.588	371.904	366.621	369.066
CL 68:6|CL 16:1_16:1_18:2_18:2	697.463	C77H138O17P2	spleen	MTBKS215	369.066	366.447	366.538	371.904	366.621	366.588	371.904	366.621	369.066
Cer 43:1;O3|Cer 17:1;O2/26:0(3OH)	738.662	C43H85NO4	ear_skin	MTBKS215	282.816	282.632	282.397	274.306	282.566	282.185	274.306	282.566	282.816
Cer 43:1;O3|Cer 17:1;O2/26:0(3OH)	738.662	C43H85NO4	feces	MTBKS215	282.816	282.632	282.397	274.306	282.566	282.185	274.306	282.566	282.816
Cer 43:1;O3|Cer 17:1;O2/26:0(3OH)	738.662	C43H85NO4	back_skin	MTBKS215	282.816	282.632	282.397	274.306	282.566	282.185	274.306	282.566	282.816
Cer 42:1;O2|Cer 18:0;O2/24:1	708.651	C42H83NO3	liver	MTBKS215	276.611	276.679	276.226	267.434	276.431	276.171	267.434	276.431	276.611
Cer 42:1;O2|Cer 18:0;O2/24:1	708.651	C42H83NO3	small_intestine	MTBKS215	276.611	276.679	276.226	267.434	276.431	276.171	267.434	276.431	276.611
Cer 42:1;O2|Cer 18:0;O2/24:1	708.651	C42H83NO3	bone_marrow	MTBKS215	276.611	276.679	276.226	267.434	276.431	276.171	267.434	276.431	276.611
Cer 42:0;O3|Cer 18:0;O3/24:0	726.662	C42H85NO4	feces	MTBKS215	280.86	281.162	280.827	271.933	281.035	280.82	271.933	281.117	280.86
Cer 42:0;O3|Cer 18:0;O3/24:0	726.662	C42H85NO4	kidney	MTBKS215	280.86	281.162	280.827	271.933	281.035	280.82	271.933	281.117	280.86
Cer 42:0;O3|Cer 18:0;O3/24:0	726.662	C42H85NO4	large_intestine	MTBKS215	280.86	281.162	280.827	271.933	281.035	280.82	271.933	281.117	280.86
Cer 42:0;O3|Cer 18:0;O3/24:0	726.662	C42H85NO4	liver	MTBKS215	280.86	281.162	280.827	271.933	281.035	280.82	271.933	281.117	280.86
Cer 42:0;O3|Cer 18:0;O3/24:0	726.662	C42H85NO4	lung	MTBKS215	280.86	281.162	280.827	271.933	281.035	280.82	271.933	281.117	280.86
Cer 42:0;O3|Cer 18:0;O3/24:0	726.662	C42H85NO4	plasma	MTBKS215	280.86	281.162	280.827	271.933	281.035	280.82	271.933	281.117	280.86
Cer 42:0;O3|Cer 18:0;O3/24:0	726.662	C42H85NO4	small_intestine	MTBKS215	280.86	281.162	280.827	271.933	281.035	280.82	271.933	281.117	280.86
Cer 42:0;O3|Cer 18:0;O3/24:0	726.662	C42H85NO4	spleen	MTBKS215	280.86	281.162	280.827	271.933	281.035	280.82	271.933	281.117	280.86
PE O-44:4|PE O-22:0_22:4	836.654	C49H92NO7P	small_intestine	MTBKS215	300.513	302.639	302.949	288.177	303.666	301.878	288.177	303.666	300.513
HexCer 43:1;O3|HexCer 18:1;O2/25:0;O	842.708	C49H95NO9	muscle	MTBKS215	303.905	304.489	304.991	296.061	306.656	303.453	296.061	306.656	303.905
DG 40:3|DG 22:1_18:2	692.619	C43H78O5	mesentery	MTBKS215	271.306	271.076	271.381	262.309	271.49	271.056	262.309	271.49	271.306
DG 40:3|DG 22:1_18:2	692.619	C43H78O5	small_intestine	MTBKS215	271.306	271.076	271.381	262.309	271.49	271.056	262.309	271.49	271.306
Cer 74:5;O4|Cer 18:1;O2/38:1;O(FA 18:2)	1181.08	C74H139NO5	ear_skin	MTBKS215	353.903	353.821	353.764	356.399	353.866	353.685	356.399	353.866	353.903
Cer 74:5;O4|Cer 18:1;O2/38:1;O(FA 18:2)	1181.08	C74H139NO5	back_skin	MTBKS215	353.903	353.821	353.764	356.399	353.866	353.685	356.399	353.866	353.903
Cer 45:1;O3|Cer 17:1;O2/28:0(3OH)	766.693	C45H89NO4	ear_skin	MTBKS215	287.406	287.209	287.17	278.738	287.65	287.559	278.738	287.65	287.406
Cer 40:0;O2|Cer 18:0;O2/22:0	682.635	C40H81NO3	ear_skin	MTBKS215	276.32	276.178	275.093	265.415	275.207	274.625	265.415	275.154	276.32
Cer 40:0;O2|Cer 18:0;O2/22:0	682.635	C40H81NO3	liver	MTBKS215	276.32	276.178	275.093	265.415	275.207	274.625	265.415	275.154	276.32
Cer 40:0;O2|Cer 18:0;O2/22:0	682.635	C40H81NO3	lung	MTBKS215	276.32	276.178	275.093	265.415	275.207	274.625	265.415	275.154	276.32
Cer 40:0;O2|Cer 18:0;O2/22:0	682.635	C40H81NO3	small_intestine	MTBKS215	276.32	276.178	275.093	265.415	275.207	274.625	265.415	275.154	276.32
Cer 41:0;O2|Cer 17:0;O2/24:0	696.651	C41H83NO3	ear_skin	MTBKS215	275.681	275.594	274.895	267.412	275.134	274.747	267.412	275.081	275.681
Cer 41:0;O2|Cer 17:0;O2/24:0	696.651	C41H83NO3	back_skin	MTBKS215	275.681	275.594	274.895	267.412	275.134	274.747	267.412	275.081	275.681
HexCer 42:3;O2|HexCer 18:2;O2/24:1	808.666	C48H89NO8	kidney	MTBKS215	298.943	299.615	299.368	289.4	300.007	297.177	289.4	300.213	298.943
HexCer 42:3;O2|HexCer 18:2;O2/24:1	808.666	C48H89NO8	kidney	MTBKS215	298.943	299.615	299.368	289.4	300.007	297.177	289.4	300.213	298.943
PC O-42:2|PC O-24:0_18:2	914.722	C50H98NO7P	large_intestine	MTBKS215	309.744	310.208	310.099	300.898	310.394	308.055	300.898	310.394	309.744
Cer 42:0;O4|Cer 18:0;O3/24:0(2OH)	742.657	C42H85NO5	feces	MTBKS215	283.469	283.665	283.537	273.332	283.736	283.394	273.332	283.817	283.469
Cer 42:0;O4|Cer 18:0;O3/24:0(2OH)	742.657	C42H85NO5	kidney	MTBKS215	283.469	283.665	283.537	273.332	283.736	283.394	273.332	283.817	283.469
Cer 42:0;O4|Cer 18:0;O3/24:0(2OH)	742.657	C42H85NO5	small_intestine	MTBKS215	283.469	283.665	283.537	273.332	283.736	283.394	273.332	283.817	283.469
Cer 42:0;O4|Cer 18:0;O3/24:0(2OH)	742.657	C42H85NO5	back_skin	MTBKS215	283.469	283.665	283.537	273.332	283.736	283.394	273.332	283.817	283.469
PC 44:2|PC 18:1_26:1	956.732	C52H100NO8P	spleen	MTBKS215	313.57	314.077	314.682	306.095	314.676	312.749	306.095	314.903	313.57
Cer 42:3;O2|Cer 18:1;O2/24:2	704.62	C42H79NO3	liver	MTBKS215	274.136	274.015	273.702	264.241	273.649	273.222	264.241	273.649	274.136
Cer 42:3;O2|Cer 18:1;O2/24:2	704.62	C42H79NO3	muscle	MTBKS215	274.136	274.015	273.702	264.241	273.649	273.222	264.241	273.649	274.136
Cer 42:3;O2|Cer 18:1;O2/24:2	704.62	C42H79NO3	spleen	MTBKS215	274.136	274.015	273.702	264.241	273.649	273.222	264.241	273.649	274.136
Cer 42:3;O2|Cer 18:1;O2/24:2	704.62	C42H79NO3	back_skin	MTBKS215	274.136	274.015	273.702	264.241	273.649	273.222	264.241	273.649	274.136
Cer 42:3;O2|Cer 18:1;O2/24:2	704.62	C42H79NO3	bone_marrow	MTBKS215	274.136	274.015	273.702	264.241	273.649	273.222	264.241	273.649	274.136
Cer 72:5;O4|Cer 18:1;O2/36:1;O(FA 18:2)	1153.05	C72H135NO5	ear_skin	MTBKS215	350.744	350.662	350.604	353.24	350.706	350.526	353.24	350.706	350.744
Cer 72:5;O4|Cer 18:1;O2/36:1;O(FA 18:2)	1153.05	C72H135NO5	back_skin	MTBKS215	350.744	350.662	350.604	353.24	350.706	350.526	353.24	350.706	350.744
Cer 71:4;O4|Cer 17:1;O2/36:0;O(FA 18:2)	1141.05	C71H135NO5	ear_skin	MTBKS215	348.786	348.74	348.652	351.287	348.709	348.653	351.287	348.709	348.786
Cer 42:2;O2|Cer 18:2;O2/24:0	706.635	C42H81NO3	kidney	MTBKS215	274.338	274.488	274.289	263.95	274.525	274.211	263.95	274.525	274.338
Cer 42:2;O2|Cer 18:2;O2/24:0	706.635	C42H81NO3	mesentery	MTBKS215	274.338	274.488	274.289	263.95	274.525	274.211	263.95	274.525	274.338
Cer 69:4;O4|Cer 17:1;O2/34:0;O(FA 18:2)	1113.02	C69H131NO5	ear_skin	MTBKS215	344.147	344.154	343.846	345.8	343.91	343.894	345.8	343.91	344.147
Cer 69:4;O4|Cer 17:1;O2/34:0;O(FA 18:2)	1113.02	C69H131NO5	back_skin	MTBKS215	344.147	344.154	343.846	345.8	343.91	343.894	345.8	343.91	344.147
Cer 44:3;O2|Cer 18:2;O2/26:1	732.651	C44H83NO3	kidney	MTBKS215	277.504	277.563	277.306	267.711	277.654	277.151	267.711	277.654	277.504
Cer 44:3;O2|Cer 18:2;O2/26:1	732.651	C44H83NO3	lung	MTBKS215	277.504	277.563	277.306	267.711	277.654	277.151	267.711	277.654	277.504
Cer 43:0;O3|Cer 17:0;O3/26:0	740.677	C43H87NO4	spleen	MTBKS215	283.523	283.816	283.837	274.946	284.151	283.77	274.946	284.151	283.523
PC O-42:2|PC O-24:1_18:1	914.722	C50H98NO7P	small_intestine	MTBKS215	310.101	310.565	310.191	300.99	310.532	308.24	300.99	310.532	310.101
PC O-42:2|PC O-24:1_18:1	914.722	C50H98NO7P	bone_marrow	MTBKS215	310.101	310.565	310.191	300.99	310.532	308.24	300.99	310.532	310.101
DG O-40:1|DG O-20:0_20:1	682.671	C43H84O4	ear_skin	MTBKS215	277.29	277.372	277.061	266.687	277.257	277.025	266.687	277.257	277.29
DG O-40:1|DG O-20:0_20:1	682.671	C43H84O4	feces	MTBKS215	277.29	277.372	277.061	266.687	277.257	277.025	266.687	277.257	277.29
DG O-40:1|DG O-20:0_20:1	682.671	C43H84O4	back_skin	MTBKS215	277.29	277.372	277.061	266.687	277.257	277.025	266.687	277.257	277.29
DG 40:4|DG 18:0_22:4	690.603	C43H76O5	large_intestine	MTBKS215	272.464	272.459	272.581	261.654	272.67	272.236	261.654	272.67	272.464
DG 40:4|DG 18:0_22:4	690.603	C43H76O5	lung	MTBKS215	272.464	272.459	272.581	261.654	272.67	272.236	261.654	272.67	272.464
DG 40:4|DG 18:0_22:4	690.603	C43H76O5	spleen	MTBKS215	272.464	272.459	272.581	261.654	272.67	272.236	261.654	272.67	272.464
DG 40:4|DG 18:0_22:4	690.603	C43H76O5	bone_marrow	MTBKS215	272.464	272.459	272.581	261.654	272.67	272.236	261.654	272.67	272.464
CL 72:8|CL 18:2_18:2_18:2_18:2	723.479	C81H142O17P2	kidney	MTBKS215	369.644	367.057	367.147	372.473	367.228	367.195	372.473	367.228	369.644
CL 72:8|CL 18:2_18:2_18:2_18:2	723.479	C81H142O17P2	large_intestine	MTBKS215	369.644	367.057	367.147	372.473	367.228	367.195	372.473	367.228	369.644
CL 72:8|CL 18:2_18:2_18:2_18:2	723.479	C81H142O17P2	liver	MTBKS215	369.644	367.057	367.147	372.473	367.228	367.195	372.473	367.228	369.644
CL 72:8|CL 18:2_18:2_18:2_18:2	723.479	C81H142O17P2	lung	MTBKS215	369.644	367.057	367.147	372.473	367.228	367.195	372.473	367.228	369.644
CL 72:8|CL 18:2_18:2_18:2_18:2	723.479	C81H142O17P2	mesentery	MTBKS215	369.644	367.057	367.147	372.473	367.228	367.195	372.473	367.228	369.644
CL 72:8|CL 18:2_18:2_18:2_18:2	723.479	C81H142O17P2	muscle	MTBKS215	369.644	367.057	367.147	372.473	367.228	367.195	372.473	367.228	369.644
CL 72:8|CL 18:2_18:2_18:2_18:2	723.479	C81H142O17P2	small_intestine	MTBKS215	369.644	367.057	367.147	372.473	367.228	367.195	372.473	367.228	369.644
CL 72:8|CL 18:2_18:2_18:2_18:2	723.479	C81H142O17P2	spleen	MTBKS215	369.644	367.057	367.147	372.473	367.228	367.195	372.473	367.228	369.644
CL 72:8|CL 18:2_18:2_18:2_18:2	723.479	C81H142O17P2	bone_marrow	MTBKS215	369.644	367.057	367.147	372.473	367.228	367.195	372.473	367.228	369.644
Cer 41:0;O3|Cer 18:0;O3/23:0	712.646	C41H83NO4	feces	MTBKS215	278.993	279.11	277.912	270.958	278.174	278.173	270.958	278.202	278.993
Cer 41:0;O3|Cer 18:0;O3/23:0	712.646	C41H83NO4	kidney	MTBKS215	278.993	279.11	277.912	270.958	278.174	278.173	270.958	278.202	278.993
Cer 41:0;O3|Cer 18:0;O3/23:0	712.646	C41H83NO4	large_intestine	MTBKS215	278.993	279.11	277.912	270.958	278.174	278.173	270.958	278.202	278.993
Cer 41:0;O3|Cer 18:0;O3/23:0	712.646	C41H83NO4	small_intestine	MTBKS215	278.993	279.11	277.912	270.958	278.174	278.173	270.958	278.202	278.993
Cer 40:1;O2|Cer 18:1;O2/22:0	680.62	C40H79NO3	feces	MTBKS215	271.022	271.307	270.804	260.971	270.978	270.348	260.971	270.978	271.022
Cer 40:1;O2|Cer 18:1;O2/22:0	680.62	C40H79NO3	kidney	MTBKS215	271.022	271.307	270.804	260.971	270.978	270.348	260.971	270.978	271.022
Cer 40:1;O2|Cer 18:1;O2/22:0	680.62	C40H79NO3	large_intestine	MTBKS215	271.022	271.307	270.804	260.971	270.978	270.348	260.971	270.978	271.022
Cer 40:1;O2|Cer 18:1;O2/22:0	680.62	C40H79NO3	liver	MTBKS215	271.022	271.307	270.804	260.971	270.978	270.348	260.971	270.978	271.022
Cer 40:1;O2|Cer 18:1;O2/22:0	680.62	C40H79NO3	lung	MTBKS215	271.022	271.307	270.804	260.971	270.978	270.348	260.971	270.978	271.022
Cer 40:1;O2|Cer 18:1;O2/22:0	680.62	C40H79NO3	mesentery	MTBKS215	271.022	271.307	270.804	260.971	270.978	270.348	260.971	270.978	271.022
Cer 40:1;O2|Cer 18:1;O2/22:0	680.62	C40H79NO3	muscle	MTBKS215	271.022	271.307	270.804	260.971	270.978	270.348	260.971	270.978	271.022
Cer 40:1;O2|Cer 18:1;O2/22:0	680.62	C40H79NO3	plasma	MTBKS215	271.022	271.307	270.804	260.971	270.978	270.348	260.971	270.978	271.022
Cer 40:1;O2|Cer 18:1;O2/22:0	680.62	C40H79NO3	small_intestine	MTBKS215	271.022	271.307	270.804	260.971	270.978	270.348	260.971	270.978	271.022
Cer 40:1;O2|Cer 18:1;O2/22:0	680.62	C40H79NO3	spleen	MTBKS215	271.022	271.307	270.804	260.971	270.978	270.348	260.971	270.978	271.022
Cer 40:1;O2|Cer 18:1;O2/22:0	680.62	C40H79NO3	back_skin	MTBKS215	271.022	271.307	270.804	260.971	270.978	270.348	260.971	270.978	271.022
Cer 40:1;O2|Cer 18:1;O2/22:0	680.62	C40H79NO3	bone_marrow	MTBKS215	271.022	271.307	270.804	260.971	270.978	270.348	260.971	270.978	271.022
PE 42:2|PE 24:0_18:2	826.633	C47H90NO8P	small_intestine	MTBKS215	295.838	299.893	301.543	284.313	302.057	299.362	284.313	302.057	295.838
DG O-42:2|DG O-22:2_20:0	708.686	C45H86O4	bone_marrow	MTBKS215	280.967	280.854	280.719	270.142	280.998	280.673	270.142	280.998	280.967
PC O-38:0|PC O-22:0_16:0	862.691	C46H94NO7P	large_intestine	MTBKS215	300.511	301.752	300.946	289.558	301.051	298.331	289.558	301.32	300.511
PC O-38:0|PC O-22:0_16:0	862.691	C46H94NO7P	small_intestine	MTBKS215	300.511	301.752	300.946	289.558	301.051	298.331	289.558	301.32	300.511
PC O-38:0|PC O-22:0_16:0	862.691	C46H94NO7P	spleen	MTBKS215	300.511	301.752	300.946	289.558	301.051	298.331	289.558	301.32	300.511
PC O-38:0|PC O-22:0_16:0	862.691	C46H94NO7P	bone_marrow	MTBKS215	300.511	301.752	300.946	289.558	301.051	298.331	289.558	301.32	300.511
Cer 70:5;O4|Cer 18:1;O2/34:1;O(FA 18:2)	1125.02	C70H131NO5	ear_skin	MTBKS215	346.181	346.121	346.162	348.551	346.246	346.066	348.551	346.246	346.181
Cer 70:5;O4|Cer 18:1;O2/34:1;O(FA 18:2)	1125.02	C70H131NO5	back_skin	MTBKS215	346.181	346.121	346.162	348.551	346.246	346.066	348.551	346.246	346.181
PC O-40:1|PC O-24:1_16:0	888.706	C48H96NO7P	bone_marrow	MTBKS215	305.71	306.449	305.995	294.658	306.159	303.16	294.658	306.229	305.71
TG 40:1|TG 10:0_12:0_18:1	710.629	C43H80O6	ear_skin	MTBKS215	280.07	281.911	280.526	266.64	281.084	280.234	266.64	281.151	280.07
CL 72:9|CL 18:2_18:2_18:2_18:3	722.471	C81H140O17P2	liver	MTBKS215	369.15	366.563	366.666	372.019	366.749	366.716	372.019	366.749	369.15
CL 72:9|CL 18:2_18:2_18:2_18:3	722.471	C81H140O17P2	muscle	MTBKS215	369.15	366.563	366.666	372.019	366.749	366.716	372.019	366.749	369.15
HexCer 42:3;O2|HexCer 18:1;O2/24:2	808.666	C48H89NO8	muscle	MTBKS215	299.204	299.877	299.63	289.661	300.269	297.438	289.661	300.475	299.204
HexCer 42:3;O2|HexCer 18:1;O2/24:2	808.666	C48H89NO8	spleen	MTBKS215	299.204	299.877	299.63	289.661	300.269	297.438	289.661	300.475	299.204
HexCer 42:3;O2|HexCer 18:1;O2/24:2	808.666	C48H89NO8	back_skin	MTBKS215	299.204	299.877	299.63	289.661	300.269	297.438	289.661	300.475	299.204
HexCer 42:3;O2|HexCer 18:1;O2/24:2	808.666	C48H89NO8	bone_marrow	MTBKS215	299.204	299.877	299.63	289.661	300.269	297.438	289.661	300.475	299.204
DG 38:2|DG 18:1_20:1	666.603	C41H76O5	kidney	MTBKS215	268.033	267.839	268.027	259.338	268.252	267.779	259.338	268.252	268.033
DG 38:2|DG 18:1_20:1	666.603	C41H76O5	large_intestine	MTBKS215	268.033	267.839	268.027	259.338	268.252	267.779	259.338	268.252	268.033
DG 38:2|DG 18:1_20:1	666.603	C41H76O5	liver	MTBKS215	268.033	267.839	268.027	259.338	268.252	267.779	259.338	268.252	268.033
DG 38:2|DG 18:1_20:1	666.603	C41H76O5	lung	MTBKS215	268.033	267.839	268.027	259.338	268.252	267.779	259.338	268.252	268.033
DG 38:2|DG 18:1_20:1	666.603	C41H76O5	mesentery	MTBKS215	268.033	267.839	268.027	259.338	268.252	267.779	259.338	268.252	268.033
DG 38:2|DG 18:1_20:1	666.603	C41H76O5	small_intestine	MTBKS215	268.033	267.839	268.027	259.338	268.252	267.779	259.338	268.252	268.033
Cer 41:1;O3|Cer 17:1;O2/24:0(3OH)	710.63	C41H81NO4	ear_skin	MTBKS215	277.068	276.745	276.482	269.172	276.642	276.573	269.172	276.642	277.068
Cer 41:1;O3|Cer 17:1;O2/24:0(3OH)	710.63	C41H81NO4	back_skin	MTBKS215	277.068	276.745	276.482	269.172	276.642	276.573	269.172	276.642	277.068
DG 38:0|DG 18:0_20:0	670.634	C41H80O5	small_intestine	MTBKS215	272.885	272.883	272.688	261.593	272.946	272.533	261.593	272.893	272.885
DG 38:0|DG 18:0_20:0	670.634	C41H80O5	bone_marrow	MTBKS215	272.885	272.883	272.688	261.593	272.946	272.533	261.593	272.893	272.885
Cer 40:1;O2|Cer 16:1;O2/24:0	680.62	C40H79NO3	ear_skin	MTBKS215	271.354	271.35	270.674	260.491	270.847	270.161	260.491	270.847	271.354
DG O-34:2|DG O-18:2_16:0	596.561	C37H70O4	muscle	MTBKS215	264.088	264.53	264.236	250.84	264.182	264.134	250.84	264.14	264.088
HexCer 44:0;O4|HexCer 20:0;O3/24:0(2OH)	874.734	C50H99NO10	feces	MTBKS215	308.603	309.187	310.022	303.726	311.158	309.535	303.726	311.345	308.603
HexCer 44:0;O4|HexCer 20:0;O3/24:0(2OH)	874.734	C50H99NO10	kidney	MTBKS215	308.603	309.187	310.022	303.726	311.158	309.535	303.726	311.345	308.603
HexCer 44:0;O4|HexCer 20:0;O3/24:0(2OH)	874.734	C50H99NO10	large_intestine	MTBKS215	308.603	309.187	310.022	303.726	311.158	309.535	303.726	311.345	308.603
DG 34:0|DG 16:0_18:0	614.572	C37H72O5	ear_skin	MTBKS215	264.63	265.041	264.135	251.466	264.178	263.687	251.466	264.135	264.63
DG 34:0|DG 16:0_18:0	614.572	C37H72O5	feces	MTBKS215	264.63	265.041	264.135	251.466	264.178	263.687	251.466	264.135	264.63
DG 34:0|DG 16:0_18:0	614.572	C37H72O5	kidney	MTBKS215	264.63	265.041	264.135	251.466	264.178	263.687	251.466	264.135	264.63
DG 34:0|DG 16:0_18:0	614.572	C37H72O5	large_intestine	MTBKS215	264.63	265.041	264.135	251.466	264.178	263.687	251.466	264.135	264.63
DG 34:0|DG 16:0_18:0	614.572	C37H72O5	liver	MTBKS215	264.63	265.041	264.135	251.466	264.178	263.687	251.466	264.135	264.63
DG 34:0|DG 16:0_18:0	614.572	C37H72O5	lung	MTBKS215	264.63	265.041	264.135	251.466	264.178	263.687	251.466	264.135	264.63
DG 34:0|DG 16:0_18:0	614.572	C37H72O5	mesentery	MTBKS215	264.63	265.041	264.135	251.466	264.178	263.687	251.466	264.135	264.63
DG 34:0|DG 16:0_18:0	614.572	C37H72O5	muscle	MTBKS215	264.63	265.041	264.135	251.466	264.178	263.687	251.466	264.135	264.63
DG 34:0|DG 16:0_18:0	614.572	C37H72O5	plasma	MTBKS215	264.63	265.041	264.135	251.466	264.178	263.687	251.466	264.135	264.63
DG 34:0|DG 16:0_18:0	614.572	C37H72O5	small_intestine	MTBKS215	264.63	265.041	264.135	251.466	264.178	263.687	251.466	264.135	264.63
DG 34:0|DG 16:0_18:0	614.572	C37H72O5	spleen	MTBKS215	264.63	265.041	264.135	251.466	264.178	263.687	251.466	264.135	264.63
DG 34:0|DG 16:0_18:0	614.572	C37H72O5	back_skin	MTBKS215	264.63	265.041	264.135	251.466	264.178	263.687	251.466	264.135	264.63
DG 34:0|DG 16:0_18:0	614.572	C37H72O5	bone_marrow	MTBKS215	264.63	265.041	264.135	251.466	264.178	263.687	251.466	264.135	264.63
PE 44:4|PE 24:0_20:4	850.633	C49H90NO8P	ear_skin	MTBKS215	300.535	301.92	302.268	290.212	302.802	301.01	290.212	302.802	300.535
PE 44:4|PE 24:0_20:4	850.633	C49H90NO8P	kidney	MTBKS215	300.535	301.92	302.268	290.212	302.802	301.01	290.212	302.802	300.535
PE 44:4|PE 24:0_20:4	850.633	C49H90NO8P	large_intestine	MTBKS215	300.535	301.92	302.268	290.212	302.802	301.01	290.212	302.802	300.535
PE 44:4|PE 24:0_20:4	850.633	C49H90NO8P	lung	MTBKS215	300.535	301.92	302.268	290.212	302.802	301.01	290.212	302.802	300.535
PE 44:4|PE 24:0_20:4	850.633	C49H90NO8P	small_intestine	MTBKS215	300.535	301.92	302.268	290.212	302.802	301.01	290.212	302.802	300.535
PE 44:4|PE 24:0_20:4	850.633	C49H90NO8P	spleen	MTBKS215	300.535	301.92	302.268	290.212	302.802	301.01	290.212	302.802	300.535
PC 42:1|PC 24:0_18:1	930.717	C50H98NO8P	ear_skin	MTBKS215	309.662	310.466	310.565	300.465	310.353	308.149	300.465	310.786	309.662
PC 42:1|PC 24:0_18:1	930.717	C50H98NO8P	kidney	MTBKS215	309.662	310.466	310.565	300.465	310.353	308.149	300.465	310.786	309.662
PC 42:1|PC 24:0_18:1	930.717	C50H98NO8P	large_intestine	MTBKS215	309.662	310.466	310.565	300.465	310.353	308.149	300.465	310.786	309.662
PC 42:1|PC 24:0_18:1	930.717	C50H98NO8P	lung	MTBKS215	309.662	310.466	310.565	300.465	310.353	308.149	300.465	310.786	309.662
PC 42:1|PC 24:0_18:1	930.717	C50H98NO8P	small_intestine	MTBKS215	309.662	310.466	310.565	300.465	310.353	308.149	300.465	310.786	309.662
PC 42:1|PC 24:0_18:1	930.717	C50H98NO8P	spleen	MTBKS215	309.662	310.466	310.565	300.465	310.353	308.149	300.465	310.786	309.662
PC 42:1|PC 24:0_18:1	930.717	C50H98NO8P	back_skin	MTBKS215	309.662	310.466	310.565	300.465	310.353	308.149	300.465	310.786	309.662
Cer 42:1;O3|Cer 16:1;O2/26:0(2OH)	724.646	C42H83NO4	back_skin	MTBKS215	279.863	280.075	279.616	270.964	279.624	279.365	270.964	279.624	279.863
Cer 53:2;O3|Cer 17:1;O2/36:1;O	876.803	C53H103NO4	ear_skin	MTBKS215	314.335	314.603	312.735	308.132	313.432	312.526	308.132	313.432	314.335
Cer 47:1;O2|Cer 17:1;O2/30:0	778.729	C47H93NO3	ear_skin	MTBKS215	290.69	290.878	290.449	278.986	291.349	290.271	278.986	291.349	290.69
Cer 47:1;O2|Cer 17:1;O2/30:0	778.729	C47H93NO3	back_skin	MTBKS215	290.69	290.878	290.449	278.986	291.349	290.271	278.986	291.349	290.69
PE 41:1|PE 23:0_18:1	814.633	C46H90NO8P	large_intestine	MTBKS215	295.614	299.454	301.269	282.566	301.783	299.228	282.566	301.783	295.614
PE 41:1|PE 23:0_18:1	814.633	C46H90NO8P	lung	MTBKS215	295.614	299.454	301.269	282.566	301.783	299.228	282.566	301.783	295.614
DG O-34:2|DG O-16:1_18:1	596.561	C37H70O4	feces	MTBKS215	263.493	263.665	263.641	250.557	263.587	263.539	250.557	263.545	263.493
DG O-34:2|DG O-16:1_18:1	596.561	C37H70O4	large_intestine	MTBKS215	263.493	263.665	263.641	250.557	263.587	263.539	250.557	263.545	263.493
DG 35:1|DG 17:0_18:1	626.572	C38H72O5	ear_skin	MTBKS215	265.123	265.388	265.484	252.98	265.484	264.964	252.98	265.484	265.123
DG 35:1|DG 17:0_18:1	626.572	C38H72O5	feces	MTBKS215	265.123	265.388	265.484	252.98	265.484	264.964	252.98	265.484	265.123
DG 35:1|DG 17:0_18:1	626.572	C38H72O5	large_intestine	MTBKS215	265.123	265.388	265.484	252.98	265.484	264.964	252.98	265.484	265.123
DG 35:1|DG 17:0_18:1	626.572	C38H72O5	liver	MTBKS215	265.123	265.388	265.484	252.98	265.484	264.964	252.98	265.484	265.123
DG 35:1|DG 17:0_18:1	626.572	C38H72O5	small_intestine	MTBKS215	265.123	265.388	265.484	252.98	265.484	264.964	252.98	265.484	265.123
DG 35:1|DG 17:0_18:1	626.572	C38H72O5	back_skin	MTBKS215	265.123	265.388	265.484	252.98	265.484	264.964	252.98	265.484	265.123
DG O-34:2|DG O-16:0_18:2	596.561	C37H70O4	small_intestine	MTBKS215	264.11	264.553	264.258	250.863	264.204	264.157	250.863	264.162	264.11
DG O-34:2|DG O-16:0_18:2	596.561	C37H70O4	bone_marrow	MTBKS215	264.11	264.553	264.258	250.863	264.204	264.157	250.863	264.162	264.11
Cer 42:4;O2|Cer 18:2;O2/24:2	702.604	C42H77NO3	lung	MTBKS215	270.408	270.312	270.106	261.255	270.082	269.683	261.255	270.082	270.408
Cer 42:1;O3|Cer 18:1;O2/24:0(2OH)	724.646	C42H83NO4	feces	MTBKS215	279.863	280.075	279.616	270.523	279.624	279.365	270.523	279.624	279.863
Cer 42:1;O3|Cer 18:1;O2/24:0(2OH)	724.646	C42H83NO4	back_skin	MTBKS215	279.863	280.075	279.616	270.523	279.624	279.365	270.523	279.624	279.863
PE 40:1|PE 22:0_18:1	800.617	C45H88NO8P	kidney	MTBKS215	293.153	297.286	299.352	281.019	299.703	297.273	281.019	299.703	293.153
PE 40:1|PE 22:0_18:1	800.617	C45H88NO8P	large_intestine	MTBKS215	293.153	297.286	299.352	281.019	299.703	297.273	281.019	299.703	293.153
PE 40:1|PE 22:0_18:1	800.617	C45H88NO8P	lung	MTBKS215	293.153	297.286	299.352	281.019	299.703	297.273	281.019	299.703	293.153
PE 40:1|PE 22:0_18:1	800.617	C45H88NO8P	small_intestine	MTBKS215	293.153	297.286	299.352	281.019	299.703	297.273	281.019	299.703	293.153
PE 40:1|PE 22:0_18:1	800.617	C45H88NO8P	spleen	MTBKS215	293.153	297.286	299.352	281.019	299.703	297.273	281.019	299.703	293.153
HexCer 43:0;O4|HexCer 18:0;O3/25:0(2OH)	860.719	C49H97NO10	small_intestine	MTBKS215	309.854	310.438	310.118	304.511	310.623	308.268	304.511	310.81	309.854
HexCer 42:1;O2|HexCer 18:1;O2/24:0	812.697	C48H93NO8	ear_skin	MTBKS215	302.55	303.181	303.058	292.877	304.046	300.882	292.877	304.046	302.55
HexCer 42:1;O2|HexCer 18:1;O2/24:0	812.697	C48H93NO8	large_intestine	MTBKS215	302.55	303.181	303.058	292.877	304.046	300.882	292.877	304.046	302.55
HexCer 42:1;O2|HexCer 18:1;O2/24:0	812.697	C48H93NO8	liver	MTBKS215	302.55	303.181	303.058	292.877	304.046	300.882	292.877	304.046	302.55
HexCer 42:1;O2|HexCer 18:1;O2/24:0	812.697	C48H93NO8	lung	MTBKS215	302.55	303.181	303.058	292.877	304.046	300.882	292.877	304.046	302.55
HexCer 42:1;O2|HexCer 18:1;O2/24:0	812.697	C48H93NO8	muscle	MTBKS215	302.55	303.181	303.058	292.877	304.046	300.882	292.877	304.046	302.55
HexCer 42:1;O2|HexCer 18:1;O2/24:0	812.697	C48H93NO8	plasma	MTBKS215	302.55	303.181	303.058	292.877	304.046	300.882	292.877	304.046	302.55
HexCer 42:1;O2|HexCer 18:1;O2/24:0	812.697	C48H93NO8	small_intestine	MTBKS215	302.55	303.181	303.058	292.877	304.046	300.882	292.877	304.046	302.55
HexCer 42:1;O2|HexCer 18:1;O2/24:0	812.697	C48H93NO8	spleen	MTBKS215	302.55	303.181	303.058	292.877	304.046	300.882	292.877	304.046	302.55
HexCer 42:1;O2|HexCer 18:1;O2/24:0	812.697	C48H93NO8	back_skin	MTBKS215	302.55	303.181	303.058	292.877	304.046	300.882	292.877	304.046	302.55
HexCer 42:1;O2|HexCer 18:1;O2/24:0	812.697	C48H93NO8	bone_marrow	MTBKS215	302.55	303.181	303.058	292.877	304.046	300.882	292.877	304.046	302.55
[truncated: 51,221 more rows]
