# Supplementary material for: MS-DIAL 5 multimodal mass spectrometry data mining unveils lipidome complexities
Source: Nat Commun. 2024 Nov 28;15:9903. doi: 10.1038/s41467-024-54137-w (PMC11605090; doi:10.1038/s41467-024-54137-w)
Supplement: Supplementary file 13 — Supplementary Data 10 [file 41467_2024_54137_MOESM13_ESM.xlsx]

## Sheet: Supplementary Data 10
	Supplementary Data 10. MS-DIAL parameters used in the untargeted lipidomics from public data.
																											# Project information
																											Project start date: 12/11/2023 5:03:13 AM
																											Final saved date: 12/11/2023 5:03:13 AM
																											MS-DIAL version number: 4.24
																											Project folder path: E:\6_Projects\PAPERWORK_MSDIAL5\05_EyeEieioLipidome_SpatialLLipidome\kuroha_et_al_data\DataSet\Neg\raw
																											Project file path: E:\6_Projects\PAPERWORK_MSDIAL5\05_EyeEieioLipidome_SpatialLLipidome\kuroha_et_al_data\DataSet\Neg\raw\Dataset_2023_12_11_14_02_31.mddata
																											MS1 data type: Centroid
																											MS2 data type: Centroid
																											Ion mode: Negative
																											Target omics: Lipidomics
																											Ionization: ESI
																											Machine category: LCMS
																											Instrument type:
																											Instrument:
																											Authors:
																											License:
																											Comment:
																											Msp file path:
																											Lbm file path:
																											Text DB file path:
																											Isotope text DB file path:
																											Compounds library file path for target detection:
																											Compounds library file path for RT correction:
																											Searched adduct ions: [M-H]-,[M-H2O-H]-,[M+Na-2H]-,[M+Cl]-,[M+K-2H]-,[M+HCOO]-,[M+CH3COO]-,[M+C2H3N+Na-2H]-,[M+Br]-,[M+TFA-H]-,[M-C6H10O4-H]-,[M-C6H10O5-H]-,[M-C6H8O6-H]-,[M+CH3COONa-H]-,[2M-H]-,[2M+FA-H]-,[2M+Hac-H]-,[3M-H]-,[M-2H]2-,[M-3H]3-
																											# FileID ClassName
																											File ID=0: HZ_Y
																											File ID=1: HZ_Y
																											File ID=2: HZ_Y
																											File ID=3: KO_Y
																											File ID=4: KO_Y
																											File ID=5: KO_Y
																											File ID=6: HZ_O
																											File ID=7: HZ_O
																											File ID=8: HZ_O
																											File ID=9: KO_O
																											File ID=10: KO_O
																											File ID=11: KO_O
																											File ID=12: Blank
																											# FileID AnalysisFileType
																											File ID=0: Sample
																											File ID=1: Sample
																											File ID=2: Sample
																											File ID=3: Sample
																											File ID=4: Sample
																											File ID=5: Sample
																											File ID=6: Sample
																											File ID=7: Sample
																											File ID=8: Sample
																											File ID=9: Sample
																											File ID=10: Sample
																											File ID=11: Sample
																											File ID=12: Blank
																											# Classname order
																											Class name=HZ_Y: 0
																											Class name=KO_Y: 1
																											Class name=HZ_O: 2
																											Class name=KO_O: 3
																											Class name=Blank: 4
																											# Classname ColorBytes
																											Class name=HZ_Y: 0,0,255,255
																											Class name=KO_Y: 255,0,0,255
																											Class name=HZ_O: 0,128,0,255
																											Class name=KO_O: 0,0,139,255
																											Class name=Blank: 139,0,0,255
																											# Export
																											Export spectra file format: msp
																											Export spectra type: deconvoluted
																											Mat file export folder path:
																											Export folder path:
																											Height matrix export: True
																											Normalized height matrix export: False
																											Representative spectra export: False
																											Peak ID matrix export: False
																											Retention time matrix export: False
																											Mass matrix export: False
																											MSMS included matrix export: False
																											Unique mass matrix export: False
																											Peak area matrix export: False
																											Parameter export: False
																											GNPS export: False
																											Molecular networking export: False
																											SN matrix export: False
																											Export as mztabM format: False
																											# Process parameters
																											Process option: All
																											Number of threads: 20
																											# Feature detection parameters
																											Smoothing method: LinearWeightedMovingAverage
																											Smoothing level: 3
																											Minimum peak height: 100
																											Minimum peak width: 5
																											Average peak width: 30
																											Mass slice width: 0.1
																											Retention time begin: 0
																											Retention time end: 100
																											MS1 mass range begin: 0
																											MS1 mass range end: 2000
																											MS2 mass range begin: 0
																											MS2 mass range end: 2000
																											MS1 tolerance for centroid: 0.01
																											MS2 tolerance for centroid: 0.025
																											Accuracy type: IsAccurate
																											Max charge number: 2
																											Considering Br and Cl for isotopes: False
																											Exclude mass list:
																											# Deconvolution
																											Sigma window value: 0.5
																											Amplitude cut off: 0
																											Keep isotope range: 5
																											Exclude after precursor: True
																											Keep original precursor isotopes: False
																											Is do andromeda ms2 deconvolution: False
																											Andromeda delta: 100
																											Andromeda max peaks: 12
																											Target CE: 0
																											# MSP-based annotation
																											RT tolerance for MSP-based annotation: 100
																											RI tolerance for MSP-based annotation: 100
																											CCS tolerance for MSP-based annotation: 20
																											Mass range begin for MSP-based annotation: 0
																											Mass range end for MSP-based annotation: 2000
																											Relative amplitude cutoff for MSP-based annotation: 0
																											Absolute amplitude cutoff for MSP-based annotation: 0
																											Weighted dot product cutoff: 0.6
																											Simple dot product cutoff: 0.6
																											Reverse dot product cutoff: 0.8
																											Matched peaks percentage cutoff: 0.25
																											Minimum spectrum match: 3
																											Total score cutoff for MSP-based annotation: 0.8
																											MS1 tolerance for MSP-based annotation: 0.01
																											MS2 tolerance for MSP-based annotation: 0.025
																											Use retention information for MSP-based annotation scoring: False
																											Use retention information for MSP-based annotation filtering: False
																											Use CCS for MSP-based annotation scoring: False
																											Use CCS for MSP-based annotation filtering: False
																											Only report top hit for MSP-based annotation: False
																											Execute annotation process only for alignment file: False
																											Solvent type: CH3COONH4
																											Searched lipid class: CAR [M+H]+;LPC [M+H]+;LPC [M+Na]+;LPE [M+H]+;PC [M+H]+;PC [M+Na]+;PE [M+H]+;PE [M+Na]+;PI [M+NH4]+;PI [M+Na]+;PS [M+H]+;PS [M+Na]+;PG [M+NH4]+;BMP [M+NH4]+;HBMP [M+NH4]+;CL [M+NH4]+;EtherLPC [M+H]+;EtherLPE [M+H]+;EtherPC [M+H]+;EtherPE [M+H]+;Sph [M+H]+;DHSph [M+H]+;PhytoSph [M+H]+;SM [M+H]+;SM [M+Na]+;NAE [M+H]+;MGDG [M+NH4]+;DGDG [M+NH4]+;EtherMGDG [M+NH4]+;EtherDGDG [M+N…
																											# Text-based annotation
																											RT tolerance for Text-based annotation: 0.1
																											RI tolerance for Text-based annotation: 100
																											CCS tolerance for Text-based annotation: 20
																											Total score cutoff for Text-based annotation: 0.85
																											Accurate ms1 tolerance for Text-based annotation: 0.01
																											Use retention information for Text-based annotation scoring: False
																											Use retention information for Text-based annotation filtering: False
																											Use CCS for Text-based annotation scoring: False
																											Use CCS for Text-based annotation filtering: False
																											Only report top hit for Text-based annotation: False
																											# Retention index dictionary information
																											# Alignment parameters
																											Alignment reference file ID: 0
																											Retention time tolerance for alignment: 0.1
																											Retention time factor for alignment: 0.5
																											Spectrum similarity tolerance for alignment: 0.8
																											Spectrum similarity factor for alignment: 0.5
																											MS1 tolerance for alignment: 0.015
																											MS1 factor for alignment: 0.5
																											Force insert peaks in gap filling: True
																											# Filtering
																											Peak count filter: 0
																											N percent detected in one group: 0
																											Remove feature based on peak height fold-change: False
																											Blank filtering: SampleMaxOverBlankAve
																											Sample max / blank average: 5
																											Sample average / blank average: 5
																											Keep reference matched metabolites: True
																											Keep suggested metabolites: False
																											Keep removable features and assigned tag for checking: True
																											Replace true zero values with 1/2 of minimum peak height over all samples: False
																											# Retention time correction
																											Execute RT correction: False
																											RT correction with smoothing for RT diff: False
																											User setting intercept: 0
																											RT diff calc method: SampleMinusSampleAverage
																											Interpolation method: Linear
																											Extrapolation method (begin): UserSetting
																											Extrapolation method (end): LastPoint
																											Internal standards for RT alignment:
																											# Isotope tracking setting
																											Tracking isotope label: False
																											Set fully labeled reference file: False
																											Non labeled reference ID: 0
																											Fully labeled reference ID: 0
																											Isotope tracking dictionary ID: 0
																											# CorrDec settings
																											CorrDec execute: True
																											CorrDec MS2 tolerance: 0.01
																											CorrDec minimum MS2 peak height: 1000
																											CorrDec minimum number of detected samples: 3
																											CorrDec exclude highly correlated spots: 0.9
																											CorrDec minimum correlation coefficient (MS2): 0.7
																											CorrDec margin 1 (target precursor): 0.2
																											CorrDec margin 2 (coeluted precursor): 0.1
																											CorrDec minimum detected rate: 0.5
																											CorrDec minimum MS2 relative intensity: 2
																											CorrDec remove peaks larger than precursor: True
																											DataBaseID: 20220519_MsdialTxtDB_Neg_EquiSPLASH
																											AnnotationMethod: 20220519_MsdialTxtDB_Neg_EquiSPLASH_3
																											MassRangeBegin: 0.00000
																											MassRangeEnd: 2000.00000
																											RtTolerance: 1.00
																											RiTolerance: 100.000
																											CcsTolerance: 20.00
																											Ms1Tolerance: 0.01000
																											Ms2Tolerance: 0.02500
																											RelativeAmpCutoff: 0.000
																											AbsoluteAmpCutoff: 0
																											WeightedDotProductCutOff: 0.600
																											SimpleDotProductCutOff: 0.600
																											ReverseDotProductCutOff: 0.800
																											MatchedPeaksPercentageCutOff: 0.250
																											AndromedaScoreCutOff: 0.100
																											TotalScoreCutoff: 0.800
																											MinimumSpectrumMatch: 3.000
																											IsUseTimeForAnnotationFiltering: True
																											IsUseTimeForAnnotationScoring: True
																											IsUseCcsForAnnotationFiltering: False
																											IsUseCcsForAnnotationScoring: False
																											DataBaseID: Msp20230908_conventional_converted_dev
																											AnnotationMethod: Msp20230908_conventional_converted_dev_2
																											MassRangeBegin: 0.00000
																											MassRangeEnd: 2000.00000
																											RtTolerance: 2.00
																											RiTolerance: 100.000
																											CcsTolerance: 20.00
																											Ms1Tolerance: 0.01000
																											Ms2Tolerance: 0.02500
																											RelativeAmpCutoff: 0.000
																											AbsoluteAmpCutoff: 0
																											WeightedDotProductCutOff: 0.150
																											SimpleDotProductCutOff: 0.150
																											ReverseDotProductCutOff: 0.500
																											MatchedPeaksPercentageCutOff: 0.000
																											AndromedaScoreCutOff: 0.100
																											TotalScoreCutoff: 0.800
																											MinimumSpectrumMatch: 1.000
																											IsUseTimeForAnnotationFiltering: True
																											IsUseTimeForAnnotationScoring: True
																											IsUseCcsForAnnotationFiltering: False
																											IsUseCcsForAnnotationScoring: False
