# Supplementary material for: MS-DIAL 5 multimodal mass spectrometry data mining unveils lipidome complexities
Source: Nat Commun. 2024 Nov 28;15:9903. doi: 10.1038/s41467-024-54137-w (PMC11605090; doi:10.1038/s41467-024-54137-w)
Supplement: Supplementary file 14 — Supplementary Data 11 [file 41467_2024_54137_MOESM14_ESM.xlsx]

## Sheet: Supplementary Data 11
Supplementary Data 11. Base sequence and primer details in GPAT1 enzyme assay
GPAT1 full length	ATGGATGAATCTGCACTGACCCTTGGTACAATAGATGTTTCTTATCTGCCACATTCATCAGAATACAGTGTTGGTCGATG TAAGCACACAAGTGAGGAATGGGGTGAGTGTGGCTTTAGACCCACCATCTTCAGATCTGCAACTTTAAAATGGAAAGAAA GCCTAATGAGTCGGAAAAGGCCATTTGTTGGAAGATGTTGTTACTCCTGCACTCCCCAGAGCTGGGACAAATTTTTCAAC CCCAGTATCCCGTCTTTGGGTTTGCGGAATGTTATTTATATCAATGAAACTCACACAAGACACCGCGGATGGCTTGCAAG ACGCCTTTCTTACGTTCTTTTTATTCAAGAGCGAGATGTGCATAAGGGCATGTTTGCCACCAATGTGACTGAAAA…
GPAT1 forward primer	CTACATCACCAAGATATGGATGAATCTGCACTGAC
GPAT1 reverse primer	TCGAGAACTAGTGATCTACAGCACCACAAAACTCA
Forward primer for H230A mutation	CCAGTTGCCAGATCCCATATTGACTATCTGCTG
Reverse primer for H230A mutation	GGATCTGGCAACTGGTAGAAACAGAAGCGGCAA
