# Supplementary material for: MS-DIAL 5 multimodal mass spectrometry data mining unveils lipidome complexities
Source: Nat Commun. 2024 Nov 28;15:9903. doi: 10.1038/s41467-024-54137-w (PMC11605090; doi:10.1038/s41467-024-54137-w)
Supplement: Supplementary file 16 — Source data [file 41467_2024_54137_MOESM16_ESM.zip]

Archive with 155 entries (138 files):
- sourcedata/figure1/
- sourcedata/figure1/fig1a_entropydistributions.xlsx
- sourcedata/figure1/fig1b_dopc_10_14_18KEs.xlsx
- sourcedata/figure1/fig1c_dope_14KE.xlsx
- sourcedata/figure1/fig1d_dapc_10_14_18KEs.xlsx
- sourcedata/figure2/
- sourcedata/figure2/figure2a.xlsx
- sourcedata/figure2/figure2c.xlsx
- sourcedata/figure2/result_to_create_figure2a/
- sourcedata/figure2/result_to_create_figure2a/annofile.txt
- sourcedata/figure2/result_to_create_figure2a/pairfile.txt
- sourcedata/figure2/result_to_create_figure2a/peaknamefile.txt
- sourcedata/figure2/result_to_create_figure2a/productiontables/
- sourcedata/figure2/result_to_create_figure2a/productiontables/AlignmentID000094.txt
- sourcedata/figure2/result_to_create_figure2a/productiontables/AlignmentID000168.txt
- sourcedata/figure2/result_to_create_figure2a/productiontables/AlignmentID000183.txt
- sourcedata/figure2/result_to_create_figure2a/productiontables/AlignmentID000185.txt
- sourcedata/figure2/result_to_create_figure2a/productiontables/AlignmentID000224.txt
- sourcedata/figure2/result_to_create_figure2a/productiontables/AlignmentID000291.txt
- sourcedata/figure2/result_to_create_figure2a/productiontables/AlignmentID000313.txt
- sourcedata/figure2/result_to_create_figure2a/productiontables/AlignmentID000327.txt
- sourcedata/figure2/result_to_create_figure2a/productiontables/AlignmentID000352.txt
- sourcedata/figure2/result_to_create_figure2a/productiontables/AlignmentID000355.txt
- sourcedata/figure2/result_to_create_figure2a/productiontables/AlignmentID000357.txt
- sourcedata/figure2/result_to_create_figure2a/productiontables/AlignmentID000382.txt
- sourcedata/figure2/result_to_create_figure2a/productiontables/AlignmentID000398.txt
- sourcedata/figure2/result_to_create_figure2a/readme.txt
- sourcedata/figure2/result_to_create_figure2a/resultexport.txt
- sourcedata/figure2/result_to_create_figure2c/
- sourcedata/figure2/result_to_create_figure2c/annofile.txt
- sourcedata/figure2/result_to_create_figure2c/pairfile.txt
- sourcedata/figure2/result_to_create_figure2c/peaknamefile.txt
- sourcedata/figure2/result_to_create_figure2c/productiontables/
- sourcedata/figure2/result_to_create_figure2c/productiontables/AlignmentID000266.txt
- sourcedata/figure2/result_to_create_figure2c/productiontables/AlignmentID000285.txt
- sourcedata/figure2/result_to_create_figure2c/productiontables/AlignmentID000293.txt
- sourcedata/figure2/result_to_create_figure2c/productiontables/AlignmentID000501.txt
- sourcedata/figure2/result_to_create_figure2c/productiontables/AlignmentID000561.txt
- sourcedata/figure2/result_to_create_figure2c/productiontables/AlignmentID000620.txt
- sourcedata/figure2/result_to_create_figure2c/productiontables/AlignmentID000624.txt
- sourcedata/figure2/result_to_create_figure2c/productiontables/AlignmentID000627.txt
- sourcedata/figure2/result_to_create_figure2c/productiontables/AlignmentID000649.txt
- sourcedata/figure2/result_to_create_figure2c/productiontables/AlignmentID000657.txt
- sourcedata/figure2/result_to_create_figure2c/productiontables/AlignmentID000680.txt
- sourcedata/figure2/result_to_create_figure2c/productiontables/AlignmentID000687.txt
- sourcedata/figure2/result_to_create_figure2c/productiontables/AlignmentID000704.txt
- sourcedata/figure2/result_to_create_figure2c/productiontables/AlignmentID000715.txt
- sourcedata/figure2/result_to_create_figure2c/productiontables/AlignmentID000724.txt
- sourcedata/figure2/result_to_create_figure2c/productiontables/AlignmentID000735.txt
- sourcedata/figure2/result_to_create_figure2c/productiontables/AlignmentID000739.txt
- sourcedata/figure2/result_to_create_figure2c/productiontables/AlignmentID000769.txt
- sourcedata/figure2/result_to_create_figure2c/productiontables/AlignmentID000805.txt
- sourcedata/figure2/result_to_create_figure2c/productiontables/AlignmentID000806.txt
- sourcedata/figure2/result_to_create_figure2c/productiontables/AlignmentID000810.txt
- sourcedata/figure2/result_to_create_figure2c/productiontables/AlignmentID000855.txt
- sourcedata/figure2/result_to_create_figure2c/productiontables/AlignmentID000860.txt
- sourcedata/figure2/result_to_create_figure2c/productiontables/AlignmentID000883.txt
- sourcedata/figure2/result_to_create_figure2c/productiontables/AlignmentID000886.txt
- sourcedata/figure2/result_to_create_figure2c/productiontables/AlignmentID000928.txt
- sourcedata/figure2/result_to_create_figure2c/productiontables/AlignmentID000953.txt
- sourcedata/figure2/result_to_create_figure2c/productiontables/AlignmentID000975.txt
- sourcedata/figure2/result_to_create_figure2c/productiontables/AlignmentID001015.txt
- sourcedata/figure2/result_to_create_figure2c/productiontables/AlignmentID001017.txt
- sourcedata/figure2/result_to_create_figure2c/productiontables/AlignmentID001043.txt
- sourcedata/figure2/result_to_create_figure2c/productiontables/AlignmentID001054.txt
- sourcedata/figure2/result_to_create_figure2c/productiontables/AlignmentID001074.txt
- sourcedata/figure2/result_to_create_figure2c/productiontables/AlignmentID001103.txt
- sourcedata/figure2/result_to_create_figure2c/productiontables/AlignmentID001106.txt
- sourcedata/figure2/result_to_create_figure2c/productiontables/AlignmentID001132.txt
- sourcedata/figure2/result_to_create_figure2c/productiontables/AlignmentID001133.txt
- sourcedata/figure2/result_to_create_figure2c/productiontables/AlignmentID001138.txt
- sourcedata/figure2/result_to_create_figure2c/productiontables/AlignmentID001203.txt
- sourcedata/figure2/result_to_create_figure2c/productiontables/AlignmentID001205.txt
- sourcedata/figure2/result_to_create_figure2c/productiontables/AlignmentID001267.txt
- sourcedata/figure2/result_to_create_figure2c/productiontables/AlignmentID001277.txt
- sourcedata/figure2/result_to_create_figure2c/productiontables/AlignmentID001290.txt
- sourcedata/figure2/result_to_create_figure2c/productiontables/AlignmentID001298.txt
- sourcedata/figure2/result_to_create_figure2c/productiontables/AlignmentID001346.txt
- sourcedata/figure2/result_to_create_figure2c/productiontables/AlignmentID001353.txt
- sourcedata/figure2/result_to_create_figure2c/productiontables/AlignmentID001354.txt
- sourcedata/figure2/result_to_create_figure2c/productiontables/AlignmentID001367.txt
- sourcedata/figure2/result_to_create_figure2c/productiontables/AlignmentID001372.txt
- sourcedata/figure2/result_to_create_figure2c/productiontables/AlignmentID001376.txt
- sourcedata/figure2/result_to_create_figure2c/productiontables/AlignmentID001395.txt
- sourcedata/figure2/result_to_create_figure2c/productiontables/AlignmentID001414.txt
- sourcedata/figure2/result_to_create_figure2c/productiontables/AlignmentID001425.txt
- sourcedata/figure2/result_to_create_figure2c/productiontables/AlignmentID001431.txt
- sourcedata/figure2/result_to_create_figure2c/productiontables/AlignmentID001442.txt
- sourcedata/figure2/result_to_create_figure2c/productiontables/AlignmentID001455.txt
- sourcedata/figure2/result_to_create_figure2c/productiontables/AlignmentID001456.txt
- sourcedata/figure2/result_to_create_figure2c/productiontables/AlignmentID001469.txt
- sourcedata/figure2/result_to_create_figure2c/productiontables/AlignmentID001480.txt
- sourcedata/figure2/result_to_create_figure2c/productiontables/AlignmentID001493.txt
- sourcedata/figure2/result_to_create_figure2c/productiontables/AlignmentID001514.txt
- sourcedata/figure2/result_to_create_figure2c/productiontables/AlignmentID001518.txt
- sourcedata/figure2/result_to_create_figure2c/productiontables/AlignmentID001529.txt
- sourcedata/figure2/result_to_create_figure2c/productiontables/AlignmentID001531.txt
- sourcedata/figure2/result_to_create_figure2c/productiontables/AlignmentID001534.txt
- sourcedata/figure2/result_to_create_figure2c/productiontables/AlignmentID001536.txt
- sourcedata/figure2/result_to_create_figure2c/productiontables/AlignmentID001540.txt
- sourcedata/figure2/result_to_create_figure2c/productiontables/AlignmentID001546.txt
- sourcedata/figure2/result_to_create_figure2c/productiontables/AlignmentID001547.txt
- sourcedata/figure2/result_to_create_figure2c/productiontables/AlignmentID001553.txt
- sourcedata/figure2/result_to_create_figure2c/productiontables/AlignmentID001572.txt
- sourcedata/figure2/result_to_create_figure2c/productiontables/AlignmentID001579.txt
- sourcedata/figure2/result_to_create_figure2c/productiontables/AlignmentID001592.txt
- sourcedata/figure2/result_to_create_figure2c/productiontables/AlignmentID001605.txt
- sourcedata/figure2/result_to_create_figure2c/productiontables/AlignmentID001615.txt
- sourcedata/figure2/result_to_create_figure2c/productiontables/AlignmentID001625.txt
- sourcedata/figure2/result_to_create_figure2c/productiontables/AlignmentID001643.txt
- sourcedata/figure2/result_to_create_figure2c/productiontables/AlignmentID001649.txt
- sourcedata/figure2/result_to_create_figure2c/productiontables/AlignmentID001664.txt
- sourcedata/figure2/result_to_create_figure2c/productiontables/AlignmentID001676.txt
- sourcedata/figure2/result_to_create_figure2c/productiontables/AlignmentID001684.txt
- sourcedata/figure2/result_to_create_figure2c/productiontables/AlignmentID001734.txt
- sourcedata/figure2/result_to_create_figure2c/productiontables/AlignmentID001749.txt
- sourcedata/figure2/result_to_create_figure2c/productiontables/AlignmentID001762.txt
- sourcedata/figure2/result_to_create_figure2c/productiontables/AlignmentID001786.txt
- sourcedata/figure2/result_to_create_figure2c/productiontables/AlignmentID001793.txt
- sourcedata/figure2/result_to_create_figure2c/productiontables/AlignmentID001794.txt
- sourcedata/figure2/result_to_create_figure2c/productiontables/AlignmentID001799.txt
- sourcedata/figure2/result_to_create_figure2c/productiontables/AlignmentID001830.txt
- sourcedata/figure2/result_to_create_figure2c/productiontables/AlignmentID001887.txt
- sourcedata/figure2/result_to_create_figure2c/productiontables/AlignmentID001916.txt
- sourcedata/figure2/result_to_create_figure2c/readme.txt
- sourcedata/figure2/result_to_create_figure2c/resultexport.txt
- sourcedata/figure3/
- sourcedata/figure3/figure3.xlsx
- sourcedata/figure4/
- sourcedata/figure4/figure4.xlsx
- sourcedata/figure5/
- sourcedata/figure5/figure5c.xlsx
- sourcedata/figure6/
- sourcedata/figure6/figure6a/
- sourcedata/figure6/figure6a/DG 18_1_32_6_2601.csv
- sourcedata/figure6/figure6a/LPA 32_6_7957.csv
- sourcedata/figure6/figure6a/PC 18_1_32_6_3298.csv
- sourcedata/figure6/figure6a/TG 16_0_18_1_32_6_3397.csv
- sourcedata/figure6/figure6b/
- sourcedata/figure6/figure6b/coa160.csv
- sourcedata/figure6/figure6b/coa226.csv
- sourcedata/figure6/figure6b/coa326.csv
- sourcedata/figure6/figure6c/
- sourcedata/figure6/figure6c/lpa160.csv
- sourcedata/figure6/figure6c/lpa326.csv
- sourcedata/figureS1/
- sourcedata/figureS1/figS1a.csv
- sourcedata/figureS1/figS1b.xlsx
- sourcedata/figureS11/
- sourcedata/figureS11/figureS11.xlsx
- sourcedata/figureS12/
- sourcedata/figureS12/figureS12 original image.pptx
- sourcedata/figureS8/
- sourcedata/figureS8/figureS8.xlsx
- sourcedata/source data.xlsx
