# Supplementary material for: MS-DIAL 5 multimodal mass spectrometry data mining unveils lipidome complexities
Source: Nat Commun. 2024 Nov 28;15:9903. doi: 10.1038/s41467-024-54137-w (PMC11605090; doi:10.1038/s41467-024-54137-w)
Supplement: Supplementary file 16 — Source data [file 41467_2024_54137_MOESM16_ESM.zip › sourcedata/figure1/fig1a_entropydistributions.xlsx]

## Sheet: fig1a
Name	Entropy	Energy
Apigenin	0.276	CID 10V
Cyanidin chloride	1.12188	CID 10V
Daidzein	0.425986	CID 10V
Eriodictyol	0.565315	CID 10V
Flavanone	1.55107	CID 10V
Genistein	0.352875	CID 10V
Isorhamnetin	0.434841	CID 10V
Kaempferol	0.478626	CID 10V
Kaempferide	0.378385	CID 10V
Luteolin	1.08977	CID 10V
Malvidin Chloride	6.20749	CID 10V
Myricetin	6.00294	CID 10V
Naringenin	0.563807	CID 10V
Pelargonin chloride	0.384105	CID 10V
Quercetin	0.593091	CID 10V
Rhamnetin	0.389785	CID 10V
apigenin-7-O-glucoside	1.07798	CID 10V
Rhoifolin	0.799932	CID 10V
Keracyanin Chloride	0.318613	CID 10V
eriodictyol-7-O-glucoside	1.37337	CID 10V
isorhamnetin-3-O-glucoside	2.07467	CID 10V
isorhamnetin-3-O-rutinoside	1.96037	CID 10V
Robinin	1.61097	CID 10V
kaempferol-3-O-glucoside	2.11831	CID 10V
kaempferol-3-O-rutinoside	1.96935	CID 10V
kaempferol-7-O-neohesperidoside	1.40923	CID 10V
Homoorientin	0.931348	CID 10V
luteolin-7-O-glucoside	0.693316	CID 10V
naringenin-7-O-glucoside	1.33766	CID 10V
Callistephin Chloride	0.374013	CID 10V
Puerarin	0.577028	CID 10V
Peltatoside	2.33394	CID 10V
Hyperoside	1.60392	CID 10V
quercetin-3-O-beta-glucopyranoside	1.84696	CID 10V
Quercetin-3-O-glucose-6''-acetate	1.57539	CID 10V
Quercitrin	2.18586	CID 10V
4-Coumaric acid	2.32134	CID 10V
rosmarinic acid	1.54182	CID 10V
Formononetin	0.512785	CID 10V
(+-)-Taxifolin	1.9215	CID 10V
2-Methoxycinnamic acid	2.06726	CID 10V
3,4-Dimethoxycinnamic acid	1.89865	CID 10V
3,5-Dimethoxycinnamic acid	1.6729	CID 10V
m-Hydroxycinnamic acid	1.27359	CID 10V
3-Methoxycinnamic acid	1.3594	CID 10V
4-Methoxycinnamic acid	1.72967	CID 10V
Hesperetin	0.762729	CID 10V
Resveratrol	0.817463	CID 10V
trans-3,5-Dimethoxy-4-hydroxy-cinnamaldehyde	2.28198	CID 10V
cyanidin-3,5-di-O-glucoside chloride	0.854113	CID 10V
Ideain chloride	0.449657	CID 10V
cyanidin-3-glucoside chloride	0.430016	CID 10V
malvidin-3-galactoside chloride	0.480141	CID 10V
Malvin chloride	0.53969	CID 10V
Oenin	0.43693	CID 10V
peonidin-3-o-beta-d-glucopyranoside	0.457317	CID 10V
acacetin	0.457434	CID 10V
Datiscin	2.19898	CID 10V
4-deoxyphloridzin	0.835734	CID 10V
2',6'-Dihydroxy-4-Methoxychalcone-4'-O-Neohesperidoside	3.95423	CID 10V
Diosmin	0.99332	CID 10V
Flavanomarein	1.28998	CID 10V
Fortunellin	0.944092	CID 10V
Gossypin	1.92665	CID 10V
Hesperidin	3.16579	CID 10V
isosakuranetin	1.13769	CID 10V
Linarin	0.638059	CID 10V
luteolin-4'-O-glucoside	0.620047	CID 10V
Marein	1.33018	CID 10V
Maritimein	1.13457	CID 10V
Neodiosmin	0.833209	CID 10V
Neoeriocitrin	3.02726	CID 10V
Neohesperidin	3.29447	CID 10V
Neohesperidin dihydrochalcone	3.06726	CID 10V
Ononin	1.29878	CID 10V
Orientin	0.39354	CID 10V
Phloridzin	0.812573	CID 10V
Poncirin	3.87221	CID 10V
Sakuranetin	1.19364	CID 10V
Saponarin	0.965752	CID 10V
Sissotrin	1.25499	CID 10V
Spiraeoside	4.52227	CID 10V
syringetin-3-O-glucoside	1.91188	CID 10V
Tiliroside	2.85482	CID 10V
Vitexin	0.484157	CID 10V
vitexin-2''-O-rhamnoside	0.511391	CID 10V
Rutin	2.01122	CID 10V
(+)-Catechin hydrate	2.0401	CID 10V
(+)-Epicatechin	2.07741	CID 10V
(-)-Epicatechin	1.87252	CID 10V
Procyanidin B2	1.12905	CID 10V
Procyanidin B1	1.66847	CID 10V
Kaempferol-3-O-alpha-L-rhamnoside	2.69413	CID 10V
Kaempferol-7-O-alpha-L-rhamnoside	1.06798	CID 10V
Kaempferol-3,7-O-bis-alpha-L-rhamnoside	1.65358	CID 10V
Kaempferol-3-O-beta-D-glucoside-7-O-alpha-L-rhamnoside	1.38502	CID 10V
Kaempferol-3-O-beta-D-galactoside-7-O-alpha-L-rhamnoside	1.44171	CID 10V
Biochanin A	0.472249	CID 10V
Liquiritigenin	0.757269	CID 10V
Isoliquiritigenin	0.811364	CID 10V
(-)-Epigallocatechin Gallate	3.20174	CID 10V
Eriocitrin	2.7034	CID 10V
Narirutin	3.01103	CID 10V
Didymin	3.21578	CID 10V
Aloe-Emodin	0.56552	CID 10V
isorhamnetin-3-Galactoside-6''-Rhamnoside	2.3341	CID 10V
Kaempferol-3-Glucoside-2''-Rhamnoside-7-Rhamnoside	2.31564	CID 10V
Kaempferol-3-Glucoside-2''-p-coumaroyl	2.7586	CID 10V
Kaempferol-3-(2''-p-coumaroyl)Glucoside-7-Glucoside	2.87516	CID 10V
Kaempferol-3-Glucoside-3''-Rhamnoside	2.39834	CID 10V
Kaempferol-3-Rhamnoside-4''-Rhamnoside-7-Rhamnoside	2.6519	CID 10V
Kaempferol-3-O-alpha-L-arabinoside	1.90333	CID 10V
Kaempferol-3-Glucuronide	1.28445	CID 10V
Myricetin-3-Galactoside	1.82408	CID 10V
Myricetin-3-Xyloside	1.91816	CID 10V
Quercetin-3-Arabinoside	2.31556	CID 10V
Quercetin-3-Glucuronide	1.51918	CID 10V
cyanidin-3-O-rhamnoside chloride	1.47341	CID 10V
Quercetin-3-D-xyloside	2.5967	CID 10V
Procyanidin C1	1.694	CID 10V
Peonidin	1.97058	CID 10V
Delphinidin	1.71578	CID 10V
Petunidin	1.64604	CID 10V
Cyanidin-3-O-alpha-arabinopyranoside	0.828761	CID 10V
Peonidin-3-O-beta-galactopyranoside	0.427722	CID 10V
Peonidin-3-O-alpha-arabinopyranoside	0.486291	CID 10V
Delphinidin-3-O-beta-glucopyranoside	5.05617	CID 10V
Petunidin-3-O-beta-glucopyranoside	4.58756	CID 10V
Quercetin-3,4'-O-di-beta-glucopyranoside	2.28147	CID 10V
Cyanidin-3-O-(2''-O-beta-xylopyranosyl-beta-glucopyranoside)	0.258203	CID 10V
Cyanidin-3-O-(2''-O-beta-glucopyranosyl-beta-glucopyranoside)	0.325407	CID 10V
Peonidin-3,5-O-di-beta-glucopyranoside	0.349286	CID 10V
Delphinidin-3-O-(2''-O-beta-xylopyranosyl-beta-glucopyranoside)	1.06292	CID 10V
Cyanidin-3-O-(2''-O-beta-xylopyranosyl-beta-glucopyranoside)-5-O-beta-glucopyranoside	0.316593	CID 10V
Cyanidin-3-O-(6''-O-(E-p-coum)-2''-O-(beta-xylopyranosyl)-beta-glucopyranoside)-5-O-beta-glucopyranoside trifluoroacetate salt	1.36305	CID 10V
Scopoletin	0.885863	CID 10V
Daphnetin	0.663396	CID 10V
6,7-Dihydroxycoumarin	0.699769	CID 10V
Esculin sesquihydrate	1.30667	CID 10V
cis-Cinnamic acid	2.14441	CID 10V
Flavone	0.919339	CID 10V
2'-Hydroxyflavanone	2.74123	CID 10V
6-Hydroxyflavanone	2.31055	CID 10V
Hirsutine	1.38027	CID 10V
Hirsuteine	2.62059	CID 10V
Pteropodine	1.42056	CID 10V
Isopteropodine	1.16383	CID 10V
Formosanine	1.26308	CID 10V
Isoformosanine ? HCl	1.18797	CID 10V
Rhynchophylline	1.55663	CID 10V
Isorhynchophylline	1.58576	CID 10V
Mitraphylline	1.65031	CID 10V
5(S)-5-carboxystrictosidine	1.17247	CID 10V
Tubotaiwine	1.4241	CID 10V
19S-Methoxytubotaiwine	2.38636	CID 10V
Kopsinine	0.991756	CID 10V
Kopsinoline	1.47433	CID 10V
11,12-Methylenedioxykopsinaline	0.78356	CID 10V
Lyalosidic acid	0.938838	CID 10V
Tabersonine	1.0364	CID 10V
14,15-Dehydro-16-epi-vincamine	1.3082	CID 10V
7alpha-Voacangine hydroxyindolenine	1.20319	CID 10V
Voacristine	1.3695	CID 10V
Voacamine(Pure)	0.967671	CID 10V
Subsessiline	0.736074	CID 10V
Gardneramine	0.955085	CID 10V
Gardnutine	2.07209	CID 10V
Gardnerine	2.12328	CID 10V
Hydroxygardnutine	1.65161	CID 10V
Koumidine	1.70827	CID 10V
Koumine	1.04695	CID 10V
Gelsenicine	2.10649	CID 10V
Gelsemine	0.868847	CID 10V
Gelsevirine ? HCl	1.99825	CID 10V
Humantenine ? HCl	2.90884	CID 10V
Sempervirine	1.21747	CID 10V
Calycanthine	1.49091	CID 10V
4-Hydroxy-3-methoxycinnamaldehyde	2.40983	CID 10V
4-Hydroxy-3-methoxycinnamic acid	2.07145	CID 10V
Chalcone	2.25325	CID 10V
Sinapyl alcohol	2.85374	CID 10V
Sinapic acid	1.89535	CID 10V
Caffeic acid	2.10323	CID 10V
Apigenin-6-C-glucoside	1.82591	CID 10V
Apigenin-6-C-pentopyranoside-8-C-hexopyranoside	1.36398	CID 10V
Luteolin-6-C-hexopyranoside	1.11874	CID 10V
Apigenin-6-C-hexopyranoside-8-C-hexopyranoside	0.745019	CID 10V
Apigenin-6-C-hexopyranoside-8-C-pentopyranoside	1.1795	CID 10V
Luteolin-6-C-hexopyranoside-8-C-hexopyranoside	1.14309	CID 10V
Chrysin	0.52624	CID 10V
Kaempferol 3-O-sophoroside	2.62747	CID 10V
sinigrin	2.79953	CID 10V
4-methylthiobutyl glucosinolate	1.99475	CID 10V
4-methylsulfinylbutyl glucosinolate	2.45835	CID 10V
Butenyl glucosinolate	4.66566	CID 10V
R-2-hydroxy-3-butenyl glucosinolate	3.98376	CID 10V
(2S)-2-Hydroxybut-3-enylglucosinolate	3.14065	CID 10V
3-(Methylsulfinyl)propylglucosinolate	1.82576	CID 10V
4-(Methylsulfinyl)but-3-enylglucosinolate	2.84036	CID 10V
Benzylglucosinolate	3.03195	CID 10V
Gluconasturtiin	2.35115	CID 10V
p-Hydroxybenzylglucosinolate	2.24955	CID 10V
(2R)-2-Hydroxy-2-phenethylglucosinolate	3.49122	CID 10V
L-Sulforaphane	2.40762	CID 10V
1-Isothiocyanato-8-(methylsulfenyl)-octane	2.77514	CID 10V
1-Isothiocyanato-6-(methylsulfenyl)-hexane	3.23531	CID 10V
1-Isothiocyanato-7-(methylsulfinyl)-heptane	2.73509	CID 10V
1-Isothiocyanato-6-(methylsulfinyl)-hexane	2.49106	CID 10V
1-Isothiocyanato-9-(methylsulfinyl)-nonane	2.2026	CID 10V
1-Isothiocyanato-8-(methylsulfinyl)-octane	2.55297	CID 10V
1-Isothiocyanato-6-(methylsulfonyl)-hexane	1.94544	CID 10V
1-Isothiocyanato-9-(methylsulfenyl)-nonane	2.51164	CID 10V
1-Isothiocyanato-7-(methylsulfenyl)-heptane	2.46698	CID 10V
S-Sulforaphene	3.69048	CID 10V
EleutherosideB	5.19261	CID 10V
D,L-sulforaphane	2.63967	CID 10V
Glucocheirolin(potassium salt hydrate)	2.22279	CID 10V
Glucobarbarin(potassium salt hydrate)	2.90687	CID 10V
Emetine dihydrochloride	0.340856	CID 10V
Kainic acid	3.21336	CID 10V
Aristolochic acid C	2.15607	CID 10V
O-Methyldomesticine	2.16332	CID 10V
Aconitine	0.386537	CID 10V
Palmatine chloride	0.817852	CID 10V
Hyoscyamine hydrochloride	1.14585	CID 10V
Speciophylline(Uncarine D)	1.16098	CID 10V
Speciofiline (Uncarine F)	1.45101	CID 10V
Cephaeline	0.269334	CID 10V
Amygdalin	2.70941	CID 10V
Carbazochrome sodium sulfonate trihydrate	1.9113	CID 10V
Dehydrocorydaline nitrate	0.715959	CID 10V
Evodiamine	3.28566	CID 10V
Hypaconitine	0.204726	CID 10V
Sinomenine	1.23854	CID 10V
Strychnine nitrate	0.803144	CID 10V
Harmalol hydrochloride dihydrate	0.81351	CID 10V
Hordenine sulfate	2.38807	CID 10V
Isomajdine	2.21618	CID 10V
Pilocarpine hydrochloride	0.963226	CID 10V
Viridiflorine	1.43528	CID 10V
Iso-gamma-fagarine	1.17768	CID 10V
Lycoctonine	1.64495	CID 10V
Thalsimine	0.728569	CID 10V
Ormosanine	0.385258	CID 10V
Puberanidine	2.12652	CID 10V
Vincanidine	0.386855	CID 10V
Coralyne chloride hydrate	0.580173	CID 10V
Cyclo-prolylglycine	1.02334	CID 10V
Anabasine hydrochloride	2.37254	CID 10V
Trachelanthine	1.69947	CID 10V
Isotalatizidine	1.10378	CID 10V
Eserine	2.77338	CID 10V
CAMPTOTHECIN, 9-NITRO-20(S)-(RG)	0.598804	CID 10V
CATHARANTHINE(RG)	2.20078	CID 10V
CHACONINE, ALPHA-(SH)	2.59956	CID 10V
CHELIDONINE, (+)-(RG)	0.613691	CID 10V
CORYDALINE, (+)-(RG)	2.27858	CID 10V
CORYNANTHINE(RAUHIMBINE)(RG)	1.86774	CID 10V
DI-INDOYLMETHANE, 3,3'-(RG)	1.41158	CID 10V
ELLIPTICINE(RG)	0.740671	CID 10V
GRAMINE(RG)	2.65171	CID 10V
HARMANE(SH)	0.915778	CID 10V
HARMINE HCL(SH)	0.879959	CID 10V
HUPERZINE A(P)	2.3176	CID 10V
HYDRASTINE, (-)-B-(AHP)	1.22587	CID 10V
HYDROXYMITRAGYNINE, 7-(RG) (Please Call)	1.1743	CID 10V
HYDROXYTROPINONE,6-(RG)	0.903578	CID 10V
ARISTOLOCHIC ACID B(P)	2.03491	CID 10V
ATROPINE SULFATE(P)	1.5728	CID 10V
MATRINE(P)	1.4524	CID 10V
MITRAGYNINE(SH)	1.48998	CID 10V
NEOCUPROINE HYDROCHLORIDE(RG)	0.825621	CID 10V
PAPAVERINE HCL(RG)	2.30026	CID 10V
RETRORSINE(SH)	0.861158	CID 10V
VASICINE HCL(SH)	0.817	CID 10V
VASICINONE(P)	1.41821	CID 10V
YOHIMBIC ACID(RG)	0.837617	CID 10V
CYTISINE(LABURNIN)(P)	0.792593	CID 10V
L-Oxonoreleagnine	1.43691	CID 10V
Ajmaline	0.912111	CID 10V
Anabasamine trihydrochloride	0.837174	CID 10V
Thalsimidine	0.729362	CID 10V
Boldine hydrochloride	1.71522	CID 10V
Deoxyvasicinone	0.694007	CID 10V
Isohernandezine hydrate	0.870446	CID 10V
Cinchonine	0.483783	CID 10V
Rinderine	1.04517	CID 10V
Petiline	1.40153	CID 10V
Germbudine	2.24582	CID 10V
Speciosine	1.8237	CID 10V
12-(3-hydroxyethyl)cytisine	1.44692	CID 10V
Guan-fu base Y	0.970793	CID 10V
Dehydrosalsolidine	1.15112	CID 10V
Germinaline	1.37238	CID 10V
Isocorydine hydrochloride	2.35982	CID 10V
O-Acetylsolasodine	1.76994	CID 10V
12-Cytisineacetamide	0.935818	CID 10V
Karakoline hydrochloride	0.973375	CID 10V
Isoreserpin	1.19266	CID 10V
Convolidine	1.23296	CID 10V
Anthranoyllycoctonine	1.37842	CID 10V
Desoxypeganine hydrochloride	1.10056	CID 10V
Lobeline hemisulfate	1.67043	CID 10V
Sparteine sulfate	0.414326	CID 10V
Hydrocotarnine	1.7894	CID 10V
Hetisine hydrochloride	0.709038	CID 10V
Napelline	1.21952	CID 10V
Anagyrine	0.477406	CID 10V
Acetylaconitine	0.161667	CID 10V
Remerine hydrochloride	1.98373	CID 10V
Pseudojervine	1.79847	CID 10V
Cyclo(proline-leucine)	2.1188	CID 10V
Laudanosine	2.39569	CID 10V
Ethylbeta-carboline	0.783799	CID 10V
Heliamine hydrochloride	2.4207	CID 10V
4-Aminoantipyrin	3.0954	CID 10V
Arecoline hydrobromide	0.463591	CID 10V
Harman hydrochloride	1.05573	CID 10V
Betonicine	0.623285	CID 10V
(+)-Chelidonine hydrochloride	2.64658	CID 10V
DL-Coniine hydrochloride	2.00089	CID 10V
Conessine	0.291192	CID 10V
Convolvamine hydrochloride	0.946271	CID 10V
Ethylrhoeagenine	1.96042	CID 10V
(-)-Eburnamonine	0.956024	CID 10V
Protopine hydrochloride	0.848396	CID 10V
Harmine	0.788051	CID 10V
Harmol hydrochloride	0.441495	CID 10V
Homatropine	0.480153	CID 10V
Pseudopelletierine hydrochloride	0.550547	CID 10V
Norharman	0.402635	CID 10V
Procaine hydrochloride	2.42611	CID 10V
Piperine	1.94573	CID 10V
Piperlongumine	2.48462	CID 10V
Pseudopelletierine	0.67409	CID 10V
Quinidine	0.789162	CID 10V
Quinine	0.994561	CID 10V
Rauwolscine hydrochloride	1.49449	CID 10V
Reserpic acid hydrochloride	0.738478	CID 10V
Rhoeadine	1.8805	CID 10V
Skatole	0.391629	CID 10V
alpha-Solanine	2.36602	CID 10V
Stachydrine hydrochloride	0.477973	CID 10V
Syrosingopine	1.5617	CID 10V
Tetrahydroalstonine	1.28968	CID 10V
(S,S)-(+)-Tetrandrine	0.710713	CID 10V
Tropine	0.502894	CID 10V
Vincamine	2.04587	CID 10V
ARCTIGENIN(P)	2.52185	CID 10V
ETOPOSIDE(RG)	2.68644	CID 10V
GOMISIN C(SCHISANTHERIN A)(P)	1.3042	CID 10V
JUSMICRANTHIN ETHYL ETHER(SH)	2.47944	CID 10V
JUSTICIDIN G(SH)	1.53586	CID 10V
PHYLLANTHIN(P)	2.97203	CID 10V
SECO-ISOLARICIRESINOL DIGLUCOSIDE(SDG)(P)	2.74525	CID 10V
SESAMOLIN(SH)	3.60822	CID 10V
SCHISANDRIN A(DEOXYSCHISANDRIN)(P)	1.32905	CID 10V
SCHISANDRIN, gamma-(Wuweizisu B)(AHP)	1.85458	CID 10V
WUWEIZISU C(RG)	0.997994	CID 10V
Hypophyllantin	1.76622	CID 10V
(-)-Podophyllotoxin	2.69969	CID 10V
[6]-Gingerol	2.57819	CID 10V
Atractylenolide III	2.47935	CID 10V
Osthole	2.17207	CID 10V
Geniposide	2.94198	CID 10V
Gentiopicroside	2.82043	CID 10V
Paeoniflorin	3.62087	CID 10V
Paeonol	0.539298	CID 10V
Bergenin	3.50794	CID 10V
Magnolol	1.60606	CID 10V
Loganin	3.11352	CID 10V
Isofraxidin	1.45372	CID 10V
Wogonin	0.496938	CID 10V
Cinobufagin	1.6069	CID 10V
Baicalein	0.342635	CID 10V
Bufalin	0.690191	CID 10V
Honokiol	1.88318	CID 10V
Liquiritin	1.99273	CID 10V
Resibufogenin	1.39181	CID 10V
Quercetin 3-O-[2''-O-b-D-glucopyranosyl]-a-L-rhamnopyranoside	2.36931	CID 10V
Quercetin 3-O-[2''-O-(6'''-O-p-coumaroyl)-b-D-glucopyranosyl]-a-L-rhamnopyranoside	3.08606	CID 10V
Icariin	2.37275	CID 10V
Ginsenoside-Rg1	4.07066	CID 10V
Saikosaponin a	3.34216	CID 10V
Saikosaponin b2	3.21244	CID 10V
Schizandrin	1.81532	CID 10V
Swertiamarin	3.56808	CID 10V
Sennoside B	2.23009	CID 10V
Chikusetsusaponin IV	5.32941	CID 10V
Naringin	3.33727	CID 10V
Barbaloin?	3.2256	CID 10V
Cyanidin 3-(2G-glucosylrutinoside) chloride	0.261328	CID 10V
Petunidin 3-galactoside chloride	0.382934	CID 10V
Silychrystin	1.7953	CID 10V
Plantaginin	0.692548	CID 10V
Tectorigenin	0.491339	CID 10V
Cynarin	2.51678	CID 10V
Ginkgolide B	0.412543	CID 10V
Ginkgolide C	0.27734	CID 10V
Withanone	3.42836	CID 10V
Ginsenoside Rb1	3.68935	CID 10V
Ginsenoside Rb2	4.74121	CID 10V
Ginsenoside R?	4.32182	CID 10V
Ginsenoside R?	4.58277	CID 10V
Ginsenoside Ro	4.85958	CID 10V
Araloside A(Chikusetsusaponin ?)	5.47572	CID 10V
Corosolic acid	2.65491	CID 10V
Maslinic acid	2.45859	CID 10V
Asiaticoside	2.9415	CID 10V
Chrysanthellin A	4.58604	CID 10V
Chrysanthellin B	2.54189	CID 10V
Echinocystic acid-3-O-glucoside	2.10279	CID 10V
Ginsenoside Re	5.24229	CID 10V
Ginsenoside Rf	4.28048	CID 10V
Ginsenoside Rg2	5.02743	CID 10V
Hederacoside C	3.16793	CID 10V
alpha-Hederin	2.61026	CID 10V
Madecassoside	3.27216	CID 10V
Dihydrokaempferol	2.1081	CID 10V
p-Coumaraldehyde	2.09318	CID 10V
Vanillin acetate	1.44466	CID 10V
3',5'-Dimethoxy-4'-hydroxyacetophenone,	1.38726	CID 10V
Triacetyl resveratrol	1.62135	CID 10V
E-Resveratrol Trimethyl Ether	1.0431	CID 10V
a.b-Dihydroresveratrol	1.58669	CID 10V
?-Viniferin	0.990496	CID 10V
cis-resveratrol	0.994678	CID 10V
trans-piceid	2.52795	CID 10V
trans-pterostilbene	1.01629	CID 10V
INDOLE-3-ACETYL-L-ALANINE (IAAla)	2.84496	CID 10V
INDOLE-3-ACETYL-L-ISOLEUCINE (IAILeu)	2.73859	CID 10V
INDOLE-3-ACETYL-L-LEUCINE (IALeu)	2.58838	CID 10V
INDOLE-3-ACETYL-L-TRYPTOPHAN (IATrp)	2.28347	CID 10V
INDOLE-3-ACETYL-L-GLUTAMIC ACID (IAGlu)	2.12588	CID 10V
Luteolinidin chloride	0.15074	CID 10V
LARICIRESINOL	2.81911	CID 10V
Matairesinol	3.37579	CID 10V
Secoisolariciresinol	3.02188	CID 10V
Pinoresinol	3.62208	CID 10V
Licoricesaponin G2 (24-Hydroxyglycyrrhizin)	1.21937	CID 10V
Licoricesaponin H2 (Liquiritinic acid diglucoside)	2.03551	CID 10V
Soyasaponin??SoyasaponinBb?	1.63356	CID 10V
Soyasaponin??SoyasaponinBa?	1.38724	CID 10V
GINSENOSIDE Rb3(P)	4.56994	CID 10V
GINSENOSIDE Rh1(P)	3.21657	CID 10V
GINSENOSIDE Rh2 (S-FORM)(P)	3.49004	CID 10V
GINSENOSIDE F2(AS)	3.7093	CID 10V
GINSENOSIDE F3(AS)	4.1988	CID 10V
GINSENOSIDE Rg3(S-FORM)(P)	4.96416	CID 10V
GINSENOSIDE COMPOUND K(P)	3.08352	CID 10V
GINSENOSIDE F1(P)	3.34487	CID 10V
GINSENOSIDE Rg3(R-FORM)(P)	4.73109	CID 10V
GINSENOSIDE Rh1(AS)	3.27215	CID 10V
GINSENOSIDE Rg6(RG)	3.85755	CID 10V
GINSENOSIDE Rg5(AS)	4.59336	CID 10V
SAIKOSAPONIN C(P)	4.02231	CID 10V
SAIKOSAPONIN D(P)	3.06122	CID 10V
DIGITONIN(RG)	2.74896	CID 10V
?-Solanine	2.18834	CID 10V
Soyasapogenol A	2.30278	CID 10V
ARCTIIN	1.74401	CID 10V
ELEUTHEROSIDE E	2.40207	CID 10V
HYPOPHYLLANTHIN	1.89502	CID 10V
PHILLYRIN	3.73957	CID 10V
EPISESAMIN	2.92987	CID 10V
ENTEROLACTONE	2.32189	CID 10V
LIGNAN J1	2.21152	CID 10V
SCHISANDRIN(SCHISANDROL A)	1.80411	CID 10V
SCHISANDROL B(GOMISIN A)	1.30248	CID 10V
Cytidine	2.61092	CID 10V
L-Serine	2.65962	CID 10V
L-Glutamine	2.31434	CID 10V
Hypotaurine	1.15318	CID 10V
L-Threonine	2.9741	CID 10V
Purine	0.960187	CID 10V
N-Acetylneuraminic acid	2.61863	CID 10V
D-Aspartic acid	2.10834	CID 10V
L-Glutamic acid	1.84145	CID 10V
L-Ascorbic acid	3.61306	CID 10V
4-Hydroxyphenylacetic acid	2.96671	CID 10V
L-Citrulline	2.97421	CID 10V
Taurine	1.02032	CID 10V
Nicotinic acid	1.67332	CID 10V
Inosine	2.70069	CID 10V
?-Aminobutyric acid	2.66522	CID 10V
Cytosine	1.23434	CID 10V
L-Isoleucine	2.3901	CID 10V
Thymidine	2.55897	CID 10V
N-Acetyl-D-glucosamine	0.481872	CID 10V
Sarcosine	0.106191	CID 10V
(-) Quinic acid	3.41894	CID 10V
L-Dihydroorotic acid	3.00914	CID 10V
Pipecolinic acid	2.48836	CID 10V
Glycine	0.0465083	CID 10V
L-Methionine	3.27807	CID 10V
L-Phenylalanine	2.52867	CID 10V
Creatine	2.14538	CID 10V
L-Proline	1.9769	CID 10V
Uridine	2.40834	CID 10V
Fructose 1,6-Bisphosphate tetra(cyclohexylammonium) salt	6.02051	CID 10V
L-Carnosine	2.869	CID 10V
Nicotinamide	1.7988	CID 10V
Dihydrouracil	0.988867	CID 10V
L-Lysine	2.5107	CID 10V
L-Tyrosine	2.0658	CID 10V
L-Asparagine	2.27084	CID 10V
L-Valine	2.43973	CID 10V
L-Homoserine	2.78481	CID 10V
Pyridoxine	2.04062	CID 10V
2,6-Diaminopimelic acid	2.71385	CID 10V
DL-2-Aminoadipic acid	2.31386	CID 10V
2'-Deoxycytidine	2.6776	CID 10V
Folic acid	1.32992	CID 10V
Thiourea	1.05423	CID 10V
Diethanolamine	1.74471	CID 10V
DL-3-Aminoisobutyric acid	1.82591	CID 10V
Cys-Gly	2.67769	CID 10V
Creatinine	1.31829	CID 10V
N-Acetyl-D-mannosamine	2.8989	CID 10V
Allantoin	2.31568	CID 10V
D-(+)-Glucuronic acid ?-lactone	3.78601	CID 10V
Bis(3-aminopropyl)amine	1.89555	CID 10V
DL-Homocysteine	3.08426	CID 10V
Theophylline	1.37436	CID 10V
DL-Leucine	1.99984	CID 10V
D-(+)-Trehalose dihydrate	0.154054	CID 10V
Betaine	1.51557	CID 10V
D-Tryptophan	2.48291	CID 10V
(R)-(+)-2-Pyrrolidone-5-carboxylic acid	2.37099	CID 10V
4-Pyridoxic acid	1.46215	CID 10V
Seleno-DL-methionine	2.24748	CID 10V
D-(+)-Glucosamine hydrochloride	0.861724	CID 10V
2-Deoxy-D-glucose	0.63023	CID 10V
1-Methyl-L-histidine	3.08345	CID 10V
Dulcitol	0.581611	CID 10V
Dopamine hydrochloride	1.8482	CID 10V
Methylguanidine hydrochloride	1.99888	CID 10V
Caffeine	0.904479	CID 10V
D-Glucuronic acid sodium salt monohydrate	2.06135	CID 10V
1-Methyladenosine	1.35817	CID 10V
2'-Deoxyuridine	2.66736	CID 10V
trans-4-Hydroxy-L-proline	2.60319	CID 10V
L-Kynurenine	3.21902	CID 10V
4-ACETAMIDOBUTYRIC ACID	0.17551	CID 10V
2-Picolinic acid	1.81484	CID 10V
L-Arginine monohydrochloride	2.80703	CID 10V
1,4-Diaminobutane	1.36784	CID 10V
L-Lysine monohydrochloride	2.50309	CID 10V
1,3-Diaminopropane	1.14056	CID 10V
1-Aminocyclopropanecarboxylic acid	2.09784	CID 10V
Glutaryl-L-carnitine lithium salt	1.31553	CID 10V
L-Norvaline	2.13901	CID 10V
3-Hydroxy-3-methylglutaric acid	0.707161	CID 10V
DL-Noradrenaline hydrochloride	1.61818	CID 10V
N?-Acetyl-L-asparagine	0.94357	CID 10V
Theobromine	0.714364	CID 10V
L-(-)-Fucose	0.733555	CID 10V
L-Homocystine	2.12442	CID 10V
N-Methyl-L-glutamic acid	2.50219	CID 10V
D-Ornithine monohydrochloride	2.62825	CID 10V
N-Methyl-D-aspartic acid	2.68759	CID 10V
L-Histidine monohydrochloride monohydrate	1.65028	CID 10V
Agmatine sulfate salt	2.15511	CID 10V
N-Acetylglycine	1.83745	CID 10V
N-Acetyl-L-aspartic acid	3.51881	CID 10V
Thiamine hydrochloride	2.116	CID 10V
L-Cysteic acid monohydrate	1.38888	CID 10V
Sodium gluconate	0.432586	CID 10V
(3-Carboxypropyl)trimethylammonium chloride	1.90947	CID 10V
Adenosine 2':3'-cyclic monophosphate sodium salt	0.703557	CID 10V
(+/-)-Mevalonolactone	2.51233	CID 10V
L-Carnitine hydrochloride	1.85035	CID 10V
5-Methylcytosine hydrochloride	1.52799	CID 10V
Cytidine 2':3'-cyclic monophosphate monosodium salt	1.42928	CID 10V
N?,N?,N?-Trimethyllysine hydrochloride	2.09945	CID 10V
Hypoxanthine	1.10391	CID 10V
(+/-)-Octopamine hydrochloride	1.76396	CID 10V
N?-Acetyl-L-lysine	3.13493	CID 10V
Spermidine trihydrochloride	2.07441	CID 10V
Pyridoxamine dihydrochloride	2.2041	CID 10V
5-Aminolevulinic acid hydrochloride	2.85368	CID 10V
L-Homocysteine thiolactone hydrochloride	2.55306	CID 10V
S-(5'-Adenosyl)-L-homocysteine	1.29361	CID 10V
2'-Deoxyguanosine monohydrate	1.97529	CID 10V
DL-Lauroylcarnitine chloride	1.87965	CID 10V
1-Methylnicotinamide chloride	0.370543	CID 10V
N-Acetyl-DL-methionine	3.50409	CID 10V
Guanosine 3',5'-cyclic monophosphate sodium salt	0.751645	CID 10V
Adenine hydrochloride hydrate	0.721022	CID 10V
DL-Normetanephrine hydrochloride	1.86062	CID 10V
NG,NG-Dimethylarginine dihydrochloride	1.90912	CID 10V
Histamine dihydrochloride	2.10356	CID 10V
(-)-Riboflavin	1.24139	CID 10V
Methyl-?-D-galactopyranoside	0.266854	CID 10V
N-Acetyl-L-alanine	2.65381	CID 10V
4-Guanidinobutyric acid	3.26733	CID 10V
D-Mannosamine hydrochloride	3.13584	CID 10V
O-Acetyl-L-carnitine hydrochloride	2.41184	CID 10V
D-Pantothenic acid hemicalcium salt	2.58059	CID 10V
2-Aminoisobutyric acid	2.07597	CID 10V
L-Glutathione reduced	1.47771	CID 10V
D-Glucosaminic acid	2.42534	CID 10V
2'-Deoxyadenosine monohydrate	1.89144	CID 10V
N-Acetylputrescine hydrochloride	2.07577	CID 10V
N-Acetyl-D-galactosamine	0.279346	CID 10V
N-Acetyl-DL-glutamic acid	0.272894	CID 10V
N-Acetyl-L-cysteine	2.10592	CID 10V
D-Lactose monohydrate	0.195989	CID 10V
3-Hydroxybutyric acid	1.7472	CID 10V
4-Imidazoleacetic acid hydrochloride	2.56621	CID 10V
Aniline-2-sulfonic acid	1.91094	CID 10V
L-Rhamnose monohydrate	1.6847	CID 10V
3-Ureidopropionic acid	2.26001	CID 10V
5-Aminovaleric acid	3.24734	CID 10V
L-Norleucine	2.45317	CID 10V
Adenosine	1.44584	CID 10V
D-(+)-Raffinose pentahydrate	0.283842	CID 10V
Choline hydroxide solution	0.379862	CID 10V
Methyl 4-aminobutyrate hydrochloride	2.45301	CID 10V
N-Formyl-L-methionine	3.42473	CID 10V
D-(+)-Galacturonic acid monohydrate	1.12487	CID 10V
Adenosine 3',5'-cyclic monophosphate	0.43367	CID 10V
L-Methionine sulfoximine	3.76349	CID 10V
cis-4-Hydroxy-D-proline	2.42642	CID 10V
N1-Acetylspermine trihydrochloride	1.46982	CID 10V
3-Methylhistamine dihydrochloride	1.90984	CID 10V
Biliverdin hydrochloride	0.214911	CID 10V
DL-5-Hydroxylysine hydrochloride	3.35158	CID 10V
Acetylcholine chloride	1.74055	CID 10V
5-Hydroxy-L-tryptophan	2.35599	CID 10V
D-Alanine	0.0871775	CID 10V
Guanidinosuccinic acid	1.02376	CID 10V
L-allo-Threonine	2.63565	CID 10V
DL-2,3-Diaminopropionic acid monohydrochloride	2.02104	CID 10V
Trigonelline hydrochloride	1.06829	CID 10V
Cadaverine dihydrochloride	1.84383	CID 10V
Stachyose hydrate from Stachys tuberifera	0.254564	CID 10V
3-Methylglutaric acid	1.5355	CID 10V
Potassium sorbate	2.68051	CID 10V
D-(+)-Galactosamine hydrochloride	3.34882	CID 10V
4-Hydroxy-L-phenylglycine	1.07176	CID 10V
N-Acetyl-DL-serine	3.02179	CID 10V
Melatonin	2.75366	CID 10V
Maleic acid	1.2163	CID 10V
Gluconolactone	2.99736	CID 10V
4-Hydroxybenzoic acid	1.60713	CID 10V
Tyramine	2.05045	CID 10V
Hydrocortisone	0.455087	CID 10V
Trimethylamine hydrochloride	0.0884572	CID 10V
Glutaric acid	1.31342	CID 10V
3-Indoleacetic acid	1.2979	CID 10V
Caffeic acid	3.015	CID 10V
Tryptamine	1.62115	CID 10V
2-Amino-1-phenylethanol	1.91793	CID 10V
Sodium glycochenodeoxycholate	2.10803	CID 10V
N-Acetyl-L-phenylalanine	3.04849	CID 10V
L-Tryptophanamide hydrochloride	2.90367	CID 10V
2,3-Dihydroxybenzoic acid	2.31234	CID 10V
3-(2-Hydroxyethyl)indole	2.02392	CID 10V
4-Hydroxy-3-methoxycinnamic acid	1.57413	CID 10V
Glycocholic acid hydrate	1.30088	CID 10V
2-Hydroxypyridine	1.64881	CID 10V
3,4-Dihydroxyphenylacetic acid	1.46091	CID 10V
Sodium benzoate	1.45456	CID 10V
3-amino-5-hydroxybenzoic acid	1.14983	CID 10V
3,4-Dihydroxybenzoic acid	1.94511	CID 10V
10-Hydroxydecanoic acid	3.04682	CID 10V
4-Hydroxybenzaldehyde	2.17821	CID 10V
Dl-5-(1,2-dithiolan-3-yl)valeramide	2.46841	CID 10V
Serotonin creatinine sulfate monohydrate	1.83162	CID 10V
Indole-3-acetamide	2.10505	CID 10V
Hippuric acid	2.19153	CID 10V
3-Amino-4-hydroxybenzoic acid	0.758933	CID 10V
3-(2-Hydroxyphenyl)propionic acid	2.25973	CID 10V
3-Methoxytyramine hydrochloride	2.11475	CID 10V
Quinaldic acid	2.65488	CID 10V
Serotonin hydrochloride	1.78959	CID 10V
4-Aminobenzoic acid	2.16398	CID 10V
2-Aminophenol	1.35734	CID 10V
Pimelic acid	1.52276	CID 10V
D-(+)-Mannose	0.253874	CID 10V
D-(+)-Xylose	1.59507	CID 10V
Sucrose	0.173728	CID 10V
Anthranilic acid	2.00933	CID 10V
D-(-)-Fructose	0.505839	CID 10V
L-(-)-Sorbose	1.07295	CID 10V
Xylitol	0.449719	CID 10V
Adonitol	0.743615	CID 10V
myo-Inositol	1.84872	CID 10V
D-(+)-Cellobiose	0.155732	CID 10V
D-(-)-Lyxose	2.31537	CID 10V
?-Valerolactone	2.91307	CID 10V
D-(+)-Galactose	0.326662	CID 10V
?-D-Glucose	0.330961	CID 10V
D-Allose	0.64745	CID 10V
Melibiose	0.174412	CID 10V
D-Sorbitol	0.388574	CID 10V
D-(+)-Maltose monohydrate	0.138156	CID 10V
D-(-)-Tagatose	0.766096	CID 10V
p-Coumaric acid	1.87246	CID 10V
?-Estradiol	2.96164	CID 10V
Deoxycholic acid	2.02844	CID 10V
Dodecanoic acid	3.55264	CID 10V
Chenodeoxycholic acid	1.87104	CID 10V
Rosmarinic acid	1.38765	CID 10V
Reichstein's substance S	0.480583	CID 10V
Sodium taurolithocholate	1.68909	CID 10V
D-erythro-Dihydrosphingosine	1.97804	CID 10V
12-Hydroxydodecanoic acid	3.97334	CID 10V
L-Thyroxine	0.177177	CID 10V
5,6-Dimethylbenzimidazole	1.25305	CID 10V
Cholic acid	1.75148	CID 10V
Cortisone	0.617644	CID 10V
Corticosterone	1.18516	CID 10V
Deoxycorticosterone acetate	1.00809	CID 10V
rac-Glycerol 1-myristate	2.20507	CID 10V
Apigenin	0.344482	CID 10V CES 15V
Cyanidin chloride	2.54583	CID 10V CES 15V
Daidzein	1.11777	CID 10V CES 15V
Eriodictyol	2.30016	CID 10V CES 15V
Flavanone	3.46709	CID 10V CES 15V
Genistein	0.879174	CID 10V CES 15V
Isorhamnetin	0.708091	CID 10V CES 15V
Kaempferol	0.801866	CID 10V CES 15V
Kaempferide	0.594449	CID 10V CES 15V
Luteolin	1.12297	CID 10V CES 15V
Malvidin Chloride	6.45244	CID 10V CES 15V
Myricetin	6.50129	CID 10V CES 15V
Naringenin	1.98484	CID 10V CES 15V
Pelargonin chloride	1.30403	CID 10V CES 15V
Quercetin	0.767443	CID 10V CES 15V
Rhamnetin	0.510115	CID 10V CES 15V
apigenin-7-O-glucoside	1.57556	CID 10V CES 15V
Rhoifolin	1.62337	CID 10V CES 15V
Keracyanin Chloride	0.877775	CID 10V CES 15V
eriodictyol-7-O-glucoside	1.90582	CID 10V CES 15V
isorhamnetin-3-O-glucoside	2.66434	CID 10V CES 15V
isorhamnetin-3-O-rutinoside	2.61103	CID 10V CES 15V
Robinin	2.64912	CID 10V CES 15V
kaempferol-3-O-glucoside	2.70149	CID 10V CES 15V
kaempferol-3-O-rutinoside	2.83362	CID 10V CES 15V
kaempferol-7-O-neohesperidoside	2.66351	CID 10V CES 15V
Homoorientin	2.90066	CID 10V CES 15V
luteolin-7-O-glucoside	1.2414	CID 10V CES 15V
naringenin-7-O-glucoside	1.63473	CID 10V CES 15V
Callistephin Chloride	1.45279	CID 10V CES 15V
Puerarin	2.20004	CID 10V CES 15V
Peltatoside	3.22798	CID 10V CES 15V
Hyperoside	2.46591	CID 10V CES 15V
quercetin-3-O-beta-glucopyranoside	2.41743	CID 10V CES 15V
Quercetin-3-O-glucose-6''-acetate	2.78258	CID 10V CES 15V
Quercitrin	2.87163	CID 10V CES 15V
4-Coumaric acid	3.20888	CID 10V CES 15V
rosmarinic acid	1.67627	CID 10V CES 15V
Formononetin	0.856511	CID 10V CES 15V
(+-)-Taxifolin	3.28175	CID 10V CES 15V
2-Methoxycinnamic acid	3.28967	CID 10V CES 15V
3,4-Dimethoxycinnamic acid	3.10908	CID 10V CES 15V
3,5-Dimethoxycinnamic acid	3.1295	CID 10V CES 15V
m-Hydroxycinnamic acid	1.93595	CID 10V CES 15V
3-Methoxycinnamic acid	2.45649	CID 10V CES 15V
4-Methoxycinnamic acid	2.66602	CID 10V CES 15V
Hesperetin	2.47611	CID 10V CES 15V
Resveratrol	2.96964	CID 10V CES 15V
trans-3,5-Dimethoxy-4-hydroxy-cinnamaldehyde	4.31823	CID 10V CES 15V
cyanidin-3,5-di-O-glucoside chloride	1.93252	CID 10V CES 15V
Ideain chloride	1.50652	CID 10V CES 15V
cyanidin-3-glucoside chloride	1.51584	CID 10V CES 15V
malvidin-3-galactoside chloride	1.40142	CID 10V CES 15V
Malvin chloride	1.02236	CID 10V CES 15V
Oenin	1.54983	CID 10V CES 15V
peonidin-3-o-beta-d-glucopyranoside	1.46536	CID 10V CES 15V
acacetin	0.607584	CID 10V CES 15V
Datiscin	2.79237	CID 10V CES 15V
4-deoxyphloridzin	1.04483	CID 10V CES 15V
2',6'-Dihydroxy-4-Methoxychalcone-4'-O-Neohesperidoside	4.74995	CID 10V CES 15V
Diosmin	1.84904	CID 10V CES 15V
Flavanomarein	1.44373	CID 10V CES 15V
Fortunellin	1.75074	CID 10V CES 15V
Gossypin	2.71515	CID 10V CES 15V
Hesperidin	4.06963	CID 10V CES 15V
isosakuranetin	2.32532	CID 10V CES 15V
Linarin	1.60886	CID 10V CES 15V
luteolin-4'-O-glucoside	1.29011	CID 10V CES 15V
Marein	1.82885	CID 10V CES 15V
Maritimein	1.28974	CID 10V CES 15V
Neodiosmin	1.59683	CID 10V CES 15V
Neoeriocitrin	3.91498	CID 10V CES 15V
Neohesperidin	4.19096	CID 10V CES 15V
Neohesperidin dihydrochalcone	4.24958	CID 10V CES 15V
Ononin	1.7764	CID 10V CES 15V
Orientin	1.59115	CID 10V CES 15V
Phloridzin	0.87274	CID 10V CES 15V
Poncirin	4.52079	CID 10V CES 15V
Sakuranetin	2.15868	CID 10V CES 15V
Saponarin	2.90484	CID 10V CES 15V
Sissotrin	1.78716	CID 10V CES 15V
Spiraeoside	5.0028	CID 10V CES 15V
syringetin-3-O-glucoside	2.28038	CID 10V CES 15V
Tiliroside	3.4504	CID 10V CES 15V
Vitexin	1.88187	CID 10V CES 15V
vitexin-2''-O-rhamnoside	1.27819	CID 10V CES 15V
Rutin	2.82614	CID 10V CES 15V
(+)-Catechin hydrate	3.04526	CID 10V CES 15V
(+)-Epicatechin	3.02609	CID 10V CES 15V
(-)-Epicatechin	2.97724	CID 10V CES 15V
Procyanidin B2	3.27117	CID 10V CES 15V
Procyanidin B1	3.50023	CID 10V CES 15V
Kaempferol-3-O-alpha-L-rhamnoside	3.13026	CID 10V CES 15V
Kaempferol-7-O-alpha-L-rhamnoside	1.63826	CID 10V CES 15V
Kaempferol-3,7-O-bis-alpha-L-rhamnoside	2.69423	CID 10V CES 15V
Kaempferol-3-O-beta-D-glucoside-7-O-alpha-L-rhamnoside	2.23918	CID 10V CES 15V
Kaempferol-3-O-beta-D-galactoside-7-O-alpha-L-rhamnoside	2.42223	CID 10V CES 15V
Biochanin A	1.18721	CID 10V CES 15V
Liquiritigenin	2.74569	CID 10V CES 15V
Isoliquiritigenin	2.83523	CID 10V CES 15V
(-)-Epigallocatechin Gallate	3.51312	CID 10V CES 15V
Eriocitrin	3.873	CID 10V CES 15V
Narirutin	4.08189	CID 10V CES 15V
Didymin	4.3419	CID 10V CES 15V
Aloe-Emodin	1.75754	CID 10V CES 15V
isorhamnetin-3-Galactoside-6''-Rhamnoside	3.35997	CID 10V CES 15V
Kaempferol-3-Glucoside-2''-Rhamnoside-7-Rhamnoside	3.41357	CID 10V CES 15V
Kaempferol-3-Glucoside-2''-p-coumaroyl	3.59219	CID 10V CES 15V
Kaempferol-3-(2''-p-coumaroyl)Glucoside-7-Glucoside	3.85949	CID 10V CES 15V
Kaempferol-3-Glucoside-3''-Rhamnoside	3.32217	CID 10V CES 15V
Kaempferol-3-Rhamnoside-4''-Rhamnoside-7-Rhamnoside	4.15111	CID 10V CES 15V
Kaempferol-3-O-alpha-L-arabinoside	2.29618	CID 10V CES 15V
Kaempferol-3-Glucuronide	2.15263	CID 10V CES 15V
Myricetin-3-Galactoside	2.4076	CID 10V CES 15V
Myricetin-3-Xyloside	2.52766	CID 10V CES 15V
Quercetin-3-Arabinoside	2.80933	CID 10V CES 15V
Quercetin-3-Glucuronide	2.00822	CID 10V CES 15V
cyanidin-3-O-rhamnoside chloride	2.49223	CID 10V CES 15V
Quercetin-3-D-xyloside	3.06059	CID 10V CES 15V
Procyanidin C1	3.80304	CID 10V CES 15V
Peonidin	3.09026	CID 10V CES 15V
Delphinidin	2.44025	CID 10V CES 15V
Petunidin	2.71126	CID 10V CES 15V
Cyanidin-3-O-alpha-arabinopyranoside	1.85132	CID 10V CES 15V
Peonidin-3-O-beta-galactopyranoside	1.43477	CID 10V CES 15V
Peonidin-3-O-alpha-arabinopyranoside	1.45019	CID 10V CES 15V
Delphinidin-3-O-beta-glucopyranoside	5.19305	CID 10V CES 15V
Petunidin-3-O-beta-glucopyranoside	5.16982	CID 10V CES 15V
Quercetin-3,4'-O-di-beta-glucopyranoside	2.87252	CID 10V CES 15V
Cyanidin-3-O-(2''-O-beta-xylopyranosyl-beta-glucopyranoside)	1.15757	CID 10V CES 15V
Cyanidin-3-O-(2''-O-beta-glucopyranosyl-beta-glucopyranoside)	1.155	CID 10V CES 15V
Peonidin-3,5-O-di-beta-glucopyranoside	1.20425	CID 10V CES 15V
Delphinidin-3-O-(2''-O-beta-xylopyranosyl-beta-glucopyranoside)	1.95607	CID 10V CES 15V
Cyanidin-3-O-(2''-O-beta-xylopyranosyl-beta-glucopyranoside)-5-O-beta-glucopyranoside	0.778217	CID 10V CES 15V
Cyanidin-3-O-(6''-O-(E-p-coum)-2''-O-(beta-xylopyranosyl)-beta-glucopyranoside)-5-O-beta-glucopyranoside trifluoroacetate salt	1.51213	CID 10V CES 15V
Scopoletin	2.70383	CID 10V CES 15V
Daphnetin	2.41094	CID 10V CES 15V
6,7-Dihydroxycoumarin	2.3552	CID 10V CES 15V
Esculin sesquihydrate	2.58154	CID 10V CES 15V
cis-Cinnamic acid	2.61181	CID 10V CES 15V
Flavone	1.5491	CID 10V CES 15V
2'-Hydroxyflavanone	3.24373	CID 10V CES 15V
6-Hydroxyflavanone	4.09682	CID 10V CES 15V
Hirsutine	3.52135	CID 10V CES 15V
Hirsuteine	5.40325	CID 10V CES 15V
Pteropodine	2.84088	CID 10V CES 15V
Isopteropodine	3.23536	CID 10V CES 15V
Formosanine	2.57368	CID 10V CES 15V
Isoformosanine ? HCl	2.63764	CID 10V CES 15V
Rhynchophylline	2.50994	CID 10V CES 15V
Isorhynchophylline	2.39513	CID 10V CES 15V
Mitraphylline	2.94288	CID 10V CES 15V
5(S)-5-carboxystrictosidine	3.61435	CID 10V CES 15V
Tubotaiwine	1.92353	CID 10V CES 15V
19S-Methoxytubotaiwine	2.77082	CID 10V CES 15V
Kopsinine	1.22688	CID 10V CES 15V
Kopsinoline	1.93905	CID 10V CES 15V
11,12-Methylenedioxykopsinaline	0.777577	CID 10V CES 15V
Lyalosidic acid	1.88911	CID 10V CES 15V
Tabersonine	3.07434	CID 10V CES 15V
14,15-Dehydro-16-epi-vincamine	3.81392	CID 10V CES 15V
7alpha-Voacangine hydroxyindolenine	1.98237	CID 10V CES 15V
Voacristine	1.86785	CID 10V CES 15V
Voacamine(Pure)	0.865015	CID 10V CES 15V
Subsessiline	0.822027	CID 10V CES 15V
Gardneramine	1.73324	CID 10V CES 15V
Gardnutine	4.79504	CID 10V CES 15V
Gardnerine	4.82894	CID 10V CES 15V
Hydroxygardnutine	4.73078	CID 10V CES 15V
Koumidine	4.84985	CID 10V CES 15V
Koumine	2.37124	CID 10V CES 15V
Gelsenicine	4.18873	CID 10V CES 15V
Gelsemine	2.7052	CID 10V CES 15V
Gelsevirine ? HCl	4.74702	CID 10V CES 15V
Humantenine ? HCl	4.91925	CID 10V CES 15V
Sempervirine	0.988046	CID 10V CES 15V
Calycanthine	3.84323	CID 10V CES 15V
4-Hydroxy-3-methoxycinnamaldehyde	4.20491	CID 10V CES 15V
4-Hydroxy-3-methoxycinnamic acid	3.1943	CID 10V CES 15V
Chalcone	3.58987	CID 10V CES 15V
Sinapyl alcohol	4.80416	CID 10V CES 15V
Sinapic acid	3.28407	CID 10V CES 15V
Caffeic acid	3.02751	CID 10V CES 15V
Apigenin-6-C-glucoside	3.50139	CID 10V CES 15V
Apigenin-6-C-pentopyranoside-8-C-hexopyranoside	3.6024	CID 10V CES 15V
Luteolin-6-C-hexopyranoside	3.20121	CID 10V CES 15V
Apigenin-6-C-hexopyranoside-8-C-hexopyranoside	2.71776	CID 10V CES 15V
Apigenin-6-C-hexopyranoside-8-C-pentopyranoside	3.1427	CID 10V CES 15V
Luteolin-6-C-hexopyranoside-8-C-hexopyranoside	3.17874	CID 10V CES 15V
Chrysin	0.717812	CID 10V CES 15V
Kaempferol 3-O-sophoroside	3.08358	CID 10V CES 15V
sinigrin	3.34274	CID 10V CES 15V
4-methylthiobutyl glucosinolate	3.59245	CID 10V CES 15V
4-methylsulfinylbutyl glucosinolate	3.51126	CID 10V CES 15V
Butenyl glucosinolate	4.91408	CID 10V CES 15V
R-2-hydroxy-3-butenyl glucosinolate	4.45829	CID 10V CES 15V
(2S)-2-Hydroxybut-3-enylglucosinolate	3.84288	CID 10V CES 15V
3-(Methylsulfinyl)propylglucosinolate	2.52071	CID 10V CES 15V
4-(Methylsulfinyl)but-3-enylglucosinolate	3.01426	CID 10V CES 15V
Benzylglucosinolate	3.43436	CID 10V CES 15V
Gluconasturtiin	2.68629	CID 10V CES 15V
p-Hydroxybenzylglucosinolate	2.49839	CID 10V CES 15V
(2R)-2-Hydroxy-2-phenethylglucosinolate	3.75952	CID 10V CES 15V
L-Sulforaphane	2.90524	CID 10V CES 15V
1-Isothiocyanato-8-(methylsulfenyl)-octane	4.45649	CID 10V CES 15V
1-Isothiocyanato-6-(methylsulfenyl)-hexane	4.63391	CID 10V CES 15V
1-Isothiocyanato-7-(methylsulfinyl)-heptane	4.24815	CID 10V CES 15V
1-Isothiocyanato-6-(methylsulfinyl)-hexane	3.94078	CID 10V CES 15V
1-Isothiocyanato-9-(methylsulfinyl)-nonane	4.53722	CID 10V CES 15V
1-Isothiocyanato-8-(methylsulfinyl)-octane	4.69209	CID 10V CES 15V
1-Isothiocyanato-6-(methylsulfonyl)-hexane	2.53038	CID 10V CES 15V
1-Isothiocyanato-9-(methylsulfenyl)-nonane	4.52734	CID 10V CES 15V
1-Isothiocyanato-7-(methylsulfenyl)-heptane	3.68664	CID 10V CES 15V
S-Sulforaphene	4.19808	CID 10V CES 15V
EleutherosideB	5.29572	CID 10V CES 15V
D,L-sulforaphane	3.45775	CID 10V CES 15V
Glucocheirolin(potassium salt hydrate)	2.72676	CID 10V CES 15V
Glucobarbarin(potassium salt hydrate)	3.31311	CID 10V CES 15V
Emetine dihydrochloride	0.410663	CID 10V CES 15V
Kainic acid	5.07124	CID 10V CES 15V
Aristolochic acid C	3.04247	CID 10V CES 15V
O-Methyldomesticine	2.9854	CID 10V CES 15V
Aconitine	0.423972	CID 10V CES 15V
Palmatine chloride	1.30182	CID 10V CES 15V
Hyoscyamine hydrochloride	2.32142	CID 10V CES 15V
Speciophylline(Uncarine D)	2.94348	CID 10V CES 15V
Speciofiline (Uncarine F)	2.78737	CID 10V CES 15V
Cephaeline	0.37821	CID 10V CES 15V
Amygdalin	3.49174	CID 10V CES 15V
Carbazochrome sodium sulfonate trihydrate	2.77761	CID 10V CES 15V
Dehydrocorydaline nitrate	0.982056	CID 10V CES 15V
Evodiamine	3.88228	CID 10V CES 15V
Hypaconitine	0.165154	CID 10V CES 15V
Sinomenine	3.47266	CID 10V CES 15V
Strychnine nitrate	0.775354	CID 10V CES 15V
Harmalol hydrochloride dihydrate	2.29845	CID 10V CES 15V
Hordenine sulfate	2.99418	CID 10V CES 15V
Isomajdine	2.9771	CID 10V CES 15V
Pilocarpine hydrochloride	3.28171	CID 10V CES 15V
Viridiflorine	1.69153	CID 10V CES 15V
Iso-gamma-fagarine	2.1887	CID 10V CES 15V
Lycoctonine	1.66229	CID 10V CES 15V
Thalsimine	0.539972	CID 10V CES 15V
Ormosanine	0.417347	CID 10V CES 15V
Puberanidine	2.21149	CID 10V CES 15V
Vincanidine	2.15284	CID 10V CES 15V
Coralyne chloride hydrate	0.596642	CID 10V CES 15V
Cyclo-prolylglycine	2.61373	CID 10V CES 15V
Anabasine hydrochloride	4.32527	CID 10V CES 15V
Trachelanthine	2.58312	CID 10V CES 15V
Isotalatizidine	1.13819	CID 10V CES 15V
Eserine	3.34927	CID 10V CES 15V
CAMPTOTHECIN, 9-NITRO-20(S)-(RG)	1.12362	CID 10V CES 15V
CATHARANTHINE(RG)	3.32257	CID 10V CES 15V
CHACONINE, ALPHA-(SH)	2.11802	CID 10V CES 15V
CHELIDONINE, (+)-(RG)	2.26015	CID 10V CES 15V
CORYDALINE, (+)-(RG)	3.26721	CID 10V CES 15V
CORYNANTHINE(RAUHIMBINE)(RG)	2.52852	CID 10V CES 15V
DI-INDOYLMETHANE, 3,3'-(RG)	1.63208	CID 10V CES 15V
ELLIPTICINE(RG)	0.736438	CID 10V CES 15V
GRAMINE(RG)	2.93491	CID 10V CES 15V
HARMANE(SH)	1.06131	CID 10V CES 15V
HARMINE HCL(SH)	1.47402	CID 10V CES 15V
HUPERZINE A(P)	4.31069	CID 10V CES 15V
HYDRASTINE, (-)-B-(AHP)	2.9788	CID 10V CES 15V
HYDROXYMITRAGYNINE, 7-(RG) (Please Call)	2.33957	CID 10V CES 15V
HYDROXYTROPINONE,6-(RG)	2.74629	CID 10V CES 15V
ARISTOLOCHIC ACID B(P)	3.49195	CID 10V CES 15V
ATROPINE SULFATE(P)	2.82585	CID 10V CES 15V
MATRINE(P)	1.76827	CID 10V CES 15V
MITRAGYNINE(SH)	2.91302	CID 10V CES 15V
NEOCUPROINE HYDROCHLORIDE(RG)	0.825348	CID 10V CES 15V
PAPAVERINE HCL(RG)	2.00224	CID 10V CES 15V
RETRORSINE(SH)	1.54652	CID 10V CES 15V
VASICINE HCL(SH)	2.12676	CID 10V CES 15V
VASICINONE(P)	2.21119	CID 10V CES 15V
YOHIMBIC ACID(RG)	2.01996	CID 10V CES 15V
CYTISINE(LABURNIN)(P)	1.66596	CID 10V CES 15V
L-Oxonoreleagnine	3.18064	CID 10V CES 15V
Ajmaline	1.6278	CID 10V CES 15V
Anabasamine trihydrochloride	2.78142	CID 10V CES 15V
Thalsimidine	0.549287	CID 10V CES 15V
Boldine hydrochloride	2.85433	CID 10V CES 15V
Deoxyvasicinone	1.20525	CID 10V CES 15V
Isohernandezine hydrate	0.658092	CID 10V CES 15V
Cinchonine	2.36872	CID 10V CES 15V
Rinderine	2.69236	CID 10V CES 15V
Petiline	1.15779	CID 10V CES 15V
Germbudine	1.48513	CID 10V CES 15V
Speciosine	3.1728	CID 10V CES 15V
12-(3-hydroxyethyl)cytisine	2.51557	CID 10V CES 15V
Guan-fu base Y	0.920855	CID 10V CES 15V
Dehydrosalsolidine	2.70895	CID 10V CES 15V
Germinaline	1.02428	CID 10V CES 15V
Isocorydine hydrochloride	3.78229	CID 10V CES 15V
O-Acetylsolasodine	2.27389	CID 10V CES 15V
12-Cytisineacetamide	2.24371	CID 10V CES 15V
Karakoline hydrochloride	0.944076	CID 10V CES 15V
Isoreserpin	1.41651	CID 10V CES 15V
Convolidine	2.7915	CID 10V CES 15V
Anthranoyllycoctonine	1.17933	CID 10V CES 15V
Desoxypeganine hydrochloride	1.72214	CID 10V CES 15V
Lobeline hemisulfate	3.33328	CID 10V CES 15V
Sparteine sulfate	0.647332	CID 10V CES 15V
Hydrocotarnine	3.71535	CID 10V CES 15V
Hetisine hydrochloride	0.545232	CID 10V CES 15V
Napelline	1.11401	CID 10V CES 15V
Anagyrine	1.16735	CID 10V CES 15V
Acetylaconitine	0.13017	CID 10V CES 15V
Remerine hydrochloride	2.89523	CID 10V CES 15V
Pseudojervine	1.73747	CID 10V CES 15V
Cyclo(proline-leucine)	3.58015	CID 10V CES 15V
Laudanosine	3.2564	CID 10V CES 15V
Ethylbeta-carboline	1.24109	CID 10V CES 15V
Heliamine hydrochloride	4.34839	CID 10V CES 15V
4-Aminoantipyrin	4.27146	CID 10V CES 15V
Arecoline hydrobromide	1.15825	CID 10V CES 15V
Harman hydrochloride	0.799599	CID 10V CES 15V
Betonicine	2.03198	CID 10V CES 15V
(+)-Chelidonine hydrochloride	3.93179	CID 10V CES 15V
DL-Coniine hydrochloride	2.60961	CID 10V CES 15V
Conessine	0.869817	CID 10V CES 15V
Convolvamine hydrochloride	1.91224	CID 10V CES 15V
Ethylrhoeagenine	3.13607	CID 10V CES 15V
(-)-Eburnamonine	2.562	CID 10V CES 15V
Protopine hydrochloride	2.19346	CID 10V CES 15V
Harmine	1.24684	CID 10V CES 15V
Harmol hydrochloride	0.684416	CID 10V CES 15V
Homatropine	1.38761	CID 10V CES 15V
Pseudopelletierine hydrochloride	1.81154	CID 10V CES 15V
Norharman	0.595647	CID 10V CES 15V
Procaine hydrochloride	3.24128	CID 10V CES 15V
Piperine	3.6266	CID 10V CES 15V
Piperlongumine	3.18014	CID 10V CES 15V
Pseudopelletierine	1.92096	CID 10V CES 15V
Quinidine	2.66046	CID 10V CES 15V
Quinine	2.98732	CID 10V CES 15V
Rauwolscine hydrochloride	1.71165	CID 10V CES 15V
Reserpic acid hydrochloride	1.44215	CID 10V CES 15V
Rhoeadine	3.06777	CID 10V CES 15V
Skatole	1.36317	CID 10V CES 15V
alpha-Solanine	1.79982	CID 10V CES 15V
Stachydrine hydrochloride	1.79125	CID 10V CES 15V
Syrosingopine	1.2595	CID 10V CES 15V
Tetrahydroalstonine	3.19782	CID 10V CES 15V
(S,S)-(+)-Tetrandrine	0.45149	CID 10V CES 15V
Tropine	1.90074	CID 10V CES 15V
Vincamine	2.86056	CID 10V CES 15V
ARCTIGENIN(P)	4.05822	CID 10V CES 15V
ETOPOSIDE(RG)	3.23374	CID 10V CES 15V
GOMISIN C(SCHISANTHERIN A)(P)	2.39077	CID 10V CES 15V
JUSMICRANTHIN ETHYL ETHER(SH)	2.3197	CID 10V CES 15V
JUSTICIDIN G(SH)	3.10858	CID 10V CES 15V
PHYLLANTHIN(P)	4.3368	CID 10V CES 15V
SECO-ISOLARICIRESINOL DIGLUCOSIDE(SDG)(P)	3.4874	CID 10V CES 15V
SESAMOLIN(SH)	4.70464	CID 10V CES 15V
SCHISANDRIN A(DEOXYSCHISANDRIN)(P)	2.65718	CID 10V CES 15V
SCHISANDRIN, gamma-(Wuweizisu B)(AHP)	3.76616	CID 10V CES 15V
WUWEIZISU C(RG)	3.30728	CID 10V CES 15V
Hypophyllantin	3.0968	CID 10V CES 15V
(-)-Podophyllotoxin	3.84656	CID 10V CES 15V
[6]-Gingerol	3.36339	CID 10V CES 15V
Atractylenolide III	4.50517	CID 10V CES 15V
Osthole	2.78065	CID 10V CES 15V
Geniposide	3.58907	CID 10V CES 15V
Gentiopicroside	3.58775	CID 10V CES 15V
Paeoniflorin	4.16662	CID 10V CES 15V
Paeonol	1.82153	CID 10V CES 15V
Bergenin	4.87558	CID 10V CES 15V
Magnolol	3.4691	CID 10V CES 15V
Loganin	3.6172	CID 10V CES 15V
Isofraxidin	3.01405	CID 10V CES 15V
Wogonin	0.975641	CID 10V CES 15V
Cinobufagin	4.19338	CID 10V CES 15V
Baicalein	0.41739	CID 10V CES 15V
Bufalin	2.87932	CID 10V CES 15V
Honokiol	3.60687	CID 10V CES 15V
Liquiritin	2.23356	CID 10V CES 15V
Resibufogenin	4.64528	CID 10V CES 15V
Quercetin 3-O-[2''-O-b-D-glucopyranosyl]-a-L-rhamnopyranoside	3.4672	CID 10V CES 15V
Quercetin 3-O-[2''-O-(6'''-O-p-coumaroyl)-b-D-glucopyranosyl]-a-L-rhamnopyranoside	4.43322	CID 10V CES 15V
Icariin	3.17306	CID 10V CES 15V
Ginsenoside-Rg1	4.94121	CID 10V CES 15V
Saikosaponin a	4.0815	CID 10V CES 15V
Saikosaponin b2	4.27256	CID 10V CES 15V
Schizandrin	3.38254	CID 10V CES 15V
Swertiamarin	3.90072	CID 10V CES 15V
Sennoside B	2.34406	CID 10V CES 15V
Chikusetsusaponin IV	5.12964	CID 10V CES 15V
Naringin	4.07405	CID 10V CES 15V
Barbaloin?	4.52518	CID 10V CES 15V
Cyanidin 3-(2G-glucosylrutinoside) chloride	0.450342	CID 10V CES 15V
Petunidin 3-galactoside chloride	1.436	CID 10V CES 15V
Silychrystin	3.48291	CID 10V CES 15V
Plantaginin	1.48463	CID 10V CES 15V
Tectorigenin	1.14022	CID 10V CES 15V
Cynarin	2.87674	CID 10V CES 15V
Ginkgolide B	2.57811	CID 10V CES 15V
Ginkgolide C	2.1755	CID 10V CES 15V
Withanone	4.38618	CID 10V CES 15V
Ginsenoside Rb1	4.93661	CID 10V CES 15V
Ginsenoside Rb2	5.65698	CID 10V CES 15V
Ginsenoside R?	5.53042	CID 10V CES 15V
Ginsenoside R?	5.4099	CID 10V CES 15V
Ginsenoside Ro	5.37695	CID 10V CES 15V
Araloside A(Chikusetsusaponin ?)	5.20268	CID 10V CES 15V
Corosolic acid	3.78615	CID 10V CES 15V
Maslinic acid	3.61164	CID 10V CES 15V
Asiaticoside	4.28825	CID 10V CES 15V
Chrysanthellin A	6.35012	CID 10V CES 15V
Chrysanthellin B	4.9017	CID 10V CES 15V
Echinocystic acid-3-O-glucoside	2.80029	CID 10V CES 15V
Ginsenoside Re	6.08505	CID 10V CES 15V
Ginsenoside Rf	4.80164	CID 10V CES 15V
Ginsenoside Rg2	5.60127	CID 10V CES 15V
Hederacoside C	5.68973	CID 10V CES 15V
alpha-Hederin	4.27731	CID 10V CES 15V
Madecassoside	4.83969	CID 10V CES 15V
Dihydrokaempferol	3.26371	CID 10V CES 15V
p-Coumaraldehyde	3.2517	CID 10V CES 15V
Vanillin acetate	2.4226	CID 10V CES 15V
3',5'-Dimethoxy-4'-hydroxyacetophenone,	2.16961	CID 10V CES 15V
Triacetyl resveratrol	1.91454	CID 10V CES 15V
E-Resveratrol Trimethyl Ether	4.15554	CID 10V CES 15V
a.b-Dihydroresveratrol	2.96702	CID 10V CES 15V
?-Viniferin	2.86018	CID 10V CES 15V
cis-resveratrol	3.39558	CID 10V CES 15V
trans-piceid	3.17355	CID 10V CES 15V
trans-pterostilbene	4.27041	CID 10V CES 15V
INDOLE-3-ACETYL-L-ALANINE (IAAla)	3.11996	CID 10V CES 15V
INDOLE-3-ACETYL-L-ISOLEUCINE (IAILeu)	3.55534	CID 10V CES 15V
INDOLE-3-ACETYL-L-LEUCINE (IALeu)	3.22461	CID 10V CES 15V
INDOLE-3-ACETYL-L-TRYPTOPHAN (IATrp)	3.60834	CID 10V CES 15V
INDOLE-3-ACETYL-L-GLUTAMIC ACID (IAGlu)	2.85172	CID 10V CES 15V
Luteolinidin chloride	0.162817	CID 10V CES 15V
LARICIRESINOL	4.28394	CID 10V CES 15V
Matairesinol	4.57331	CID 10V CES 15V
Secoisolariciresinol	3.93405	CID 10V CES 15V
Pinoresinol	4.6631	CID 10V CES 15V
Licoricesaponin G2 (24-Hydroxyglycyrrhizin)	2.56991	CID 10V CES 15V
Licoricesaponin H2 (Liquiritinic acid diglucoside)	2.68817	CID 10V CES 15V
Soyasaponin??SoyasaponinBb?	3.79095	CID 10V CES 15V
Soyasaponin??SoyasaponinBa?	3.32058	CID 10V CES 15V
GINSENOSIDE Rb3(P)	5.77603	CID 10V CES 15V
GINSENOSIDE Rh1(P)	4.34341	CID 10V CES 15V
GINSENOSIDE Rh2 (S-FORM)(P)	4.55218	CID 10V CES 15V
GINSENOSIDE F2(AS)	4.794	CID 10V CES 15V
GINSENOSIDE F3(AS)	5.20122	CID 10V CES 15V
GINSENOSIDE Rg3(S-FORM)(P)	5.49109	CID 10V CES 15V
GINSENOSIDE COMPOUND K(P)	4.26625	CID 10V CES 15V
GINSENOSIDE F1(P)	4.45691	CID 10V CES 15V
GINSENOSIDE Rg3(R-FORM)(P)	5.3322	CID 10V CES 15V
GINSENOSIDE Rh1(AS)	4.46397	CID 10V CES 15V
GINSENOSIDE Rg6(RG)	5.54465	CID 10V CES 15V
GINSENOSIDE Rg5(AS)	5.0584	CID 10V CES 15V
SAIKOSAPONIN C(P)	5.42858	CID 10V CES 15V
SAIKOSAPONIN D(P)	4.09732	CID 10V CES 15V
DIGITONIN(RG)	4.2177	CID 10V CES 15V
?-Solanine	1.28213	CID 10V CES 15V
Soyasapogenol A	4.5172	CID 10V CES 15V
ARCTIIN	3.00483	CID 10V CES 15V
ELEUTHEROSIDE E	3.05857	CID 10V CES 15V
HYPOPHYLLANTHIN	3.22995	CID 10V CES 15V
PHILLYRIN	4.94963	CID 10V CES 15V
EPISESAMIN	4.35481	CID 10V CES 15V
ENTEROLACTONE	3.65944	CID 10V CES 15V
LIGNAN J1	3.59829	CID 10V CES 15V
SCHISANDRIN(SCHISANDROL A)	3.34269	CID 10V CES 15V
SCHISANDROL B(GOMISIN A)	2.76273	CID 10V CES 15V
Cytidine	2.86108	CID 10V CES 15V
L-Serine	2.81838	CID 10V CES 15V
L-Glutamine	3.22138	CID 10V CES 15V
Hypotaurine	1.42746	CID 10V CES 15V
L-Threonine	3.09224	CID 10V CES 15V
Purine	1.7708	CID 10V CES 15V
N-Acetylneuraminic acid	4.74953	CID 10V CES 15V
D-Aspartic acid	2.30471	CID 10V CES 15V
L-Glutamic acid	2.25231	CID 10V CES 15V
L-Ascorbic acid	3.67778	CID 10V CES 15V
4-Hydroxyphenylacetic acid	3.36913	CID 10V CES 15V
L-Citrulline	3.75023	CID 10V CES 15V
Taurine	1.30922	CID 10V CES 15V
Nicotinic acid	2.65504	CID 10V CES 15V
Inosine	3.0591	CID 10V CES 15V
?-Aminobutyric acid	2.85157	CID 10V CES 15V
Cytosine	2.5699	CID 10V CES 15V
L-Isoleucine	2.68373	CID 10V CES 15V
Thymidine	2.84073	CID 10V CES 15V
N-Acetyl-D-glucosamine	0.99786	CID 10V CES 15V
Sarcosine	0.221853	CID 10V CES 15V
(-) Quinic acid	4.19189	CID 10V CES 15V
L-Dihydroorotic acid	3.87979	CID 10V CES 15V
Pipecolinic acid	2.58275	CID 10V CES 15V
Glycine	0.0767545	CID 10V CES 15V
L-Methionine	3.79229	CID 10V CES 15V
L-Phenylalanine	3.16219	CID 10V CES 15V
Creatine	2.42251	CID 10V CES 15V
L-Proline	1.8279	CID 10V CES 15V
Uridine	3.23472	CID 10V CES 15V
Fructose 1,6-Bisphosphate tetra(cyclohexylammonium) salt	6.26024	CID 10V CES 15V
L-Carnosine	3.89935	CID 10V CES 15V
Nicotinamide	2.7922	CID 10V CES 15V
Dihydrouracil	2.22947	CID 10V CES 15V
L-Lysine	3.27211	CID 10V CES 15V
L-Tyrosine	3.07474	CID 10V CES 15V
L-Asparagine	2.63796	CID 10V CES 15V
L-Valine	2.77787	CID 10V CES 15V
L-Homoserine	2.91699	CID 10V CES 15V
Pyridoxine	3.09761	CID 10V CES 15V
2,6-Diaminopimelic acid	3.53629	CID 10V CES 15V
DL-2-Aminoadipic acid	3.03394	CID 10V CES 15V
2'-Deoxycytidine	3.05074	CID 10V CES 15V
Folic acid	1.38339	CID 10V CES 15V
Thiourea	1.44161	CID 10V CES 15V
Diethanolamine	2.31604	CID 10V CES 15V
DL-3-Aminoisobutyric acid	1.97808	CID 10V CES 15V
Cys-Gly	3.46648	CID 10V CES 15V
Creatinine	1.54796	CID 10V CES 15V
N-Acetyl-D-mannosamine	3.57206	CID 10V CES 15V
Allantoin	2.7963	CID 10V CES 15V
D-(+)-Glucuronic acid ?-lactone	5.03142	CID 10V CES 15V
Bis(3-aminopropyl)amine	3.04303	CID 10V CES 15V
DL-Homocysteine	2.9058	CID 10V CES 15V
Theophylline	2.57264	CID 10V CES 15V
DL-Leucine	2.41649	CID 10V CES 15V
D-(+)-Trehalose dihydrate	0.335117	CID 10V CES 15V
Betaine	2.04119	CID 10V CES 15V
D-Tryptophan	3.66544	CID 10V CES 15V
(R)-(+)-2-Pyrrolidone-5-carboxylic acid	2.83548	CID 10V CES 15V
4-Pyridoxic acid	2.27821	CID 10V CES 15V
Seleno-DL-methionine	3.44848	CID 10V CES 15V
D-(+)-Glucosamine hydrochloride	1.52009	CID 10V CES 15V
2-Deoxy-D-glucose	1.8189	CID 10V CES 15V
1-Methyl-L-histidine	3.84758	CID 10V CES 15V
Dulcitol	0.895528	CID 10V CES 15V
Dopamine hydrochloride	2.71059	CID 10V CES 15V
Methylguanidine hydrochloride	1.84299	CID 10V CES 15V
Caffeine	2.18261	CID 10V CES 15V
D-Glucuronic acid sodium salt monohydrate	3.26484	CID 10V CES 15V
1-Methyladenosine	2.13081	CID 10V CES 15V
2'-Deoxyuridine	2.92409	CID 10V CES 15V
trans-4-Hydroxy-L-proline	2.59259	CID 10V CES 15V
L-Kynurenine	3.93108	CID 10V CES 15V
4-ACETAMIDOBUTYRIC ACID	0.232549	CID 10V CES 15V
2-Picolinic acid	2.4227	CID 10V CES 15V
L-Arginine monohydrochloride	3.75856	CID 10V CES 15V
1,4-Diaminobutane	1.2379	CID 10V CES 15V
L-Lysine monohydrochloride	3.19419	CID 10V CES 15V
1,3-Diaminopropane	1.13282	CID 10V CES 15V
1-Aminocyclopropanecarboxylic acid	1.95897	CID 10V CES 15V
Glutaryl-L-carnitine lithium salt	3.03441	CID 10V CES 15V
L-Norvaline	2.09587	CID 10V CES 15V
3-Hydroxy-3-methylglutaric acid	1.17714	CID 10V CES 15V
DL-Noradrenaline hydrochloride	2.99127	CID 10V CES 15V
N?-Acetyl-L-asparagine	1.36685	CID 10V CES 15V
Theobromine	2.17272	CID 10V CES 15V
L-(-)-Fucose	1.88449	CID 10V CES 15V
L-Homocystine	2.90773	CID 10V CES 15V
N-Methyl-L-glutamic acid	3.24399	CID 10V CES 15V
D-Ornithine monohydrochloride	2.95344	CID 10V CES 15V
N-Methyl-D-aspartic acid	3.11512	CID 10V CES 15V
L-Histidine monohydrochloride monohydrate	3.00887	CID 10V CES 15V
Agmatine sulfate salt	2.68832	CID 10V CES 15V
N-Acetylglycine	1.81806	CID 10V CES 15V
N-Acetyl-L-aspartic acid	3.60823	CID 10V CES 15V
Thiamine hydrochloride	2.56587	CID 10V CES 15V
L-Cysteic acid monohydrate	2.02789	CID 10V CES 15V
Sodium gluconate	1.13635	CID 10V CES 15V
(3-Carboxypropyl)trimethylammonium chloride	2.61297	CID 10V CES 15V
Adenosine 2':3'-cyclic monophosphate sodium salt	1.30091	CID 10V CES 15V
(+/-)-Mevalonolactone	2.94968	CID 10V CES 15V
L-Carnitine hydrochloride	2.93758	CID 10V CES 15V
5-Methylcytosine hydrochloride	2.98296	CID 10V CES 15V
Cytidine 2':3'-cyclic monophosphate monosodium salt	1.9814	CID 10V CES 15V
N?,N?,N?-Trimethyllysine hydrochloride	3.07432	CID 10V CES 15V
Hypoxanthine	2.1593	CID 10V CES 15V
(+/-)-Octopamine hydrochloride	2.78274	CID 10V CES 15V
N?-Acetyl-L-lysine	4.06611	CID 10V CES 15V
Spermidine trihydrochloride	2.71379	CID 10V CES 15V
Pyridoxamine dihydrochloride	3.14743	CID 10V CES 15V
5-Aminolevulinic acid hydrochloride	4.0344	CID 10V CES 15V
L-Homocysteine thiolactone hydrochloride	2.88182	CID 10V CES 15V
S-(5'-Adenosyl)-L-homocysteine	2.45433	CID 10V CES 15V
2'-Deoxyguanosine monohydrate	2.25614	CID 10V CES 15V
DL-Lauroylcarnitine chloride	3.11684	CID 10V CES 15V
1-Methylnicotinamide chloride	1.91769	CID 10V CES 15V
N-Acetyl-DL-methionine	4.00842	CID 10V CES 15V
Guanosine 3',5'-cyclic monophosphate sodium salt	1.43622	CID 10V CES 15V
Adenine hydrochloride hydrate	1.78296	CID 10V CES 15V
DL-Normetanephrine hydrochloride	3.49929	CID 10V CES 15V
NG,NG-Dimethylarginine dihydrochloride	3.32849	CID 10V CES 15V
Histamine dihydrochloride	2.69317	CID 10V CES 15V
(-)-Riboflavin	1.45713	CID 10V CES 15V
Methyl-?-D-galactopyranoside	0.467131	CID 10V CES 15V
N-Acetyl-L-alanine	2.40672	CID 10V CES 15V
4-Guanidinobutyric acid	3.86711	CID 10V CES 15V
D-Mannosamine hydrochloride	4.42001	CID 10V CES 15V
O-Acetyl-L-carnitine hydrochloride	3.14167	CID 10V CES 15V
D-Pantothenic acid hemicalcium salt	4.40638	CID 10V CES 15V
2-Aminoisobutyric acid	2.28233	CID 10V CES 15V
L-Glutathione reduced	3.18967	CID 10V CES 15V
D-Glucosaminic acid	4.39634	CID 10V CES 15V
2'-Deoxyadenosine monohydrate	2.52101	CID 10V CES 15V
N-Acetylputrescine hydrochloride	2.64305	CID 10V CES 15V
N-Acetyl-D-galactosamine	0.652543	CID 10V CES 15V
N-Acetyl-DL-glutamic acid	0.433112	CID 10V CES 15V
N-Acetyl-L-cysteine	2.92464	CID 10V CES 15V
D-Lactose monohydrate	0.182666	CID 10V CES 15V
3-Hydroxybutyric acid	2.63675	CID 10V CES 15V
4-Imidazoleacetic acid hydrochloride	2.39268	CID 10V CES 15V
Aniline-2-sulfonic acid	2.65121	CID 10V CES 15V
L-Rhamnose monohydrate	3.06078	CID 10V CES 15V
3-Ureidopropionic acid	2.78812	CID 10V CES 15V
5-Aminovaleric acid	3.67104	CID 10V CES 15V
L-Norleucine	2.59834	CID 10V CES 15V
Adenosine	2.12558	CID 10V CES 15V
D-(+)-Raffinose pentahydrate	0.459035	CID 10V CES 15V
Choline hydroxide solution	1.45389	CID 10V CES 15V
Methyl 4-aminobutyrate hydrochloride	3.16318	CID 10V CES 15V
N-Formyl-L-methionine	3.87167	CID 10V CES 15V
D-(+)-Galacturonic acid monohydrate	1.967	CID 10V CES 15V
Adenosine 3',5'-cyclic monophosphate	1.5523	CID 10V CES 15V
L-Methionine sulfoximine	4.0036	CID 10V CES 15V
cis-4-Hydroxy-D-proline	2.52167	CID 10V CES 15V
N1-Acetylspermine trihydrochloride	2.99419	CID 10V CES 15V
3-Methylhistamine dihydrochloride	3.15096	CID 10V CES 15V
Biliverdin hydrochloride	0.206399	CID 10V CES 15V
DL-5-Hydroxylysine hydrochloride	4.04527	CID 10V CES 15V
Acetylcholine chloride	2.48707	CID 10V CES 15V
5-Hydroxy-L-tryptophan	3.36877	CID 10V CES 15V
D-Alanine	0.138893	CID 10V CES 15V
Guanidinosuccinic acid	2.95952	CID 10V CES 15V
L-allo-Threonine	2.90498	CID 10V CES 15V
DL-2,3-Diaminopropionic acid monohydrochloride	2.46663	CID 10V CES 15V
Trigonelline hydrochloride	2.78093	CID 10V CES 15V
Cadaverine dihydrochloride	2.26462	CID 10V CES 15V
Stachyose hydrate from Stachys tuberifera	0.252919	CID 10V CES 15V
3-Methylglutaric acid	2.49735	CID 10V CES 15V
Potassium sorbate	3.11388	CID 10V CES 15V
D-(+)-Galactosamine hydrochloride	4.56006	CID 10V CES 15V
4-Hydroxy-L-phenylglycine	2.01074	CID 10V CES 15V
N-Acetyl-DL-serine	3.43961	CID 10V CES 15V
Melatonin	3.24979	CID 10V CES 15V
Maleic acid	1.52898	CID 10V CES 15V
Gluconolactone	3.9799	CID 10V CES 15V
4-Hydroxybenzoic acid	3.02141	CID 10V CES 15V
Tyramine	2.91986	CID 10V CES 15V
Hydrocortisone	2.81765	CID 10V CES 15V
Trimethylamine hydrochloride	0.13674	CID 10V CES 15V
Glutaric acid	1.52552	CID 10V CES 15V
3-Indoleacetic acid	1.57399	CID 10V CES 15V
Caffeic acid	3.44665	CID 10V CES 15V
Tryptamine	2.06166	CID 10V CES 15V
2-Amino-1-phenylethanol	2.75905	CID 10V CES 15V
Sodium glycochenodeoxycholate	3.39732	CID 10V CES 15V
N-Acetyl-L-phenylalanine	3.47669	CID 10V CES 15V
L-Tryptophanamide hydrochloride	3.603	CID 10V CES 15V
2,3-Dihydroxybenzoic acid	2.98521	CID 10V CES 15V
3-(2-Hydroxyethyl)indole	2.54311	CID 10V CES 15V
4-Hydroxy-3-methoxycinnamic acid	2.55688	CID 10V CES 15V
Glycocholic acid hydrate	2.53785	CID 10V CES 15V
2-Hydroxypyridine	2.36854	CID 10V CES 15V
3,4-Dihydroxyphenylacetic acid	2.57009	CID 10V CES 15V
Sodium benzoate	2.33578	CID 10V CES 15V
3-amino-5-hydroxybenzoic acid	3.26822	CID 10V CES 15V
3,4-Dihydroxybenzoic acid	3.07278	CID 10V CES 15V
10-Hydroxydecanoic acid	4.12535	CID 10V CES 15V
4-Hydroxybenzaldehyde	3.04194	CID 10V CES 15V
Dl-5-(1,2-dithiolan-3-yl)valeramide	3.96894	CID 10V CES 15V
Serotonin creatinine sulfate monohydrate	2.27967	CID 10V CES 15V
Indole-3-acetamide	2.26335	CID 10V CES 15V
Hippuric acid	2.53052	CID 10V CES 15V
3-Amino-4-hydroxybenzoic acid	3.00327	CID 10V CES 15V
3-(2-Hydroxyphenyl)propionic acid	2.79653	CID 10V CES 15V
3-Methoxytyramine hydrochloride	3.39927	CID 10V CES 15V
Quinaldic acid	2.72571	CID 10V CES 15V
Serotonin hydrochloride	2.89781	CID 10V CES 15V
4-Aminobenzoic acid	3.48052	CID 10V CES 15V
2-Aminophenol	2.28801	CID 10V CES 15V
Pimelic acid	2.29891	CID 10V CES 15V
D-(+)-Mannose	0.489829	CID 10V CES 15V
D-(+)-Xylose	2.87473	CID 10V CES 15V
Sucrose	0.771691	CID 10V CES 15V
Anthranilic acid	2.59604	CID 10V CES 15V
D-(-)-Fructose	1.11414	CID 10V CES 15V
L-(-)-Sorbose	2.48362	CID 10V CES 15V
Xylitol	0.897346	CID 10V CES 15V
Adonitol	1.8682	CID 10V CES 15V
myo-Inositol	4.19598	CID 10V CES 15V
D-(+)-Cellobiose	0.168882	CID 10V CES 15V
D-(-)-Lyxose	3.70237	CID 10V CES 15V
?-Valerolactone	3.08725	CID 10V CES 15V
D-(+)-Galactose	0.628419	CID 10V CES 15V
?-D-Glucose	0.918723	CID 10V CES 15V
D-Allose	1.67603	CID 10V CES 15V
Melibiose	0.23453	CID 10V CES 15V
D-Sorbitol	0.61305	CID 10V CES 15V
D-(+)-Maltose monohydrate	0.188339	CID 10V CES 15V
D-(-)-Tagatose	1.28589	CID 10V CES 15V
p-Coumaric acid	2.82662	CID 10V CES 15V
?-Estradiol	5.18655	CID 10V CES 15V
Deoxycholic acid	3.47178	CID 10V CES 15V
Dodecanoic acid	5.61351	CID 10V CES 15V
Chenodeoxycholic acid	3.40707	CID 10V CES 15V
Rosmarinic acid	1.48597	CID 10V CES 15V
Reichstein's substance S	3.03135	CID 10V CES 15V
Sodium taurolithocholate	2.29838	CID 10V CES 15V
D-erythro-Dihydrosphingosine	4.28841	CID 10V CES 15V
12-Hydroxydodecanoic acid	4.86035	CID 10V CES 15V
L-Thyroxine	0.695337	CID 10V CES 15V
5,6-Dimethylbenzimidazole	2.44695	CID 10V CES 15V
Cholic acid	2.76746	CID 10V CES 15V
Cortisone	3.18662	CID 10V CES 15V
Corticosterone	4.45121	CID 10V CES 15V
Deoxycorticosterone acetate	3.87827	CID 10V CES 15V
rac-Glycerol 1-myristate	3.81898	CID 10V CES 15V
Apigenin	5.80556	EAD 10eV CID 10V
Cyanidin chloride	6.11845	EAD 10eV CID 10V
Daidzein	5.85651	EAD 10eV CID 10V
Eriodictyol	5.77494	EAD 10eV CID 10V
Flavanone	5.54755	EAD 10eV CID 10V
Genistein	6.16541	EAD 10eV CID 10V
Isorhamnetin	6.21005	EAD 10eV CID 10V
Kaempferol	6.19466	EAD 10eV CID 10V
Kaempferide	6.20151	EAD 10eV CID 10V
Luteolin	5.76101	EAD 10eV CID 10V
Malvidin Chloride	8.11801	EAD 10eV CID 10V
Myricetin	7.1991	EAD 10eV CID 10V
Naringenin	5.65894	EAD 10eV CID 10V
Pelargonin chloride	5.5943	EAD 10eV CID 10V
Quercetin	6.19381	EAD 10eV CID 10V
Rhamnetin	6.40732	EAD 10eV CID 10V
apigenin-7-O-glucoside	5.72469	EAD 10eV CID 10V
Rhoifolin	6.08804	EAD 10eV CID 10V
Keracyanin Chloride	5.20071	EAD 10eV CID 10V
eriodictyol-7-O-glucoside	5.95447	EAD 10eV CID 10V
isorhamnetin-3-O-glucoside	6.37401	EAD 10eV CID 10V
isorhamnetin-3-O-rutinoside	6.16568	EAD 10eV CID 10V
Robinin	6.13257	EAD 10eV CID 10V
kaempferol-3-O-glucoside	6.18489	EAD 10eV CID 10V
kaempferol-3-O-rutinoside	6.31481	EAD 10eV CID 10V
kaempferol-7-O-neohesperidoside	6.16226	EAD 10eV CID 10V
Homoorientin	6.73195	EAD 10eV CID 10V
luteolin-7-O-glucoside	5.49427	EAD 10eV CID 10V
naringenin-7-O-glucoside	5.54344	EAD 10eV CID 10V
Callistephin Chloride	5.42927	EAD 10eV CID 10V
Puerarin	6.73267	EAD 10eV CID 10V
Peltatoside	6.38848	EAD 10eV CID 10V
Hyperoside	6.05966	EAD 10eV CID 10V
quercetin-3-O-beta-glucopyranoside	6.2807	EAD 10eV CID 10V
Quercetin-3-O-glucose-6''-acetate	6.2383	EAD 10eV CID 10V
Quercitrin	6.14874	EAD 10eV CID 10V
4-Coumaric acid	4.54215	EAD 10eV CID 10V
rosmarinic acid	4.50388	EAD 10eV CID 10V
Formononetin	5.8676	EAD 10eV CID 10V
(+-)-Taxifolin	6.06987	EAD 10eV CID 10V
2-Methoxycinnamic acid	4.59259	EAD 10eV CID 10V
3,4-Dimethoxycinnamic acid	5.54288	EAD 10eV CID 10V
3,5-Dimethoxycinnamic acid	5.60481	EAD 10eV CID 10V
m-Hydroxycinnamic acid	3.80236	EAD 10eV CID 10V
3-Methoxycinnamic acid	4.43112	EAD 10eV CID 10V
4-Methoxycinnamic acid	4.84154	EAD 10eV CID 10V
Hesperetin	6.10238	EAD 10eV CID 10V
Resveratrol	5.91657	EAD 10eV CID 10V
trans-3,5-Dimethoxy-4-hydroxy-cinnamaldehyde	5.95706	EAD 10eV CID 10V
cyanidin-3,5-di-O-glucoside chloride	5.36372	EAD 10eV CID 10V
Ideain chloride	5.11695	EAD 10eV CID 10V
cyanidin-3-glucoside chloride	5.10354	EAD 10eV CID 10V
malvidin-3-galactoside chloride	5.36528	EAD 10eV CID 10V
Malvin chloride	5.50306	EAD 10eV CID 10V
Oenin	5.76021	EAD 10eV CID 10V
peonidin-3-o-beta-d-glucopyranoside	5.80355	EAD 10eV CID 10V
acacetin	5.38513	EAD 10eV CID 10V
Datiscin	6.23225	EAD 10eV CID 10V
4-deoxyphloridzin	4.1859	EAD 10eV CID 10V
2',6'-Dihydroxy-4-Methoxychalcone-4'-O-Neohesperidoside	6.76565	EAD 10eV CID 10V
Diosmin	6.14202	EAD 10eV CID 10V
Flavanomarein	5.83779	EAD 10eV CID 10V
Fortunellin	6.18542	EAD 10eV CID 10V
Gossypin	6.19208	EAD 10eV CID 10V
Hesperidin	6.87235	EAD 10eV CID 10V
isosakuranetin	5.87728	EAD 10eV CID 10V
Linarin	5.91425	EAD 10eV CID 10V
luteolin-4'-O-glucoside	5.83853	EAD 10eV CID 10V
Marein	5.86396	EAD 10eV CID 10V
Maritimein	5.66902	EAD 10eV CID 10V
Neodiosmin	5.96312	EAD 10eV CID 10V
Neoeriocitrin	6.59363	EAD 10eV CID 10V
Neohesperidin	7.01959	EAD 10eV CID 10V
Neohesperidin dihydrochalcone	6.66426	EAD 10eV CID 10V
Ononin	6.09765	EAD 10eV CID 10V
Orientin	6.48291	EAD 10eV CID 10V
Phloridzin	3.97088	EAD 10eV CID 10V
Poncirin	6.79568	EAD 10eV CID 10V
Sakuranetin	6.10083	EAD 10eV CID 10V
Saponarin	6.91099	EAD 10eV CID 10V
Sissotrin	6.25735	EAD 10eV CID 10V
Spiraeoside	6.95741	EAD 10eV CID 10V
syringetin-3-O-glucoside	6.69712	EAD 10eV CID 10V
Tiliroside	6.16273	EAD 10eV CID 10V
Vitexin	6.45693	EAD 10eV CID 10V
vitexin-2''-O-rhamnoside	6.48424	EAD 10eV CID 10V
Rutin	6.27843	EAD 10eV CID 10V
(+)-Catechin hydrate	5.32475	EAD 10eV CID 10V
(+)-Epicatechin	5.64958	EAD 10eV CID 10V
(-)-Epicatechin	5.25065	EAD 10eV CID 10V
Procyanidin B2	6.44485	EAD 10eV CID 10V
Procyanidin B1	6.63496	EAD 10eV CID 10V
Kaempferol-3-O-alpha-L-rhamnoside	6.08755	EAD 10eV CID 10V
Kaempferol-7-O-alpha-L-rhamnoside	6.08067	EAD 10eV CID 10V
Kaempferol-3,7-O-bis-alpha-L-rhamnoside	6.08296	EAD 10eV CID 10V
Kaempferol-3-O-beta-D-glucoside-7-O-alpha-L-rhamnoside	6.24696	EAD 10eV CID 10V
Kaempferol-3-O-beta-D-galactoside-7-O-alpha-L-rhamnoside	6.15959	EAD 10eV CID 10V
Biochanin A	6.3837	EAD 10eV CID 10V
Liquiritigenin	5.901	EAD 10eV CID 10V
Isoliquiritigenin	5.99381	EAD 10eV CID 10V
(-)-Epigallocatechin Gallate	6.29805	EAD 10eV CID 10V
Eriocitrin	6.40248	EAD 10eV CID 10V
Narirutin	6.43199	EAD 10eV CID 10V
Didymin	6.76305	EAD 10eV CID 10V
Aloe-Emodin	5.35298	EAD 10eV CID 10V
isorhamnetin-3-Galactoside-6''-Rhamnoside	6.20157	EAD 10eV CID 10V
Kaempferol-3-Glucoside-2''-Rhamnoside-7-Rhamnoside	6.10994	EAD 10eV CID 10V
Kaempferol-3-Glucoside-2''-p-coumaroyl	6.18401	EAD 10eV CID 10V
Kaempferol-3-(2''-p-coumaroyl)Glucoside-7-Glucoside	6.11988	EAD 10eV CID 10V
Kaempferol-3-Glucoside-3''-Rhamnoside	6.14937	EAD 10eV CID 10V
Kaempferol-3-Rhamnoside-4''-Rhamnoside-7-Rhamnoside	6.12244	EAD 10eV CID 10V
Kaempferol-3-O-alpha-L-arabinoside	5.86376	EAD 10eV CID 10V
Kaempferol-3-Glucuronide	5.95224	EAD 10eV CID 10V
Myricetin-3-Galactoside	6.01688	EAD 10eV CID 10V
Myricetin-3-Xyloside	6.03439	EAD 10eV CID 10V
Quercetin-3-Arabinoside	5.99817	EAD 10eV CID 10V
Quercetin-3-Glucuronide	5.77706	EAD 10eV CID 10V
cyanidin-3-O-rhamnoside chloride	5.04661	EAD 10eV CID 10V
Quercetin-3-D-xyloside	6.01168	EAD 10eV CID 10V
Procyanidin C1	6.85176	EAD 10eV CID 10V
Peonidin	5.76357	EAD 10eV CID 10V
Delphinidin	6.12645	EAD 10eV CID 10V
Petunidin	6.01296	EAD 10eV CID 10V
Cyanidin-3-O-alpha-arabinopyranoside	5.04839	EAD 10eV CID 10V
Peonidin-3-O-beta-galactopyranoside	5.50179	EAD 10eV CID 10V
Peonidin-3-O-alpha-arabinopyranoside	5.42047	EAD 10eV CID 10V
Delphinidin-3-O-beta-glucopyranoside	6.54792	EAD 10eV CID 10V
Petunidin-3-O-beta-glucopyranoside	6.74054	EAD 10eV CID 10V
Quercetin-3,4'-O-di-beta-glucopyranoside	6.19624	EAD 10eV CID 10V
Cyanidin-3-O-(2''-O-beta-xylopyranosyl-beta-glucopyranoside)	5.22229	EAD 10eV CID 10V
Cyanidin-3-O-(2''-O-beta-glucopyranosyl-beta-glucopyranoside)	5.19843	EAD 10eV CID 10V
Peonidin-3,5-O-di-beta-glucopyranoside	5.47076	EAD 10eV CID 10V
Delphinidin-3-O-(2''-O-beta-xylopyranosyl-beta-glucopyranoside)	4.74708	EAD 10eV CID 10V
Cyanidin-3-O-(2''-O-beta-xylopyranosyl-beta-glucopyranoside)-5-O-beta-glucopyranoside	5.09096	EAD 10eV CID 10V
Cyanidin-3-O-(6''-O-(E-p-coum)-2''-O-(beta-xylopyranosyl)-beta-glucopyranoside)-5-O-beta-glucopyranoside trifluoroacetate salt	5.71336	EAD 10eV CID 10V
Scopoletin	4.62294	EAD 10eV CID 10V
Daphnetin	4.48383	EAD 10eV CID 10V
6,7-Dihydroxycoumarin	4.43424	EAD 10eV CID 10V
Esculin sesquihydrate	5.09334	EAD 10eV CID 10V
cis-Cinnamic acid	3.98041	EAD 10eV CID 10V
Flavone	4.95067	EAD 10eV CID 10V
2'-Hydroxyflavanone	5.2543	EAD 10eV CID 10V
6-Hydroxyflavanone	5.67779	EAD 10eV CID 10V
Hirsutine	6.47733	EAD 10eV CID 10V
Hirsuteine	6.77961	EAD 10eV CID 10V
Pteropodine	6.35354	EAD 10eV CID 10V
Isopteropodine	6.48215	EAD 10eV CID 10V
Formosanine	6.18218	EAD 10eV CID 10V
Isoformosanine ? HCl	6.19459	EAD 10eV CID 10V
Rhynchophylline	6.41113	EAD 10eV CID 10V
Isorhynchophylline	6.3913	EAD 10eV CID 10V
Mitraphylline	6.21336	EAD 10eV CID 10V
5(S)-5-carboxystrictosidine	7.22756	EAD 10eV CID 10V
Tubotaiwine	6.16948	EAD 10eV CID 10V
19S-Methoxytubotaiwine	6.57486	EAD 10eV CID 10V
Kopsinine	6.24356	EAD 10eV CID 10V
Kopsinoline	6.04226	EAD 10eV CID 10V
11,12-Methylenedioxykopsinaline	6.3521	EAD 10eV CID 10V
Lyalosidic acid	6.15133	EAD 10eV CID 10V
Tabersonine	6.47579	EAD 10eV CID 10V
14,15-Dehydro-16-epi-vincamine	6.56486	EAD 10eV CID 10V
7alpha-Voacangine hydroxyindolenine	6.64639	EAD 10eV CID 10V
Voacristine	6.61164	EAD 10eV CID 10V
Voacamine(Pure)	7.31431	EAD 10eV CID 10V
Subsessiline	7.22281	EAD 10eV CID 10V
Gardneramine	7.10557	EAD 10eV CID 10V
Gardnutine	6.42541	EAD 10eV CID 10V
Gardnerine	6.18144	EAD 10eV CID 10V
Hydroxygardnutine	6.52431	EAD 10eV CID 10V
Koumidine	6.06425	EAD 10eV CID 10V
Koumine	6.40152	EAD 10eV CID 10V
Gelsenicine	6.45286	EAD 10eV CID 10V
Gelsemine	6.43446	EAD 10eV CID 10V
Gelsevirine ? HCl	6.65649	EAD 10eV CID 10V
Humantenine ? HCl	6.49816	EAD 10eV CID 10V
Sempervirine	4.2081	EAD 10eV CID 10V
Calycanthine	6.19954	EAD 10eV CID 10V
4-Hydroxy-3-methoxycinnamaldehyde	5.35126	EAD 10eV CID 10V
4-Hydroxy-3-methoxycinnamic acid	5.276	EAD 10eV CID 10V
Chalcone	4.91733	EAD 10eV CID 10V
Sinapyl alcohol	5.27293	EAD 10eV CID 10V
Sinapic acid	5.70397	EAD 10eV CID 10V
Caffeic acid	4.5303	EAD 10eV CID 10V
Apigenin-6-C-glucoside	6.36997	EAD 10eV CID 10V
Apigenin-6-C-pentopyranoside-8-C-hexopyranoside	7.28998	EAD 10eV CID 10V
Luteolin-6-C-hexopyranoside	6.53904	EAD 10eV CID 10V
Apigenin-6-C-hexopyranoside-8-C-hexopyranoside	7.11273	EAD 10eV CID 10V
Apigenin-6-C-hexopyranoside-8-C-pentopyranoside	7.25702	EAD 10eV CID 10V
Luteolin-6-C-hexopyranoside-8-C-hexopyranoside	7.26309	EAD 10eV CID 10V
Chrysin	5.24208	EAD 10eV CID 10V
Kaempferol 3-O-sophoroside	5.90153	EAD 10eV CID 10V
sinigrin	4.83523	EAD 10eV CID 10V
4-methylthiobutyl glucosinolate	4.99167	EAD 10eV CID 10V
4-methylsulfinylbutyl glucosinolate	5.4624	EAD 10eV CID 10V
Butenyl glucosinolate	7.86474	EAD 10eV CID 10V
R-2-hydroxy-3-butenyl glucosinolate	7.39372	EAD 10eV CID 10V
(2S)-2-Hydroxybut-3-enylglucosinolate	7.12838	EAD 10eV CID 10V
3-(Methylsulfinyl)propylglucosinolate	4.68097	EAD 10eV CID 10V
4-(Methylsulfinyl)but-3-enylglucosinolate	7.21229	EAD 10eV CID 10V
Benzylglucosinolate	5.42464	EAD 10eV CID 10V
Gluconasturtiin	5.83096	EAD 10eV CID 10V
p-Hydroxybenzylglucosinolate	5.33141	EAD 10eV CID 10V
(2R)-2-Hydroxy-2-phenethylglucosinolate	5.211	EAD 10eV CID 10V
L-Sulforaphane	4.61675	EAD 10eV CID 10V
1-Isothiocyanato-8-(methylsulfenyl)-octane	5.82755	EAD 10eV CID 10V
1-Isothiocyanato-6-(methylsulfenyl)-hexane	5.48493	EAD 10eV CID 10V
1-Isothiocyanato-7-(methylsulfinyl)-heptane	5.4364	EAD 10eV CID 10V
1-Isothiocyanato-6-(methylsulfinyl)-hexane	5.23377	EAD 10eV CID 10V
1-Isothiocyanato-9-(methylsulfinyl)-nonane	5.6483	EAD 10eV CID 10V
1-Isothiocyanato-8-(methylsulfinyl)-octane	5.40274	EAD 10eV CID 10V
1-Isothiocyanato-6-(methylsulfonyl)-hexane	4.3704	EAD 10eV CID 10V
1-Isothiocyanato-9-(methylsulfenyl)-nonane	4.89976	EAD 10eV CID 10V
1-Isothiocyanato-7-(methylsulfenyl)-heptane	5.02583	EAD 10eV CID 10V
S-Sulforaphene	4.63405	EAD 10eV CID 10V
EleutherosideB	6.83072	EAD 10eV CID 10V
D,L-sulforaphane	4.7364	EAD 10eV CID 10V
Glucocheirolin(potassium salt hydrate)	4.8268	EAD 10eV CID 10V
Glucobarbarin(potassium salt hydrate)	5.40383	EAD 10eV CID 10V
Emetine dihydrochloride	6.421	EAD 10eV CID 10V
Kainic acid	5.13438	EAD 10eV CID 10V
Aristolochic acid C	6.15236	EAD 10eV CID 10V
O-Methyldomesticine	5.72642	EAD 10eV CID 10V
Aconitine	4.82255	EAD 10eV CID 10V
Palmatine chloride	5.00582	EAD 10eV CID 10V
Hyoscyamine hydrochloride	4.50483	EAD 10eV CID 10V
Speciophylline(Uncarine D)	6.40161	EAD 10eV CID 10V
Speciofiline (Uncarine F)	6.28014	EAD 10eV CID 10V
Cephaeline	6.33298	EAD 10eV CID 10V
Amygdalin	5.09307	EAD 10eV CID 10V
Carbazochrome sodium sulfonate trihydrate	5.11167	EAD 10eV CID 10V
Dehydrocorydaline nitrate	5.15845	EAD 10eV CID 10V
Evodiamine	5.47691	EAD 10eV CID 10V
Hypaconitine	5.86384	EAD 10eV CID 10V
Sinomenine	6.42292	EAD 10eV CID 10V
Strychnine nitrate	6.70859	EAD 10eV CID 10V
Harmalol hydrochloride dihydrate	4.89695	EAD 10eV CID 10V
Hordenine sulfate	3.41756	EAD 10eV CID 10V
Isomajdine	6.89773	EAD 10eV CID 10V
Pilocarpine hydrochloride	4.86399	EAD 10eV CID 10V
Viridiflorine	4.21622	EAD 10eV CID 10V
Iso-gamma-fagarine	4.84554	EAD 10eV CID 10V
Lycoctonine	6.67596	EAD 10eV CID 10V
Thalsimine	5.81576	EAD 10eV CID 10V
Ormosanine	5.65871	EAD 10eV CID 10V
Puberanidine	6.93036	EAD 10eV CID 10V
Vincanidine	6.79251	EAD 10eV CID 10V
Coralyne chloride hydrate	4.7562	EAD 10eV CID 10V
Cyclo-prolylglycine	3.70576	EAD 10eV CID 10V
Anabasine hydrochloride	4.93597	EAD 10eV CID 10V
Trachelanthine	5.00169	EAD 10eV CID 10V
Isotalatizidine	5.97892	EAD 10eV CID 10V
Eserine	5.01415	EAD 10eV CID 10V
CAMPTOTHECIN, 9-NITRO-20(S)-(RG)	6.29573	EAD 10eV CID 10V
CATHARANTHINE(RG)	6.05581	EAD 10eV CID 10V
CHACONINE, ALPHA-(SH)	5.70108	EAD 10eV CID 10V
CHELIDONINE, (+)-(RG)	6.22052	EAD 10eV CID 10V
CORYDALINE, (+)-(RG)	5.7346	EAD 10eV CID 10V
CORYNANTHINE(RAUHIMBINE)(RG)	5.88769	EAD 10eV CID 10V
DI-INDOYLMETHANE, 3,3'-(RG)	4.6697	EAD 10eV CID 10V
ELLIPTICINE(RG)	3.71872	EAD 10eV CID 10V
GRAMINE(RG)	4.22794	EAD 10eV CID 10V
HARMANE(SH)	4.15375	EAD 10eV CID 10V
HARMINE HCL(SH)	3.97609	EAD 10eV CID 10V
HUPERZINE A(P)	5.89047	EAD 10eV CID 10V
HYDRASTINE, (-)-B-(AHP)	6.28178	EAD 10eV CID 10V
HYDROXYMITRAGYNINE, 7-(RG) (Please Call)	6.59469	EAD 10eV CID 10V
HYDROXYTROPINONE,6-(RG)	4.16062	EAD 10eV CID 10V
ARISTOLOCHIC ACID B(P)	5.53069	EAD 10eV CID 10V
ATROPINE SULFATE(P)	4.37679	EAD 10eV CID 10V
MATRINE(P)	5.28084	EAD 10eV CID 10V
MITRAGYNINE(SH)	6.49187	EAD 10eV CID 10V
NEOCUPROINE HYDROCHLORIDE(RG)	3.91768	EAD 10eV CID 10V
PAPAVERINE HCL(RG)	5.62404	EAD 10eV CID 10V
RETRORSINE(SH)	5.94907	EAD 10eV CID 10V
VASICINE HCL(SH)	4.63254	EAD 10eV CID 10V
VASICINONE(P)	4.6756	EAD 10eV CID 10V
YOHIMBIC ACID(RG)	5.34996	EAD 10eV CID 10V
CYTISINE(LABURNIN)(P)	4.6736	EAD 10eV CID 10V
L-Oxonoreleagnine	4.89234	EAD 10eV CID 10V
Ajmaline	6.22556	EAD 10eV CID 10V
Anabasamine trihydrochloride	5.48432	EAD 10eV CID 10V
Thalsimidine	6.19143	EAD 10eV CID 10V
Boldine hydrochloride	5.74866	EAD 10eV CID 10V
Deoxyvasicinone	4.82969	EAD 10eV CID 10V
Isohernandezine hydrate	6.5761	EAD 10eV CID 10V
Cinchonine	6.36883	EAD 10eV CID 10V
Rinderine	4.41585	EAD 10eV CID 10V
Petiline	5.5512	EAD 10eV CID 10V
Germbudine	6.26488	EAD 10eV CID 10V
Speciosine	6.79427	EAD 10eV CID 10V
12-(3-hydroxyethyl)cytisine	5.34035	EAD 10eV CID 10V
Guan-fu base Y	6.20748	EAD 10eV CID 10V
Dehydrosalsolidine	4.8048	EAD 10eV CID 10V
Germinaline	6.17688	EAD 10eV CID 10V
Isocorydine hydrochloride	5.96561	EAD 10eV CID 10V
O-Acetylsolasodine	6.31515	EAD 10eV CID 10V
12-Cytisineacetamide	5.17188	EAD 10eV CID 10V
Karakoline hydrochloride	5.7658	EAD 10eV CID 10V
Isoreserpin	6.5335	EAD 10eV CID 10V
Convolidine	4.20377	EAD 10eV CID 10V
Anthranoyllycoctonine	6.62203	EAD 10eV CID 10V
Desoxypeganine hydrochloride	4.20596	EAD 10eV CID 10V
Lobeline hemisulfate	5.18924	EAD 10eV CID 10V
Sparteine sulfate	4.5952	EAD 10eV CID 10V
Hydrocotarnine	4.96372	EAD 10eV CID 10V
Hetisine hydrochloride	5.81519	EAD 10eV CID 10V
Napelline	6.29165	EAD 10eV CID 10V
Anagyrine	4.77976	EAD 10eV CID 10V
Acetylaconitine	5.5526	EAD 10eV CID 10V
Remerine hydrochloride	5.08901	EAD 10eV CID 10V
Pseudojervine	6.66303	EAD 10eV CID 10V
Cyclo(proline-leucine)	4.82418	EAD 10eV CID 10V
Laudanosine	6.01525	EAD 10eV CID 10V
Ethylbeta-carboline	4.11999	EAD 10eV CID 10V
Heliamine hydrochloride	4.76699	EAD 10eV CID 10V
4-Aminoantipyrin	5.18889	EAD 10eV CID 10V
Arecoline hydrobromide	3.42163	EAD 10eV CID 10V
Harman hydrochloride	4.38295	EAD 10eV CID 10V
Betonicine	3.26895	EAD 10eV CID 10V
(+)-Chelidonine hydrochloride	6.30898	EAD 10eV CID 10V
DL-Coniine hydrochloride	2.69414	EAD 10eV CID 10V
Conessine	4.71229	EAD 10eV CID 10V
Convolvamine hydrochloride	4.73251	EAD 10eV CID 10V
Ethylrhoeagenine	6.59374	EAD 10eV CID 10V
(-)-Eburnamonine	6.02598	EAD 10eV CID 10V
Protopine hydrochloride	6.40833	EAD 10eV CID 10V
Harmine	4.39565	EAD 10eV CID 10V
Harmol hydrochloride	4.64202	EAD 10eV CID 10V
Homatropine	4.54195	EAD 10eV CID 10V
Pseudopelletierine hydrochloride	3.29877	EAD 10eV CID 10V
Norharman	3.81936	EAD 10eV CID 10V
Procaine hydrochloride	4.45576	EAD 10eV CID 10V
Piperine	5.53703	EAD 10eV CID 10V
Piperlongumine	5.84339	EAD 10eV CID 10V
Pseudopelletierine	3.31036	EAD 10eV CID 10V
Quinidine	6.63039	EAD 10eV CID 10V
Quinine	6.50331	EAD 10eV CID 10V
Rauwolscine hydrochloride	6.53172	EAD 10eV CID 10V
Reserpic acid hydrochloride	6.8761	EAD 10eV CID 10V
Rhoeadine	6.5812	EAD 10eV CID 10V
Skatole	2.78424	EAD 10eV CID 10V
alpha-Solanine	6.41133	EAD 10eV CID 10V
Stachydrine hydrochloride	2.49654	EAD 10eV CID 10V
Syrosingopine	7.08256	EAD 10eV CID 10V
Tetrahydroalstonine	6.46135	EAD 10eV CID 10V
(S,S)-(+)-Tetrandrine	6.85161	EAD 10eV CID 10V
Tropine	2.91725	EAD 10eV CID 10V
Vincamine	6.61595	EAD 10eV CID 10V
ARCTIGENIN(P)	6.31757	EAD 10eV CID 10V
ETOPOSIDE(RG)	6.21306	EAD 10eV CID 10V
GOMISIN C(SCHISANTHERIN A)(P)	7.10799	EAD 10eV CID 10V
JUSMICRANTHIN ETHYL ETHER(SH)	5.61153	EAD 10eV CID 10V
JUSTICIDIN G(SH)	6.19091	EAD 10eV CID 10V
PHYLLANTHIN(P)	6.35619	EAD 10eV CID 10V
SECO-ISOLARICIRESINOL DIGLUCOSIDE(SDG)(P)	6.15073	EAD 10eV CID 10V
SESAMOLIN(SH)	6.32342	EAD 10eV CID 10V
SCHISANDRIN A(DEOXYSCHISANDRIN)(P)	6.97081	EAD 10eV CID 10V
SCHISANDRIN, gamma-(Wuweizisu B)(AHP)	7.1367	EAD 10eV CID 10V
WUWEIZISU C(RG)	7.06263	EAD 10eV CID 10V
Hypophyllantin	6.3438	EAD 10eV CID 10V
(-)-Podophyllotoxin	6.90642	EAD 10eV CID 10V
[6]-Gingerol	5.42749	EAD 10eV CID 10V
Atractylenolide III	6.12279	EAD 10eV CID 10V
Osthole	5.75434	EAD 10eV CID 10V
Geniposide	4.93518	EAD 10eV CID 10V
Gentiopicroside	5.32462	EAD 10eV CID 10V
Paeoniflorin	5.38403	EAD 10eV CID 10V
Paeonol	4.55171	EAD 10eV CID 10V
Bergenin	6.58908	EAD 10eV CID 10V
Magnolol	6.04462	EAD 10eV CID 10V
Loganin	5.35606	EAD 10eV CID 10V
Isofraxidin	5.63005	EAD 10eV CID 10V
Wogonin	5.5252	EAD 10eV CID 10V
Cinobufagin	7.48551	EAD 10eV CID 10V
Baicalein	5.2372	EAD 10eV CID 10V
Bufalin	7.19885	EAD 10eV CID 10V
Honokiol	6.16634	EAD 10eV CID 10V
Liquiritin	5.83051	EAD 10eV CID 10V
Resibufogenin	7.2661	EAD 10eV CID 10V
Quercetin 3-O-[2''-O-b-D-glucopyranosyl]-a-L-rhamnopyranoside	6.1792	EAD 10eV CID 10V
Quercetin 3-O-[2''-O-(6'''-O-p-coumaroyl)-b-D-glucopyranosyl]-a-L-rhamnopyranoside	6.45739	EAD 10eV CID 10V
Icariin	6.7137	EAD 10eV CID 10V
Ginsenoside-Rg1	6.54593	EAD 10eV CID 10V
Saikosaponin a	7.33018	EAD 10eV CID 10V
Saikosaponin b2	7.24873	EAD 10eV CID 10V
Schizandrin	7.08451	EAD 10eV CID 10V
Swertiamarin	5.86079	EAD 10eV CID 10V
Sennoside B	5.13829	EAD 10eV CID 10V
Chikusetsusaponin IV	6.69524	EAD 10eV CID 10V
Naringin	6.50188	EAD 10eV CID 10V
Barbaloin?	6.81089	EAD 10eV CID 10V
Cyanidin 3-(2G-glucosylrutinoside) chloride	5.4148	EAD 10eV CID 10V
Petunidin 3-galactoside chloride	5.12315	EAD 10eV CID 10V
Silychrystin	7.19933	EAD 10eV CID 10V
Plantaginin	4.65228	EAD 10eV CID 10V
Tectorigenin	5.99767	EAD 10eV CID 10V
Cynarin	4.93851	EAD 10eV CID 10V
Ginkgolide B	6.46984	EAD 10eV CID 10V
Ginkgolide C	5.61742	EAD 10eV CID 10V
Withanone	7.08982	EAD 10eV CID 10V
Ginsenoside Rb1	6.26595	EAD 10eV CID 10V
Ginsenoside Rb2	6.76679	EAD 10eV CID 10V
Ginsenoside R?	6.92921	EAD 10eV CID 10V
Ginsenoside R?	6.42065	EAD 10eV CID 10V
Ginsenoside Ro	6.96392	EAD 10eV CID 10V
Araloside A(Chikusetsusaponin ?)	6.66816	EAD 10eV CID 10V
Corosolic acid	6.15729	EAD 10eV CID 10V
Maslinic acid	5.93314	EAD 10eV CID 10V
Asiaticoside	6.94067	EAD 10eV CID 10V
Chrysanthellin A	6.3355	EAD 10eV CID 10V
Chrysanthellin B	7.36983	EAD 10eV CID 10V
Echinocystic acid-3-O-glucoside	5.65915	EAD 10eV CID 10V
Ginsenoside Re	6.94624	EAD 10eV CID 10V
Ginsenoside Rf	6.52731	EAD 10eV CID 10V
Ginsenoside Rg2	6.79162	EAD 10eV CID 10V
Hederacoside C	6.62106	EAD 10eV CID 10V
alpha-Hederin	7.02515	EAD 10eV CID 10V
Madecassoside	6.93728	EAD 10eV CID 10V
Dihydrokaempferol	5.92528	EAD 10eV CID 10V
p-Coumaraldehyde	4.40553	EAD 10eV CID 10V
Vanillin acetate	3.96181	EAD 10eV CID 10V
3',5'-Dimethoxy-4'-hydroxyacetophenone,	4.90859	EAD 10eV CID 10V
Triacetyl resveratrol	5.80519	EAD 10eV CID 10V
E-Resveratrol Trimethyl Ether	6.46414	EAD 10eV CID 10V
a.b-Dihydroresveratrol	4.49275	EAD 10eV CID 10V
?-Viniferin	7.1147	EAD 10eV CID 10V
cis-resveratrol	5.76483	EAD 10eV CID 10V
trans-piceid	6.2062	EAD 10eV CID 10V
trans-pterostilbene	6.41075	EAD 10eV CID 10V
INDOLE-3-ACETYL-L-ALANINE (IAAla)	4.55615	EAD 10eV CID 10V
INDOLE-3-ACETYL-L-ISOLEUCINE (IAILeu)	4.81862	EAD 10eV CID 10V
INDOLE-3-ACETYL-L-LEUCINE (IALeu)	4.75991	EAD 10eV CID 10V
INDOLE-3-ACETYL-L-TRYPTOPHAN (IATrp)	5.44498	EAD 10eV CID 10V
INDOLE-3-ACETYL-L-GLUTAMIC ACID (IAGlu)	4.50971	EAD 10eV CID 10V
Luteolinidin chloride	5.26537	EAD 10eV CID 10V
LARICIRESINOL	6.12929	EAD 10eV CID 10V
Matairesinol	6.21426	EAD 10eV CID 10V
Secoisolariciresinol	6.14041	EAD 10eV CID 10V
Pinoresinol	7.01931	EAD 10eV CID 10V
Licoricesaponin G2 (24-Hydroxyglycyrrhizin)	7.11442	EAD 10eV CID 10V
Licoricesaponin H2 (Liquiritinic acid diglucoside)	6.89425	EAD 10eV CID 10V
Soyasaponin??SoyasaponinBb?	7.34923	EAD 10eV CID 10V
Soyasaponin??SoyasaponinBa?	7.22125	EAD 10eV CID 10V
GINSENOSIDE Rb3(P)	6.64656	EAD 10eV CID 10V
GINSENOSIDE Rh1(P)	6.29012	EAD 10eV CID 10V
GINSENOSIDE Rh2 (S-FORM)(P)	6.55449	EAD 10eV CID 10V
GINSENOSIDE F2(AS)	6.3329	EAD 10eV CID 10V
GINSENOSIDE F3(AS)	7.05031	EAD 10eV CID 10V
GINSENOSIDE Rg3(S-FORM)(P)	7.11461	EAD 10eV CID 10V
GINSENOSIDE COMPOUND K(P)	5.8198	EAD 10eV CID 10V
GINSENOSIDE F1(P)	6.09682	EAD 10eV CID 10V
GINSENOSIDE Rg3(R-FORM)(P)	6.9734	EAD 10eV CID 10V
GINSENOSIDE Rh1(AS)	6.14277	EAD 10eV CID 10V
GINSENOSIDE Rg6(RG)	6.65452	EAD 10eV CID 10V
GINSENOSIDE Rg5(AS)	7.16566	EAD 10eV CID 10V
SAIKOSAPONIN C(P)	7.20337	EAD 10eV CID 10V
SAIKOSAPONIN D(P)	7.23634	EAD 10eV CID 10V
DIGITONIN(RG)	6.24899	EAD 10eV CID 10V
?-Solanine	6.25057	EAD 10eV CID 10V
Soyasapogenol A	6.79415	EAD 10eV CID 10V
ARCTIIN	5.52382	EAD 10eV CID 10V
ELEUTHEROSIDE E	6.02442	EAD 10eV CID 10V
HYPOPHYLLANTHIN	6.43395	EAD 10eV CID 10V
PHILLYRIN	6.95474	EAD 10eV CID 10V
EPISESAMIN	6.55225	EAD 10eV CID 10V
ENTEROLACTONE	5.77236	EAD 10eV CID 10V
LIGNAN J1	6.2835	EAD 10eV CID 10V
SCHISANDRIN(SCHISANDROL A)	7.18991	EAD 10eV CID 10V
SCHISANDROL B(GOMISIN A)	7.12143	EAD 10eV CID 10V
Cytidine	4.37931	EAD 10eV CID 10V
L-Serine	2.11497	EAD 10eV CID 10V
L-Glutamine	3.31216	EAD 10eV CID 10V
Hypotaurine	1.50704	EAD 10eV CID 10V
L-Threonine	2.97988	EAD 10eV CID 10V
Purine	2.87361	EAD 10eV CID 10V
N-Acetylneuraminic acid	6.13991	EAD 10eV CID 10V
D-Aspartic acid	2.77087	EAD 10eV CID 10V
L-Glutamic acid	2.63317	EAD 10eV CID 10V
L-Ascorbic acid	4.47863	EAD 10eV CID 10V
4-Hydroxyphenylacetic acid	4.09542	EAD 10eV CID 10V
L-Citrulline	4.04486	EAD 10eV CID 10V
Taurine	1.47008	EAD 10eV CID 10V
Nicotinic acid	3.3551	EAD 10eV CID 10V
Inosine	4.56617	EAD 10eV CID 10V
?-Aminobutyric acid	2.26132	EAD 10eV CID 10V
Cytosine	2.52785	EAD 10eV CID 10V
L-Isoleucine	2.84595	EAD 10eV CID 10V
Thymidine	4.42513	EAD 10eV CID 10V
N-Acetyl-D-glucosamine	4.49244	EAD 10eV CID 10V
Sarcosine	0.241709	EAD 10eV CID 10V
(-) Quinic acid	4.00965	EAD 10eV CID 10V
L-Dihydroorotic acid	3.54666	EAD 10eV CID 10V
Pipecolinic acid	2.1193	EAD 10eV CID 10V
Glycine	0.209418	EAD 10eV CID 10V
L-Methionine	3.96836	EAD 10eV CID 10V
L-Phenylalanine	4.3217	EAD 10eV CID 10V
Creatine	2.48504	EAD 10eV CID 10V
L-Proline	1.9201	EAD 10eV CID 10V
Uridine	4.3549	EAD 10eV CID 10V
Fructose 1,6-Bisphosphate tetra(cyclohexylammonium) salt	6.7567	EAD 10eV CID 10V
L-Carnosine	5.1131	EAD 10eV CID 10V
Nicotinamide	3.15229	EAD 10eV CID 10V
Dihydrouracil	2.20671	EAD 10eV CID 10V
L-Lysine	3.25782	EAD 10eV CID 10V
L-Tyrosine	4.67976	EAD 10eV CID 10V
L-Asparagine	3.21679	EAD 10eV CID 10V
L-Valine	2.34638	EAD 10eV CID 10V
L-Homoserine	2.80844	EAD 10eV CID 10V
Pyridoxine	4.26445	EAD 10eV CID 10V
2,6-Diaminopimelic acid	5.04688	EAD 10eV CID 10V
DL-2-Aminoadipic acid	3.94678	EAD 10eV CID 10V
2'-Deoxycytidine	3.98066	EAD 10eV CID 10V
Folic acid	5.18749	EAD 10eV CID 10V
Thiourea	0.537128	EAD 10eV CID 10V
Diethanolamine	1.77335	EAD 10eV CID 10V
DL-3-Aminoisobutyric acid	1.58877	EAD 10eV CID 10V
Cys-Gly	4.90022	EAD 10eV CID 10V
Creatinine	2.32705	EAD 10eV CID 10V
N-Acetyl-D-mannosamine	5.0493	EAD 10eV CID 10V
Allantoin	3.75847	EAD 10eV CID 10V
D-(+)-Glucuronic acid ?-lactone	5.93743	EAD 10eV CID 10V
Bis(3-aminopropyl)amine	4.7397	EAD 10eV CID 10V
DL-Homocysteine	4.17677	EAD 10eV CID 10V
Theophylline	4.37601	EAD 10eV CID 10V
DL-Leucine	2.46995	EAD 10eV CID 10V
D-(+)-Trehalose dihydrate	4.6162	EAD 10eV CID 10V
Betaine	1.75809	EAD 10eV CID 10V
D-Tryptophan	4.87848	EAD 10eV CID 10V
(R)-(+)-2-Pyrrolidone-5-carboxylic acid	2.76291	EAD 10eV CID 10V
4-Pyridoxic acid	4.48707	EAD 10eV CID 10V
Seleno-DL-methionine	4.68344	EAD 10eV CID 10V
D-(+)-Glucosamine hydrochloride	3.50739	EAD 10eV CID 10V
2-Deoxy-D-glucose	3.04323	EAD 10eV CID 10V
1-Methyl-L-histidine	4.0475	EAD 10eV CID 10V
Dulcitol	4.13029	EAD 10eV CID 10V
Dopamine hydrochloride	4.36604	EAD 10eV CID 10V
Methylguanidine hydrochloride	0.977632	EAD 10eV CID 10V
Caffeine	4.55875	EAD 10eV CID 10V
D-Glucuronic acid sodium salt monohydrate	2.90309	EAD 10eV CID 10V
1-Methyladenosine	4.81914	EAD 10eV CID 10V
2'-Deoxyuridine	4.20857	EAD 10eV CID 10V
trans-4-Hydroxy-L-proline	2.52065	EAD 10eV CID 10V
L-Kynurenine	5.09072	EAD 10eV CID 10V
4-ACETAMIDOBUTYRIC ACID	3.10402	EAD 10eV CID 10V
2-Picolinic acid	2.6427	EAD 10eV CID 10V
L-Arginine monohydrochloride	4.21499	EAD 10eV CID 10V
1,4-Diaminobutane	1.73772	EAD 10eV CID 10V
L-Lysine monohydrochloride	3.30196	EAD 10eV CID 10V
1,3-Diaminopropane	1.21145	EAD 10eV CID 10V
1-Aminocyclopropanecarboxylic acid	1.61011	EAD 10eV CID 10V
Glutaryl-L-carnitine lithium salt	4.6104	EAD 10eV CID 10V
L-Norvaline	1.80651	EAD 10eV CID 10V
3-Hydroxy-3-methylglutaric acid	2.82456	EAD 10eV CID 10V
DL-Noradrenaline hydrochloride	4.85008	EAD 10eV CID 10V
N?-Acetyl-L-asparagine	3.73996	EAD 10eV CID 10V
Theobromine	4.78898	EAD 10eV CID 10V
L-(-)-Fucose	2.02739	EAD 10eV CID 10V
L-Homocystine	4.19122	EAD 10eV CID 10V
N-Methyl-L-glutamic acid	3.61533	EAD 10eV CID 10V
D-Ornithine monohydrochloride	2.73859	EAD 10eV CID 10V
N-Methyl-D-aspartic acid	3.11627	EAD 10eV CID 10V
L-Histidine monohydrochloride monohydrate	3.54589	EAD 10eV CID 10V
Agmatine sulfate salt	3.64301	EAD 10eV CID 10V
N-Acetylglycine	2.18784	EAD 10eV CID 10V
N-Acetyl-L-aspartic acid	4.11954	EAD 10eV CID 10V
Thiamine hydrochloride	4.655	EAD 10eV CID 10V
L-Cysteic acid monohydrate	2.98841	EAD 10eV CID 10V
[truncated: 4,445 more rows]
