# Supplementary material for: MS-DIAL 5 multimodal mass spectrometry data mining unveils lipidome complexities
Source: Nat Commun. 2024 Nov 28;15:9903. doi: 10.1038/s41467-024-54137-w (PMC11605090; doi:10.1038/s41467-024-54137-w)
Supplement: Supplementary file 16 — Source data [file 41467_2024_54137_MOESM16_ESM.zip › sourcedata/figure2/figure2c.xlsx]

## Sheet: lightsplash
class	lipid	result	score	type	shape
00_blank	CE 18:1	null	0	noMS2	rec
00_blank	Cer 18:1(4)(1OH,3OH)/15:0	null	0	noMS2	rec
00_blank	DG 15:0_18:1(9)	null	0	noMS2	rec
00_blank	LPC 18:1(9)/0:0	null	0	noMS2	rec
00_blank	LPE 18:1(9)/0:0	null	0	noMS2	rec
00_blank	MG 18:1	null	0	noMS2	rec
00_blank	PC 15:0/18:1(9)	null	0	noMS2	rec
00_blank	PE 15:0_18:1(9)	null	0	noMS2	rec
00_blank	PG 15:0_18:1(9)	null	0	noMS2	rec
00_blank	PI 15:0_18:1(9)	null	0	noMS2	rec
00_blank	PS 15:0_18:1(9)	null	0	noMS2	rec
00_blank	SM 18:1(4)(1OH,3OH)/18:1(9)	null	0	noMS2	rec
00_blank	TG 15:0_15:0_18:1(9)	null	0	noMS2	rec
01_x1000	CE 18:1	null	0	noMS2	rec
01_x1000	Cer 18:1(4)(1OH,3OH)/15:0	null	0	noMS2	rec
01_x1000	DG 15:0_18:1(9)	DG 15:0_18:1	1.928	MSL	circle
01_x1000	LPC 18:1(9)/0:0	null	0	noMS2	rec
01_x1000	LPE 18:1(9)/0:0	null	0	noMS2	rec
01_x1000	MG 18:1	null	0	noMS2	rec
01_x1000	PC 15:0/18:1(9)	null	0	noMS2	rec
01_x1000	PE 15:0_18:1(9)	null	0	noMS2	rec
01_x1000	PG 15:0_18:1(9)	null	0	noMS2	rec
01_x1000	PI 15:0_18:1(9)	null	0	noMS2	rec
01_x1000	PS 15:0_18:1(9)	null	0	noMS2	rec
01_x1000	SM 18:1(4)(1OH,3OH)/18:1(9)	null	0	noMS2	rec
01_x1000	TG 15:0_15:0_18:1(9)	TG 15:0_15:0_18:1	2.04869	MSL	circle
02_x500	CE 18:1	null	0	noMS2	rec
02_x500	Cer 18:1(4)(1OH,3OH)/15:0	null	0	noMS2	rec
02_x500	DG 15:0_18:1(9)	DG 15:0_18:1	2.05224	MSL	circle
02_x500	LPC 18:1(9)/0:0	LPC 18:1/0:0	2.61104	SN	circle
02_x500	LPE 18:1(9)/0:0	null	0	noMS2	rec
02_x500	MG 18:1	null	0	noMS2	rec
02_x500	PC 15:0/18:1(9)	null	0	noMS2	rec
02_x500	PE 15:0_18:1(9)	null	0	noMS2	rec
02_x500	PG 15:0_18:1(9)	null	0	noMS2	rec
02_x500	PI 15:0_18:1(9)	null	0	noMS2	rec
02_x500	PS 15:0_18:1(9)	null	0	noMS2	rec
02_x500	SM 18:1(4)(1OH,3OH)/18:1(9)	null	0	noMS2	rec
02_x500	TG 15:0_15:0_18:1(9)	TG 15:0_15:0_18:1	2.04887	MSL	circle
03_x200	CE 18:1	null	0	noMS2	rec
03_x200	Cer 18:1(4)(1OH,3OH)/15:0	null	0	noMS2	rec
03_x200	DG 15:0_18:1(9)	DG 15:0_18:1	2.02694	MSL	circle
03_x200	LPC 18:1(9)/0:0	LPC 18:1(9)/0:0	3.42301	Full	circle
03_x200	LPE 18:1(9)/0:0	LPE 18:1/0:0	2.47376	SN	circle
03_x200	MG 18:1	null	0	noMS2	rec
03_x200	PC 15:0/18:1(9)	PC 15:0/18:1	2.70689	SN	circle
03_x200	PE 15:0_18:1(9)	PE 15:0_18:1	1.73108	MSL	circle
03_x200	PG 15:0_18:1(9)	null	0	noMS2	rec
03_x200	PI 15:0_18:1(9)	null	0	noMS2	rec
03_x200	PS 15:0_18:1(9)	null	0	noMS2	rec
03_x200	SM 18:1(4)(1OH,3OH)/18:1(9)	SM 18:1(1OH,3OH)/18:1	2.0978	Full	circle
03_x200	TG 15:0_15:0_18:1(9)	TG 15:0_15:0_18:1	2.04003	MSL	circle
04_x100	CE 18:1	null	0	noMS2	rec
04_x100	Cer 18:1(4)(1OH,3OH)/15:0	Cer 18:1(1OH,3OH)/15:0	2.1314	Full	circle
04_x100	DG 15:0_18:1(9)	DG 15:0_18:1	1.96313	MSL	circle
04_x100	LPC 18:1(9)/0:0	LPC 18:1(9)/0:0	3.57837	Full	circle
04_x100	LPE 18:1(9)/0:0	LPE 18:1/0:0	2.49635	SN	circle
04_x100	MG 18:1	null	0	noMS2	rec
04_x100	PC 15:0/18:1(9)	PC 15:0/18:1(9)	3.6772	Full	circle
04_x100	PE 15:0_18:1(9)	PE 15:0_18:1	1.78702	MSL	circle
04_x100	PG 15:0_18:1(9)	PG 15:0_18:1	2.02505	MSL	circle
04_x100	PI 15:0_18:1(9)	null	0	noMS2	rec
04_x100	PS 15:0_18:1(9)	PS 15:0_18:1	2.00523	MSL	circle
04_x100	SM 18:1(4)(1OH,3OH)/18:1(9)	SM 18:1(1OH,3OH)/18:1	2.10075	Full	circle
04_x100	TG 15:0_15:0_18:1(9)	TG 15:0_15:0_18:1	2.03916	MSL	circle
05_x50	CE 18:1	CE 18:1	1.88645	MSL	circle
05_x50	Cer 18:1(4)(1OH,3OH)/15:0	Cer 18:1(1OH,3OH)/15:0	2.14876	Full	circle
05_x50	DG 15:0_18:1(9)	DG 15:0_18:1	2.09185	MSL	circle
05_x50	LPC 18:1(9)/0:0	LPC 18:1(9)/0:0	3.59026	Full	circle
05_x50	LPE 18:1(9)/0:0	LPE 18:1(9)/0:0	3.43467	Full	circle
05_x50	MG 18:1	MG 18:1	1.81815	MSL	circle
05_x50	PC 15:0/18:1(9)	PC 15:0/18:1(9)	3.77435	Full	circle
05_x50	PE 15:0_18:1(9)	PE 15:0_18:1	1.90818	MSL	circle
05_x50	PG 15:0_18:1(9)	PG 15:0_18:1(13)	2.71467	misslabel	triangle
05_x50	PI 15:0_18:1(9)	PI 15:0_18:1(9)	2.81087	DB	circle
05_x50	PS 15:0_18:1(9)	PS 15:0_18:1	1.96809	MSL	circle
05_x50	SM 18:1(4)(1OH,3OH)/18:1(9)	SM 18:1(1OH,3OH)/18:1	2.10049	Full	circle
05_x50	TG 15:0_15:0_18:1(9)	TG 15:0_15:0_18:1(9)	2.94187	DB	circle
06_x20	CE 18:1	CE 18:1	2.00188	MSL	circle
06_x20	Cer 18:1(4)(1OH,3OH)/15:0	Cer 18:1(4)(1OH,3OH)/15:0	2.78414	Full	circle
06_x20	DG 15:0_18:1(9)	DG 15:0_18:1(13)	2.70571	misslabel	triangle
06_x20	LPC 18:1(9)/0:0	LPC 18:1(9)/0:0	3.6556	Full	circle
06_x20	LPE 18:1(9)/0:0	LPE 18:1(9)/0:0	3.52666	Full	circle
06_x20	MG 18:1	MG 18:1	1.85463	MSL	circle
06_x20	PC 15:0/18:1(9)	PC 15:0/18:1(9)	3.76179	Full	circle
06_x20	PE 15:0_18:1(9)	PE 15:0_18:1(9)	2.71936	DB	circle
06_x20	PG 15:0_18:1(9)	PG 15:0_18:1(9)	2.96933	DB	circle
06_x20	PI 15:0_18:1(9)	PI 15:0_18:1(9)	3.06678	DB	circle
06_x20	PS 15:0_18:1(9)	PS 15:0_18:1(9)	2.87757	DB	circle
06_x20	SM 18:1(4)(1OH,3OH)/18:1(9)	SM 18:1(4)(1OH,3OH)/18:1(9)	3.03941	Full	circle
06_x20	TG 15:0_15:0_18:1(9)	TG 15:0_15:0_18:1(9)	2.69051	DB	circle
07_x10	CE 18:1	CE 18:1	1.99252	MSL	circle
07_x10	Cer 18:1(4)(1OH,3OH)/15:0	Cer 18:1(4)(1OH,3OH)/15:0	2.97406	Full	circle
07_x10	DG 15:0_18:1(9)	DG 15:0_18:1(9)	2.88083	DB	circle
07_x10	LPC 18:1(9)/0:0	LPC 18:1(9)/0:0	3.70176	Full	circle
07_x10	LPE 18:1(9)/0:0	LPE 18:1(9)/0:0	3.55961	Full	circle
07_x10	MG 18:1	MG 18:1	1.82052	MSL	circle
07_x10	PC 15:0/18:1(9)	PC 15:0/18:1(9)	3.82385	Full	circle
07_x10	PE 15:0_18:1(9)	PE 15:0_18:1(9)	2.79927	DB	circle
07_x10	PG 15:0_18:1(9)	PG 15:0_18:1(9)	3.12323	DB	circle
07_x10	PI 15:0_18:1(9)	PI 15:0_18:1(9)	3.10558	DB	circle
07_x10	PS 15:0_18:1(9)	PS 15:0_18:1(9)	2.8815	DB	circle
07_x10	SM 18:1(4)(1OH,3OH)/18:1(9)	SM 18:1(4)(1OH,3OH)/18:1(9)	3.12315	Full	circle
07_x10	TG 15:0_15:0_18:1(9)	TG 15:0_15:0_18:1(9)	3.02956	DB	circle
08_x5	CE 18:1	CE 18:1	1.92186	MSL	circle
08_x5	Cer 18:1(4)(1OH,3OH)/15:0	Cer 18:1(4)(1OH,3OH)/15:0	2.97164	Full	circle
08_x5	DG 15:0_18:1(9)	DG 15:0_18:1(9)	2.94571	DB	circle
08_x5	LPC 18:1(9)/0:0	LPC 18:1(9)/0:0	3.66276	Full	circle
08_x5	LPE 18:1(9)/0:0	LPE 18:1(9)/0:0	3.59987	Full	circle
08_x5	MG 18:1	MG 18:1	1.91715	MSL	circle
08_x5	PC 15:0/18:1(9)	PC 15:0/18:1(9)	3.81794	Full	circle
08_x5	PE 15:0_18:1(9)	PE 15:0_18:1(9)	2.88806	DB	circle
08_x5	PG 15:0_18:1(9)	PG 15:0_18:1(9)	3.11071	DB	circle
08_x5	PI 15:0_18:1(9)	PI 15:0_18:1(9)	3.11424	DB	circle
08_x5	PS 15:0_18:1(9)	PS 15:0_18:1(9)	3.01269	DB	circle
08_x5	SM 18:1(4)(1OH,3OH)/18:1(9)	SM 18:1(4)(1OH,3OH)/18:1(4)	3.22467	misslabel	triangle
08_x5	TG 15:0_15:0_18:1(9)	TG 15:0_15:0_18:1(9)	3.01425	DB	circle
09_x2	CE 18:1	CE 18:1	1.90836	MSL	circle
09_x2	Cer 18:1(4)(1OH,3OH)/15:0	Cer 18:1(4)(1OH,3OH)/15:0	2.8922	Full	circle
09_x2	DG 15:0_18:1(9)	DG 15:0_18:1(9)	2.98027	DB	circle
09_x2	LPC 18:1(9)/0:0	LPC 18:1(9)/0:0	3.64923	Full	circle
09_x2	LPE 18:1(9)/0:0	LPE 18:1(9)/0:0	3.42761	Full	circle
09_x2	MG 18:1	MG 18:1	1.84143	MSL	circle
09_x2	PC 15:0/18:1(9)	PC 15:0/18:1(9)	3.77814	Full	circle
09_x2	PE 15:0_18:1(9)	PE 15:0_18:1(9)	2.87201	DB	circle
09_x2	PG 15:0_18:1(9)	PG 15:0_18:1(9)	3.10874	DB	circle
09_x2	PI 15:0_18:1(9)	PI 15:0_18:1(9)	3.13611	DB	circle
09_x2	PS 15:0_18:1(9)	PS 15:0_18:1(9)	3.05643	DB	circle
09_x2	SM 18:1(4)(1OH,3OH)/18:1(9)	SM 18:1(4)(1OH,3OH)/18:1(9)	3.13175	Full	circle
09_x2	TG 15:0_15:0_18:1(9)	TG 15:0_15:0_18:1(9)	3.04315	DB	circle
10_x1	CE 18:1	CE 18:1	1.89039	MSL	circle
10_x1	Cer 18:1(4)(1OH,3OH)/15:0	Cer 18:1(4)(1OH,3OH)/15:0	2.97586	Full	circle
10_x1	DG 15:0_18:1(9)	DG 15:0_18:1	2.15771	MSL	circle
10_x1	LPC 18:1(9)/0:0	LPC 18:1(9)/0:0	3.70295	Full	circle
10_x1	LPE 18:1(9)/0:0	LPE 18:1(9)/0:0	3.45647	Full	circle
10_x1	MG 18:1	MG 18:1	1.84393	MSL	circle
10_x1	PC 15:0/18:1(9)	PC 15:0/18:1(9)	3.81923	Full	circle
10_x1	PE 15:0_18:1(9)	PE 15:0_18:1(9)	2.92634	DB	circle
10_x1	PG 15:0_18:1(9)	PG 15:0_18:1(9)	3.11078	DB	circle
10_x1	PI 15:0_18:1(9)	PI 15:0_18:1(9)	3.13948	DB	circle
10_x1	PS 15:0_18:1(9)	PS 15:0_18:1(9)	3.03907	DB	circle
10_x1	SM 18:1(4)(1OH,3OH)/18:1(9)	SM 18:1(4)(1OH,3OH)/18:1(9)	3.20107	Full	circle
10_x1	TG 15:0_15:0_18:1(9)	TG 15:0_15:0_18:1(9)	2.96008	DB	circle

## Sheet: ultisplash_inhousestds
class	lipid	result	score	type	shape
01_blank	BMP 18:1(9)_18:1(9)	null	0	noMS2	rec
01_blank	CAR 18:1(9)	null	0	noMS2	rec
01_blank	CE 17:0	null	0	noMS2	rec
01_blank	CE_d7 14:1	null	0	noMS2	rec
01_blank	CE_d7 16:1	null	0	noMS2	rec
01_blank	CE_d7 20:3	null	0	noMS2	rec
01_blank	CE_d7 22:4	null	0	noMS2	rec
01_blank	Cer 18:1(4)(1OH,3OH)/18:0	null	0	noMS2	rec
01_blank	Cer 18:2(4,8)(1OH,3OH)/24:0	null	0	noMS2	rec
01_blank	Cer_d7 18:1(4)(1OH,3OH)/16:1(9)	null	0	noMS2	rec
01_blank	Cer_d7 18:1(4)(1OH,3OH)/18:1(9)	null	0	noMS2	rec
01_blank	Cer_d7 18:1(4)(1OH,3OH)/20:1(11)	null	0	noMS2	rec
01_blank	Cer_d7 18:1(4)(1OH,3OH)/22:1(13)	null	0	noMS2	rec
01_blank	Cer_d7 18:1(4)(1OH,3OH)/24:1(15)	null	0	noMS2	rec
01_blank	DG 18:1(9)_18:1(9)	null	0	noMS2	rec
01_blank	DG_d5 17:0_14:1(9)	null	0	noMS2	rec
01_blank	DG_d5 17:0_16:1(9)	null	0	noMS2	rec
01_blank	DG_d5 17:0_18:1(9)	null	0	noMS2	rec
01_blank	DG_d5 17:0_20:3(8,11,14)	null	0	noMS2	rec
01_blank	DG_d5 17:0_22:4(7,10,13,16)	null	0	noMS2	rec
01_blank	Hex2Cer 18:1;O2/24:1	null	0	noMS2	rec
01_blank	LPC 18:1(9)/0:0	null	0	noMS2	rec
01_blank	LPC_d5 15:0/0:0	null	0	noMS2	rec
01_blank	LPC_d5 17:0/0:0	null	0	noMS2	rec
01_blank	LPC_d5 19:0/0:0	null	0	noMS2	rec
01_blank	LPE 18:1(9)/0:0	null	0	noMS2	rec
01_blank	LPE_d5 15:0/0:0	null	0	noMS2	rec
01_blank	LPE_d5 17:0/0:0	null	0	noMS2	rec
01_blank	LPE_d5 19:0/0:0	null	0	noMS2	rec
01_blank	LPG 18:1(9)/0:0	null	0	noMS2	rec
01_blank	LPG_d5 15:0/0:0	null	0	noMS2	rec
01_blank	LPG_d5 17:0/0:0	null	0	noMS2	rec
01_blank	LPG_d5 19:0/0:0	null	0	noMS2	rec
01_blank	LPI_d5 15:0/0:0	null	0	noMS2	rec
01_blank	LPI_d5 17:0/0:0	null	0	noMS2	rec
01_blank	LPI_d5 19:0/0:0	null	0	noMS2	rec
01_blank	LPS 18:1(9)/0:0	null	0	noMS2	rec
01_blank	LPS_d5 15:0/0:0	null	0	noMS2	rec
01_blank	LPS_d5 17:0/0:0	null	0	noMS2	rec
01_blank	LPS_d5 19:0/0:0	null	0	noMS2	rec
01_blank	MG 16:1	null	0	noMS2	rec
01_blank	NAE 20:4	null	0	noMS2	rec
01_blank	NAGly 18:1	null	0	noMS2	rec
01_blank	PC 18:1(9)/18:1(9)	null	0	noMS2	rec
01_blank	PC O-16:0/18:1(9)	null	0	noMS2	rec
01_blank	PC P-18:0/18:1(9)	null	0	noMS2	rec
01_blank	PC_d5 17:0/14:1(9)	null	0	noMS2	rec
01_blank	PC_d5 17:0/16:1(9)	null	0	noMS2	rec
01_blank	PC_d5 17:0/18:1(9)	null	0	noMS2	rec
01_blank	PC_d5 17:0/20:3(8,11,14)	null	0	noMS2	rec
01_blank	PC_d5 17:0/22:4(7,10,13,16)	null	0	noMS2	rec
01_blank	PE 18:1(9)_18:1(9)	null	0	noMS2	rec
01_blank	PE O-16:0/18:1(9)	null	0	noMS2	rec
01_blank	PE P-18:0/18:1(9)	null	0	noMS2	rec
01_blank	PE_d5 17:0_14:1(9)	null	0	noMS2	rec
01_blank	PE_d5 17:0_16:1(9)	null	0	noMS2	rec
01_blank	PE_d5 17:0_18:1(9)	null	0	noMS2	rec
01_blank	PE_d5 17:0_20:3(8,11,14)	null	0	noMS2	rec
01_blank	PE_d5 17:0_22:4(7,10,13,16)	null	0	noMS2	rec
01_blank	PG 18:1(9)_18:1(9)	null	0	noMS2	rec
01_blank	PG_d5 17:0_14:1(9)	null	0	noMS2	rec
01_blank	PG_d5 17:0_16:1(9)	null	0	noMS2	rec
01_blank	PG_d5 17:0_18:1(9)	null	0	noMS2	rec
01_blank	PG_d5 17:0_20:3(8,11,14)	null	0	noMS2	rec
01_blank	PG_d5 17:0_22:4(7,10,13,16)	null	0	noMS2	rec
01_blank	PI 18:1(9)_18:1(9)	null	0	noMS2	rec
01_blank	PI_d5 17:0_14:1(9)	null	0	noMS2	rec
01_blank	PI_d5 17:0_16:1(9)	null	0	noMS2	rec
01_blank	PI_d5 17:0_18:1(9)	null	0	noMS2	rec
01_blank	PI_d5 17:0_20:3(8,11,14)	null	0	noMS2	rec
01_blank	PS 18:1(9)_18:1(9)	null	0	noMS2	rec
01_blank	PS_d5 17:0_14:1(9)	null	0	noMS2	rec
01_blank	PS_d5 17:0_16:1(9)	null	0	noMS2	rec
01_blank	PS_d5 17:0_18:1(9)	null	0	noMS2	rec
01_blank	PS_d5 17:0_20:3(8,11,14)	null	0	noMS2	rec
01_blank	PS_d5 17:0_22:4(7,10,13,16)	null	0	noMS2	rec
01_blank	SHexCer 18:1(4)(1OH,3OH)/24:0	null	0	noMS2	rec
01_blank	SM_d9 18:1(4)(1OH,3OH)/16:1(9)	null	0	noMS2	rec
01_blank	SM_d9 18:1(4)(1OH,3OH)/20:1(11)	null	0	noMS2	rec
01_blank	SM_d9 18:1(4)(1OH,3OH)/22:1(13)	null	0	noMS2	rec
01_blank	SM_d9 18:1(4)(1OH,3OH)/24:1(15)	null	0	noMS2	rec
01_blank	TG 18:1(9)_18:1(9)_18:1(9)	null	0	noMS2	rec
01_blank	TG_d5 13:0_14:0_14:0	null	0	noMS2	rec
01_blank	TG_d5 14:0_14:0_15:1(10)	null	0	noMS2	rec
01_blank	TG_d5 14:0_14:0_17:1(10)	null	0	noMS2	rec
01_blank	TG_d5 16:0_16:0_15:1(10)	null	0	noMS2	rec
01_blank	TG_d5 16:0_16:0_17:1(10)	null	0	noMS2	rec
01_blank	TG_d5 16:0_16:0_19:2(10,13)	null	0	noMS2	rec
01_blank	TG_d5 17:1(10)_18:1(9)_18:1(9)	null	0	noMS2	rec
01_blank	TG_d5 18:1(9)_18:1(9)_19:2(10,13)	null	0	noMS2	rec
01_blank	TG_d5 18:1(9)_18:1(9)_21:2(12,15)	null	0	noMS2	rec
03_13C_x200	BMP 18:1(9)_18:1(9)	null	0	noMS2	rec
03_13C_x200	CAR 18:1(9)	CAR 18:1	1.95425	MSL	circle
03_13C_x200	CE 17:0	null	0	noMS2	rec
03_13C_x200	CE_d7 14:1	null	0	noMS2	rec
03_13C_x200	CE_d7 16:1	null	0	noMS2	rec
03_13C_x200	CE_d7 20:3	null	0	noMS2	rec
03_13C_x200	CE_d7 22:4	null	0	noMS2	rec
03_13C_x200	Cer 18:1(4)(1OH,3OH)/18:0	null	0	noMS2	rec
03_13C_x200	Cer 18:2(4,8)(1OH,3OH)/24:0	null	0	noMS2	rec
03_13C_x200	Cer_d7 18:1(4)(1OH,3OH)/16:1(9)	null	0	noMS2	rec
03_13C_x200	Cer_d7 18:1(4)(1OH,3OH)/18:1(9)	null	0	noMS2	rec
03_13C_x200	Cer_d7 18:1(4)(1OH,3OH)/20:1(11)	null	0	noMS2	rec
03_13C_x200	Cer_d7 18:1(4)(1OH,3OH)/22:1(13)	null	0	noMS2	rec
03_13C_x200	Cer_d7 18:1(4)(1OH,3OH)/24:1(15)	null	0	noMS2	rec
03_13C_x200	DG 18:1(9)_18:1(9)	DG 18:1_18:1	1.87011	MSL	circle
03_13C_x200	DG_d5 17:0_14:1(9)	null	0	noMS2	rec
03_13C_x200	DG_d5 17:0_16:1(9)	DG_d5 9:0_24:1	0.991908	noMS2	rec
03_13C_x200	DG_d5 17:0_18:1(9)	DG_d5 17:0_18:1	2.03083	MSL	circle
03_13C_x200	DG_d5 17:0_20:3(8,11,14)	DG_d5 17:0_20:3	1.94558	MSL	circle
03_13C_x200	DG_d5 17:0_22:4(7,10,13,16)	null	0	noMS2	rec
03_13C_x200	Hex2Cer 18:1;O2/24:1	null	0	noMS2	rec
03_13C_x200	LPC 18:1(9)/0:0	null	0	noMS2	rec
03_13C_x200	LPC_d5 15:0/0:0	null	0	noMS2	rec
03_13C_x200	LPC_d5 17:0/0:0	LPC_d5 17:0/0:0	2.3281	SN	circle
03_13C_x200	LPC_d5 19:0/0:0	null	0	noMS2	rec
03_13C_x200	LPE 18:1(9)/0:0	null	0	noMS2	rec
03_13C_x200	LPE_d5 15:0/0:0	null	0	noMS2	rec
03_13C_x200	LPE_d5 17:0/0:0	null	0	noMS2	rec
03_13C_x200	LPE_d5 19:0/0:0	null	0	noMS2	rec
03_13C_x200	LPG 18:1(9)/0:0	null	0	noMS2	rec
03_13C_x200	LPG_d5 15:0/0:0	null	0	noMS2	rec
03_13C_x200	LPG_d5 17:0/0:0	null	0	noMS2	rec
03_13C_x200	LPG_d5 19:0/0:0	null	0	noMS2	rec
03_13C_x200	LPI_d5 15:0/0:0	null	0	noMS2	rec
03_13C_x200	LPI_d5 17:0/0:0	null	0	noMS2	rec
03_13C_x200	LPI_d5 19:0/0:0	null	0	noMS2	rec
03_13C_x200	LPS 18:1(9)/0:0	null	0	noMS2	rec
03_13C_x200	LPS_d5 15:0/0:0	null	0	noMS2	rec
03_13C_x200	LPS_d5 17:0/0:0	null	0	noMS2	rec
03_13C_x200	LPS_d5 19:0/0:0	null	0	noMS2	rec
03_13C_x200	MG 16:1	null	0	noMS2	rec
03_13C_x200	NAE 20:4	NAE 20:4	2.13255	MSL	circle
03_13C_x200	NAGly 18:1	null	0	noMS2	rec
03_13C_x200	PC 18:1(9)/18:1(9)	null	0	noMS2	rec
03_13C_x200	PC O-16:0/18:1(9)	null	0	noMS2	rec
03_13C_x200	PC P-18:0/18:1(9)	null	0	noMS2	rec
03_13C_x200	PC_d5 17:0/14:1(9)	null	0	noMS2	rec
03_13C_x200	PC_d5 17:0/16:1(9)	PC_d5 9:0_24:1	0.999928	noMS2	rec
03_13C_x200	PC_d5 17:0/18:1(9)	PC_d5 17:0/18:1	2.54408	SN	circle
03_13C_x200	PC_d5 17:0/20:3(8,11,14)	PC_d5 17:0/20:3	2.00665	SN	circle
03_13C_x200	PC_d5 17:0/22:4(7,10,13,16)	null	0	noMS2	rec
03_13C_x200	PE 18:1(9)_18:1(9)	null	0	noMS2	rec
03_13C_x200	PE O-16:0/18:1(9)	null	0	noMS2	rec
03_13C_x200	PE P-18:0/18:1(9)	null	0	noMS2	rec
03_13C_x200	PE_d5 17:0_14:1(9)	null	0	noMS2	rec
03_13C_x200	PE_d5 17:0_16:1(9)	null	0	noMS2	rec
03_13C_x200	PE_d5 17:0_18:1(9)	null	0	noMS2	rec
03_13C_x200	PE_d5 17:0_20:3(8,11,14)	null	0	noMS2	rec
03_13C_x200	PE_d5 17:0_22:4(7,10,13,16)	null	0	noMS2	rec
03_13C_x200	PG 18:1(9)_18:1(9)	null	0	noMS2	rec
03_13C_x200	PG_d5 17:0_14:1(9)	null	0	noMS2	rec
03_13C_x200	PG_d5 17:0_16:1(9)	null	0	noMS2	rec
03_13C_x200	PG_d5 17:0_18:1(9)	null	0	noMS2	rec
03_13C_x200	PG_d5 17:0_20:3(8,11,14)	null	0	noMS2	rec
03_13C_x200	PG_d5 17:0_22:4(7,10,13,16)	null	0	noMS2	rec
03_13C_x200	PI 18:1(9)_18:1(9)	null	0	noMS2	rec
03_13C_x200	PI_d5 17:0_14:1(9)	null	0	noMS2	rec
03_13C_x200	PI_d5 17:0_16:1(9)	null	0	noMS2	rec
03_13C_x200	PI_d5 17:0_18:1(9)	null	0	noMS2	rec
03_13C_x200	PI_d5 17:0_20:3(8,11,14)	null	0	noMS2	rec
03_13C_x200	PS 18:1(9)_18:1(9)	null	0	noMS2	rec
03_13C_x200	PS_d5 17:0_14:1(9)	null	0	noMS2	rec
03_13C_x200	PS_d5 17:0_16:1(9)	null	0	noMS2	rec
03_13C_x200	PS_d5 17:0_18:1(9)	null	0	noMS2	rec
03_13C_x200	PS_d5 17:0_20:3(8,11,14)	null	0	noMS2	rec
03_13C_x200	PS_d5 17:0_22:4(7,10,13,16)	null	0	noMS2	rec
03_13C_x200	SHexCer 18:1(4)(1OH,3OH)/24:0	null	0	noMS2	rec
03_13C_x200	SM_d9 18:1(4)(1OH,3OH)/16:1(9)	null	0	noMS2	rec
03_13C_x200	SM_d9 18:1(4)(1OH,3OH)/20:1(11)	null	0	noMS2	rec
03_13C_x200	SM_d9 18:1(4)(1OH,3OH)/22:1(13)	null	0	noMS2	rec
03_13C_x200	SM_d9 18:1(4)(1OH,3OH)/24:1(15)	null	0	noMS2	rec
03_13C_x200	TG 18:1(9)_18:1(9)_18:1(9)	null	0	noMS2	rec
03_13C_x200	TG_d5 13:0_14:0_14:0	null	0	noMS2	rec
03_13C_x200	TG_d5 14:0_14:0_15:1(10)	null	0	noMS2	rec
03_13C_x200	TG_d5 14:0_14:0_17:1(10)	null	0	noMS2	rec
03_13C_x200	TG_d5 16:0_16:0_15:1(10)	null	0	noMS2	rec
03_13C_x200	TG_d5 16:0_16:0_17:1(10)	null	0	noMS2	rec
03_13C_x200	TG_d5 16:0_16:0_19:2(10,13)	null	0	noMS2	rec
03_13C_x200	TG_d5 17:1(10)_18:1(9)_18:1(9)	null	0	noMS2	rec
03_13C_x200	TG_d5 18:1(9)_18:1(9)_19:2(10,13)	null	0	noMS2	rec
03_13C_x200	TG_d5 18:1(9)_18:1(9)_21:2(12,15)	null	0	noMS2	rec
04_13C_x100	BMP 18:1(9)_18:1(9)	null	0	noMS2	rec
04_13C_x100	CAR 18:1(9)	CAR 18:1	2.2312	MSL	circle
04_13C_x100	CE 17:0	null	0	noMS2	rec
04_13C_x100	CE_d7 14:1	null	0	noMS2	rec
04_13C_x100	CE_d7 16:1	null	0	noMS2	rec
04_13C_x100	CE_d7 20:3	null	0	noMS2	rec
04_13C_x100	CE_d7 22:4	null	0	noMS2	rec
04_13C_x100	Cer 18:1(4)(1OH,3OH)/18:0	null	0	noMS2	rec
04_13C_x100	Cer 18:2(4,8)(1OH,3OH)/24:0	Cer 18:2(1OH,3OH)/24:0	2.10512	OH	circle
04_13C_x100	Cer_d7 18:1(4)(1OH,3OH)/16:1(9)	Cer_d7 18:1(1OH,3OH)/16:1	1.95319	OH	circle
04_13C_x100	Cer_d7 18:1(4)(1OH,3OH)/18:1(9)	Cer_d7 18:1(1OH,3OH)/18:1	1.86243	OH	circle
04_13C_x100	Cer_d7 18:1(4)(1OH,3OH)/20:1(11)	null	0	noMS2	rec
04_13C_x100	Cer_d7 18:1(4)(1OH,3OH)/22:1(13)	Cer_d7 18:1;O2/22:1	1.90012	MSL	circle
04_13C_x100	Cer_d7 18:1(4)(1OH,3OH)/24:1(15)	Cer_d7 18:1;O2/24:1	0.981049	noMS2	rec
04_13C_x100	DG 18:1(9)_18:1(9)	DG 18:1_18:1	1.85394	MSL	circle
04_13C_x100	DG_d5 17:0_14:1(9)	null	0	noMS2	rec
04_13C_x100	DG_d5 17:0_16:1(9)	null	0	noMS2	rec
04_13C_x100	DG_d5 17:0_18:1(9)	DG_d5 17:0_18:1	2.07081	MSL	circle
04_13C_x100	DG_d5 17:0_20:3(8,11,14)	DG_d5 17:0_20:3	1.98455	MSL	circle
04_13C_x100	DG_d5 17:0_22:4(7,10,13,16)	DG_d5 17:0_22:4	1.75719	MSL	circle
04_13C_x100	Hex2Cer 18:1;O2/24:1	null	0	noMS2	rec
04_13C_x100	LPC 18:1(9)/0:0	LPC 18:1/0:0	2.28845	SN	circle
04_13C_x100	LPC_d5 15:0/0:0	LPC_d5 15:0/0:0	2.27676	SN	circle
04_13C_x100	LPC_d5 17:0/0:0	LPC_d5 17:0/0:0	2.36188	SN	circle
04_13C_x100	LPC_d5 19:0/0:0	no MS2: LPC_d5 19:0	0.987532	noMS2	rec
04_13C_x100	LPE 18:1(9)/0:0	null	0	noMS2	rec
04_13C_x100	LPE_d5 15:0/0:0	null	0	noMS2	rec
04_13C_x100	LPE_d5 17:0/0:0	LPE_d5 17:0/0:0	2.39077	SN	circle
04_13C_x100	LPE_d5 19:0/0:0	null	0	noMS2	rec
04_13C_x100	LPG 18:1(9)/0:0	null	0	noMS2	rec
04_13C_x100	LPG_d5 15:0/0:0	null	0	noMS2	rec
04_13C_x100	LPG_d5 17:0/0:0	null	0	noMS2	rec
04_13C_x100	LPG_d5 19:0/0:0	null	0	noMS2	rec
04_13C_x100	LPI_d5 15:0/0:0	null	0	noMS2	rec
04_13C_x100	LPI_d5 17:0/0:0	null	0	noMS2	rec
04_13C_x100	LPI_d5 19:0/0:0	null	0	noMS2	rec
04_13C_x100	LPS 18:1(9)/0:0	null	0	noMS2	rec
04_13C_x100	LPS_d5 15:0/0:0	null	0	noMS2	rec
04_13C_x100	LPS_d5 17:0/0:0	null	0	noMS2	rec
04_13C_x100	LPS_d5 19:0/0:0	null	0	noMS2	rec
04_13C_x100	MG 16:1	null	0	noMS2	rec
04_13C_x100	NAE 20:4	NAE 20:4	2.13973	MSL	circle
04_13C_x100	NAGly 18:1	null	0	noMS2	rec
04_13C_x100	PC 18:1(9)/18:1(9)	null	0	noMS2	rec
04_13C_x100	PC O-16:0/18:1(9)	PC O-16:0/18:1	2.33447	SN	circle
04_13C_x100	PC P-18:0/18:1(9)	PC P-18:0/18:1	2.31144	SN	circle
04_13C_x100	PC_d5 17:0/14:1(9)	PC_d5 17:0/14:1	2.48872	SN	circle
04_13C_x100	PC_d5 17:0/16:1(9)	PC_d5 9:0_24:1	0.999943	noMS2	rec
04_13C_x100	PC_d5 17:0/18:1(9)	PC_d5 17:0/18:1	2.56391	SN	circle
04_13C_x100	PC_d5 17:0/20:3(8,11,14)	PC_d5 17:0_20:3	1.96643	MSL	circle
04_13C_x100	PC_d5 17:0/22:4(7,10,13,16)	PC_d5 17:0_22:4	1.72767	MSL	circle
04_13C_x100	PE 18:1(9)_18:1(9)	null	0	noMS2	rec
04_13C_x100	PE O-16:0/18:1(9)	null	0	noMS2	rec
04_13C_x100	PE P-18:0/18:1(9)	null	0	noMS2	rec
04_13C_x100	PE_d5 17:0_14:1(9)	null	0	noMS2	rec
04_13C_x100	PE_d5 17:0_16:1(9)	null	0	noMS2	rec
04_13C_x100	PE_d5 17:0_18:1(9)	null	0	noMS2	rec
04_13C_x100	PE_d5 17:0_20:3(8,11,14)	null	0	noMS2	rec
04_13C_x100	PE_d5 17:0_22:4(7,10,13,16)	null	0	noMS2	rec
04_13C_x100	PG 18:1(9)_18:1(9)	PG 18:1_18:1	1.86991	MSL	circle
04_13C_x100	PG_d5 17:0_14:1(9)	null	0	noMS2	rec
04_13C_x100	PG_d5 17:0_16:1(9)	null	0	noMS2	rec
04_13C_x100	PG_d5 17:0_18:1(9)	null	0	noMS2	rec
04_13C_x100	PG_d5 17:0_20:3(8,11,14)	null	0	noMS2	rec
04_13C_x100	PG_d5 17:0_22:4(7,10,13,16)	null	0	noMS2	rec
04_13C_x100	PI 18:1(9)_18:1(9)	null	0	noMS2	rec
04_13C_x100	PI_d5 17:0_14:1(9)	null	0	noMS2	rec
04_13C_x100	PI_d5 17:0_16:1(9)	null	0	noMS2	rec
04_13C_x100	PI_d5 17:0_18:1(9)	null	0	noMS2	rec
04_13C_x100	PI_d5 17:0_20:3(8,11,14)	null	0	noMS2	rec
04_13C_x100	PS 18:1(9)_18:1(9)	null	0	noMS2	rec
04_13C_x100	PS_d5 17:0_14:1(9)	null	0	noMS2	rec
04_13C_x100	PS_d5 17:0_16:1(9)	null	0	noMS2	rec
04_13C_x100	PS_d5 17:0_18:1(9)	null	0	noMS2	rec
04_13C_x100	PS_d5 17:0_20:3(8,11,14)	null	0	noMS2	rec
04_13C_x100	PS_d5 17:0_22:4(7,10,13,16)	null	0	noMS2	rec
04_13C_x100	SHexCer 18:1(4)(1OH,3OH)/24:0	null	0	noMS2	rec
04_13C_x100	SM_d9 18:1(4)(1OH,3OH)/16:1(9)	SM_d9 18:1(1OH,3OH)/16:1	2.03672	OH	circle
04_13C_x100	SM_d9 18:1(4)(1OH,3OH)/20:1(11)	null	0	noMS2	rec
04_13C_x100	SM_d9 18:1(4)(1OH,3OH)/22:1(13)	null	0	noMS2	rec
04_13C_x100	SM_d9 18:1(4)(1OH,3OH)/24:1(15)	null	0	noMS2	rec
04_13C_x100	TG 18:1(9)_18:1(9)_18:1(9)	null	0	noMS2	rec
04_13C_x100	TG_d5 13:0_14:0_14:0	null	0	noMS2	rec
04_13C_x100	TG_d5 14:0_14:0_15:1(10)	null	0	noMS2	rec
04_13C_x100	TG_d5 14:0_14:0_17:1(10)	null	0	noMS2	rec
04_13C_x100	TG_d5 16:0_16:0_15:1(10)	null	0	noMS2	rec
04_13C_x100	TG_d5 16:0_16:0_17:1(10)	TG_d5 16:0_16:0_17:1	1.82231	MSL	circle
04_13C_x100	TG_d5 16:0_16:0_19:2(10,13)	null	0	noMS2	rec
04_13C_x100	TG_d5 17:1(10)_18:1(9)_18:1(9)	null	0	noMS2	rec
04_13C_x100	TG_d5 18:1(9)_18:1(9)_19:2(10,13)	null	0	noMS2	rec
04_13C_x100	TG_d5 18:1(9)_18:1(9)_21:2(12,15)	null	0	noMS2	rec
05_13C_x50	BMP 18:1(9)_18:1(9)	null	0	noMS2	rec
05_13C_x50	CAR 18:1(9)	CAR 18:1(9)	3.00949	DB	circle
05_13C_x50	CE 17:0	null	0	noMS2	rec
05_13C_x50	CE_d7 14:1	null	0	noMS2	rec
05_13C_x50	CE_d7 16:1	null	0	noMS2	rec
05_13C_x50	CE_d7 20:3	null	0	noMS2	rec
05_13C_x50	CE_d7 22:4	null	0	noMS2	rec
05_13C_x50	Cer 18:1(4)(1OH,3OH)/18:0	Cer 18:1(1OH,3OH)/18:0	2.07964	OH	circle
05_13C_x50	Cer 18:2(4,8)(1OH,3OH)/24:0	Cer 18:2(1OH,3OH)/24:0	2.09413	OH	circle
05_13C_x50	Cer_d7 18:1(4)(1OH,3OH)/16:1(9)	Cer_d7 18:1(1OH,3OH)/16:1	1.99014	OH	circle
05_13C_x50	Cer_d7 18:1(4)(1OH,3OH)/18:1(9)	Cer_d7 18:1(1OH,3OH)/18:1	1.97779	OH	circle
05_13C_x50	Cer_d7 18:1(4)(1OH,3OH)/20:1(11)	Cer_d7 18:1(1OH,3OH)/20:1	1.92827	OH	circle
05_13C_x50	Cer_d7 18:1(4)(1OH,3OH)/22:1(13)	Cer_d7 18:1(1OH,3OH)/22:1	1.65063	OH	circle
05_13C_x50	Cer_d7 18:1(4)(1OH,3OH)/24:1(15)	Cer_d7 18:1;O2/24:1	1.91948	MSL	circle
05_13C_x50	DG 18:1(9)_18:1(9)	DG 18:1_18:1	2.02068	MSL	circle
05_13C_x50	DG_d5 17:0_14:1(9)	null	0	noMS2	rec
05_13C_x50	DG_d5 17:0_16:1(9)	DG_d5 9:0_24:1	0.966342	noMS2	rec
05_13C_x50	DG_d5 17:0_18:1(9)	DG_d5 17:0_18:1	2.10459	MSL	circle
05_13C_x50	DG_d5 17:0_20:3(8,11,14)	DG_d5 17:0_20:3	2.00297	MSL	circle
05_13C_x50	DG_d5 17:0_22:4(7,10,13,16)	DG_d5 17:0_22:4	1.91804	MSL	circle
05_13C_x50	Hex2Cer 18:1;O2/24:1	null	0	noMS2	rec
05_13C_x50	LPC 18:1(9)/0:0	LPC 18:1/0:0	2.3901	SN	circle
05_13C_x50	LPC_d5 15:0/0:0	LPC_d5 15:0/0:0	2.36409	SN	circle
05_13C_x50	LPC_d5 17:0/0:0	LPC_d5 17:0/0:0	3.28479	SN	circle
05_13C_x50	LPC_d5 19:0/0:0	LPC_d5 19:0/0:0	2.12489	SN	circle
05_13C_x50	LPE 18:1(9)/0:0	null	0	noMS2	rec
05_13C_x50	LPE_d5 15:0/0:0	LPE_d5 15:0/0:0	2.38902	SN	circle
05_13C_x50	LPE_d5 17:0/0:0	LPE_d5 17:0/0:0	2.60055	SN	circle
05_13C_x50	LPE_d5 19:0/0:0	LPE_d5 19:0/0:0	2.42365	SN	circle
05_13C_x50	LPG 18:1(9)/0:0	null	0	noMS2	rec
05_13C_x50	LPG_d5 15:0/0:0	null	0	noMS2	rec
05_13C_x50	LPG_d5 17:0/0:0	LPG_d5 17:0/0:0	2.09694	SN	circle
05_13C_x50	LPG_d5 19:0/0:0	null	0	noMS2	rec
05_13C_x50	LPI_d5 15:0/0:0	null	0	noMS2	rec
05_13C_x50	LPI_d5 17:0/0:0	LPI_d5 17:0/0:0	2.49404	SN	circle
05_13C_x50	LPI_d5 19:0/0:0	null	0	noMS2	rec
05_13C_x50	LPS 18:1(9)/0:0	null	0	noMS2	rec
05_13C_x50	LPS_d5 15:0/0:0	null	0	noMS2	rec
05_13C_x50	LPS_d5 17:0/0:0	LPS_d5 17:0/0:0	2.36851	SN	circle
05_13C_x50	LPS_d5 19:0/0:0	null	0	noMS2	rec
05_13C_x50	MG 16:1	null	0	noMS2	rec
05_13C_x50	NAE 20:4	NAE 20:4	2.12741	MSL	circle
05_13C_x50	NAGly 18:1	NAGly 18:1	1.65242	MSL	circle
05_13C_x50	PC 18:1(9)/18:1(9)	PC 18:1/18:1	2.54594	SN	circle
05_13C_x50	PC O-16:0/18:1(9)	PC O-16:0/18:1	2.36285	SN	circle
05_13C_x50	PC P-18:0/18:1(9)	PC P-18:0_18:1	1.94518	MSL	circle
05_13C_x50	PC_d5 17:0/14:1(9)	PC_d5 17:0/14:1	2.58185	SN	circle
05_13C_x50	PC_d5 17:0/16:1(9)	PC_d5 17:0/16:1(9)	3.43219	Full	circle
05_13C_x50	PC_d5 17:0/18:1(9)	PC_d5 17:0/18:1(9)	3.60243	Full	circle
05_13C_x50	PC_d5 17:0/20:3(8,11,14)	PC_d5 17:0/20:3	2.69153	SN	circle
05_13C_x50	PC_d5 17:0/22:4(7,10,13,16)	PC_d5 17:0_22:4	1.63152	MSL	circle
05_13C_x50	PE 18:1(9)_18:1(9)	PE 18:1_18:1	1.62893	MSL	circle
05_13C_x50	PE O-16:0/18:1(9)	PE O-34:1	1.25972	SL	circle
05_13C_x50	PE P-18:0/18:1(9)	null	0	noMS2	rec
05_13C_x50	PE_d5 17:0_14:1(9)	PE_d5 31:1	1.28923	SL	circle
05_13C_x50	PE_d5 17:0_16:1(9)	PE_d5 17:0_16:1	1.50025	MSL	circle
05_13C_x50	PE_d5 17:0_18:1(9)	PE_d5 17:0_18:1	1.84325	MSL	circle
05_13C_x50	PE_d5 17:0_20:3(8,11,14)	PE_d5 17:0_20:3	1.70444	MSL	circle
05_13C_x50	PE_d5 17:0_22:4(7,10,13,16)	null	0	noMS2	rec
05_13C_x50	PG 18:1(9)_18:1(9)	PG 18:1_18:1	1.75797	MSL	circle
05_13C_x50	PG_d5 17:0_14:1(9)	null	0	noMS2	rec
05_13C_x50	PG_d5 17:0_16:1(9)	null	0	noMS2	rec
05_13C_x50	PG_d5 17:0_18:1(9)	PG_d5 17:0_18:1	1.84672	MSL	circle
05_13C_x50	PG_d5 17:0_20:3(8,11,14)	PG_d5 17:0_20:3	1.67422	MSL	circle
05_13C_x50	PG_d5 17:0_22:4(7,10,13,16)	null	0	noMS2	rec
05_13C_x50	PI 18:1(9)_18:1(9)	null	0	noMS2	rec
05_13C_x50	PI_d5 17:0_14:1(9)	null	0	noMS2	rec
05_13C_x50	PI_d5 17:0_16:1(9)	null	0	noMS2	rec
05_13C_x50	PI_d5 17:0_18:1(9)	null	0	noMS2	rec
05_13C_x50	PI_d5 17:0_20:3(8,11,14)	null	0	noMS2	rec
05_13C_x50	PS 18:1(9)_18:1(9)	BMP 8:1_28:3	0.996078	noMS2	rec
05_13C_x50	PS_d5 17:0_14:1(9)	null	0	noMS2	rec
05_13C_x50	PS_d5 17:0_16:1(9)	null	0	noMS2	rec
05_13C_x50	PS_d5 17:0_18:1(9)	PS_d5 35:1	1.3701	SL	circle
05_13C_x50	PS_d5 17:0_20:3(8,11,14)	null	0	noMS2	rec
05_13C_x50	PS_d5 17:0_22:4(7,10,13,16)	null	0	noMS2	rec
05_13C_x50	SHexCer 18:1(4)(1OH,3OH)/24:0	null	0	noMS2	rec
05_13C_x50	SM_d9 18:1(4)(1OH,3OH)/16:1(9)	SM_d9 18:1(1OH,3OH)/16:1	2.06247	OH	circle
05_13C_x50	SM_d9 18:1(4)(1OH,3OH)/20:1(11)	SM_d9 18:1(1OH,3OH)/20:1	1.72061	OH	circle
05_13C_x50	SM_d9 18:1(4)(1OH,3OH)/22:1(13)	SM_d9 18:1(1OH,3OH)/22:1	2.00341	OH	circle
05_13C_x50	SM_d9 18:1(4)(1OH,3OH)/24:1(15)	SM_d9 42:2;2O	1.43934	SL	circle
05_13C_x50	TG 18:1(9)_18:1(9)_18:1(9)	TG 18:1_18:1_18:1	1.7764	MSL	circle
05_13C_x50	TG_d5 13:0_14:0_14:0	TG_d5 13:0_14:0_14:0	1.38694	MSL	circle
05_13C_x50	TG_d5 14:0_14:0_15:1(10)	TG_d5 14:0_14:0_15:1	1.34025	MSL	circle
05_13C_x50	TG_d5 14:0_14:0_17:1(10)	TG_d5 14:0_14:0_17:1	1.46824	MSL	circle
05_13C_x50	TG_d5 16:0_16:0_15:1(10)	TG_d5 16:0_16:0_15:1	1.4671	MSL	circle
05_13C_x50	TG_d5 16:0_16:0_17:1(10)	TG_d5 16:0_16:0_17:1	1.49927	MSL	circle
05_13C_x50	TG_d5 16:0_16:0_19:2(10,13)	TG_d5 16:0_16:0_19:2	1.95424	MSL	circle
05_13C_x50	TG_d5 17:1(10)_18:1(9)_18:1(9)	TG_d5 17:1_18:1_18:1	1.96496	MSL	circle
05_13C_x50	TG_d5 18:1(9)_18:1(9)_19:2(10,13)	TG_d5 18:1_18:1_19:2	1.87359	MSL	circle
05_13C_x50	TG_d5 18:1(9)_18:1(9)_21:2(12,15)	null	0	noMS2	rec
06_13C_x20	BMP 18:1(9)_18:1(9)	BMP 18:1_18:1	2.17539	MSL	circle
06_13C_x20	CAR 18:1(9)	CAR 18:1(9)	3.20985	DB	circle
06_13C_x20	CE 17:0	null	0	noMS2	rec
06_13C_x20	CE_d7 14:1	null	0	noMS2	rec
06_13C_x20	CE_d7 16:1	null	0	noMS2	rec
06_13C_x20	CE_d7 20:3	null	0	noMS2	rec
06_13C_x20	CE_d7 22:4	null	0	noMS2	rec
06_13C_x20	Cer 18:1(4)(1OH,3OH)/18:0	Cer 18:1(1OH,3OH)/18:0	2.13445	OH	circle
06_13C_x20	Cer 18:2(4,8)(1OH,3OH)/24:0	Cer 18:2(4,8)(1OH,3OH)/24:0	2.82652	Full	circle
06_13C_x20	Cer_d7 18:1(4)(1OH,3OH)/16:1(9)	Cer_d7 18:1(1OH,3OH)/16:1	1.97793	OH	circle
06_13C_x20	Cer_d7 18:1(4)(1OH,3OH)/18:1(9)	Cer_d7 18:1(1OH,3OH)/18:1	1.97326	OH	circle
06_13C_x20	Cer_d7 18:1(4)(1OH,3OH)/20:1(11)	Cer_d7 18:1(1OH,3OH)/20:1	1.98057	OH	circle
06_13C_x20	Cer_d7 18:1(4)(1OH,3OH)/22:1(13)	Cer_d7 18:1(1OH,3OH)/22:1	1.6781	OH	circle
06_13C_x20	Cer_d7 18:1(4)(1OH,3OH)/24:1(15)	Cer_d7 18:1(1OH,3OH)/24:1	1.71408	OH	circle
06_13C_x20	DG 18:1(9)_18:1(9)	DG 18:1_18:1	2.09841	MSL	circle
06_13C_x20	DG_d5 17:0_14:1(9)	DG_d5 17:0_14:1	1.99734	MSL	circle
06_13C_x20	DG_d5 17:0_16:1(9)	DG_d5 17:0_16:1	2.0289	MSL	circle
06_13C_x20	DG_d5 17:0_18:1(9)	DG_d5 17:0_18:1(9)	2.679	DB	circle
06_13C_x20	DG_d5 17:0_20:3(8,11,14)	DG_d5 17:0_20:3	1.99169	MSL	circle
06_13C_x20	DG_d5 17:0_22:4(7,10,13,16)	DG_d5 17:0_22:4	1.91453	MSL	circle
06_13C_x20	Hex2Cer 18:1;O2/24:1	Hex2Cer 18:1;O2/24:1	1.86031	MSL	circle
06_13C_x20	LPC 18:1(9)/0:0	LPC 18:1(9)/0:0	3.60284	Full	circle
06_13C_x20	LPC_d5 15:0/0:0	LPC_d5 15:0/0:0	3.12693	SN	circle
06_13C_x20	LPC_d5 17:0/0:0	LPC_d5 17:0/0:0	3.10148	SN	circle
06_13C_x20	LPC_d5 19:0/0:0	LPC_d5 19:0/0:0	2.97552	SN	circle
06_13C_x20	LPE 18:1(9)/0:0	LPE 18:1/0:0	2.59196	SN	circle
06_13C_x20	LPE_d5 15:0/0:0	LPE_d5 15:0/0:0	2.57519	SN	circle
06_13C_x20	LPE_d5 17:0/0:0	LPE_d5 17:0/0:0	3.00519	SN	circle
06_13C_x20	LPE_d5 19:0/0:0	LPE_d5 19:0/0:0	2.55529	SN	circle
06_13C_x20	LPG 18:1(9)/0:0	LPG 18:1/0:0	2.4821	SN	circle
06_13C_x20	LPG_d5 15:0/0:0	LPG_d5 15:0/0:0	2.14152	SN	circle
06_13C_x20	LPG_d5 17:0/0:0	LPG_d5 17:0/0:0	2.30973	SN	circle
06_13C_x20	LPG_d5 19:0/0:0	LPG_d5 19:0/0:0	1.98605	SN	circle
06_13C_x20	LPI_d5 15:0/0:0	LPI_d5 15:0	1.97242	MSL	circle
06_13C_x20	LPI_d5 17:0/0:0	LPI_d5 17:0/0:0	2.36303	SN	circle
06_13C_x20	LPI_d5 19:0/0:0	no MS2: LPI_d5 19:0	0.976088	noMS2	rec
06_13C_x20	LPS 18:1(9)/0:0	LPS 18:1/0:0	2.6794	SN	circle
06_13C_x20	LPS_d5 15:0/0:0	LPS_d5 15:0/0:0	2.52564	SN	circle
06_13C_x20	LPS_d5 17:0/0:0	LPS_d5 17:0/0:0	2.59682	SN	circle
06_13C_x20	LPS_d5 19:0/0:0	LPS_d5 19:0	1.90992	MSL	circle
06_13C_x20	MG 16:1	null	0	noMS2	rec
06_13C_x20	NAE 20:4	NAE 20:4	2.0983	MSL	circle
06_13C_x20	NAGly 18:1	NAGly 18:1	1.65355	MSL	circle
06_13C_x20	PC 18:1(9)/18:1(9)	PC 18:1/18:1	2.68198	SN	circle
06_13C_x20	PC O-16:0/18:1(9)	PC O-16:0/18:1(9)	3.26257	Full	circle
06_13C_x20	PC P-18:0/18:1(9)	PC P-18:0/18:1	2.50831	SN	circle
06_13C_x20	PC_d5 17:0/14:1(9)	PC_d5 17:0/14:1(9)	3.61561	Full	circle
06_13C_x20	PC_d5 17:0/16:1(9)	PC_d5 17:0/16:1(9)	3.47131	Full	circle
06_13C_x20	PC_d5 17:0/18:1(9)	PC_d5 17:0/18:1(9)	3.62971	Full	circle
06_13C_x20	PC_d5 17:0/20:3(8,11,14)	PC_d5 17:0/20:3(8,11,14)	3.30519	Full	circle
06_13C_x20	PC_d5 17:0/22:4(7,10,13,16)	PC_d5 17:0/22:4	2.65195	SN	circle
06_13C_x20	PE 18:1(9)_18:1(9)	PE 18:1_18:1	1.97685	MSL	circle
06_13C_x20	PE O-16:0/18:1(9)	PE O-16:0_18:1	1.86394	MSL	circle
06_13C_x20	PE P-18:0/18:1(9)	PE P-18:0_18:1	1.88356	MSL	circle
06_13C_x20	PE_d5 17:0_14:1(9)	PE_d5 17:0_14:1	1.74124	MSL	circle
06_13C_x20	PE_d5 17:0_16:1(9)	PE_d5 17:0_16:1	1.83336	MSL	circle
06_13C_x20	PE_d5 17:0_18:1(9)	PE_d5 17:0_18:1	2.00706	MSL	circle
06_13C_x20	PE_d5 17:0_20:3(8,11,14)	PE_d5 17:0_20:3	1.75969	MSL	circle
06_13C_x20	PE_d5 17:0_22:4(7,10,13,16)	PE_d5 39:4	1.2974	SL	circle
06_13C_x20	PG 18:1(9)_18:1(9)	PG 18:1(9)_18:1(9)	2.79667	DB	circle
06_13C_x20	PG_d5 17:0_14:1(9)	PG_d5 17:0_14:1	1.80489	MSL	circle
06_13C_x20	PG_d5 17:0_16:1(9)	null	0	noMS2	rec
06_13C_x20	PG_d5 17:0_18:1(9)	PG_d5 17:0_18:1	1.95428	MSL	circle
06_13C_x20	PG_d5 17:0_20:3(8,11,14)	PG_d5 17:0_20:3	1.8139	MSL	circle
06_13C_x20	PG_d5 17:0_22:4(7,10,13,16)	null	0	noMS2	rec
06_13C_x20	PI 18:1(9)_18:1(9)	PI 18:1_18:1	2.08878	MSL	circle
06_13C_x20	PI_d5 17:0_14:1(9)	PI_d5 17:0_14:1	1.96098	MSL	circle
06_13C_x20	PI_d5 17:0_16:1(9)	PI_d5 17:0_16:1	1.82413	MSL	circle
06_13C_x20	PI_d5 17:0_18:1(9)	PI_d5 17:0_18:1	1.8415	MSL	circle
06_13C_x20	PI_d5 17:0_20:3(8,11,14)	PI_d5 17:0_20:3	1.74312	MSL	circle
06_13C_x20	PS 18:1(9)_18:1(9)	PS 18:1_18:1	2.06604	MSL	circle
06_13C_x20	PS_d5 17:0_14:1(9)	PS_d5 31:1	1.39062	SL	circle
06_13C_x20	PS_d5 17:0_16:1(9)	PS_d5 17:0_16:1	1.80913	MSL	circle
06_13C_x20	PS_d5 17:0_18:1(9)	PS_d5 17:0_18:1	1.77774	MSL	circle
06_13C_x20	PS_d5 17:0_20:3(8,11,14)	PS_d5 17:0_20:3	1.68329	MSL	circle
06_13C_x20	PS_d5 17:0_22:4(7,10,13,16)	null	0	noMS2	rec
06_13C_x20	SHexCer 18:1(4)(1OH,3OH)/24:0	SHexCer 18:1(1OH,3OH)/24:0	1.92116	OH	circle
06_13C_x20	SM_d9 18:1(4)(1OH,3OH)/16:1(9)	SM_d9 18:1(1OH,3OH)/16:1	2.07039	OH	circle
06_13C_x20	SM_d9 18:1(4)(1OH,3OH)/20:1(11)	SM_d9 18:1(1OH,3OH)/20:1	2.0123	OH	circle
06_13C_x20	SM_d9 18:1(4)(1OH,3OH)/22:1(13)	SM_d9 18:1(1OH,3OH)/22:1	2.02224	OH	circle
06_13C_x20	SM_d9 18:1(4)(1OH,3OH)/24:1(15)	SM_d9 18:1(1OH,3OH)/24:1	1.98983	OH	circle
06_13C_x20	TG 18:1(9)_18:1(9)_18:1(9)	TG 18:1_18:1_18:1	1.80925	MSL	circle
06_13C_x20	TG_d5 13:0_14:0_14:0	TG_d5 13:0_14:0_14:0	1.4494	MSL	circle
06_13C_x20	TG_d5 14:0_14:0_15:1(10)	TG_d5 14:0_14:0_15:1	1.44734	MSL	circle
06_13C_x20	TG_d5 14:0_14:0_17:1(10)	TG_d5 14:0_14:0_17:1	2.02075	MSL	circle
06_13C_x20	TG_d5 16:0_16:0_15:1(10)	TG_d5 16:0_16:0_15:1	1.50991	MSL	circle
06_13C_x20	TG_d5 16:0_16:0_17:1(10)	TG_d5 16:0_16:0_17:1	1.99934	MSL	circle
06_13C_x20	TG_d5 16:0_16:0_19:2(10,13)	TG_d5 16:0_16:0_19:2	1.98	MSL	circle
06_13C_x20	TG_d5 17:1(10)_18:1(9)_18:1(9)	TG_d5 17:1_18:1_18:1	1.83178	MSL	circle
06_13C_x20	TG_d5 18:1(9)_18:1(9)_19:2(10,13)	TG_d5 18:1_18:1_19:2	1.93258	MSL	circle
06_13C_x20	TG_d5 18:1(9)_18:1(9)_21:2(12,15)	null	0	noMS2	rec
07_13C_x10	BMP 18:1(9)_18:1(9)	BMP 18:1_18:1	2.18566	MSL	circle
07_13C_x10	CAR 18:1(9)	CAR 18:1(9)	3.23241	DB	circle
07_13C_x10	CE 17:0	null	0	noMS2	rec
07_13C_x10	CE_d7 14:1	null	0	noMS2	rec
07_13C_x10	CE_d7 16:1	null	0	noMS2	rec
07_13C_x10	CE_d7 20:3	CE_d7 20:3	1.63642	MSL	circle
07_13C_x10	CE_d7 22:4	CE_d7 22:4	1.37566	MSL	circle
07_13C_x10	Cer 18:1(4)(1OH,3OH)/18:0	Cer 18:1(1OH,3OH)/18:0	2.13837	OH	circle
07_13C_x10	Cer 18:2(4,8)(1OH,3OH)/24:0	Cer 18:2(4,8)(1OH,3OH)/24:0	2.80521	Full	circle
07_13C_x10	Cer_d7 18:1(4)(1OH,3OH)/16:1(9)	Cer_d7 18:1(1OH,3OH)/16:1	1.99996	OH	circle
07_13C_x10	Cer_d7 18:1(4)(1OH,3OH)/18:1(9)	Cer_d7 18:1(1OH,3OH)/18:1	2.00306	OH	circle
07_13C_x10	Cer_d7 18:1(4)(1OH,3OH)/20:1(11)	Cer_d7 18:1(1OH,3OH)/20:1	1.96131	OH	circle
07_13C_x10	Cer_d7 18:1(4)(1OH,3OH)/22:1(13)	Cer_d7 18:1(1OH,3OH)/22:1	1.75036	OH	circle
07_13C_x10	Cer_d7 18:1(4)(1OH,3OH)/24:1(15)	Cer_d7 18:1(4)(1OH,3OH)/24:1(18)	2.40628	misslabel	triangle
07_13C_x10	DG 18:1(9)_18:1(9)	DG 18:1(9)_18:1(9)	3.00603	DB	circle
07_13C_x10	DG_d5 17:0_14:1(9)	DG_d5 17:0_14:1	2.10255	MSL	circle
07_13C_x10	DG_d5 17:0_16:1(9)	DG_d5 17:0_16:1	2.09262	MSL	circle
07_13C_x10	DG_d5 17:0_18:1(9)	DG_d5 17:0_18:1(9)	3.02261	DB	circle
07_13C_x10	DG_d5 17:0_20:3(8,11,14)	DG_d5 17:0_20:3	1.98829	MSL	circle
07_13C_x10	DG_d5 17:0_22:4(7,10,13,16)	DG_d5 17:0_22:4	1.96901	MSL	circle
07_13C_x10	Hex2Cer 18:1;O2/24:1	Hex2Cer 18:1;O2/24:1	1.75738	MSL	circle
07_13C_x10	LPC 18:1(9)/0:0	LPC 18:1(9)/0:0	3.62968	Full	circle
07_13C_x10	LPC_d5 15:0/0:0	LPC_d5 15:0/0:0	3.177	SN	circle
07_13C_x10	LPC_d5 17:0/0:0	LPC_d5 17:0/0:0	3.23023	SN	circle
07_13C_x10	LPC_d5 19:0/0:0	LPC_d5 19:0/0:0	3.16385	SN	circle
07_13C_x10	LPE 18:1(9)/0:0	LPE 18:1/0:0	2.60707	SN	circle
07_13C_x10	LPE_d5 15:0/0:0	LPE_d5 15:0/0:0	2.63777	SN	circle
07_13C_x10	LPE_d5 17:0/0:0	LPE_d5 17:0/0:0	3.26948	SN	circle
07_13C_x10	LPE_d5 19:0/0:0	LPE_d5 19:0/0:0	3.18347	SN	circle
07_13C_x10	LPG 18:1(9)/0:0	LPG 18:1/0:0	2.70715	SN	circle
07_13C_x10	LPG_d5 15:0/0:0	LPG_d5 15:0/0:0	2.38726	SN	circle
07_13C_x10	LPG_d5 17:0/0:0	LPG_d5 17:0/0:0	2.58916	SN	circle
07_13C_x10	LPG_d5 19:0/0:0	LPG_d5 19:0/0:0	2.33076	SN	circle
07_13C_x10	LPI_d5 15:0/0:0	LPI_d5 15:0/0:0	2.64663	SN	circle
07_13C_x10	LPI_d5 17:0/0:0	LPI_d5 17:0/0:0	2.66125	SN	circle
07_13C_x10	LPI_d5 19:0/0:0	LPI_d5 19:0/0:0	2.49846	SN	circle
07_13C_x10	LPS 18:1(9)/0:0	LPS 18:1/0:0	2.62104	SN	circle
07_13C_x10	LPS_d5 15:0/0:0	LPS_d5 15:0/0:0	2.56092	SN	circle
07_13C_x10	LPS_d5 17:0/0:0	LPS_d5 17:0/0:0	2.59797	SN	circle
07_13C_x10	LPS_d5 19:0/0:0	no MS2: LPS_d5 19:0	0.971005	noMS2	rec
07_13C_x10	MG 16:1	null	0	noMS2	rec
07_13C_x10	NAE 20:4	NAE 20:4	2.07208	MSL	circle
07_13C_x10	NAGly 18:1	NAGly 18:1	1.64516	MSL	circle
07_13C_x10	PC 18:1(9)/18:1(9)	PC 18:1(9)/18:1(9)	3.4586	Full	circle
07_13C_x10	PC O-16:0/18:1(9)	PC O-16:0/18:1(9)	3.44376	Full	circle
07_13C_x10	PC P-18:0/18:1(9)	PC P-18:0/18:1(9)	3.4185	Full	circle
07_13C_x10	PC_d5 17:0/14:1(9)	PC_d5 17:0/14:1(9)	3.46875	Full	circle
07_13C_x10	PC_d5 17:0/16:1(9)	PC_d5 16:1(9)/17:0	3.5197	misslabel	triangle
07_13C_x10	PC_d5 17:0/18:1(9)	PC_d5 17:0/18:1(9)	3.60466	Full	circle
07_13C_x10	PC_d5 17:0/20:3(8,11,14)	PC_d5 17:0/20:3(8,11,14)	3.45196	Full	circle
07_13C_x10	PC_d5 17:0/22:4(7,10,13,16)	PC_d5 17:0/22:4	2.56441	SN	circle
07_13C_x10	PE 18:1(9)_18:1(9)	PE 18:1_18:1	1.99053	MSL	circle
07_13C_x10	PE O-16:0/18:1(9)	PE O-16:0_18:1	1.85905	MSL	circle
07_13C_x10	PE P-18:0/18:1(9)	PE P-18:0_18:1	1.90267	MSL	circle
07_13C_x10	PE_d5 17:0_14:1(9)	PE_d5 17:0_14:1	1.97338	MSL	circle
07_13C_x10	PE_d5 17:0_16:1(9)	PE_d5 17:0_16:1	2.02859	MSL	circle
07_13C_x10	PE_d5 17:0_18:1(9)	PE_d5 17:0_18:1	1.96183	MSL	circle
07_13C_x10	PE_d5 17:0_20:3(8,11,14)	PE_d5 17:0_20:3	1.98734	MSL	circle
07_13C_x10	PE_d5 17:0_22:4(7,10,13,16)	PE_d5 17:0_22:4	1.75471	MSL	circle
07_13C_x10	PG 18:1(9)_18:1(9)	PG 18:1(9)_18:1(9)	2.94349	DB	circle
07_13C_x10	PG_d5 17:0_14:1(9)	PG_d5 17:0_14:1	1.96067	MSL	circle
07_13C_x10	PG_d5 17:0_16:1(9)	PG_d5 17:0_16:1(9)	2.67619	DB	circle
07_13C_x10	PG_d5 17:0_18:1(9)	PG_d5 17:0_18:1(9)	2.8718	DB	circle
07_13C_x10	PG_d5 17:0_20:3(8,11,14)	PG_d5 17:0_20:3	1.9852	MSL	circle
07_13C_x10	PG_d5 17:0_22:4(7,10,13,16)	PG_d5 17:0_22:4	1.79172	MSL	circle
07_13C_x10	PI 18:1(9)_18:1(9)	PI 18:1_18:1	2.12114	MSL	circle
07_13C_x10	PI_d5 17:0_14:1(9)	PI_d5 17:0_14:1	1.99339	MSL	circle
07_13C_x10	PI_d5 17:0_16:1(9)	PI_d5 17:0_16:1	1.9925	MSL	circle
07_13C_x10	PI_d5 17:0_18:1(9)	PI_d5 17:0_18:1(13)	2.51997	misslabel	triangle
07_13C_x10	PI_d5 17:0_20:3(8,11,14)	PI_d5 17:0_20:3	1.93504	MSL	circle
07_13C_x10	PS 18:1(9)_18:1(9)	PS 18:1_18:1	2.0824	MSL	circle
07_13C_x10	PS_d5 17:0_14:1(9)	PS_d5 17:0_14:1	1.83921	MSL	circle
07_13C_x10	PS_d5 17:0_16:1(9)	PS_d5 17:0_16:1	1.92428	MSL	circle
07_13C_x10	PS_d5 17:0_18:1(9)	PS_d5 17:0_18:1	2.01328	MSL	circle
07_13C_x10	PS_d5 17:0_20:3(8,11,14)	PS_d5 17:0_20:3	1.80398	MSL	circle
07_13C_x10	PS_d5 17:0_22:4(7,10,13,16)	PS_d5 17:0_22:4	1.5464	MSL	circle
07_13C_x10	SHexCer 18:1(4)(1OH,3OH)/24:0	SHexCer 18:1(1OH,3OH)/24:0	2.22368	OH	circle
07_13C_x10	SM_d9 18:1(4)(1OH,3OH)/16:1(9)	SM_d9 18:1(4)(1OH,3OH)/16:1(9)	2.94047	Full	circle
07_13C_x10	SM_d9 18:1(4)(1OH,3OH)/20:1(11)	SM_d9 18:1(1OH,3OH)/20:1	2.02339	OH	circle
07_13C_x10	SM_d9 18:1(4)(1OH,3OH)/22:1(13)	SM_d9 18:1(1OH,3OH)/22:1	2.02335	OH	circle
07_13C_x10	SM_d9 18:1(4)(1OH,3OH)/24:1(15)	SM_d9 18:1(1OH,3OH)/24:1	2.05826	OH	circle
07_13C_x10	TG 18:1(9)_18:1(9)_18:1(9)	TG 18:1_18:1_18:1	2.02224	MSL	circle
07_13C_x10	TG_d5 13:0_14:0_14:0	TG_d5 13:0_14:0_14:0	1.4973	MSL	circle
07_13C_x10	TG_d5 14:0_14:0_15:1(10)	TG_d5 14:0_14:0_15:1	1.98914	MSL	circle
07_13C_x10	TG_d5 14:0_14:0_17:1(10)	TG_d5 14:0_14:0_17:1	2.02385	MSL	circle
07_13C_x10	TG_d5 16:0_16:0_15:1(10)	TG_d5 16:0_16:0_15:1	1.97148	MSL	circle
07_13C_x10	TG_d5 16:0_16:0_17:1(10)	TG_d5 16:0_16:0_17:1	1.98856	MSL	circle
07_13C_x10	TG_d5 16:0_16:0_19:2(10,13)	TG_d5 16:0_16:0_19:2	1.97306	MSL	circle
07_13C_x10	TG_d5 17:1(10)_18:1(9)_18:1(9)	TG_d5 17:1_18:1_18:1	1.98887	MSL	circle
07_13C_x10	TG_d5 18:1(9)_18:1(9)_19:2(10,13)	TG_d5 18:1_18:1_19:2	1.99951	MSL	circle
07_13C_x10	TG_d5 18:1(9)_18:1(9)_21:2(12,15)	TG_d5 18:1_18:1_21:2	1.9472	MSL	circle
08_13C_x5	BMP 18:1(9)_18:1(9)	BMP 18:1_18:1	2.16834	MSL	circle
08_13C_x5	CAR 18:1(9)	CAR 18:1(9)	3.23578	DB	circle
08_13C_x5	CE 17:0	null	0	noMS2	rec
08_13C_x5	CE_d7 14:1	null	0	noMS2	rec
08_13C_x5	CE_d7 16:1	null	0	noMS2	rec
08_13C_x5	CE_d7 20:3	CE_d7 20:3	1.67355	MSL	circle
08_13C_x5	CE_d7 22:4	CE_d7 22:4	1.67702	MSL	circle
08_13C_x5	Cer 18:1(4)(1OH,3OH)/18:0	Cer 18:1(4)(1OH,3OH)/18:0	2.69782	Full	circle
08_13C_x5	Cer 18:2(4,8)(1OH,3OH)/24:0	Cer 18:2(4,8)(1OH,3OH)/24:0	2.7687	Full	circle
08_13C_x5	Cer_d7 18:1(4)(1OH,3OH)/16:1(9)	Cer_d7 18:1(4)(1OH,3OH)/16:1(9)	2.63373	Full	circle
08_13C_x5	Cer_d7 18:1(4)(1OH,3OH)/18:1(9)	Cer_d7 18:1(1OH,3OH)/18:1	1.99156	OH	circle
08_13C_x5	Cer_d7 18:1(4)(1OH,3OH)/20:1(11)	Cer_d7 18:1(1OH,3OH)/20:1	1.97345	OH	circle
08_13C_x5	Cer_d7 18:1(4)(1OH,3OH)/22:1(13)	Cer_d7 18:1(4)(1OH,3OH)/22:1(13)	2.41798	Full	circle
08_13C_x5	Cer_d7 18:1(4)(1OH,3OH)/24:1(15)	Cer_d7 18:1(4)(1OH,3OH)/24:1(15)	2.48832	Full	circle
08_13C_x5	DG 18:1(9)_18:1(9)	DG 18:1(9)_18:1(9)	3.17582	DB	circle
08_13C_x5	DG_d5 17:0_14:1(9)	DG_d5 17:0_14:1	2.13731	MSL	circle
08_13C_x5	DG_d5 17:0_16:1(9)	DG_d5 17:0_16:1	2.11102	MSL	circle
08_13C_x5	DG_d5 17:0_18:1(9)	DG_d5 17:0_18:1(9)	3.00456	DB	circle
08_13C_x5	DG_d5 17:0_20:3(8,11,14)	DG_d5 17:0_20:3	2.03577	MSL	circle
08_13C_x5	DG_d5 17:0_22:4(7,10,13,16)	DG_d5 17:0_22:4	1.95197	MSL	circle
08_13C_x5	Hex2Cer 18:1;O2/24:1	Hex2Cer 18:1;O2/24:1	1.80584	MSL	circle
08_13C_x5	LPC 18:1(9)/0:0	LPC 18:1(9)/0:0	3.76805	Full	circle
08_13C_x5	LPC_d5 15:0/0:0	LPC_d5 15:0/0:0	3.23509	SN	circle
08_13C_x5	LPC_d5 17:0/0:0	LPC_d5 17:0/0:0	3.22854	SN	circle
08_13C_x5	LPC_d5 19:0/0:0	LPC_d5 19:0/0:0	3.2381	SN	circle
08_13C_x5	LPE 18:1(9)/0:0	LPE 18:1(9)/0:0	3.55465	Full	circle
08_13C_x5	LPE_d5 15:0/0:0	LPE_d5 15:0/0:0	3.3148	SN	circle
08_13C_x5	LPE_d5 17:0/0:0	LPE_d5 17:0/0:0	3.28291	SN	circle
08_13C_x5	LPE_d5 19:0/0:0	LPE_d5 19:0/0:0	3.16507	SN	circle
08_13C_x5	LPG 18:1(9)/0:0	LPG 18:1/0:0	2.74202	SN	circle
08_13C_x5	LPG_d5 15:0/0:0	LPG_d5 15:0/0:0	2.45121	SN	circle
08_13C_x5	LPG_d5 17:0/0:0	LPG_d5 17:0/0:0	2.40158	SN	circle
08_13C_x5	LPG_d5 19:0/0:0	LPG_d5 19:0/0:0	2.46459	SN	circle
08_13C_x5	LPI_d5 15:0/0:0	LPI_d5 15:0/0:0	2.60217	SN	circle
08_13C_x5	LPI_d5 17:0/0:0	LPI_d5 17:0/0:0	2.66282	SN	circle
08_13C_x5	LPI_d5 19:0/0:0	no MS2: LPI_d5 19:0	0.998946	noMS2	rec
08_13C_x5	LPS 18:1(9)/0:0	LPS 18:1/0:0	2.67187	SN	circle
08_13C_x5	LPS_d5 15:0/0:0	LPS_d5 15:0/0:0	2.60648	SN	circle
08_13C_x5	LPS_d5 17:0/0:0	LPS_d5 17:0/0:0	2.54273	SN	circle
08_13C_x5	LPS_d5 19:0/0:0	no MS2: LPS_d5 19:0	0.997408	noMS2	rec
08_13C_x5	MG 16:1	MG 16:1	1.82809	MSL	circle
08_13C_x5	NAE 20:4	NAE 20:4	1.95142	MSL	circle
08_13C_x5	NAGly 18:1	NAGly 18:1	1.62927	MSL	circle
08_13C_x5	PC 18:1(9)/18:1(9)	PC 18:1(9)/18:1(9)	3.82006	Full	circle
08_13C_x5	PC O-16:0/18:1(9)	PC O-16:0/18:1(9)	3.57776	Full	circle
08_13C_x5	PC P-18:0/18:1(9)	PC P-18:0/18:1(9)	3.55786	Full	circle
08_13C_x5	PC_d5 17:0/14:1(9)	PC_d5 17:0/14:1(9)	3.54584	Full	circle
08_13C_x5	PC_d5 17:0/16:1(9)	PC_d5 17:0/16:1(9)	3.64919	Full	circle
08_13C_x5	PC_d5 17:0/18:1(9)	PC_d5 17:0/18:1(9)	3.68355	Full	circle
08_13C_x5	PC_d5 17:0/20:3(8,11,14)	PC_d5 17:0/20:3(8,11,14)	3.54051	Full	circle
08_13C_x5	PC_d5 17:0/22:4(7,10,13,16)	PC_d5 17:0/22:4(7,10,13,16)	3.36073	Full	circle
08_13C_x5	PE 18:1(9)_18:1(9)	PE 18:1(9)_18:1(9)	2.93151	DB	circle
08_13C_x5	PE O-16:0/18:1(9)	PE O-16:0_18:1(9)	2.64405	DB	circle
08_13C_x5	PE P-18:0/18:1(9)	PE P-18:0_18:1	1.99324	MSL	circle
08_13C_x5	PE_d5 17:0_14:1(9)	PE_d5 17:0_14:1	2.04695	MSL	circle
08_13C_x5	PE_d5 17:0_16:1(9)	PE_d5 17:0_16:1	1.93579	MSL	circle
08_13C_x5	PE_d5 17:0_18:1(9)	PE_d5 17:0_18:1(9)	2.66007	DB	circle
08_13C_x5	PE_d5 17:0_20:3(8,11,14)	PE_d5 17:0_20:3	1.92888	MSL	circle
08_13C_x5	PE_d5 17:0_22:4(7,10,13,16)	PE_d5 17:0_22:4	1.83012	MSL	circle
08_13C_x5	PG 18:1(9)_18:1(9)	PG 18:1(9)_18:1(9)	3.17387	DB	circle
08_13C_x5	PG_d5 17:0_14:1(9)	PG_d5 17:0_14:1(9)	2.89568	DB	circle
08_13C_x5	PG_d5 17:0_16:1(9)	PG_d5 17:0_16:1(10)	2.70956	misslabel	triangle
08_13C_x5	PG_d5 17:0_18:1(9)	PG_d5 17:0_18:1(9)	2.93386	DB	circle
08_13C_x5	PG_d5 17:0_20:3(8,11,14)	PG_d5 17:0_20:3	2.01971	MSL	circle
08_13C_x5	PG_d5 17:0_22:4(7,10,13,16)	PG_d5 17:0_22:4	1.81935	MSL	circle
08_13C_x5	PI 18:1(9)_18:1(9)	PI 18:1(9)_18:1(9)	3.10791	DB	circle
08_13C_x5	PI_d5 17:0_14:1(9)	PI_d5 17:0_14:1(9)	2.67742	DB	circle
08_13C_x5	PI_d5 17:0_16:1(9)	PI_d5 17:0_16:1(4)	2.43997	misslabel	triangle
08_13C_x5	PI_d5 17:0_18:1(9)	PI_d5 17:0_18:1(9)	2.61719	DB	circle
08_13C_x5	PI_d5 17:0_20:3(8,11,14)	PI_d5 17:0_20:3	2.05552	MSL	circle
08_13C_x5	PS 18:1(9)_18:1(9)	PS 18:1(9)_18:1(9)	3.08055	DB	circle
08_13C_x5	PS_d5 17:0_14:1(9)	PS_d5 17:0_14:1	1.92619	MSL	circle
08_13C_x5	PS_d5 17:0_16:1(9)	PS_d5 17:0_16:1	1.92696	MSL	circle
08_13C_x5	PS_d5 17:0_18:1(9)	PS_d5 17:0_18:1(9)	2.83831	DB	circle
08_13C_x5	PS_d5 17:0_20:3(8,11,14)	PS_d5 17:0_20:3	1.9416	MSL	circle
08_13C_x5	PS_d5 17:0_22:4(7,10,13,16)	PS_d5 17:0_22:4	1.81576	MSL	circle
08_13C_x5	SHexCer 18:1(4)(1OH,3OH)/24:0	SHexCer 18:1(1OH,3OH)/24:0	2.2852	OH	circle
08_13C_x5	SM_d9 18:1(4)(1OH,3OH)/16:1(9)	SM_d9 18:1(4)(1OH,3OH)/16:1(9)	3.04257	Full	circle
08_13C_x5	SM_d9 18:1(4)(1OH,3OH)/20:1(11)	SM_d9 18:1(1OH,3OH)/20:1	2.04011	OH	circle
08_13C_x5	SM_d9 18:1(4)(1OH,3OH)/22:1(13)	SM_d9 18:1(1OH,3OH)/22:1	2.05498	OH	circle
08_13C_x5	SM_d9 18:1(4)(1OH,3OH)/24:1(15)	SM_d9 18:1(1OH,3OH)/24:1	2.03647	OH	circle
08_13C_x5	TG 18:1(9)_18:1(9)_18:1(9)	TG 18:1(9)_18:1(9)_18:1(9)	2.87871	DB	circle
08_13C_x5	TG_d5 13:0_14:0_14:0	TG_d5 13:0_14:0_14:0	1.55476	MSL	circle
08_13C_x5	TG_d5 14:0_14:0_15:1(10)	TG_d5 14:0_14:0_15:1	2.02589	MSL	circle
08_13C_x5	TG_d5 14:0_14:0_17:1(10)	TG_d5 14:0_14:0_17:1	2.04972	MSL	circle
08_13C_x5	TG_d5 16:0_16:0_15:1(10)	TG_d5 16:0_16:0_15:1	1.98805	MSL	circle
08_13C_x5	TG_d5 16:0_16:0_17:1(10)	TG_d5 16:0_16:0_17:1	2.02547	MSL	circle
08_13C_x5	TG_d5 16:0_16:0_19:2(10,13)	TG_d5 16:0_16:0_19:2	2.03467	MSL	circle
08_13C_x5	TG_d5 17:1(10)_18:1(9)_18:1(9)	TG_d5 17:1(8)_18:1(9)_18:1(9)	2.60335	misslabel	triangle
08_13C_x5	TG_d5 18:1(9)_18:1(9)_19:2(10,13)	TG_d5 18:1_18:1_19:2	2.01948	MSL	circle
08_13C_x5	TG_d5 18:1(9)_18:1(9)_21:2(12,15)	TG_d5 18:1_18:1_21:2	1.99967	MSL	circle
09_13C_x2	BMP 18:1(9)_18:1(9)	BMP 18:1(9)_18:1(9)	2.86371	DB	circle
09_13C_x2	CAR 18:1(9)	CAR 18:1(9)	3.23673	DB	circle
09_13C_x2	CE 17:0	null	0	noMS2	rec
09_13C_x2	CE_d7 14:1	null	0	noMS2	rec
09_13C_x2	CE_d7 16:1	CE_d7 16:1	1.46656	MSL	circle
09_13C_x2	CE_d7 20:3	CE_d7 20:3	1.70171	MSL	circle
09_13C_x2	CE_d7 22:4	CE_d7 22:4	1.71442	MSL	circle
09_13C_x2	Cer 18:1(4)(1OH,3OH)/18:0	Cer 18:1(4)(1OH,3OH)/18:0	2.76344	Full	circle
09_13C_x2	Cer 18:2(4,8)(1OH,3OH)/24:0	Cer 18:2(4,8)(1OH,3OH)/24:0	2.86457	Full	circle
09_13C_x2	Cer_d7 18:1(4)(1OH,3OH)/16:1(9)	Cer_d7 18:1(4)(1OH,3OH)/16:1(9)	2.75783	Full	circle
09_13C_x2	Cer_d7 18:1(4)(1OH,3OH)/18:1(9)	Cer_d7 18:1(1OH,3OH)/18:1	2.00463	OH	circle
09_13C_x2	Cer_d7 18:1(4)(1OH,3OH)/20:1(11)	Cer_d7 18:1(1OH,3OH)/20:1	1.98405	OH	circle
09_13C_x2	Cer_d7 18:1(4)(1OH,3OH)/22:1(13)	Cer_d7 18:1(4)(1OH,3OH)/22:1(13)	2.70591	Full	circle
09_13C_x2	Cer_d7 18:1(4)(1OH,3OH)/24:1(15)	Cer_d7 18:1(4)(1OH,3OH)/24:1(15)	2.78132	Full	circle
09_13C_x2	DG 18:1(9)_18:1(9)	DG 18:1(9)_18:1(9)	3.13459	DB	circle
09_13C_x2	DG_d5 17:0_14:1(9)	DG_d5 17:0_14:1	2.13083	MSL	circle
09_13C_x2	DG_d5 17:0_16:1(9)	DG_d5 17:0_16:1(10)	2.66292	misslabel	triangle
09_13C_x2	DG_d5 17:0_18:1(9)	DG_d5 17:0_18:1(9)	3.04358	DB	circle
09_13C_x2	DG_d5 17:0_20:3(8,11,14)	DG_d5 17:0_20:3	1.99736	MSL	circle
09_13C_x2	DG_d5 17:0_22:4(7,10,13,16)	DG_d5 17:0_22:4	1.97889	MSL	circle
09_13C_x2	Hex2Cer 18:1;O2/24:1	Hex2Cer 18:1;O2/24:1	1.86627	MSL	circle
09_13C_x2	LPC 18:1(9)/0:0	LPC 18:1(9)/0:0	3.73228	Full	circle
09_13C_x2	LPC_d5 15:0/0:0	LPC_d5 15:0/0:0	3.26381	SN	circle
09_13C_x2	LPC_d5 17:0/0:0	LPC_d5 17:0/0:0	3.28353	SN	circle
09_13C_x2	LPC_d5 19:0/0:0	LPC_d5 19:0/0:0	3.25294	SN	circle
09_13C_x2	LPE 18:1(9)/0:0	LPE 18:1(9)/0:0	3.65562	Full	circle
09_13C_x2	LPE_d5 15:0/0:0	LPE_d5 15:0/0:0	3.29822	SN	circle
09_13C_x2	LPE_d5 17:0/0:0	LPE_d5 17:0/0:0	3.26706	SN	circle
09_13C_x2	LPE_d5 19:0/0:0	LPE_d5 19:0/0:0	3.23393	SN	circle
09_13C_x2	LPG 18:1(9)/0:0	LPG 18:1/0:0	2.74779	SN	circle
09_13C_x2	LPG_d5 15:0/0:0	LPG_d5 15:0/0:0	2.64192	SN	circle
09_13C_x2	LPG_d5 17:0/0:0	LPG_d5 17:0/0:0	2.62245	SN	circle
09_13C_x2	LPG_d5 19:0/0:0	LPG_d5 19:0/0:0	2.5001	SN	circle
09_13C_x2	LPI_d5 15:0/0:0	LPI_d5 15:0/0:0	2.65641	SN	circle
09_13C_x2	LPI_d5 17:0/0:0	LPI_d5 17:0/0:0	2.6648	SN	circle
09_13C_x2	LPI_d5 19:0/0:0	no MS2: LPI_d5 19:0	0.982821	noMS2	rec
09_13C_x2	LPS 18:1(9)/0:0	LPS 18:1(9)/0:0	3.38275	Full	circle
09_13C_x2	LPS_d5 15:0/0:0	LPS_d5 15:0/0:0	2.56758	SN	circle
09_13C_x2	LPS_d5 17:0/0:0	LPS_d5 17:0/0:0	2.57206	SN	circle
09_13C_x2	LPS_d5 19:0/0:0	LPS_d5 19:0/0:0	2.54752	SN	circle
09_13C_x2	MG 16:1	MG 16:1	1.84474	MSL	circle
09_13C_x2	NAE 20:4	NAE 20:4	1.98699	MSL	circle
09_13C_x2	NAGly 18:1	NAGly 18:1	1.61348	MSL	circle
09_13C_x2	PC 18:1(9)/18:1(9)	PC 18:1(9)/18:1(9)	3.8494	Full	circle
09_13C_x2	PC O-16:0/18:1(9)	PC O-16:0/18:1(9)	3.57024	Full	circle
09_13C_x2	PC P-18:0/18:1(9)	PC P-18:0/18:1(9)	3.6175	Full	circle
09_13C_x2	PC_d5 17:0/14:1(9)	PC_d5 17:0/14:1(9)	3.54163	Full	circle
09_13C_x2	PC_d5 17:0/16:1(9)	PC_d5 17:0/16:1(9)	3.6012	Full	circle
09_13C_x2	PC_d5 17:0/18:1(9)	PC_d5 17:0/18:1(9)	3.69456	Full	circle
09_13C_x2	PC_d5 17:0/20:3(8,11,14)	PC_d5 17:0/20:3(8,11,14)	3.5868	Full	circle
09_13C_x2	PC_d5 17:0/22:4(7,10,13,16)	PC_d5 17:0/22:4(7,10,13,16)	3.45906	Full	circle
09_13C_x2	PE 18:1(9)_18:1(9)	PE 18:1(9)_18:1(9)	2.92081	DB	circle
09_13C_x2	PE O-16:0/18:1(9)	PE O-16:0_18:1(9)	2.80288	DB	circle
09_13C_x2	PE P-18:0/18:1(9)	PE P-18:0_18:1	1.99663	MSL	circle
09_13C_x2	PE_d5 17:0_14:1(9)	PE_d5 17:0_14:1(9)	2.74689	DB	circle
09_13C_x2	PE_d5 17:0_16:1(9)	PE_d5 17:0_16:1(9)	2.65954	DB	circle
09_13C_x2	PE_d5 17:0_18:1(9)	PE_d5 17:0_18:1(9)	2.77453	DB	circle
09_13C_x2	PE_d5 17:0_20:3(8,11,14)	PE_d5 17:0_20:3	2.00643	MSL	circle
09_13C_x2	PE_d5 17:0_22:4(7,10,13,16)	PE_d5 17:0_22:4	1.95883	MSL	circle
09_13C_x2	PG 18:1(9)_18:1(9)	PG 18:1(9)_18:1(9)	3.12315	DB	circle
09_13C_x2	PG_d5 17:0_14:1(9)	PG_d5 17:0_14:1(9)	2.8532	DB	circle
09_13C_x2	PG_d5 17:0_16:1(9)	PG_d5 17:0_16:1(9)	2.85681	DB	circle
09_13C_x2	PG_d5 17:0_18:1(9)	PG_d5 17:0_18:1(9)	3.04618	DB	circle
09_13C_x2	PG_d5 17:0_20:3(8,11,14)	PG_d5 17:0_20:3(8,11,14)	2.63864	DB	circle
09_13C_x2	PG_d5 17:0_22:4(7,10,13,16)	PG_d5 17:0_22:4	1.91791	MSL	circle
09_13C_x2	PI 18:1(9)_18:1(9)	PI 18:1(9)_18:1(9)	3.22541	DB	circle
09_13C_x2	PI_d5 17:0_14:1(9)	PI_d5 17:0_14:1(9)	2.86673	DB	circle
09_13C_x2	PI_d5 17:0_16:1(9)	PI_d5 17:0_16:1(13)	2.76338	misslabel	triangle
09_13C_x2	PI_d5 17:0_18:1(9)	PI_d5 17:0_18:1(9)	2.90248	DB	circle
09_13C_x2	PI_d5 17:0_20:3(8,11,14)	PI_d5 17:0_20:3	1.87491	MSL	circle
09_13C_x2	PS 18:1(9)_18:1(9)	PS 18:1(9)_18:1(9)	3.10832	DB	circle
09_13C_x2	PS_d5 17:0_14:1(9)	PS_d5 17:0_14:1(9)	2.74776	DB	circle
09_13C_x2	PS_d5 17:0_16:1(9)	PS_d5 17:0_16:1(10)	2.68915	misslabel	triangle
09_13C_x2	PS_d5 17:0_18:1(9)	PS_d5 17:0_18:1(9)	2.95369	DB	circle
09_13C_x2	PS_d5 17:0_20:3(8,11,14)	PS_d5 17:0_20:3	2.02709	MSL	circle
09_13C_x2	PS_d5 17:0_22:4(7,10,13,16)	PS_d5 17:0_22:4	1.96624	MSL	circle
09_13C_x2	SHexCer 18:1(4)(1OH,3OH)/24:0	SHexCer 18:1(1OH,3OH)/24:0	2.25281	OH	circle
09_13C_x2	SM_d9 18:1(4)(1OH,3OH)/16:1(9)	SM_d9 18:1(4)(1OH,3OH)/16:1(9)	3.15928	Full	circle
09_13C_x2	SM_d9 18:1(4)(1OH,3OH)/20:1(11)	SM_d9 18:1(1OH,3OH)/20:1	2.05056	OH	circle
09_13C_x2	SM_d9 18:1(4)(1OH,3OH)/22:1(13)	SM_d9 18:1(4)(1OH,3OH)/22:1(13)	3.05059	Full	circle
09_13C_x2	SM_d9 18:1(4)(1OH,3OH)/24:1(15)	SM_d9 18:1(4)(1OH,3OH)/24:1(15)	2.9438	Full	circle
09_13C_x2	TG 18:1(9)_18:1(9)_18:1(9)	TG 18:1(9)_18:1(9)_18:1(9)	2.90765	DB	circle
09_13C_x2	TG_d5 13:0_14:0_14:0	TG_d5 13:0_14:0_14:0	2.11622	MSL	circle
09_13C_x2	TG_d5 14:0_14:0_15:1(10)	TG_d5 14:0_14:0_15:1(10)	2.75385	DB	circle
09_13C_x2	TG_d5 14:0_14:0_17:1(10)	TG_d5 14:0_14:0_17:1(10)	2.98981	DB	circle
09_13C_x2	TG_d5 16:0_16:0_15:1(10)	TG_d5 16:0_16:0_15:1	2.04305	MSL	circle
09_13C_x2	TG_d5 16:0_16:0_17:1(10)	TG_d5 16:0_16:0_17:1(9)	2.74472	misslabel	triangle
09_13C_x2	TG_d5 16:0_16:0_19:2(10,13)	TG_d5 16:0_16:0_19:2	2.00972	MSL	circle
09_13C_x2	TG_d5 17:1(10)_18:1(9)_18:1(9)	TG_d5 17:1(10)_18:1(11)_18:1(9)	2.86098	misslabel	triangle
09_13C_x2	TG_d5 18:1(9)_18:1(9)_19:2(10,13)	TG_d5 18:1(12)_18:1(9)_19:2(7,10)	2.68739	misslabel	triangle
09_13C_x2	TG_d5 18:1(9)_18:1(9)_21:2(12,15)	TG_d5 18:1_18:1_21:2	1.9999	MSL	circle
10_13C_x1	BMP 18:1(9)_18:1(9)	BMP 18:1(9)_18:1(9)	3.06763	DB	circle
10_13C_x1	CAR 18:1(9)	CAR 18:1(9)	3.14077	DB	circle
10_13C_x1	CE 17:0	CE 17:0	1.91971	MSL	circle
10_13C_x1	CE_d7 14:1	CE_d7 14:1	1.40157	MSL	circle
10_13C_x1	CE_d7 16:1	CE_d7 16:1	1.69803	MSL	circle
10_13C_x1	CE_d7 20:3	CE_d7 20:3	1.62154	MSL	circle
10_13C_x1	CE_d7 22:4	CE_d7 22:4	1.61607	MSL	circle
10_13C_x1	Cer 18:1(4)(1OH,3OH)/18:0	Cer 18:1(4)(1OH,3OH)/18:0	2.81277	Full	circle
10_13C_x1	Cer 18:2(4,8)(1OH,3OH)/24:0	Cer 18:2(4,8)(1OH,3OH)/24:0	2.87374	Full	circle
10_13C_x1	Cer_d7 18:1(4)(1OH,3OH)/16:1(9)	Cer_d7 18:1(4)(1OH,3OH)/16:1(9)	2.73769	Full	circle
10_13C_x1	Cer_d7 18:1(4)(1OH,3OH)/18:1(9)	Cer_d7 18:1(4)(1OH,3OH)/18:1(9)	2.72614	Full	circle
10_13C_x1	Cer_d7 18:1(4)(1OH,3OH)/20:1(11)	Cer_d7 18:1(1OH,3OH)/20:1	1.98566	OH	circle
10_13C_x1	Cer_d7 18:1(4)(1OH,3OH)/22:1(13)	Cer_d7 18:1(4)(1OH,3OH)/22:1(13)	2.7402	Full	circle
10_13C_x1	Cer_d7 18:1(4)(1OH,3OH)/24:1(15)	Cer_d7 18:1(4)(1OH,3OH)/24:1(18)	2.76336	misslabel	triangle
10_13C_x1	DG 18:1(9)_18:1(9)	DG 18:1(9)_18:1(9)	3.25518	DB	circle
10_13C_x1	DG_d5 17:0_14:1(9)	DG_d5 17:0_14:1(9)	2.90057	DB	circle
10_13C_x1	DG_d5 17:0_16:1(9)	DG_d5 17:0_16:1(9)	2.84586	DB	circle
10_13C_x1	DG_d5 17:0_18:1(9)	DG_d5 17:0_18:1(9)	3.02596	DB	circle
10_13C_x1	DG_d5 17:0_20:3(8,11,14)	DG_d5 17:0_20:3(8,11,14)	2.87679	DB	circle
10_13C_x1	DG_d5 17:0_22:4(7,10,13,16)	DG_d5 17:0_22:4	1.9543	MSL	circle
10_13C_x1	Hex2Cer 18:1;O2/24:1	Hex2Cer 18:1;O2/24:1	1.87536	MSL	circle
10_13C_x1	LPC 18:1(9)/0:0	LPC 18:1(9)/0:0	3.78565	Full	circle
10_13C_x1	LPC_d5 15:0/0:0	LPC_d5 15:0/0:0	3.31688	SN	circle
10_13C_x1	LPC_d5 17:0/0:0	LPC_d5 17:0/0:0	3.2995	SN	circle
10_13C_x1	LPC_d5 19:0/0:0	LPC_d5 19:0/0:0	3.26135	SN	circle
10_13C_x1	LPE 18:1(9)/0:0	LPE 18:1(9)/0:0	3.62	Full	circle
10_13C_x1	LPE_d5 15:0/0:0	LPE_d5 15:0/0:0	3.28545	SN	circle
10_13C_x1	LPE_d5 17:0/0:0	LPE_d5 17:0/0:0	3.3075	SN	circle
10_13C_x1	LPE_d5 19:0/0:0	LPE_d5 19:0/0:0	3.25284	SN	circle
10_13C_x1	LPG 18:1(9)/0:0	LPG 18:1/0:0	2.72277	SN	circle
10_13C_x1	LPG_d5 15:0/0:0	LPG_d5 15:0/0:0	2.64656	SN	circle
10_13C_x1	LPG_d5 17:0/0:0	LPG_d5 17:0/0:0	2.7061	SN	circle
10_13C_x1	LPG_d5 19:0/0:0	LPG_d5 19:0/0:0	2.5906	SN	circle
10_13C_x1	LPI_d5 15:0/0:0	LPI_d5 15:0/0:0	2.67985	SN	circle
10_13C_x1	LPI_d5 17:0/0:0	LPI_d5 17:0/0:0	2.60026	SN	circle
10_13C_x1	LPI_d5 19:0/0:0	no MS2: LPI_d5 19:0	0.995863	noMS2	rec
10_13C_x1	LPS 18:1(9)/0:0	LPS 18:1(9)/0:0	3.5784	Full	circle
10_13C_x1	LPS_d5 15:0/0:0	LPS_d5 15:0/0:0	3.11529	SN	circle
10_13C_x1	LPS_d5 17:0/0:0	LPS_d5 17:0/0:0	3.17847	SN	circle
10_13C_x1	LPS_d5 19:0/0:0	no MS2: LPS_d5 19:0	0.997908	noMS2	rec
10_13C_x1	MG 16:1	MG 16:1	1.84616	MSL	circle
10_13C_x1	NAE 20:4	NAE 20:4	2.17598	MSL	circle
10_13C_x1	NAGly 18:1	NAGly 18:1	1.57876	MSL	circle
10_13C_x1	PC 18:1(9)/18:1(9)	PC 18:1(9)/18:1(9)	3.88383	Full	circle
10_13C_x1	PC O-16:0/18:1(9)	PC O-16:0/18:1(9)	3.56073	Full	circle
10_13C_x1	PC P-18:0/18:1(9)	PC P-18:0/18:1(9)	3.67159	Full	circle
10_13C_x1	PC_d5 17:0/14:1(9)	PC_d5 17:0/14:1(9)	3.58111	Full	circle
10_13C_x1	PC_d5 17:0/16:1(9)	PC_d5 17:0/16:1(9)	3.67033	Full	circle
10_13C_x1	PC_d5 17:0/18:1(9)	PC_d5 17:0/18:1(9)	3.67188	Full	circle
10_13C_x1	PC_d5 17:0/20:3(8,11,14)	PC_d5 17:0/20:3(8,11,14)	3.59395	Full	circle
10_13C_x1	PC_d5 17:0/22:4(7,10,13,16)	PC_d5 17:0/22:4(7,10,13,16)	3.57984	Full	circle
10_13C_x1	PE 18:1(9)_18:1(9)	PE 18:1(9)_18:1(9)	3.0207	DB	circle
10_13C_x1	PE O-16:0/18:1(9)	PE O-16:0_18:1(9)	2.77362	DB	circle
10_13C_x1	PE P-18:0/18:1(9)	PE P-18:0_18:1	2.02321	MSL	circle
10_13C_x1	PE_d5 17:0_14:1(9)	PE_d5 17:0_14:1(9)	2.74845	DB	circle
10_13C_x1	PE_d5 17:0_16:1(9)	PE_d5 17:0_16:1(9)	2.71914	DB	circle
10_13C_x1	PE_d5 17:0_18:1(9)	PE_d5 17:0_18:1(9)	2.82468	DB	circle
10_13C_x1	PE_d5 17:0_20:3(8,11,14)	PE_d5 17:0_20:3	1.99095	MSL	circle
10_13C_x1	PE_d5 17:0_22:4(7,10,13,16)	PE_d5 17:0_22:4	1.76286	MSL	circle
10_13C_x1	PG 18:1(9)_18:1(9)	PG 18:1(9)_18:1(9)	3.17332	DB	circle
10_13C_x1	PG_d5 17:0_14:1(9)	PG_d5 17:0_14:1(9)	2.89313	DB	circle
10_13C_x1	PG_d5 17:0_16:1(9)	PG_d5 17:0_16:1(9)	2.85844	DB	circle
10_13C_x1	PG_d5 17:0_18:1(9)	PG_d5 17:0_18:1(9)	3.00489	DB	circle
10_13C_x1	PG_d5 17:0_20:3(8,11,14)	PG_d5 17:0_20:3(8,11,14)	2.82272	DB	circle
10_13C_x1	PG_d5 17:0_22:4(7,10,13,16)	PG_d5 17:0_22:4	1.98475	MSL	circle
10_13C_x1	PI 18:1(9)_18:1(9)	PI 18:1(9)_18:1(9)	3.12742	DB	circle
10_13C_x1	PI_d5 17:0_14:1(9)	PI_d5 17:0_14:1(9)	2.99619	DB	circle
10_13C_x1	PI_d5 17:0_16:1(9)	PI_d5 17:0_16:1(7)	2.59359	misslabel	triangle
10_13C_x1	PI_d5 17:0_18:1(9)	PI_d5 17:0_18:1(9)	3.02548	DB	circle
10_13C_x1	PI_d5 17:0_20:3(8,11,14)	PI_d5 17:0_20:3(5,8,11)	2.74899	misslabel	triangle
10_13C_x1	PS 18:1(9)_18:1(9)	PS 18:1(9)_18:1(9)	3.09555	DB	circle
10_13C_x1	PS_d5 17:0_14:1(9)	PS_d5 17:0_14:1(9)	3.02835	DB	circle
10_13C_x1	PS_d5 17:0_16:1(9)	PS_d5 17:0_16:1(9)	2.89884	DB	circle
10_13C_x1	PS_d5 17:0_18:1(9)	PS_d5 17:0_18:1(9)	2.92473	DB	circle
10_13C_x1	PS_d5 17:0_20:3(8,11,14)	PS_d5 17:0_20:3	1.86826	MSL	circle
10_13C_x1	PS_d5 17:0_22:4(7,10,13,16)	PS_d5 17:0_22:4	1.89422	MSL	circle
10_13C_x1	SHexCer 18:1(4)(1OH,3OH)/24:0	SHexCer 18:1(1OH,3OH)/24:0	2.23507	OH	circle
10_13C_x1	SM_d9 18:1(4)(1OH,3OH)/16:1(9)	SM_d9 18:1(4)(1OH,3OH)/16:1(9)	3.16829	Full	circle
10_13C_x1	SM_d9 18:1(4)(1OH,3OH)/20:1(11)	SM_d9 18:1(4)(1OH,3OH)/20:1(11)	2.98404	Full	circle
10_13C_x1	SM_d9 18:1(4)(1OH,3OH)/22:1(13)	SM_d9 18:1(4)(1OH,3OH)/22:1(13)	3.04701	Full	circle
10_13C_x1	SM_d9 18:1(4)(1OH,3OH)/24:1(15)	SM_d9 18:1(4)(1OH,3OH)/24:1(15)	3.00133	Full	circle
10_13C_x1	TG 18:1(9)_18:1(9)_18:1(9)	TG 18:1(9)_18:1(9)_18:1(9)	3.10352	DB	circle
10_13C_x1	TG_d5 13:0_14:0_14:0	TG_d5 13:0_14:0_14:0	2.14705	MSL	circle
10_13C_x1	TG_d5 14:0_14:0_15:1(10)	TG_d5 14:0_14:0_15:1(10)	2.89527	DB	circle
10_13C_x1	TG_d5 14:0_14:0_17:1(10)	TG_d5 14:0_14:0_17:1(10)	2.91914	DB	circle
10_13C_x1	TG_d5 16:0_16:0_15:1(10)	TG_d5 16:0_16:0_15:1(6)	2.88204	misslabel	triangle
10_13C_x1	TG_d5 16:0_16:0_17:1(10)	TG_d5 16:0_16:0_17:1(10)	2.8467	DB	circle
10_13C_x1	TG_d5 16:0_16:0_19:2(10,13)	TG_d5 16:0_16:0_19:2	1.99295	MSL	circle
10_13C_x1	TG_d5 17:1(10)_18:1(9)_18:1(9)	TG_d5 17:1(9)_18:1(7)_18:1(9)	2.87055	misslabel	triangle
10_13C_x1	TG_d5 18:1(9)_18:1(9)_19:2(10,13)	TG_d5 18:1(7)_18:1(9)_19:2(7,10)	2.86468	misslabel	triangle
10_13C_x1	TG_d5 18:1(9)_18:1(9)_21:2(12,15)	TG_d5 18:1(12)_18:1(12)_21:2(9,12)	2.70593	misslabel	triangle

## Sheet: dotplot.r
library(openxlsx)
library(FlexDotPlot)
#load data
setwd("E:\\6_Projects\\PAPERWORK_MSDIAL5\\04_MSDIAL5_validation_eieio\\StandardMix\\KE14_output_20240107")
data <- read.xlsx("figure2c.xlsx", 1)
df <- data.frame(
FileType = factor(data$class),
Lipid = factor(data$lipid),
Result = factor(data$result),
Type = factor(data$type),
Shape = factor(data$shape)
)
p <- dot_plot(data.to.plot = df,
col_var = "Type",
shape.scale = 6,
cols.use=c("#0000ff","#ff0000","#696969","#ff8c00","#000000","#008000"),
shape_var = "Shape",
shape_use = c("\u25CF","\u25A1","\u25CB"),
dend_x_var = c("Type"),
x.lab.pos="bottom",
y.lab.pos="left",
x.lab.size.factor = 1.3,
y.lab.size.factor = 1.3,
text.size = 3.0,
size.breaks.number=4, color.breaks.number=5,
display_max_sizes = FALSE,
transpose=TRUE)
data <- read.xlsx("figure2c.xlsx", 2)
df <- data.frame(
FileType = factor(data$class),
Lipid = factor(data$lipid),
Result = factor(data$result),
Type = factor(data$type),
Shape = factor(data$shape)
)
p <- dot_plot(data.to.plot = df,
col_var = "Type",
shape.scale = 8,
cols.use=c("#0000ff","#ff0000","#696969","#ff8c00","#000000","#008000","#ffd700","#008000"),
shape_var = "Shape",
shape_use = c("\u25CF","\u25A1","\u25CB"),
dend_x_var = c("Type"),
x.lab.pos="bottom",
y.lab.pos="left",
x.lab.size.factor = 1.3,
y.lab.size.factor = 1.3,
text.size = 3.0,
size.breaks.number=4, color.breaks.number=5,
display_max_sizes = FALSE,
transpose=TRUE)
