# Supplementary material for: MS-DIAL 5 multimodal mass spectrometry data mining unveils lipidome complexities
Source: Nat Commun. 2024 Nov 28;15:9903. doi: 10.1038/s41467-024-54137-w (PMC11605090; doi:10.1038/s41467-024-54137-w)
Supplement: Supplementary file 16 — Source data [file 41467_2024_54137_MOESM16_ESM.zip › sourcedata/figure3/figure3.xlsx]

## Sheet: Sheet1
Description	MSMS spectrum
POPC 100 nM vs PVPC 1000 nM	150.02792 10;151.02501 11;152.04641 27;152.12017 10;153.00415 10;154.06117 25;154.07683 33;155.01001 52;163.01796 25;163.14611 17;165.16621 16;166.06112 106;167.07103 63;168.04208 286;169.06179 10;170.05804 165;171.06595 11;173.02193 30;174.13612 10;179.13597 10;179.14641 10;179.18253 10;180.15068 19;181.02163 10;181.15771 10;182.05772 66;183.04429 10;183.06550 10;183.47374 53;184.08496 5033;184.…
POPC 100 nM vs OPPC 1000 nM	150.06634 19;151.05587 10;152.05029 10;152.11855 10;155.01083 49;158.10590 23;161.13021 11;163.01402 24;165.03232 26;166.06522 139;167.06997 32;168.04191 173;168.06798 20;170.05795 178;173.01921 40;175.15026 13;175.59253 10;177.16247 10;179.18171 6;180.09143 10;180.14902 29;181.00305 10;182.01542 10;182.05953 45;183.03592 10;183.47098 29;183.47823 10;184.07411 1362;184.08431 2980;185.07882 10;189…
POPC 1000 nM vs PVPC 100 nM	150.06796 48;151.01845 10;151.10841 23;152.04768 10;155.00990 102;158.05392 14;159.11424 10;161.13128 14;163.01522 10;163.14671 59;165.03378 21;165.06651 10;165.16249 10;166.06236 299;167.00966 10;167.06348 10;168.04235 212;169.02749 6;170.05509 138;173.02083 11;175.14875 32;177.16294 10;179.08457 29;179.14189 15;180.08481 10;180.98851 10;181.02212 10;181.15601 11;182.05873 59;183.46824 10;183.47…
POPC 1000 nM vs OPPC 100 nM	150.06654 27;151.11124 22;152.04947 24;152.06151 13;153.06541 29;153.13064 10;153.16459 10;154.06314 10;154.07554 10;155.01067 65;163.01678 26;164.15811 22;165.03226 20;166.06116 169;167.00300 10;167.06981 55;168.04319 171;170.05601 155;173.01930 24;173.02758 10;175.14828 13;177.12735 10;177.15995 10;181.00788 10;182.04039 54;182.05890 33;183.03830 11;183.06530 10;183.20013 28;183.46820 31;183.47…
POPC 250 nM vs PVPC 750 nM	150.06791 31;151.10877 16;152.04662 21;153.01340 4;153.06855 10;153.12552 10;155.00973 42;161.13291 37;163.14413 10;165.03412 10;165.12801 8;166.06416 171;167.07029 21;168.04117 212;168.05364 20;170.05887 90;175.14389 20;177.16340 10;179.14248 46;179.16698 10;181.01552 10;181.02623 10;182.05827 11;183.46336 17;183.47950 10;184.07368 2403;184.08677 2274;185.13475 10;197.07963 29;198.08380 18;204.0…
POPC 250 nM vs OPPC 750 nM	150.06669 20;151.02678 10;151.11035 42;152.04941 72;155.01013 32;161.13051 10;165.03080 10;166.06284 114;167.07234 26;168.04264 105;168.07479 22;170.05695 130;173.02866 10;179.05995 10;179.14386 10;181.02523 10;182.05828 22;183.06950 10;183.47464 71;184.07746 2373;187.14715 8;190.51916 39;192.99044 10;197.08134 10;198.09026 12;202.07886 12;205.15868 22;207.03313 20;208.07574 11;209.07034 95;209.0…
POPC 500 nM vs PVPC 500 nM	150.06746 39;151.02455 10;151.11089 10;151.14437 10;152.04789 19;153.01524 10;154.07823 13;155.00965 53;159.11492 10;165.03002 29;166.06178 86;167.07049 25;168.04303 59;170.05789 89;171.06380 34;173.02007 22;177.16511 21;181.03252 3;182.05956 16;183.06588 11;183.47093 18;183.48404 22;184.08210 3177;194.20316 10;197.08017 10;198.09081 17;199.13203 10;200.00598 8;203.18128 20;207.03245 23;207.17383…
POPC 500 nM vs OPPC 500 nM	150.00953 10;150.06794 32;151.11192 20;152.04519 17;152.05348 20;154.06231 10;155.00869 78;157.01977 10;161.13410 23;163.01530 10;163.14687 42;165.09394 10;165.12748 28;166.06175 245;167.06886 77;168.04163 198;170.05777 151;171.06482 15;173.02214 34;175.14685 10;176.15314 10;178.16992 7;179.14307 10;180.13616 16;181.02608 10;181.15792 10;182.05797 50;183.06346 54;183.46599 33;183.47381 9;184.0771…
POPC 750 nM vs PVPC 250 nM	150.06920 104;151.11180 26;151.14828 10;152.04623 20;153.01857 10;155.00857 92;160.12588 10;161.13002 11;163.14823 10;165.03101 14;166.06373 235;167.07076 55;168.04282 279;169.12121 13;170.05791 113;173.02100 53;177.16177 12;179.14429 10;179.17943 10;180.15209 14;182.01133 8;182.05782 38;183.06783 24;183.45271 10;183.46399 10;183.48301 12;183.82046 10;184.08244 2295;184.81604 10;184.90678 38;185.…
POPC 750 nM vs OPPC 250 nM	150.06788 16;151.10983 16;151.14584 17;152.11656 10;155.00965 73;157.09857 12;161.12901 10;163.01316 12;163.14535 26;165.03039 43;166.06249 161;167.07090 36;168.04276 155;168.05414 10;168.07827 10;170.05695 259;171.09943 10;173.01789 35;176.15461 10;179.14428 35;182.05734 28;183.06522 10;183.18876 24;183.20045 10;183.46123 9;183.47372 10;184.06949 830;184.08350 3648;184.69397 10;185.46234 10;185.…
Brain lipid extract	150.06524 102;151.01476 10;151.14930 58;152.04736 22;154.56482 16;155.00969 119;161.13177 54;162.13850 22;163.01391 10;163.14555 11;164.15356 10;165.03024 52;165.12696 4;165.16195 37;166.06150 345;167.05392 10;167.07168 87;168.04312 271;170.04866 56;170.05722 266;171.06280 36;173.01805 32;175.14613 10;177.16420 10;178.16537 9;179.14437 26;181.02274 10;181.15782 8;182.05757 46;183.06236 10;183.199…
Plasma lipid extract	150.06624 53;151.14673 12;152.04465 23;152.12129 9;153.00148 7;155.01040 83;158.05663 10;161.13209 18;163.01551 12;163.14665 10;164.12198 10;165.16160 10;166.06251 192;167.03114 27;167.07071 32;168.04543 252;170.05847 171;171.08790 13;173.02083 26;175.14622 25;176.15677 10;177.15613 8;177.16424 23;179.14643 10;182.01582 10;182.05880 90;183.06409 27;183.48261 10;183.85372 10;184.08209 3196;185.057…
Brain lipid extract+100 nM of PC 16:0/18:1(8)	150.06844 40;151.01651 9;151.14929 20;152.04657 16;154.07227 10;155.00963 63;161.13074 11;162.00710 10;163.14448 33;164.15464 10;165.03094 31;166.06273 235;167.07020 53;168.04141 184;170.05706 314;171.06992 11;173.02250 17;177.00630 10;177.12659 12;177.16640 12;179.14553 18;180.14183 10;182.05564 50;182.16196 10;183.06432 44;183.46774 19;183.48426 11;184.08149 2585;185.05820 15;186.04918 20;194.1…
Brain lipid extract+500 nM of PC 16:0/18:1(8)	150.01204 10;150.06790 17;151.11059 17;151.14633 10;152.04644 34;152.06010 10;153.00025 10;153.12388 10;155.01001 137;158.05868 9;159.11327 10;161.13091 10;164.02527 10;165.03108 30;166.06207 216;167.07192 133;168.04016 401;168.05233 10;169.50012 10;170.05680 355;171.06430 10;173.02118 17;173.02979 10;174.13610 27;175.14773 16;177.12632 19;177.16285 49;179.14228 18;181.02316 12;182.05343 56;182.0…
Brain lipid extract+1000 nM of PC 16:0/18:1(8)	150.06017 15;150.06837 61;151.11100 13;151.13622 10;151.14826 13;152.04830 20;154.00179 10;154.13920 10;155.00942 82;159.07919 8;161.13129 18;163.01816 10;163.14964 20;164.15953 5;165.03393 64;165.12648 15;166.06138 415;167.01359 23;167.06141 10;167.06771 38;168.04218 346;170.05712 223;171.06319 10;171.13484 16;173.01974 29;173.12986 10;175.14604 10;177.16325 17;179.13806 10;179.17946 8;180.15114…
