# Supplementary material for: MS-DIAL 5 multimodal mass spectrometry data mining unveils lipidome complexities
Source: Nat Commun. 2024 Nov 28;15:9903. doi: 10.1038/s41467-024-54137-w (PMC11605090; doi:10.1038/s41467-024-54137-w)
Supplement: Supplementary file 16 — Source data [file 41467_2024_54137_MOESM16_ESM.zip › sourcedata/figure4/figure4.xlsx]

## Sheet: lipidomics_before_spe
																																		Class	Blank	Eye	Eye	Eye	Eye	NA	NA	NA	NA
																																		File type	Blank	Sample	Sample	Sample	Sample	NA	NA	NA	NA
																																		Injection order	1	2	3	4	5	NA	NA	NA	NA
																																		Batch ID	1	1	1	1	1	Average	Average	Stdev	Stdev
Alignment ID	Average Rt(min)	Average Mz	Metabolite name	Adduct type	Post curation result	Fill %	MS/MS assigned	Reference RT	Reference m/z	Formula	Ontology	INCHIKEY	SMILES	Annotation tag (VS1.0)	RT matched	m/z matched	MS/MS matched	Comment	Manually modified for quantification	Manually modified for annotation	Isotope tracking parent ID	Isotope tracking weight number	RT similarity	m/z similarity	Simple dot product	Weighted dot product	Reverse dot product	Matched peaks count	Matched peaks percentage	Total score	S/N average	Spectrum reference file name	MS1 isotopic spectrum	MS/MS spectrum	20231223_blank_EAD14eV_POS_1	20231223_Eye1_EAD14eV_POS_1	20231223_Eye2_EAD14eV_POS_1	20231223_Eye3_EAD14eV_POS_1	20231223_Eye4_EAD14eV_POS_1	Blank	Eye	Blank	Eye
234	6.605	298.273	NAE 16:1	[M+H]+	null	0.8	TRUE	6.611	298.274	C18H35NO2	NAE	WFRLANWAASSSFV-UHFFFAOYSA-N	O=C(NCCO)CCCCCCCC=CCCCCCC	310	TRUE	TRUE	TRUE	Normalized unit: Intensity; Annotation method: Msp20230908_NCDK-TUAT-LC25_converted_dev_2	FALSE	FALSE	234	0	1	0.99	0.8	0.69	0.75	1	2	1.66	80.31	20231223_Eye4_EAD14eV_POS_1	298.27293:291 298.31820:5 298.34615:60 299.06067:36 299.07941:44 299.16148:5 299.18465:13 299.19791:8 299.23343:8 299.25697:19 299.27598:48 299.34805:20 300.06299:12 300.08037:18 300.19543:10 300.26138:5 300.28877:135	141.92596:20 145.96567:11 147.96253:53 148.11115:6 149.95965:7 165.94579:10 167.92832:14 192.97464:10 207.02931:7 208.03215:7 209.02092:10 211.99300:15 225.04243:13 226.41196:10 228.02174:10 233.95453:17 234.93478:10 235.94383:6 252.00374:5 255.99068:10 266.01988:11 266.99269:10 267.99266:10 268.29945:22 269.97566:13 280.23963:46 281.33810:10 282.04924:70 285.00295:10 286.01275:10 297.26540:10 29…	9	457	412	568	213	8.6875	412.453	0	148.103
238	7.149	300.29	NAE 16:0	[M+H]+	null	0.8	TRUE	7.103	300.29	C18H37NO2	NAE	HXYVTAGFYLMHSO-UHFFFAOYSA-N	O=C(NCCO)CCCCCCCCCCCCCCC	310	TRUE	TRUE	TRUE	Normalized unit: Intensity; Annotation method: Msp20230908_NCDK-TUAT-LC25_converted_dev_2	FALSE	FALSE	238	0	1	1	0.6	0.56	0.75	1	2	1.61	321.55	20231223_Eye4_EAD14eV_POS_1	300.28933:1137 300.32340:5 301.05652:8 301.13723:24 301.21628:18 301.25452:5 301.29216:222 302.01981:13 302.05478:10 302.14183:9 302.19396:10 302.22219:15 302.24835:8 302.26354:14 302.29480:47	128.90202:4 132.02011:28 141.92579:25 142.12048:11 145.96778:47 146.96643:10 147.96595:42 149.13074:12 149.96931:10 151.05148:7 152.06184:12 153.12624:12 154.11963:14 155.10953:7 156.13717:10 158.11595:54 165.06612:10 172.13104:19 184.16747:16 186.15008:17 186.59401:14 189.06916:12 190.99961:10 192.09111:7 194.95978:65 200.00436:10 200.16469:7 207.17244:10 209.03517:10 210.99161:10 212.20438:10 2…	40	2338	2105	1630	918	39.9375	1747.56	0	626.904
239	6.581	300.291	SPB 18:1;O2	[M+H]+	null	0.8	TRUE	6.822	300.29	C18H37NO2	Sph	WWUZIQQURGPMPG-UHFFFAOYSA-N	OCC(N)C(O)C=CCCCCCCCCCCCCC	310	TRUE	TRUE	TRUE	Normalized unit: Intensity; Annotation method: Msp20230908_NCDK-TUAT-LC25_converted_dev_2	FALSE	FALSE	239	0	0.99	0.99	0.14	0.2	0.82	5	2	1.49	46.96	20231223_Eye2_EAD14eV_POS_1	300.29129:554 301.14153:35 301.21701:30 301.29214:102 302.29453:35	132.02024:13 135.11606:9 138.12677:6 139.05384:45 145.96766:29 147.96551:16 150.00616:10 154.15723:5 181.01080:5 200.00196:10 211.20266:10 219.20824:6 225.04219:10 227.02234:11 238.21380:5 250.25096:155 252.26335:58 264.24449:22 265.25610:34 271.96498:14 280.26009:10 282.05594:36 282.28306:274 283.26625:10 284.04836:10 298.27383:21 299.28740:10 300.28858:795	7	371	416	319	150	7	314.172	0	116.254
277	6.904	324.289	NAE 18:2	[M+H]+	null	0.6	TRUE	6.784	324.29	C20H37NO2	NAE	KQXDGUVSAAQARU-UHFFFAOYSA-N	O=C(NCCO)CCCCCCCC=CCC=CCCCCC	310	TRUE	TRUE	TRUE	Normalized unit: Intensity; Annotation method: Msp20230908_NCDK-TUAT-LC25_converted_dev_2	FALSE	FALSE	277	0	1	0.99	0.56	0.51	0.75	1	2	1.59	41.17	20231223_Eye3_EAD14eV_POS_1	324.28980:229 324.32559:12 325.14409:21 325.21699:12 325.23500:5 325.29394:55 325.32990:15 326.29065:5 326.30318:14 326.37691:33	132.01755:72 145.96356:106 146.97171:8 147.96545:47 150.04589:10 152.06033:4 153.06552:17 178.96673:10 194.96157:10 208.14962:18 225.04105:7 229.00510:15 281.05022:11 289.25021:34 306.25530:10 307.19900:10 307.26200:43 324.29008:546	6	179	219	163	66	5.5	156.719	0	64.7668
280	7.311	326.305	NAE 18:1	[M+H]+	null	0.8	TRUE	6.784	326.305	C20H39NO2	NAE	BOWVQLFMWHZBEF-UHFFFAOYSA-N	O=C(NCCO)CCCCCCCC=CCCCCCCCC	310	TRUE	TRUE	TRUE	Normalized unit: Intensity; Annotation method: Msp20230908_NCDK-TUAT-LC25_converted_dev_2	FALSE	FALSE	280	0	0.97	1	0.72	0.62	0.75	1	2	1.63	84.94	20231223_Eye3_EAD14eV_POS_1	326.30557:541 326.37728:11 326.96479:10 327.00902:376 327.07845:45 327.11332:10 327.22413:5 327.25332:10 327.27095:16 327.29210:13 327.30857:109 328.01181:64 328.08043:24 328.27496:10 328.31948:39	132.01465:16 141.92646:14 145.96867:48 147.96473:15 149.98745:28 156.10288:17 158.11853:31 170.11784:6 172.12917:19 176.01701:10 178.17133:7 207.03271:9 225.04662:4 229.00022:8 240.19341:26 241.19987:9 281.04824:10 308.28038:10 309.22849:29 324.29281:11 325.29975:32 326.30818:1186 327.00756:93	6	813	562	412	397	6.5	545.922	0	193.18
288	7.856	328.321	NAE 18:0	[M+H]+	null	0.8	TRUE	7.211	328.321	C20H41NO2	NAE	OTGQIQQTPXJQRG-UHFFFAOYSA-N	O=C(NCCO)CCCCCCCCCCCCCCCCC	310	TRUE	TRUE	TRUE	Normalized unit: Intensity; Annotation method: Msp20230908_NCDK-TUAT-LC25_converted_dev_2	FALSE	FALSE	288	0	0.95	1	0.64	0.58	0.75	1	2	1.61	155.26	20231223_Eye1_EAD14eV_POS_1	328.32126:2032 328.35418:13 328.94736:11 328.96987:17 329.00581:686 329.09883:5 329.16209:32 329.21258:5 329.22913:10 329.28261:10 329.32420:391 330.00895:113 330.27644:5 330.32782:67	132.01981:9 137.00655:10 141.92788:40 145.96838:36 147.96524:50 150.00522:8 153.06135:4 154.07556:10 156.13899:14 158.11781:61 160.12675:25 163.02076:10 172.13288:78 174.99215:8 182.01493:12 182.15150:28 184.17222:8 192.97674:36 194.95172:10 200.00754:12 207.02977:5 212.19892:16 214.17695:52 225.04238:9 228.19165:38 238.21976:10 240.07742:5 242.21114:24 243.21982:13 250.97439:10 251.00134:21 252.…	32	1636	738	703	624	32.3125	925.391	0	476.304
341	4.63	344.279	CAR 12:0	[M+H]+	null	0.2	TRUE	4.607	344.28	C19H37NO4	CAR	FUJLYHJROOYKRA-UHFFFAOYSA-N	O=C([O-])CC(OC(=O)CCCCCCCCCCC)C[N+](C)(C)C	420	FALSE	TRUE	TRUE	Normalized unit: Intensity; Annotation method: EieioDatabase_1	FALSE	FALSE	341	0	0	1	0.2	0.36	0.65	5	null	0.96	16.78	20231223_Eye4_EAD14eV_POS_1	344.27856:176 345.08532:31 345.20046:9 345.28257:81 346.00915:44 346.02873:11 346.08945:5 346.28540:17	132.01883:45 133.34124:174 141.92500:4 144.10046:23 145.96531:15 147.96328:13 156.97929:10 160.09819:10 174.99342:76 200.00427:34 203.11054:13 215.02265:58 216.12243:20 225.04426:9 251.00043:126 268.98969:10 277.01931:15 286.19923:11 290.02266:11 291.02495:15 300.21404:4 327.00739:598 343.27289:16 344.03219:27 344.23284:11 344.28245:542	8	61	71	60	136	8.25	82.1562	0	35.9988
345	6.395	346.274	NAE 20:5	[M+H]+	null	0.8	TRUE	6.62	346.274	C22H35NO2	NAE	OVKKNJPJQKTXIT-UHFFFAOYSA-N	O=C(NCCO)CCCC=CCC=CCC=CCC=CCC=CCC	310	TRUE	TRUE	TRUE	Normalized unit: Intensity; Annotation method: Msp20230908_NCDK-TUAT-LC25_converted_dev_2	FALSE	FALSE	345	0	0.99	1	0.45	0.48	0.75	1	2	1.57	902.54	20231223_Eye4_EAD14eV_POS_1	346.27338:3818 346.31781:15 347.00949:8 347.09039:9 347.15442:8 347.24168:69 347.27646:871 348.02606:13 348.24356:13 348.27970:119 348.30933:19	128.06137:38 129.06814:13 131.08323:44 132.01708:8 141.06814:44 141.92689:29 143.08459:23 144.08264:10 145.10252:110 145.96557:50 147.11464:45 147.96246:24 149.13141:12 150.04589:17 152.06215:91 153.06942:82 154.06769:17 155.08385:16 156.08955:8 157.10521:66 159.11490:79 161.12907:29 163.06686:16 164.06321:16 165.06570:18 165.08425:18 166.07626:23 167.08529:10 168.06483:36 169.10110:10 171.11569:…	16	8435	10318	7492	2892	16	7284.33	0	3155
352	6.781	348.29	NAE 20:4	[M+H]+	null	0.8	TRUE	7.03	348.29	C22H37NO2	NAE	ZTNVCFQDUOWGNJ-UHFFFAOYSA-N	O=C(NCCO)CCCCCCC=CCC=CCC=CCC=CCC	310	TRUE	TRUE	TRUE	Normalized unit: Intensity; Annotation method: Msp20230908_NCDK-TUAT-LC25_converted_dev_2	FALSE	FALSE	352	0	0.99	1	0.73	0.63	0.75	1	2	1.64	76.89	20231223_Eye3_EAD14eV_POS_1	348.29021:880 348.32618:12 348.34298:11 348.98929:42 349.01597:10 349.16620:9 349.21176:10 349.25969:10 349.29280:269 349.32288:5 349.99211:14 350.26914:9 350.30288:131 350.32623:202	128.06268:25 132.01866:7 141.92451:11 145.10253:9 145.96688:81 147.96500:16 149.96290:5 152.06271:5 155.08137:8 161.13218:11 176.99121:21 180.94164:8 192.98065:5 200.00618:14 207.03083:14 252.98412:10 253.00072:9 254.99542:10 299.06277:10 330.25208:12 331.00514:152 346.27439:4 348.26749:149 348.29179:1061 351.95052:11	11	634	741	677	247	11.0625	574.875	0	222.704
353	7.459	348.311	MG 16:0	[M+NH4]+	null	0.8	TRUE	6.956	348.311	C19H38O4	MG	QHZLMUACJMDIAE-UHFFFAOYSA-N	O=C(OCC(O)CO)CCCCCCCCCCCCCCC	310	TRUE	TRUE	TRUE	Normalized unit: Intensity; Annotation method: Msp20230908_NCDK-TUAT-LC25_converted_dev_2	FALSE	FALSE	353	0	0.97	0.99	0.28	0.28	0.35	3	2	1.37	46.02	20231223_Eye2_EAD14eV_POS_1	348.31204:458 348.34025:22 348.98944:45 349.01907:13 349.05666:9 349.20072:11 349.21717:15 349.24808:12 349.27441:10 349.31359:140 349.34956:15 350.23475:5 350.25195:9 350.29335:5 350.30820:81 350.32606:59 350.35838:9	128.06045:5 129.05182:9 132.01312:10 141.92521:10 145.96869:13 147.96179:10 149.96188:31 152.05761:6 153.00502:10 154.99524:10 164.15370:10 167.14519:14 168.14936:42 170.05770:10 171.10181:10 176.98858:37 182.16552:57 195.17634:10 200.00403:20 203.00401:8 217.02076:9 219.21014:78 227.15884:3 237.21287:17 238.22713:42 239.23608:58 246.18018:10 252.99659:72 254.99589:14 256.23585:139 257.24622:7 27…	65	344	378	427	244	65.125	348.438	0	77.5845
435	9.562	367.336	ST 27:2;O	[M+H-H2O]+	null	0.8	TRUE	9.457	367.336	C27H44O	ST	AVSXSVCZWQODGV-UHFFFAOYSA-N	OC1CC2=CCC3C(CCC4(C)C(CCC34)C(C)CCC=C(C)C)C2(C)CC1	310	TRUE	TRUE	TRUE	Normalized unit: Intensity; Annotation method: Msp20230908_NCDK-TUAT-LC25_converted_dev_2	FALSE	FALSE	435	0	1	1	0.37	0.57	0.88	5	2	1.62	132.57	20231223_Eye1_EAD14eV_POS_1	367.33624:1420 367.37496:64 368.23154:9 368.26141:15 368.33982:395 368.38122:15 368.42556:30 369.12460:68 369.15389:10 369.24264:5 369.27479:9 369.34377:106 369.38159:19 369.42412:14	145.09966:15 145.96607:63 147.11296:11 147.96401:20 149.13288:27 152.06221:10 160.12310:5 161.13007:13 164.05986:4 165.06606:10 169.09740:7 173.13496:10 175.14541:9 178.07761:7 185.12580:10 189.06946:7 192.98008:4 199.14104:10 203.18402:100 213.16717:10 225.03872:10 269.22179:6 281.22580:5 282.05088:12 285.00835:7 289.94123:10 366.32461:11 367.09193:11 367.33544:321	3	1271	1918	953	1341	3.125	1370.66	0	402.203
449	10.238	369.351	ST 27:1;O	[M+H-H2O]+	null	0.8	TRUE	10.113	369.352	C27H46O	ST	HVYWMOMLDIMFJA-UHFFFAOYSA-N	OC1CC2=CCC3C(CCC4(C)C(CCC34)C(C)CCCC(C)C)C2(C)CC1	310	TRUE	TRUE	TRUE	Normalized unit: Intensity; Annotation method: Msp20230908_NCDK-TUAT-LC25_converted_dev_2	FALSE	FALSE	449	0	1	1	0.22	0.48	0.44	57	2	1.43	272.73	20231223_Eye2_EAD14eV_POS_1	369.35099:10884 369.41346:20 370.31041:38 370.35451:2372 370.38087:35 371.10006:107 371.31545:773 371.35702:365	118.89781:10 119.08269:10 123.11112:5 127.05574:26 128.06083:45 129.07033:125 130.14550:258 130.99184:10 131.08178:60 132.01715:4 133.09902:7 134.10996:11 135.11537:6 139.05356:11 141.06692:50 141.92645:18 142.07483:54 143.08346:73 144.08854:23 145.09969:249 145.96504:99 146.10520:31 147.11730:234 147.96393:24 148.12443:10 148.17693:287 148.96768:14 149.13201:103 149.97835:10 150.04340:35 151.055…	29	6639	9145	6461	6102	28.5625	7086.77	0	1390.2
458	5.081	370.294	CAR 14:1	[M+H]+	null	0.4	TRUE	5.064	370.295	C21H39NO4	CAR	ABVVZYXTZLEOHP-UHFFFAOYSA-N	O=C([O-])CC(OC(=O)CCCCCCCC=CCCCC)C[N+](C)(C)C	420	FALSE	TRUE	TRUE	Normalized unit: Intensity; Annotation method: EieioDatabase_1	FALSE	FALSE	458	0	0	1	0.27	0.51	0.72	5	1	1.55	21.99	20231223_Eye2_EAD14eV_POS_1	370.29569:172 370.31558:9 370.33192:5 371.02672:10 371.10100:63 371.12607:5 371.16280:68 371.23666:9 371.25428:9 371.31501:607 371.35832:11 372.06583:14 372.10171:13 372.13645:25 372.16866:15 372.25712:17 372.26939:10 372.28097:17 372.31830:139	132.01661:7 141.92775:11 144.09882:7 145.96839:15 146.96921:7 147.96612:21 148.96808:7 150.04554:5 160.09828:5 162.10997:6 164.91519:5 165.06935:13 181.00402:8 182.01461:5 182.07938:5 189.06990:10 190.95501:5 200.00228:5 203.11168:5 207.02730:5 216.12145:12 225.04186:15 248.98260:5 278.09727:5 281.05406:5 325.29820:9 353.19392:9 369.28421:5 370.07347:5 370.29572:84	4	98	147	93	359	3.75	174.344	0	125.686
478	5.564	372.311	CAR 14:0	[M+H]+	null	0.8	TRUE	5.543	372.311	C21H41NO4	CAR	PSHXNVGSVNEJBD-UHFFFAOYSA-N	O=C([O-])CC(OC(=O)CCCCCCCCCCCCC)C[N+](C)(C)C	410	FALSE	TRUE	TRUE	Normalized unit: Intensity; Annotation method: EieioDatabase_1	FALSE	FALSE	478	0	0	1	0.64	0.78	0.83	27	3.19	2.87	79.87	20231223_Eye4_EAD14eV_POS_1	372.31070:2264 372.34151:15 372.35464:15 372.96072:9 373.08238:21 373.09718:24 373.23771:10 373.25139:13 373.27339:12 373.28954:30 373.31411:612 373.96236:11 374.06703:17 374.08368:10 374.29032:15 374.31649:75 374.33938:9	132.01608:11 141.92628:23 142.08465:5 144.10268:120 145.96760:24 147.96438:28 148.09626:9 149.95969:7 149.99114:6 150.00823:5 152.06149:8 153.08484:5 153.92724:5 158.11689:7 159.12458:10 160.09595:12 162.11291:124 163.01202:5 172.13096:9 174.99239:5 176.11263:5 181.00476:5 183.01643:5 186.15101:5 189.09571:8 190.96031:5 190.99145:5 191.17699:5 192.95972:5 194.99417:5 199.99878:5 202.11229:5 203.1…	154	1172	1357	1030	1612	153.812	1292.7	0	251.3
479	7.12	372.312	MG 18:2	[M+NH4]+	null	0.8	TRUE	7.102	372.311	C21H38O4	MG	WECGLUPZRHILCT-UHFFFAOYSA-N	O=C(OCC(O)CO)CCCCCCCC=CCC=CCCCCC	310	TRUE	TRUE	TRUE	Normalized unit: Intensity; Annotation method: Msp20230908_NCDK-TUAT-LC25_converted_dev_2	FALSE	FALSE	479	0	1	0.99	0.26	0.29	0.45	3	2	1.41	31.76	20231223_Eye3_EAD14eV_POS_1	372.31183:1529 372.34494:18 373.08177:33 373.09621:31 373.25999:19 373.31385:397 373.34775:5 373.96097:14 374.06408:12 374.08098:18 374.30595:293 374.36214:5	119.08361:31 121.10115:22 128.06380:20 129.05375:7 129.06924:17 130.07735:20 131.07955:10 132.01692:14 133.06720:8 135.11492:21 136.08647:10 141.92587:12 143.08589:6 145.10170:6 145.96782:33 147.11679:82 147.96466:68 148.12370:27 149.09695:16 149.13046:34 150.10422:35 150.13932:64 151.11063:8 152.06278:7 152.12187:10 153.12748:9 155.13821:10 159.11416:12 161.13278:272 162.14125:17 163.10875:10 16…	192	946	674	1300	465	191.812	846.203	0	361.129
488	7.564	374.327	MG 18:1	[M+NH4]+	null	0.2	TRUE	7.574	374.327	C21H40O4	MG	RZRNAYUHWVFMIP-UHFFFAOYSA-N	O=C(OCC(O)CO)CCCCCCCC=CCCCCCCCC	310	TRUE	TRUE	TRUE	Normalized unit: Intensity; Annotation method: Msp20230908_NCDK-TUAT-LC25_converted_dev_2	FALSE	FALSE	488	0	1	1	0.29	0.31	0.41	3	2	1.4	194.07	20231223_Eye3_EAD14eV_POS_1	374.32669:1694 374.36209:147 375.07665:13 375.29750:11 375.32981:320 375.36552:29 376.30649:161 376.33068:65	128.05916:12 132.01817:33 133.10123:11 135.07231:10 135.11796:40 135.27164:10 141.92543:22 143.06646:4 145.96784:50 147.11652:10 147.96407:35 149.13176:35 151.10688:10 152.12005:28 153.12407:10 155.10400:10 157.08317:12 159.11664:95 161.12845:13 163.14696:16 164.15472:47 165.12624:50 166.13535:30 168.14818:10 171.09611:26 175.14775:14 177.16510:10 179.14503:19 180.14958:11 182.16321:32 183.17193:…	20	1011	1192	1403	344	19.9375	987.312	0	457.643
499	8.114	376.342	MG 18:0	[M+NH4]+	null	0.8	TRUE	7.307	376.342	C21H42O4	MG	VBICKXHEKHSIBG-UHFFFAOYSA-N	O=C(OCC(O)CO)CCCCCCCCCCCCCCCCC	310	TRUE	TRUE	TRUE	Normalized unit: Intensity; Annotation method: Msp20230908_NCDK-TUAT-LC25_converted_dev_2	FALSE	FALSE	499	0	0.92	1	0.26	0.26	0.31	3	2	1.34	15.42	20231223_Eye1_EAD14eV_POS_1	376.34274:547 376.37010:10 376.99454:34 377.23132:28 377.26573:25 377.28612:9 377.32467:69 377.34533:151 378.21705:5 378.27046:8 378.28559:8 378.30372:11 378.32899:30 378.34618:53	141.92568:6 145.96432:10 147.96510:43 149.12937:14 150.04402:10 151.02374:77 151.09474:15 153.12844:10 154.13541:12 166.10736:10 176.10216:10 185.15059:10 191.18074:23 209.18803:10 210.19814:10 225.04532:10 249.25758:10 259.15806:10 264.23511:10 265.24800:29 266.25313:70 267.26755:23 268.97840:7 269.20790:10 274.21463:8 276.11556:61 298.28064:6 327.28952:25 339.27528:11 340.29923:11 341.28896:67 …	35	431	585	392	294	34.5625	425.375	0	120.908
514	7.574	381.371	MG 18:1(d7)	[M+NH4]+	null	1	TRUE	7.554	381.37	C21H33[2H]7O4	MG	RZRNAYUHWVFMIP-IJGLUQEONA-N	OCC([H])(O)COC(CCCCCCC/C=C\CCCCCC([2H])([2H])C([2H])([2H])C([2H])([2H])[2H])=O	520	TRUE	TRUE	FALSE	Normalized unit: Intensity; Annotation method: 20230902_MsdialTxtDB_Pos_EquiSPLASH_TUAT_1	FALSE	TRUE	514	0	1	1	null	null	null	null	null	1	507.07	20231223_Eye1_EAD14eV_POS_1	381.37067:6989 381.40807:8 381.42330:15 381.43821:5 382.24513:11 382.26416:11 382.30329:35 382.31888:17 382.33566:30 382.37463:1471 382.40203:15 383.09944:10 383.24074:10 383.27632:5 383.31157:34 383.37731:216 383.40178:10	107.08486:31 112.08706:11 117.15412:14 119.08542:11 121.10044:9 123.07965:46 124.08842:10 124.12116:10 125.12776:15 129.05506:10 131.16527:19 132.01756:6 133.09940:10 134.09918:10 135.11677:35 136.12060:25 137.09587:48 138.10128:44 139.11182:11 140.14353:10 141.92692:20 143.08379:10 144.17399:15 145.96769:60 147.11661:96 147.96500:54 148.11952:36 148.15996:83 149.13193:152 150.00712:10 151.11186:…	4121	5477	5845	5245	4690	4121.38	5314.38	0	484.157
515	4.647	382.296	CAR 15:2	[M+H]+	null	0.2	TRUE	4.416	382.295	C22H39NO4	CAR	DPVOVCRNFWGEFP-UHFFFAOYSA-N	O=C([O-])CC(OC(=O)CCCCCCC=CCC=CCCC)C[N+](C)(C)C	420	FALSE	TRUE	TRUE	Normalized unit: Intensity; Annotation method: EieioDatabase_1	FALSE	FALSE	515	0	0	1	0.25	0.63	0.6	4	0.67	1.35	19.99	20231223_Eye1_EAD14eV_POS_1	382.29570:218 383.20073:14 383.21827:9 383.26289:9 383.29767:67 384.19775:7 384.25047:5 384.30511:17	128.05939:10 132.01770:42 140.05039:10 141.92382:33 144.05359:49 144.10050:22 145.96698:36 146.97431:7 147.96598:10 150.00524:17 162.11394:10 165.06769:6 192.96927:10 196.97416:30 210.01081:10 230.98182:4 281.04800:7 312.21262:12 313.22363:11 333.20885:11 382.29761:192	7	142	57	39	50	6.8125	71.9531	0	47.5725
537	9.486	385.347	ST 27:2;O	[M+H]+	null	0.8	TRUE	9.457	385.346	C27H44O	ST	AVSXSVCZWQODGV-UHFFFAOYSA-N	OC1CC2=CCC3C(CCC4(C)C(CCC34)C(C)CCC=C(C)C)C2(C)CC1	310	TRUE	TRUE	TRUE	Normalized unit: Intensity; Annotation method: Msp20230908_NCDK-TUAT-LC25_converted_dev_2	FALSE	FALSE	537	0	1	1	0.01	0.23	0.22	55	2	1.28	29.69	20231223_Eye1_EAD14eV_POS_1	385.34697:341 386.27612:76 386.34774:121 387.35339:29	128.05997:7 131.08595:5 132.01888:22 140.05340:8 141.92601:25 145.07670:6 145.96781:64 147.96524:17 149.96091:5 150.00696:8 152.05832:5 152.90672:5 157.95466:5 168.05552:8 168.09191:5 169.09834:9 171.06576:5 175.14275:5 178.96488:5 179.08154:5 180.98893:5 188.04048:5 192.96514:5 194.96037:9 198.04274:6 200.00014:5 204.18527:5 207.02793:5 212.98997:5 225.03855:6 227.02377:8 228.07797:5 229.19493:5…	10	295	495	233	315	9.9375	334.375	0	112.52
581	5.329	396.311	CAR 16:2	[M+H]+	null	0.2	TRUE	5.315	396.311	C23H41NO4	CAR	CMVGCHSJDXKPBB-UHFFFAOYSA-N	O=C([O-])CC(OC(=O)CCCCCCCC=CCC=CCCC)C[N+](C)(C)C	420	FALSE	TRUE	TRUE	Normalized unit: Intensity; Annotation method: EieioDatabase_1	FALSE	FALSE	581	0	0	1	0.37	0.7	0.67	9	1	1.6	43.15	20231223_Eye4_EAD14eV_POS_1	396.31085:402 396.34612:10 397.20056:16 397.22789:10 397.28405:9 397.31363:115 398.22518:71 398.28740:17 398.31595:50	115.05340:6 132.01852:10 139.05363:6 141.06823:3 141.92670:15 144.10229:18 145.96922:47 146.96768:3 147.11407:6 147.96503:17 149.02187:3 149.13006:3 149.96369:4 150.00506:5 150.04431:3 151.10946:3 152.05820:3 152.15178:3 154.07863:3 160.99793:4 162.11144:12 163.14701:4 172.13491:3 176.05633:4 179.17213:3 181.00573:5 182.01328:3 190.96042:3 192.97516:7 193.99278:7 196.97064:3 197.96739:3 198.96112…	4	94	109	96	301	3.9375	150.25	0	100.956
589	5.806	398.326	CAR 16:1	[M+H]+	null	0.8	TRUE	5.802	398.326	C23H43NO4	CAR	JFAGPSOZZSTLRF-UHFFFAOYSA-N	O=C([O-])CC(OC(=O)CCCCCCCC=CCCCCCC)C[N+](C)(C)C	420	FALSE	TRUE	TRUE	Normalized unit: Intensity; Annotation method: EieioDatabase_1	FALSE	FALSE	589	0	0	1	0.65	0.83	0.82	22	2	2.28	267.37	20231223_Eye4_EAD14eV_POS_1	398.32646:2294 398.38837:10 398.97516:20 399.03828:9 399.18993:19 399.21552:11 399.25038:160 399.27734:12 399.32967:592 400.09572:8 400.16800:9 400.19603:14 400.25349:48 400.27432:13 400.30459:129 400.33254:66	139.05227:10 141.92675:17 142.08884:15 144.10097:207 145.96797:49 147.96402:44 148.96965:10 149.95990:12 157.04799:69 159.12371:41 160.09935:10 162.11284:87 166.09978:10 196.96496:10 203.11174:140 204.12160:7 212.16211:7 216.12194:177 230.13430:18 237.21380:16 244.15502:10 258.17130:13 272.18152:111 273.19504:6 284.18151:24 286.19937:23 297.20253:7 298.18835:10 299.21098:109 300.21346:9 312.21603…	4	2000	2532	1511	1814	4	1964.56	0	429.004
590	7.349	398.327	MG 20:3	[M+NH4]+	null	0.8	TRUE	6.015	398.327	C23H40O4	MG	IKBDZTUBAQMHJD-UHFFFAOYSA-N	O=C(OCC(O)CO)CCCCCCCCCC=CCC=CCC=CCC	310	TRUE	TRUE	TRUE	Normalized unit: Intensity; Annotation method: Msp20230908_NCDK-TUAT-LC25_converted_dev_2	FALSE	FALSE	590	0	0.8	1	0.26	0.29	0.41	3	2	1.36	32.51	20231223_Eye2_EAD14eV_POS_1	398.32672:381 398.36717:24 398.97301:11 399.20999:34 399.23041:10 399.25229:34 399.28747:8 399.32939:111 399.36777:17 399.39546:32 400.21887:5 400.25121:8 400.28938:18 400.31956:30 400.33155:33 400.34588:35 400.37962:78	132.01656:33 135.11626:9 141.06781:6 141.92611:9 145.96547:39 147.96441:42 153.06902:8 163.11127:10 163.14631:10 177.16133:10 189.15912:10 190.99674:6 200.00256:74 228.99830:10 271.24028:27 289.25082:82 307.26927:6 363.28703:69 380.28701:11 381.29906:179 398.32760:255	4	324	296	230	188	4.5	259.453	0	61.5157
596	6.372	400.342	CAR 16:0	[M+H]+	null	0.8	TRUE	6.353	400.342	C23H45NO4	CAR	XOMRRQXKHMYMOC-UHFFFAOYSA-N	O=C([O-])CC(OC(=O)CCCCCCCCCCCCCCC)C[N+](C)(C)C	410	FALSE	TRUE	TRUE	Normalized unit: Intensity; Annotation method: EieioDatabase_1	FALSE	FALSE	596	0	0	1	0.62	0.67	0.85	36	3.23	2.86	868.26	20231223_Eye4_EAD14eV_POS_1	400.34176:12427 400.39772:9 400.41530:10 400.97107:10 401.21232:5 401.24914:14 401.29334:20 401.34498:2902 402.05182:9 402.19410:5 402.27588:9 402.28743:8 402.30176:22 402.34832:472 402.38471:5	126.90221:7 128.06590:10 130.08477:22 132.01309:28 135.11536:4 139.05417:11 141.92482:18 144.10158:787 145.09929:10 145.96629:48 146.96869:10 147.96664:35 148.09563:139 149.13237:51 153.06573:18 156.09452:10 157.04716:10 158.11754:148 159.12106:69 160.09411:137 161.10497:10 162.10989:468 163.14953:10 170.11875:10 171.12568:10 172.13329:32 181.15626:10 195.13635:5 197.15313:5 199.09356:10 202.1059…	20	10546	11280	7761	9096	20.375	9670.69	0	1563.35
605	9.558	402.373	ST 27:2;O	[M+NH4]+	null	0.8	TRUE	9.457	402.373	C27H44O	ST	AVSXSVCZWQODGV-UHFFFAOYSA-N	OC1CC2=CCC3C(CCC4(C)C(CCC34)C(C)CCC=C(C)C)C2(C)CC1	310	TRUE	TRUE	TRUE	Normalized unit: Intensity; Annotation method: Msp20230908_NCDK-TUAT-LC25_converted_dev_2	FALSE	FALSE	605	0	1	1	0.11	0.25	0.4	42	2	1.36	76.18	20231223_Eye4_EAD14eV_POS_1	402.37199:698 403.23093:52 403.32127:18 403.37555:252 404.23401:7 404.29803:15 404.33152:7 404.35273:24 404.37818:57	128.06051:12 129.06724:35 131.08356:10 132.01716:53 141.06901:48 141.92635:18 142.62220:10 143.08327:21 145.09997:16 145.96998:41 147.11763:31 147.96717:129 149.13181:34 150.04648:10 151.05353:19 152.06658:129 153.06950:14 154.07556:13 155.08153:10 156.09338:10 157.09747:50 159.11625:71 160.12526:12 161.13203:87 163.05420:18 163.14322:10 165.07014:37 167.08404:10 169.08778:10 169.09542:6 171.1091…	2	661	1019	466	664	2.25	702.422	0	230.608
612	10.257	404.388	ST 27:1;O	[M+NH4]+	null	0.8	TRUE	10.113	404.389	C27H46O	ST	HVYWMOMLDIMFJA-UHFFFAOYSA-N	OC1CC2=CCC3C(CCC4(C)C(CCC34)C(C)CCCC(C)C)C2(C)CC1	310	TRUE	TRUE	TRUE	Normalized unit: Intensity; Annotation method: Msp20230908_NCDK-TUAT-LC25_converted_dev_2	FALSE	FALSE	612	0	1	1	0.25	0.4	0.62	70	2	1.48	441.28	20231223_Eye1_EAD14eV_POS_1	404.38840:4542 404.41981:58 405.26470:18 405.39113:1220 406.39397:207	105.07012:6 121.09900:58 127.05014:10 128.06148:53 129.06948:21 131.08499:23 133.09916:29 134.10239:10 135.11553:9 139.05303:35 141.06982:92 141.92642:40 142.07606:62 143.08503:106 144.09056:15 144.69359:10 145.10062:296 145.96813:72 146.11121:10 147.11784:253 147.96491:70 148.12289:20 149.13287:60 151.05272:19 152.06023:91 153.06888:32 154.07759:35 155.08367:67 156.09210:15 157.10093:75 158.1087…	2	3614	4397	3317	2842	2	3542.62	0	652.106
681	6.072	424.342	CAR 18:2	[M+H]+	null	0.8	TRUE	6.041	424.342	C25H45NO4	CAR	MJLXQSQYKZWZCB-UHFFFAOYSA-N	O=C([O-])CC(OC(=O)CCCCCCCC=CCC=CCCCCC)C[N+](C)(C)C	420	FALSE	TRUE	TRUE	Normalized unit: Intensity; Annotation method: EieioDatabase_1	FALSE	FALSE	681	0	0	1	0.54	0.71	0.78	25	2	2.2	89.32	20231223_Eye4_EAD14eV_POS_1	424.34198:3220 424.38252:12 425.25878:10 425.28514:13 425.34499:865 426.22794:11 426.24260:8 426.26796:9 426.28298:5 426.34918:135	132.01680:29 141.75085:10 141.92635:63 142.91968:10 144.10311:363 145.96624:94 146.97370:10 147.96211:16 148.09482:8 148.67210:10 157.04849:9 158.11973:40 160.09712:24 161.12865:9 162.11029:105 170.07158:10 172.13383:16 179.14336:5 184.13144:10 202.07687:10 202.10725:47 203.11542:98 207.03204:9 209.01047:34 211.66665:10 212.16899:8 216.12565:164 225.04138:59 226.04570:16 227.12332:9 229.00097:9 2…	0	1035	1211	802	2378	0	1356.77	0	701.296
687	6.524	426.358	CAR 18:1(9)	[M+H]+	null	1	TRUE	6.518	426.358	C25H47NO4	CAR	IPOLTUVFXFHAHI-UHFFFAOYSA-N	O=C([O-])CC(OC(=O)CCCCCCCC=CCCCCCCCC)C[N+](C)(C)C	410	FALSE	TRUE	TRUE	Normalized unit: Intensity; Annotation method: EieioDatabase_1	FALSE	FALSE	687	0	0	1	0.58	0.65	0.9	48	3.77	3.14	2251.35	20231223_Eye3_EAD14eV_POS_1	426.35804:23691 426.41369:13 426.92230:10 427.08616:15 427.24639:12 427.27978:14 427.30254:18 427.36154:6868 427.41119:12 427.83821:9 427.90256:11 428.23974:11 428.28352:17 428.30307:17 428.33875:50 428.36427:959	128.06036:12 132.01622:7 133.08381:10 135.11506:34 141.92388:8 143.91391:10 144.10614:1082 144.97479:10 145.96751:79 146.07628:10 147.11649:25 147.96393:14 148.09728:73 149.13495:111 149.96121:33 151.14872:11 152.06156:10 152.12237:17 153.12570:10 155.10504:16 157.05243:60 158.11754:52 159.12605:81 160.09657:209 161.13295:10 162.11334:873 163.14788:47 165.12609:26 165.16245:12 166.13572:10 167.14…	202	24544	28232	19075	20964	202.188	23203.9	0	4047.37
690	6.837	428.373	CAR 18:0	[M+H]+	null	1	TRUE	7.061	428.373	C25H49NO4	CAR	FNPHNLNTJNMAEE-UHFFFAOYSA-N	O=C([O-])CC(OC(=O)CCCCCCCCCCCCCCCCC)C[N+](C)(C)C	420	FALSE	TRUE	TRUE	Normalized unit: Intensity; Annotation method: EieioDatabase_1	FALSE	FALSE	690	0	0	1	0.31	0.64	0.57	7	null	1.02	107.43	20231223_Eye1_EAD14eV_POS_1	428.37371:1349 428.40619:12 429.08932:179 429.18751:13 429.25655:18 429.28092:12 429.29650:19 429.31903:20 429.34014:23 429.37572:535 430.08916:18 430.26976:5 430.32442:12 430.34066:23 430.37942:65	132.01688:10 141.92573:10 145.96795:31 147.96318:58 152.06031:16 155.10248:5 156.96230:16 161.10513:10 162.11126:45 164.12671:14 174.10870:43 180.98604:6 197.14976:19 200.00278:5 205.12914:33 218.13850:62 274.20189:15 307.26520:17 309.27815:242 314.22316:11 329.25734:67 336.32427:11 342.26317:10 352.32219:70 370.28308:133 382.32108:11 383.33870:25 384.34150:11 397.31952:8 426.36133:11 427.36550:8…	448	938	1153	571	1157	448	955.094	0	275.512
691	7.096	428.374	CAR 18:0	[M+H]+	null	0.8	TRUE	7.061	428.373	C25H49NO4	CAR	FNPHNLNTJNMAEE-UHFFFAOYSA-N	O=C([O-])CC(OC(=O)CCCCCCCCCCCCCCCCC)C[N+](C)(C)C	410	FALSE	TRUE	TRUE	Normalized unit: Intensity; Annotation method: EieioDatabase_1	FALSE	FALSE	691	0	0	1	0.56	0.64	0.87	39	3.23	2.85	1519.79	20231223_Eye3_EAD14eV_POS_1	428.37344:10093 428.44512:13 428.84627:11 429.08914:49 429.24633:12 429.26296:9 429.28500:15 429.29911:5 429.37672:2742 430.09077:23 430.20894:16 430.26634:5 430.29693:7 430.33272:5 430.37867:475	128.06299:9 129.07752:14 130.08617:51 132.01694:18 141.92533:17 142.08103:18 144.10283:812 145.09521:10 145.96798:33 147.96454:8 148.09793:109 149.13532:10 149.26454:293 149.96251:41 152.90970:10 153.07087:10 155.10666:9 155.95215:10 156.09430:28 156.96155:76 157.04724:38 158.11635:58 159.12448:70 160.09883:146 162.11203:804 163.14819:10 170.08242:10 171.06572:15 171.63408:9 172.13438:106 177.898…	31	11518	15252	8233	12440	30.9375	11860.7	0	2893.34
757	5.645	446.325	CAR 20:5	[M+H]+	null	0.8	TRUE	5.72	446.326	C27H43NO4	CAR	USUPQTJPNBGUSJ-UHFFFAOYSA-N	O=C([O-])CC(OC(=O)CCCC=CCC=CCC=CCC=CCC=CCC)C[N+](C)(C)C	420	FALSE	TRUE	TRUE	Normalized unit: Intensity; Annotation method: EieioDatabase_1	FALSE	FALSE	757	0	0	0.99	0.27	0.73	0.47	6	1	1.48	35.4	20231223_Eye2_EAD14eV_POS_1	446.32634:438 447.10862:43 447.19325:8 447.29986:11 447.33127:140 447.36945:8 448.09950:20 448.11641:13 448.33339:41	132.01669:34 141.92726:13 142.07208:10 144.10321:18 145.96821:58 147.96713:63 150.04452:7 154.07221:10 162.11171:10 180.08376:6 190.99976:21 192.98296:4 196.97441:11 216.12102:17 225.04165:39 267.00118:10 310.20104:11 327.97288:10 376.24322:14 401.31998:11 445.31611:34 445.99316:7 446.32188:536	5	236	301	230	402	5	292.016	0	79.7938
762	6.067	448.343	CAR 20:4(5,8,10,14)	[M+H]+	null	0.8	TRUE	6.042	448.342	C27H45NO4	CAR	VPEBWBVNBKLXSR-UHFFFAOYSA-N	O=C([O-])CC(OC(=O)CCCCCCC=CCC=CCC=CCC=CCC)C[N+](C)(C)C	410	FALSE	TRUE	TRUE	Normalized unit: Intensity; Annotation method: EieioDatabase_1	FALSE	FALSE	762	0	0	0.99	0.57	0.8	0.83	36	3.31	2.91	902.15	20231223_Eye1_EAD14eV_POS_1	448.34315:10115 449.28441:28 449.34632:3166 450.31836:44 450.34933:538 450.37687:50	128.06002:5 129.06921:6 131.08374:18 141.07076:25 141.92679:12 142.08126:10 143.08462:16 144.10223:391 145.09950:15 145.96872:23 147.11697:23 147.96826:10 149.09983:10 149.13248:10 150.04581:20 152.06118:10 153.08743:42 157.04615:18 157.06154:21 158.11135:18 159.12192:64 159.88387:177 160.09767:32 161.09027:10 161.13094:17 162.11298:154 163.11268:11 163.14790:11 163.92775:272 167.09894:10 169.098…	29	7497	11845	6752	9648	28.9375	8935.56	0	2295.88
764	6.37	450.358	CAR 20:3	[M+H]+	null	0.2	TRUE	6.321	450.358	C27H47NO4	CAR	SRNPFTYGRLBDNK-UHFFFAOYSA-N	O=C([O-])CC(OC(=O)CCCCCCCCCC=CCC=CCC=CCC)C[N+](C)(C)C	420	FALSE	TRUE	TRUE	Normalized unit: Intensity; Annotation method: EieioDatabase_1	FALSE	FALSE	764	0	0	1	0.29	0.75	0.51	5	0.67	1.35	42.28	20231223_Eye2_EAD14eV_POS_1	450.35752:692 450.38981:8 451.36086:269 451.38532:10 452.17376:16 452.29995:11 452.32191:53 452.36307:86 452.39804:9	131.08053:4 132.01879:10 141.92681:30 144.10235:36 145.10196:10 145.96919:104 147.11275:10 147.96271:72 162.10938:49 169.11567:13 172.12605:10 182.01236:15 200.00516:13 207.97927:11 211.03026:10 216.12299:61 284.18687:10 299.05747:6 299.20809:10 339.23800:10 419.05971:10 432.88650:8 448.34563:13 449.35083:44 450.35518:561	8	399	554	324	446	8.125	430.828	0	96.0674
765	6.529	450.358	CAR 20:3	[M+H]+	null	0.8	TRUE	6.321	450.358	C27H47NO4	CAR	SRNPFTYGRLBDNK-UHFFFAOYSA-N	O=C([O-])CC(OC(=O)CCCCCCCCCC=CCC=CCC=CCC)C[N+](C)(C)C	420	FALSE	TRUE	TRUE	Normalized unit: Intensity; Annotation method: EieioDatabase_1	FALSE	FALSE	765	0	0	1	0.46	0.85	0.63	11	1	1.64	86.87	20231223_Eye2_EAD14eV_POS_1	450.35806:2428 450.40941:5 451.36238:863 452.27656:10 452.32869:39 452.36569:156 452.39027:25 452.42228:19	130.08535:10 131.08235:7 132.01730:30 141.92670:21 144.10211:147 145.96962:27 147.96663:95 150.01032:31 152.05657:10 154.07347:10 160.09621:18 162.11111:155 163.14638:51 173.13108:7 175.14442:10 198.96140:10 203.11601:50 207.02647:10 216.12156:99 225.03924:10 258.16850:17 270.17195:10 281.05031:17 284.18347:44 295.18187:10 310.18518:11 311.20577:10 324.20632:7 405.35766:81 433.33458:11 435.32985:…	3	1300	1788	848	1398	2.75	1333.52	0	386.099
770	6.762	452.373	CAR 20:2	[M+H]+	null	0.8	TRUE	6.716	452.373	C27H49NO4	CAR	OLZWDVKTOGTVLC-UHFFFAOYSA-N	O=C([O-])CC(OC(=O)CCCCCCCCCC=CCC=CCCCCC)C[N+](C)(C)C	420	FALSE	TRUE	TRUE	Normalized unit: Intensity; Annotation method: EieioDatabase_1	FALSE	FALSE	770	0	0	1	0.42	0.77	0.61	8	2	2.1	35.15	20231223_Eye2_EAD14eV_POS_1	452.37309:1144 453.29631:13 453.32593:20 453.37626:278 453.44176:16 454.29298:210 454.32150:11 454.33959:19 454.37739:78	119.77871:10 141.92715:7 144.10065:77 145.96906:31 147.96421:12 155.06606:10 160.09593:6 162.11238:32 165.06981:6 172.13635:10 175.09115:10 192.98176:10 203.11459:200 216.12248:41 222.09618:10 228.99941:8 235.11837:10 253.12970:19 266.99307:10 281.04935:10 282.04917:7 291.26989:29 362.28058:10 381.28434:5 394.29197:23 407.37821:12 417.32749:6 421.32693:11 424.38418:52 434.33132:28 435.35568:11 45…	0	680	933	468	708	0	697.531	0	190.217
773	6.657	454.293	LPE 16:0/0:0	[M+H]+	null	0.8	TRUE	6.659	454.293	C21H44NO7P	LPE	YVYMBNSKXOXSKW-UHFFFAOYSA-N	O=C(OCC(O)COP(=O)(O)OCCN)CCCCCCCCCCCCCCC	400	FALSE	TRUE	TRUE	Normalized unit: Intensity; Annotation method: EieioDatabase_1	FALSE	FALSE	773	0	0	1	0.51	0.76	0.7	26	3	2.67	247.45	20231223_Eye3_EAD14eV_POS_1	454.29315:2763 454.33283:21 454.36226:15 454.37154:10 454.39459:5 455.24664:19 455.26565:12 455.29618:580 455.34369:10 455.37638:18 456.27190:5 456.29882:128 456.33579:9 456.37624:13	112.99829:36 124.01518:13 129.05435:10 132.01562:37 142.02613:87 143.07092:38 145.96694:64 147.11697:10 147.96819:33 149.96556:53 150.00973:10 152.01547:10 155.01066:93 157.02138:18 165.12236:15 166.02883:88 168.01888:36 169.02563:8 173.02084:158 179.03402:33 181.04465:10 182.05751:48 184.03712:623 187.03863:10 190.04672:6 196.01393:8 196.17020:10 197.04148:59 198.05367:26 200.00469:10 201.10631:…	0	2154	2878	2022	904	0	1989.45	0	815.732
774	7.196	454.39	CAR 20:1	[M+H]+	null	1	TRUE	7.162	454.389	C27H51NO4	CAR	PVOQPLSKYNZHOT-UHFFFAOYSA-N	O=C([O-])CC(OC(=O)CCCCCCCCCC=CCCCCCCCC)C[N+](C)(C)C	420	FALSE	TRUE	TRUE	Normalized unit: Intensity; Annotation method: EieioDatabase_1	FALSE	FALSE	774	0	0	0.99	0.54	0.74	0.81	32	2	2.22	333.56	20231223_Eye2_EAD14eV_POS_1	454.39030:5355 454.89977:9 454.91978:5 455.17192:10 455.21334:9 455.29493:10 455.31770:14 455.34690:32 455.39277:1368 455.43679:10 456.20490:9 456.23179:9 456.32781:9 456.34391:5 456.35732:14 456.39613:236 456.42400:10	111.11589:17 130.08600:9 141.92657:9 144.09955:154 145.96670:59 146.11167:10 147.96704:93 148.09497:19 150.00589:6 154.08028:13 157.04762:10 159.12641:80 160.09541:34 162.11282:194 172.13685:10 175.09105:15 177.15858:10 189.06970:11 202.10409:16 203.11405:110 208.01838:3 211.13150:10 213.10949:12 214.18601:10 216.12383:162 217.13540:10 229.00021:9 230.13542:31 239.14794:16 240.15202:17 241.15206:…	471	3272	3930	2168	3121	470.625	3122.62	0	726.714
776	7.737	456.404	CAR 20:0	[M+H]+	null	0.8	TRUE	7.706	456.405	C27H53NO4	CAR	SVJLJQBGUITFLI-UHFFFAOYSA-N	O=C([O-])CC(OC(=O)CCCCCCCCCCCCCCCCCCC)C[N+](C)(C)C	420	FALSE	TRUE	TRUE	Normalized unit: Intensity; Annotation method: EieioDatabase_1	FALSE	FALSE	776	0	0	1	0.31	0.62	0.68	6	1	1.57	54.69	20231223_Eye4_EAD14eV_POS_1	456.40376:298 457.25977:10 457.31096:15 457.35079:24 457.37496:17 457.40696:83 457.43492:11 458.32796:9 458.33437:11 458.34092:5 458.35524:11 458.38315:13 458.40562:20	132.01580:19 141.92307:31 144.10012:21 145.96827:36 147.96387:35 162.11230:12 182.92226:10 190.06098:10 200.00349:19 203.11160:10 212.98848:10 216.12132:6 225.03501:26 227.02146:10 258.17538:4 266.98576:10 283.02883:11 411.40505:13 455.39883:17 456.39423:162	3	298	354	222	266	2.625	285.188	0	55.7154
796	7.087	464.314	LPE P-18:1	[M+H]+	null	0.8	TRUE	7.271	464.314	C23H46NO6P	EtherLPE	URGVIWXYPWWBQO-UHFFFAOYSA-N	O=P(O)(OCCN)OCC(O)COC=CCCCCCCC=CCCCCCCCC	310	TRUE	TRUE	TRUE	Normalized unit: Intensity; Annotation method: Msp20230908_NCDK-TUAT-LC25_converted_dev_2	FALSE	FALSE	796	0	1	1	0.15	0.23	0.4	3	2	1.36	148.35	20231223_Eye4_EAD14eV_POS_1	464.31286:2916 464.35876:25 464.37572:20 465.13204:27 465.14939:11 465.26471:5 465.31675:756 465.35474:12 465.37808:32 465.39346:15 466.10339:14 466.12961:21 466.14153:14 466.32070:126 466.37448:93 466.40514:23	127.05360:10 132.01702:16 136.11181:31 141.92738:30 142.02825:17 145.96851:35 146.96816:13 147.96450:59 149.12167:10 149.96339:22 152.14263:17 154.15888:27 155.01028:461 157.01947:29 164.14322:21 166.02647:24 167.10397:10 168.17823:10 169.02546:6 170.06783:10 173.01974:71 178.15794:29 180.04057:9 180.17305:7 182.05666:142 183.00650:13 184.03593:108 196.20089:24 197.04305:54 198.05187:69 199.05947…	13	2416	3624	2059	2245	12.6875	2585.88	0	707.328
806	5.61	468.309	LPC 14:0/0:0	[M+H]+	null	0.6	TRUE	5.964	468.308	C22H46NO7P	LPC	VXUOFDJKYGDUJI-UHFFFAOYSA-N	O=C(OCC(O)COP(=O)([O-])OCC[N+](C)(C)C)CCCCCCCCCCCCC	400	FALSE	TRUE	TRUE	Normalized unit: Intensity; Annotation method: EieioDatabase_1	FALSE	FALSE	806	0	0	1	0.34	0.58	0.62	12	2.33	2.2	28.91	20231223_Eye2_EAD14eV_POS_1	468.30886:507 468.34183:16 469.31123:132 469.36003:10 469.39262:5 470.28309:11 470.31536:31	128.06091:14 132.01818:19 141.92720:11 145.96767:106 146.97169:5 147.96526:26 149.95922:10 152.62024:285 166.05963:11 167.07103:113 168.03758:37 170.05796:8 173.01707:10 183.66608:13 184.07200:524 207.97259:3 209.08170:8 210.08484:10 224.10234:10 226.08752:89 238.08248:10 239.09082:49 240.09737:81 256.09693:10 258.11040:76 266.01469:7 268.98273:19 281.05026:7 283.04363:5 299.11261:102 312.11871:2…	2	298	370	313	147	2.25	281.875	0	95.3384
807	5.782	468.309	LPC 14:0/0:0	[M+H]+	null	0.8	TRUE	5.964	468.308	C22H46NO7P	LPC	VXUOFDJKYGDUJI-UHFFFAOYSA-N	O=C(OCC(O)COP(=O)([O-])OCC[N+](C)(C)C)CCCCCCCCCCCCC	400	FALSE	TRUE	TRUE	Normalized unit: Intensity; Annotation method: EieioDatabase_1	FALSE	FALSE	807	0	0	1	0.43	0.75	0.66	10	2.17	2.2	31.82	20231223_Eye1_EAD14eV_POS_1	468.30911:562 468.36262:21 469.08129:13 469.23415:9 469.31070:104 470.31392:36 470.35232:5	132.01980:10 141.92487:14 145.96771:61 147.96408:13 150.04311:10 151.05165:5 163.05287:10 166.06064:6 168.03737:10 182.05262:10 184.07114:128 192.32613:10 202.07222:6 223.09561:7 226.08276:43 240.09860:6 258.10729:17 285.23813:15 299.11429:19 312.11578:23 328.94344:4 354.16676:22 400.98439:8 438.25484:5 466.28893:10 467.30078:38 468.31137:308	5	392	518	368	274	4.75	387.984	0	100.401
812	6.01	472.342	CAR 22:6	[M+H]+	null	0.8	TRUE	6.262	472.342	C29H45NO4	CAR	WLLMYDQRCSWAST-UHFFFAOYSA-N	O=C([O-])CC(OC(=O)CCC=CCC=CCC=CCC=CCC=CCC=CCC)C[N+](C)(C)C	420	FALSE	TRUE	TRUE	Normalized unit: Intensity; Annotation method: EieioDatabase_1	FALSE	FALSE	812	0	0	1	0.45	0.86	0.59	25	1	1.62	592.93	20231223_Eye4_EAD14eV_POS_1	472.34177:4508 472.82947:9 473.26193:19 473.28324:20 473.34511:1503 473.96118:8 474.27879:8 474.34736:257	128.05948:20 131.08448:7 132.01804:34 139.05453:4 141.07046:27 141.92391:30 143.08518:13 144.10158:362 145.10003:21 145.96704:24 147.11573:29 147.96333:47 149.95938:18 151.05646:37 152.05950:19 153.06758:24 155.08617:23 157.04642:54 157.09626:10 158.11633:15 159.11762:48 160.09485:32 161.13107:10 162.11185:181 163.05419:12 165.06604:18 169.09731:13 171.11472:14 172.13454:6 173.12971:10 175.14478:…	2	2370	3356	2122	3183	2.5	2757.89	0	603.727
815	6.238	474.357	CAR 22:5	[M+H]+	null	0.8	TRUE	5.876	474.358	C29H47NO4	CAR	MJPIXACTUMSGGI-UHFFFAOYSA-N	O=C([O-])CC(OC(=O)CCCCCC=CCC=CCC=CCC=CCC=CCC)C[N+](C)(C)C	420	FALSE	TRUE	TRUE	Normalized unit: Intensity; Annotation method: EieioDatabase_1	FALSE	FALSE	815	0	0	1	0.37	0.81	0.52	11	1	1.56	55.71	20231223_Eye2_EAD14eV_POS_1	474.35768:728 474.39766:13 475.18954:8 475.30060:8 475.36112:244 476.20108:9 476.30069:13 476.30731:21 476.31870:11 476.36064:59	132.01776:7 141.06535:7 141.92570:10 143.08402:10 144.10374:17 145.96670:25 147.96366:15 149.13097:16 149.96417:10 151.04964:18 162.11264:27 173.12950:7 175.14876:11 192.96025:16 200.00291:26 203.11686:10 207.97245:10 209.01068:6 216.12359:18 259.17367:10 299.20831:10 338.22888:7 339.23560:12 364.24519:11 419.29591:11 429.35854:28 473.34789:26 474.35674:670	2	390	526	362	527	2	451.328	0	87.3207
818	6.629	476.373	CAR 22:4	[M+H]+	null	0.8	TRUE	6.604	476.373	C29H49NO4	CAR	DZMCTWIUTJHPSM-UHFFFAOYSA-N	O=C([O-])CC(OC(=O)CCCCCCCCC=CCC=CCC=CCC=CCC)C[N+](C)(C)C	420	FALSE	TRUE	TRUE	Normalized unit: Intensity; Annotation method: EieioDatabase_1	FALSE	FALSE	818	0	0	1	0.31	0.69	0.55	17	1	1.53	83.62	20231223_Eye2_EAD14eV_POS_1	476.37321:2025 477.20052:13 477.27852:58 477.30496:29 477.32377:14 477.33927:23 477.37660:506 477.40744:12 478.11187:10 478.17669:27 478.27800:13 478.30425:14 478.32842:107 478.37970:111	130.06976:10 132.01513:23 141.92895:29 144.10240:213 145.96926:49 147.96599:24 149.13036:10 149.96376:7 153.06758:10 157.10185:37 160.09664:9 160.99823:41 162.11258:44 162.97812:39 164.00839:163 165.06399:10 174.97438:3 175.98163:6 176.99445:10 178.03730:10 179.00876:23 182.01445:11 187.05382:23 188.01038:39 192.95865:5 192.98579:11 193.14940:10 195.00307:15 199.97078:9 200.00758:10 203.11315:13 …	4	959	1161	708	869	4	924.344	0	188.953
821	6.341	478.293	LPE 18:2/0:0	[M+H]+	null	0.2	TRUE	6.343	478.293	C23H44NO7P	LPE	DBHKHNGBVGWQJE-UHFFFAOYSA-N	O=C(OCC(O)COP(=O)(O)OCCN)CCCCCCCC=CCC=CCCCCC	400	FALSE	TRUE	TRUE	Normalized unit: Intensity; Annotation method: EieioDatabase_1	FALSE	FALSE	821	0	0	1	0.23	0.65	0.45	8	2.29	2.09	33.18	20231223_Eye1_EAD14eV_POS_1	478.29338:358 478.35772:5 478.38482:10 479.17829:23 479.29602:135 480.15647:21 480.18286:8 480.30145:18 480.34258:28 480.38996:19	132.01669:10 141.92765:10 142.02863:10 145.96760:38 147.96556:38 149.04473:13 150.00809:10 152.05867:10 155.01095:10 173.02008:20 181.00052:10 184.03606:23 197.04545:16 198.05273:10 207.02576:10 216.06195:16 225.03730:10 232.21798:10 252.06515:10 337.26880:12 351.97711:11 459.27689:9 477.28597:11 478.28864:160	2	274	231	245	66	2.25	203.984	0	93.6479
828	6.674	480.308	LPE 18:1	[M+H]+	null	0.2	TRUE	6.802	480.308	C23H46NO7P	LPE	PYVRVRFVLRNJLY-UHFFFAOYSA-N	O=C(OCC(O)COP(=O)(O)OCCN)CCCCCCCC=CCCCCCCCC	310	TRUE	TRUE	TRUE	Normalized unit: Intensity; Annotation method: Msp20230908_NCDK-TUAT-LC25_converted_dev_2	FALSE	FALSE	828	0	1	1	0.01	0.01	0.43	2	2	1.31	168.08	20231223_Eye2_EAD14eV_POS_1	480.30846:1460 480.36272:14 480.42956:15 481.12298:26 481.15811:282 481.26825:13 481.31259:364 481.34355:21 481.35841:7 481.37024:9 481.39745:26 482.11916:15 482.15421:175 482.28644:73 482.31242:91 482.37127:22 482.40337:208	129.05722:10 132.01688:100 133.01361:96 134.99091:8 136.96734:17 138.94887:5 141.05497:17 141.92444:19 142.02502:48 144.07725:10 145.96366:12 146.93938:134 147.06324:15 147.96707:18 148.03656:55 149.04358:284 150.01303:22 150.92824:49 151.02284:88 152.35879:293 153.00272:53 154.98158:18 155.00781:14 155.05852:9 156.95998:10 160.95232:37 162.93116:31 162.96672:32 164.94837:39 166.02514:37 166.9280…	2	625	1132	568	343	2.5	667.031	0	333.03
829	6.81	480.31	LPE 18:1/0:0	[M+H]+	null	0.8	TRUE	6.802	480.308	C23H46NO7P	LPE	PYVRVRFVLRNJLY-UHFFFAOYSA-N	O=C(OCC(O)COP(=O)(O)OCCN)CCCCCCCC=CCCCCCCCC	400	FALSE	TRUE	TRUE	Normalized unit: Intensity; Annotation method: EieioDatabase_1	FALSE	FALSE	829	0	0	0.98	0.25	0.48	0.61	24	2.67	2.31	161.17	20231223_Eye2_EAD14eV_POS_1	480.31048:2429 480.34301:413 480.38646:11 480.41091:26 480.80290:15 480.81518:13 481.15721:24 481.24913:5 481.26769:10 481.31245:659 481.34553:117 481.38329:12 481.40113:30 481.42538:5 481.47901:21 481.80669:10 482.12059:9 482.15602:23 482.31528:32 482.33450:18 482.36137:128 482.40572:10039	124.01462:13 128.06621:37 133.06321:10 134.99353:84 141.92627:13 142.02657:92 143.06996:14 145.96639:50 146.93852:13 147.96569:16 149.04319:49 149.95894:24 150.00400:29 152.14291:62 154.12426:37 154.49449:704 155.00986:408 157.02537:7 159.10945:10 159.39009:10 162.94367:48 164.94840:26 166.02259:76 166.16066:10 168.07561:10 168.17469:10 170.06540:10 171.10251:10 172.10932:10 173.01856:93 175.1468…	0	1459	1736	1275	626	0	1273.67	0	471.88
833	7.354	482.325	LPE 18:0/0:0	[M+H]+	null	0.8	TRUE	7.351	482.324	C23H48NO7P	LPE	BBYWOYAFBUOUFP-UHFFFAOYSA-N	O=C(OCC(O)COP(=O)(O)OCCN)CCCCCCCCCCCCCCCCC	400	FALSE	TRUE	TRUE	Normalized unit: Intensity; Annotation method: EieioDatabase_1	FALSE	FALSE	833	0	0	1	0.52	0.66	0.78	39	4.13	3.25	263.16	20231223_Eye2_EAD14eV_POS_1	482.32455:8922 482.40521:51 482.42963:15 483.23285:5 483.32791:2104 483.41049:83 484.28763:11 484.33073:407 484.37064:5 484.38358:5 484.41083:20	112.99869:20 117.05728:5 123.00745:16 124.01681:33 129.05558:10 132.01680:23 136.09090:10 140.10655:10 140.99552:16 142.02653:539 143.06463:14 145.96949:126 147.96661:21 149.13287:12 150.00904:5 153.08616:6 154.01918:52 155.01068:198 157.02797:101 166.02879:399 168.01667:69 169.02621:10 170.05687:5 171.09946:33 172.10985:6 173.02032:318 177.11444:11 179.03362:102 180.04462:15 181.13284:10 181.142…	5	5662	6521	5052	1933	4.875	4791.92	0	1999.07
838	8.303	484.437	CAR 22:0	[M+H]+	null	0.6	TRUE	8.274	484.436	C29H57NO4	CAR	IUMXSSOVGPXXJL-UHFFFAOYSA-N	O=C([O-])CC(OC(=O)CCCCCCCCCCCCCCCCCCCCC)C[N+](C)(C)C	420	FALSE	TRUE	TRUE	Normalized unit: Intensity; Annotation method: EieioDatabase_1	FALSE	FALSE	838	0	0	0.99	0.29	0.73	0.55	1	null	1.03	22.43	20231223_Eye4_EAD14eV_POS_1	484.43708:372 485.29962:5 485.33903:10 485.35539:15 485.41535:13 485.43974:98 486.33953:9 486.38042:5 486.44439:14	141.92584:18 145.96846:13 162.11137:10 192.95978:21 192.98076:23 265.01835:6 483.42964:10 483.45086:11 484.42666:156	2	140	163	92	182	2.5	143.953	0	38.7599
839	7.096	486.296	LPE O-20:5	[M+H]+	null	0.8	TRUE	6.922	486.298	C25H44NO6P	EtherLPE	GYKZAUYSJBQUNL-UHFFFAOYSA-N	O=P(O)(OCCN)OCC(O)COC=CCCCCCC=CCC=CCC=CCC=CCC	310	TRUE	TRUE	TRUE	Normalized unit: Intensity; Annotation method: Msp20230908_NCDK-TUAT-LC25_converted_dev_2	FALSE	FALSE	839	0	1	0.98	0.05	0.54	0.17	3	2	1.32	52.47	20231223_Eye1_EAD14eV_POS_1	486.29593:356 486.32754:9 486.34576:22 486.41356:10 487.24579:10 487.26201:8 487.29954:106 487.35208:207 487.43707:9 487.45833:11 488.28329:10 488.30563:27 488.35536:80 488.39490:27	132.01900:38 134.97788:19 141.92933:6 145.96846:41 146.96955:9 147.96436:56 150.00762:12 160.99429:35 164.00994:66 176.99165:86 177.99872:10 179.00736:36 192.01431:17 204.03975:33 206.01759:10 212.98115:10 221.04287:5 225.03426:10 230.97068:10 269.96839:13 401.26606:6 425.23641:10 427.36594:6 428.35466:15 428.37467:23 441.23342:11 443.25530:25 485.28968:11 486.28299:383	0	253	367	220	220	0	264.891	0	69.7353
843	6.791	487.353	LPE 18:1(d7)	[M+H]+	null	1	TRUE	6.785	487.352	C23H39[2H]7NO7P	LPE	PYVRVRFVLRNJLY-CCLUNVSZNA-N	[C@](COP(=O)(O)OCCN)([H])(O)COC(CCCCCCC/C=C\CCCCCC([2H])([2H])C([2H])([2H])C([2H])([2H])[2H])=O	520	TRUE	TRUE	FALSE	Normalized unit: Intensity; Annotation method: 20230902_MsdialTxtDB_Pos_EquiSPLASH_TUAT_1	FALSE	TRUE	843	0	1	1	null	null	null	null	null	1	2447.55	20231223_Eye2_EAD14eV_POS_1	487.35297:20599 487.65251:10 487.73237:11 488.05220:10 488.08294:12 488.27137:10 488.35651:5190 488.45192:5 489.05729:11 489.15151:10 489.29165:14 489.30525:12 489.35838:1020 489.42752:10 489.44550:10	111.07801:23 113.00167:22 113.79311:10 122.99963:10 124.01641:71 128.05813:7 129.05489:68 132.01861:85 135.11210:10 135.99267:10 140.99772:15 142.02486:421 143.06997:64 144.59263:346 145.96873:89 147.11779:31 147.96485:16 148.99949:7 149.13180:41 150.01272:23 151.01452:10 151.11335:82 152.14101:38 152.93001:10 153.12634:10 154.02146:8 154.12247:14 154.16358:79 155.01104:391 156.01310:25 157.02763…	15489	14815	15412	13870	15185	15488.6	14820.4	0	679.708
845	7.636	488.311	LPE O-20:4	[M+H]+	null	0.6	TRUE	7.381	488.314	C25H46NO6P	EtherLPE	QQKNWLUCIGAVJO-UHFFFAOYSA-N	O=P(O)(OCCN)OCC(O)COCCCCCCCC=CCC=CCC=CCC=CCC	310	TRUE	TRUE	TRUE	Normalized unit: Intensity; Annotation method: Msp20230908_NCDK-TUAT-LC25_converted_dev_2	FALSE	FALSE	845	0	0.99	0.97	0.1	0.29	0.29	3	2	1.32	18.45	20231223_Eye2_EAD14eV_POS_1	488.31127:255 488.35719:11 488.38085:14 488.39585:17 489.05541:24 489.23690:9 489.31380:65 489.35853:14 489.46448:24 490.05577:12 490.30112:23 490.32159:30 490.38732:18	120.96209:10 141.92788:38 144.51834:10 145.96850:44 147.96547:22 154.07904:5 158.97842:10 159.98681:10 160.99690:33 162.97998:6 164.00678:37 174.00308:16 175.01014:7 176.99244:35 178.00061:26 178.42432:140 179.00111:227 192.01633:24 204.03835:89 206.01807:19 221.04269:14 238.04619:10 265.01802:6 281.05485:10 427.26147:11 443.25290:11 445.27343:70 486.28971:6 487.30468:14 488.31105:449	8	159	230	135	96	7.9375	155.125	0	56.0637
847	8.756	488.395	TG 8:0_8:0_8:0	[M+NH4]+	null	1	TRUE	8.705	488.395	C27H50O6	TG	VLPFTAMPNXLGLX-UHFFFAOYSA-N	O=C(OCC(OC(=O)CCCCCCC)COC(=O)CCCCCCC)CCCCCCC	410	FALSE	TRUE	TRUE	Normalized unit: Intensity; Annotation method: EieioDatabase_1	FALSE	FALSE	847	0	0	1	0.25	0.44	0.65	19	1.84	1.92	1330.28	20231223_Eye2_EAD14eV_POS_1	488.39492:34621 488.44458:10 488.60118:6 488.66492:10 488.85335:10 489.28357:6 489.30604:11 489.39837:12161 489.45326:13 489.60239:9 489.62890:11 489.70313:10 489.73102:10 489.74376:12 490.31644:11 490.33437:16 490.40100:1845 490.44067:14 490.46317:6	101.06083:35 113.05889:26 115.07594:33 125.09646:31 126.10358:166 127.11221:769 128.08302:29 129.05552:27 132.01761:10 139.11154:28 140.08175:14 141.09351:163 141.92637:19 142.12334:6 143.06627:10 143.10519:107 144.14009:1607 145.12284:78 145.97070:38 146.74454:10 147.35518:336 147.96666:44 149.96399:10 150.00718:10 151.05426:6 153.08899:40 153.12613:18 154.09742:24 155.07253:66 155.10569:49 156.…	3492	5608	27809	6741	6990	3491.75	11787.1	0	10698.3
854	8.757	493.35	TG 8:0/8:0/8:0	[M+Na]+	null	1	TRUE	8.705	493.35	C27H50O6	TG	VLPFTAMPNXLGLX-UHFFFAOYSA-N	O=C(OCC(OC(=O)CCCCCCC)COC(=O)CCCCCCC)CCCCCCC	400	FALSE	TRUE	TRUE	Normalized unit: Intensity; Annotation method: EieioDatabase_1	FALSE	FALSE	854	0	0	1	0.44	0.72	0.72	12	null	null	28.9	20231223_Eye2_EAD14eV_POS_1	493.35011:960 493.39978:21 494.35244:381 494.44001:11 495.30805:9 495.35528:55 495.42597:13 495.44455:17	132.02116:17 133.02361:10 141.92900:16 145.96736:171 147.96522:13 149.02056:10 149.96020:9 152.06011:12 159.11631:74 166.06212:10 167.10151:10 178.06055:10 179.06336:10 193.12154:135 207.13694:172 209.11481:60 249.12026:10 251.00328:6 251.98030:10 253.17718:10 268.97843:10 283.02807:16 292.16970:14 293.16911:12 294.18086:4 307.19574:45 326.24348:6 327.25613:76 336.22262:11 347.21681:14 349.23506:…	155	215	743	216	216	154.75	347.484	0	263.97
855	5.991	494.325	LPC 16:1/0:0	[M+H]+	null	0.8	TRUE	5.984	494.324	C24H48NO7P	LPC	LFUDDCMNKWEORN-UHFFFAOYSA-N	O=C(OCC(O)COP(=O)([O-])OCC[N+](C)(C)C)CCCCCCCC=CCCCCCC	400	FALSE	TRUE	TRUE	Normalized unit: Intensity; Annotation method: EieioDatabase_1	FALSE	FALSE	855	0	0	0.99	0.45	0.7	0.72	23	2.5	2.39	182.11	20231223_Eye3_EAD14eV_POS_1	494.32516:1315 495.26621:5 495.32809:268 495.37626:11 495.42505:9 496.24253:9 496.30531:14 496.33044:64 496.38567:15	127.05465:25 132.01699:7 132.08534:10 141.92643:52 145.96706:64 147.96453:52 148.97006:10 149.96083:22 163.01551:10 166.05963:46 167.06921:12 168.04111:72 170.05792:14 181.02621:26 182.05612:4 184.07288:1065 192.97592:4 197.07724:31 199.03620:16 205.08159:30 209.07699:10 222.08551:18 224.10235:33 225.04390:5 226.08210:127 239.08935:12 240.09813:7 256.09744:347 258.11162:22 267.98514:10 294.10780:…	3	1208	1638	1136	708	3.0625	1172.66	0	380.734
856	5.861	494.325	LPC 16:1/0:0	[M+H]+	null	0.6	TRUE	5.984	494.324	C24H48NO7P	LPC	LFUDDCMNKWEORN-UHFFFAOYSA-N	O=C(OCC(O)COP(=O)([O-])OCC[N+](C)(C)C)CCCCCCCC=CCCCCCC	400	FALSE	TRUE	TRUE	Normalized unit: Intensity; Annotation method: EieioDatabase_1	FALSE	FALSE	856	0	0	1	0.38	0.63	0.58	16	2.5	2.29	175.08	20231223_Eye2_EAD14eV_POS_1	494.32478:1803 494.36394:21 495.28008:8 495.32746:363 495.37279:14 495.39295:9 496.33047:80 496.38308:30	124.99940:5 127.04488:10 132.01721:8 133.02172:5 141.92629:30 145.96778:40 147.96507:106 151.05176:4 152.06139:14 155.00943:6 166.06372:64 168.04590:100 170.05865:32 173.02049:10 181.07088:10 182.05677:22 183.06701:10 183.10015:10 184.07629:2082 207.03411:91 209.08123:86 210.08647:51 216.92878:4 224.10427:24 226.08780:199 229.00143:26 239.09241:141 240.09954:10 241.10975:11 256.09940:59 258.11094…	4	1024	1548	937	551	4.3125	1014.98	0	410.833
862	6.413	496.34	LPC 16:0/0:0	[M+H]+	null	0.4	TRUE	6.558	496.34	C24H50NO7P	LPC	ASWBNKHCZGQVJV-UHFFFAOYSA-N	O=C(OCC(O)COP(=O)([O-])OCC[N+](C)(C)C)CCCCCCCCCCCCCCC	400	FALSE	TRUE	TRUE	Normalized unit: Intensity; Annotation method: EieioDatabase_1	FALSE	FALSE	862	0	0	1	0.43	0.57	0.8	35	3.78	3.04	607.4	20231223_Eye2_EAD14eV_POS_1	496.33985:22719 496.39538:18 496.75246:8 497.17802:10 497.23774:14 497.28033:171 497.29173:75 497.34360:5944 497.39237:19 497.42271:13 497.62746:11 498.23158:13 498.28371:92 498.34600:843 498.40083:25 498.44009:14	112.08654:5 125.00336:65 127.01597:27 129.05580:46 132.01786:50 136.99900:4 141.92766:7 142.07911:10 144.10067:10 145.96810:40 147.96608:64 149.00015:26 150.06786:302 151.01496:46 151.05309:10 152.04691:62 153.02698:10 154.13679:30 155.01038:186 157.09179:10 163.04737:10 163.14677:24 165.69889:10 166.06227:426 167.01178:10 167.06929:125 168.04275:452 170.05856:354 171.09892:7 172.03632:16 173.021…	11	10489	16051	10752	3388	10.8125	10170.2	0	5196.72
863	6.567	496.34	LPC 16:0/0:0	[M+H]+	null	0.8	TRUE	6.558	496.34	C24H50NO7P	LPC	ASWBNKHCZGQVJV-UHFFFAOYSA-N	O=C(OCC(O)COP(=O)([O-])OCC[N+](C)(C)C)CCCCCCCCCCCCCCC	400	FALSE	TRUE	TRUE	Normalized unit: Intensity; Annotation method: EieioDatabase_1	FALSE	FALSE	863	0	0	1	0.43	0.52	0.81	53	4.46	3.37	1811.48	20231223_Eye2_EAD14eV_POS_1	496.34028:79459 496.73102:22 496.76807:23 496.99103:20 497.22250:21 497.24456:12 497.26242:23 497.28057:40 497.34372:25380 497.41009:34 497.76880:21 497.86307:24 498.30504:91 498.34682:3858 498.39940:31	104.10658:12 111.08076:7 112.09058:30 112.99400:10 122.98662:10 125.00003:117 127.01602:34 132.01437:10 136.99590:12 139.01911:35 139.10932:29 139.98406:310 140.99533:55 141.92697:33 143.06984:14 143.10510:10 145.56267:10 145.96776:22 147.96280:29 149.12840:29 150.06770:253 151.01744:10 152.04854:138 153.12456:13 154.00101:34 154.13734:128 155.00998:574 156.04504:13 156.11833:10 156.22607:10 163.…	24	42807	54369	37242	23875	23.875	39573.4	0	12665.5
868	5.765	500.277	LPE 20:5/0:0	[M+H]+	null	0.4	TRUE	5.717	500.277	C25H42NO7P	LPE	KCWGBXXAJHVZNN-UHFFFAOYSA-N	O=C(OCC(O)COP(=O)(O)OCCN)CCCC=CCC=CCC=CCC=CCC=CCC	400	FALSE	TRUE	TRUE	Normalized unit: Intensity; Annotation method: EieioDatabase_1	FALSE	FALSE	868	0	0	0.99	0.06	0.41	0.25	4	1.58	1.53	19.77	20231223_Eye1_EAD14eV_POS_1	500.27889:119 500.30355:5 500.32308:9 501.28011:42 502.27918:11	132.01765:22 141.92542:9 145.96822:101 147.96465:44 152.05976:9 161.00072:10 178.96531:11 184.03337:9 207.01597:10 209.00736:8 216.06487:38 265.01971:17 271.01084:7 281.05456:12 283.03002:10 285.00726:7 328.26167:12 359.25877:14 499.27104:11 500.27667:67	0	101	166	92	55	0	103.375	0	46.3322
873	6.181	502.293	LPE 20:4/0:0	[M+H]+	null	0.8	TRUE	6.287	502.293	C25H44NO7P	LPE	JPNPIRVRGLGTRE-UHFFFAOYSA-N	O=C(OCC(O)COP(=O)(O)OCCN)CCCCCCC=CCC=CCC=CCC=CCC	400	FALSE	TRUE	TRUE	Normalized unit: Intensity; Annotation method: EieioDatabase_1	FALSE	FALSE	873	0	0	1	0.28	0.74	0.45	16	2.54	2.25	181.12	20231223_Eye2_EAD14eV_POS_1	502.29307:2717 502.35249:16 502.37300:83 503.10725:13 503.20575:9 503.23731:10 503.29656:940 503.34317:14 503.37823:37 504.11291:17 504.30006:134 504.32252:97	106.06878:10 128.06108:50 129.05441:19 131.08633:25 132.01698:10 141.06755:11 142.02741:30 143.08590:26 145.10108:29 145.96750:21 147.07978:11 147.11348:10 147.96505:15 149.09757:6 149.95939:10 149.99225:8 152.06480:11 152.14167:10 153.06918:10 154.07593:10 155.01061:9 155.07096:29 156.09267:10 157.02485:9 157.10112:42 159.11490:30 161.09924:10 161.13033:10 165.07025:10 166.02629:72 169.08631:17 …	6	1201	1960	1199	506	6.0625	1216.55	0	593.733
894	6.923	510.355	LPC 17:0/0:0	[M+H]+	null	0.6	TRUE	6.202	510.355	C25H52NO7P	LPC	SRRQPVVYXBTRQK-UHFFFAOYSA-N	O=C(OCC(O)COP(=O)([O-])OCC[N+](C)(C)C)CCCCCCCCCCCCCCCC	400	FALSE	TRUE	TRUE	Normalized unit: Intensity; Annotation method: EieioDatabase_1	FALSE	FALSE	894	0	0	1	0.38	0.7	0.62	14	1.83	2	61.1	20231223_Eye2_EAD14eV_POS_1	510.35533:617 510.39865:104 510.43206:23 511.24897:18 511.26253:5 511.35923:201 511.40174:39 511.43423:5 511.44554:9 512.28198:11 512.30674:11 512.36039:43 512.41477:39	132.01840:29 141.92195:8 142.91936:11 145.96812:11 155.00990:10 155.07961:10 164.01048:30 166.06305:9 168.04276:8 183.06930:13 184.07438:473 187.08560:10 197.08092:73 210.08513:90 222.08413:4 226.08484:53 256.10279:11 258.11041:27 266.17887:230 281.05123:10 299.11264:34 312.12826:100 314.17171:11 341.14649:10 368.18354:4 382.19896:5 396.20920:46 438.26218:36 467.30161:11 480.31726:11 491.34117:14…	3	437	474	323	209	2.75	360.469	0	119.845
896	8.348	510.452	CAR 24:1	[M+H]+	null	0.8	TRUE	8.298	510.452	C31H59NO4	CAR	KRKDKJNWLQGJLG-UHFFFAOYSA-N	O=C([O-])CC(OC(=O)CCCCCCCCCCCC=CCCCCCCCCCC)C[N+](C)(C)C	420	FALSE	TRUE	TRUE	Normalized unit: Intensity; Annotation method: EieioDatabase_1	FALSE	FALSE	896	0	0	1	0.38	0.72	0.64	8	2	2.09	50.74	20231223_Eye4_EAD14eV_POS_1	510.45134:412 511.37553:13 511.39407:10 511.45335:154 511.87916:10 512.41364:15 512.45584:38	128.05372:10 132.01626:10 141.92500:17 144.10053:59 145.96904:17 147.96577:67 149.96135:10 150.00738:31 152.06219:10 152.92480:10 162.11299:40 163.14830:10 189.06661:8 200.00239:7 203.11414:11 207.02513:10 208.03054:10 216.11698:88 216.93710:10 226.06864:10 236.94972:10 349.34405:16 411.33345:5 451.38101:10 465.45251:19 492.41209:11 494.41855:10 508.44283:67 509.44224:57 510.45315:575	4	362	470	273	373	4.25	369.5	0	80.1851
899	8.901	512.467	CAR 24:0	[M+H]+	null	0.8	TRUE	8.85	512.467	C31H61NO4	CAR	YDUFZFUYBBPVLJ-UHFFFAOYSA-N	O=C([O-])CC(OC(=O)CCCCCCCCCCCCCCCCCCCCCCC)C[N+](C)(C)C	420	FALSE	TRUE	TRUE	Normalized unit: Intensity; Annotation method: EieioDatabase_1	FALSE	FALSE	899	0	0	1	0.19	0.42	0.53	4	null	0.92	16.34	20231223_Eye2_EAD14eV_POS_1	512.46726:182 513.35832:8 513.41158:12 513.42610:5 513.46949:71 514.39109:5 514.43650:10 514.47221:19	132.01587:12 141.92619:20 145.96734:48 147.96481:17 162.11364:20 163.01511:8 164.14987:6 203.11468:49 206.08665:4 209.00992:10 216.12010:10 230.14105:10 282.05066:15 463.31341:11 511.46216:127 512.43150:11 512.47083:133	0	115	189	105	164	0	143.219	0	40.177
907	9.798	516.426	TG 8:0_8:0_10:0	[M+NH4]+	null	1	TRUE	9.72	516.426	C29H54O6	TG	OXBFEJBBKCRANO-UHFFFAOYSA-N	O=C(OCC(OC(=O)CCCCCCC)COC(=O)CCCCCCCCC)CCCCCCC	410	FALSE	TRUE	TRUE	Normalized unit: Intensity; Annotation method: EieioDatabase_1	FALSE	FALSE	907	0	0	1	0.2	0.59	0.46	6	0.3	1.08	47.69	20231223_blank_EAD14eV_POS_1	516.42625:571 516.87383:9 517.39529:15 517.42953:165 517.94833:9 518.40311:10 518.43408:38	132.01640:9 132.04054:14 140.05054:10 141.92648:13 144.13979:47 145.97016:91 147.96569:14 149.92531:10 152.05851:10 158.05662:14 163.04814:9 169.12169:10 171.10043:23 172.16790:5 184.14665:44 185.07769:10 187.13331:29 192.96906:10 194.99543:10 199.13243:18 200.93554:26 201.15017:33 202.17975:10 212.17703:10 213.18703:14 218.14936:10 225.03849:10 227.02261:10 228.99494:41 241.14388:10 243.15346:4 …	490	168	228	228	237	489.562	215.547	0	31.8942
909	6.409	518.322	LPC 16:0/0:0	[M+Na]+	null	0.6	TRUE	6.558	518.322	C24H50NO7P	LPC	ASWBNKHCZGQVJV-UHFFFAOYSA-N	O=C(OCC(O)COP(=O)([O-])OCC[N+](C)(C)C)CCCCCCCCCCCCCCC	400	FALSE	TRUE	TRUE	Normalized unit: Intensity; Annotation method: EieioDatabase_1	FALSE	FALSE	909	0	0	1	0.32	0.56	0.72	9	2.13	2.14	282.89	20231223_Eye3_EAD14eV_POS_1	518.32226:1627 518.37384:14 519.14355:18 519.26527:32 519.32549:437 519.37405:5 520.13687:9 520.26801:17 520.35265:368	128.05983:10 132.01872:33 141.92434:26 145.96935:67 146.98276:36 147.96586:23 149.96440:10 158.98254:22 160.99692:129 162.00225:10 162.97742:52 166.06889:10 171.09892:8 175.98368:10 176.98985:30 184.07440:49 187.01082:10 188.99002:108 190.02435:28 202.00379:10 203.00780:9 204.04046:10 206.05601:102 232.06980:14 248.06625:84 257.24715:10 261.07350:111 262.08367:12 263.09079:10 275.03260:27 278.074…	9	907	1618	1113	271	8.875	977.078	0	557.628
910	6.567	518.322	LPC 16:0/0:0	[M+Na]+	null	0.8	TRUE	6.558	518.322	C24H50NO7P	LPC	ASWBNKHCZGQVJV-UHFFFAOYSA-N	O=C(OCC(O)COP(=O)([O-])OCC[N+](C)(C)C)CCCCCCCCCCCCCCC	400	FALSE	TRUE	TRUE	Normalized unit: Intensity; Annotation method: EieioDatabase_1	FALSE	FALSE	910	0	0	1	0.36	0.52	0.79	28	2.33	2.28	1452.29	20231223_Eye3_EAD14eV_POS_1	518.32241:9828 518.37711:39 519.20190:14 519.26783:34 519.32569:2171 519.36682:18 519.38709:13 520.26946:31 520.28105:14 520.32912:413 520.37703:27	116.96531:10 132.01900:10 141.92542:6 145.96756:15 146.98049:221 147.96438:6 148.99916:11 150.00988:10 157.97501:16 158.98102:26 159.98973:41 160.99760:532 162.00836:10 162.97582:99 164.99289:21 166.06074:15 168.04033:10 172.99244:10 175.98404:31 176.99295:397 177.99686:10 184.07229:81 185.11705:10 187.01448:46 188.98979:136 190.02246:75 191.00447:10 192.03868:10 192.98743:67 194.99679:10 196.973…	0	7301	8671	7003	3292	0.5	6566.97	0	2300.69
911	5.743	518.326	LPC 18:3	[M+H]+	null	0.6	TRUE	5.834	518.324	C26H48NO7P	LPC	WKQNRCYKYCKESD-UHFFFAOYSA-N	O=C(OCC(O)COP(=O)([O-])OCC[N+](C)(C)C)CCCCCCCC=CCC=CCC=CCC	420	FALSE	TRUE	TRUE	Normalized unit: Intensity; Annotation method: EieioDatabase_1	FALSE	FALSE	911	0	0	0.99	0.23	0.68	0.38	3	1.33	1.58	40.98	20231223_Eye2_EAD14eV_POS_1	518.32567:315 518.91735:10 519.14184:30 519.32867:88 519.92253:9 520.33173:24	132.02118:42 133.01578:10 141.92685:17 145.96769:35 147.96682:10 149.95807:10 168.04008:7 170.05558:15 184.07422:396 225.04045:8 226.08288:8 239.09797:10 266.99574:9 517.31147:7 518.33186:182	2	174	227	161	97	2.25	164.672	0	53.5576
914	10.375	518.493	Cer 18:2(1OH,3OH)/16:0	[M+H-H2O]+	null	0.8	TRUE	10.288	518.493	C34H65NO3	Cer_NS	GMWIWVUTMCBDSP-UHFFFAOYSA-N	O=C(NC(CO)C(O)C=CCCC=CCCCCCCCCC)CCCCCCCCCCCCCCC	400	FALSE	TRUE	TRUE	Normalized unit: Intensity; Annotation method: EieioDatabase_1	FALSE	FALSE	914	0	0	1	0.32	0.72	0.52	5	1.75	1.9	256.98	20231223_Eye2_EAD14eV_POS_1	518.49333:1290 519.14490:13 519.43925:24 519.45725:29 519.49578:520 520.50018:88	132.01688:12 141.92530:10 145.96813:46 146.97431:14 147.96317:65 152.06242:5 161.13010:10 178.15871:8 192.96585:7 232.20397:5 256.25631:35 260.23432:10 262.25326:74 280.26455:22 486.45432:11 500.47821:10 516.47881:11 517.48546:56 518.49272:349	0	767	985	603	236	0	647.75	0	316.049
918	6.105	520.34	LPC 18:2/0:0	[M+H]+	null	0.8	TRUE	6.259	520.34	C26H50NO7P	LPC	SPJFYYJXNPEZDW-UHFFFAOYSA-N	O=C(OCC(O)COP(=O)([O-])OCC[N+](C)(C)C)CCCCCCCC=CCC=CCCCCC	400	FALSE	TRUE	TRUE	Normalized unit: Intensity; Annotation method: EieioDatabase_1	FALSE	FALSE	918	0	0	1	0.38	0.61	0.73	32	2.83	2.53	1292.43	20231223_Eye2_EAD14eV_POS_1	520.34019:13802 520.39101:23 520.41689:8 520.64824:8 521.26443:15 521.34435:4079 521.39026:16 521.40409:8 522.11786:21 522.21166:15 522.34717:629 522.40167:21 522.43723:52	124.99928:9 128.06093:28 132.01829:32 137.96931:225 145.96761:16 147.96510:34 149.13131:10 149.96168:17 150.06473:50 151.02281:10 152.05203:35 154.07935:10 155.01067:47 163.01670:31 166.06349:124 167.03097:9 167.07249:108 168.04452:1071 170.05683:99 171.10947:10 173.01702:31 182.05932:73 183.06092:110 183.07622:10 183.45503:12 183.74490:287 184.08218:3009 185.16199:10 185.32597:264 185.57282:10 1…	17	8328	10212	7906	4286	16.75	7682.98	0	2476.62
921	11.149	520.508	Cer 18:1(1OH,3OH)/16:0	[M+H-H2O]+	null	0.8	TRUE	11.054	520.509	C34H67NO3	Cer_NS	YDNKGFDKKRUKPY-UHFFFAOYSA-N	O=C(NC(CO)C(O)C=CCCCCCCCCCCCCC)CCCCCCCCCCCCCCC	400	FALSE	TRUE	TRUE	Normalized unit: Intensity; Annotation method: EieioDatabase_1	FALSE	FALSE	921	0	0	1	0.29	0.57	0.58	8	2	2	535.09	20231223_Eye2_EAD14eV_POS_1	520.50830:5503 520.54772:48 521.11468:32 521.45582:27 521.51128:1730 522.45005:32 522.51496:385	132.01729:11 141.92609:15 145.96740:65 147.96555:44 149.13099:33 151.13971:10 154.15661:15 162.12786:5 164.14122:10 176.14798:10 178.15555:30 180.18216:10 181.00370:10 190.99730:84 191.07296:10 194.95770:10 205.19719:26 217.08038:10 221.21153:8 225.04047:10 233.22487:10 234.22999:13 237.20960:10 249.23948:10 250.25178:77 251.25968:16 252.26618:39 256.26073:34 262.25454:18 263.26054:18 264.26727:3…	11	4090	4678	2673	773	11.0625	3053.73	0	1737.71
925	6.718	522.355	LPC 18:1(9)/0:0	[M+H]+	null	0.2	TRUE	6.725	522.355	C26H52NO7P	LPC	YAMUFBLWGFFICM-UHFFFAOYSA-N	O=C(OCC(O)COP(=O)([O-])OCC[N+](C)(C)C)CCCCCCCC=CCCCCCCCC	400	FALSE	TRUE	TRUE	Normalized unit: Intensity; Annotation method: EieioDatabase_1	FALSE	FALSE	925	0	0	1	0.53	0.71	0.77	36	4.14	3.27	958.81	20231223_Eye4_EAD14eV_POS_1	522.35490:5462 522.40926:11 522.42886:13 522.82239:12 523.10917:12 523.17973:75 523.30014:16 523.35789:1410 523.41244:17 524.17909:24 524.29654:18 524.32728:17 524.36000:275 524.42011:11	124.99885:12 132.01455:46 141.92750:51 145.96695:45 146.35648:10 147.96544:28 149.13281:6 149.96215:50 150.06827:32 155.00843:101 163.01640:27 166.06139:124 167.06753:39 168.04038:250 170.05668:34 173.01760:72 174.96940:53 181.01388:20 182.05766:17 182.37672:10 183.06252:17 183.47493:47 184.07800:1929 185.04894:18 192.97593:10 197.08047:34 199.02998:10 199.13127:16 201.04652:8 208.03662:9 209.074…	5	10764	13610	8871	4200	5.125	9361.14	0	3953.88
926	6.571	522.356	LPC 18:1(9)/0:0	[M+H]+	null	0.8	TRUE	6.725	522.355	C26H52NO7P	LPC	YAMUFBLWGFFICM-UHFFFAOYSA-N	O=C(OCC(O)COP(=O)([O-])OCC[N+](C)(C)C)CCCCCCCC=CCCCCCCCC	400	FALSE	TRUE	TRUE	Normalized unit: Intensity; Annotation method: EieioDatabase_1	FALSE	FALSE	926	0	0	1	0.45	0.59	0.81	46	4.71	3.52	3859.73	20231223_Eye3_EAD14eV_POS_1	522.35592:23228 522.39870:32 523.05265:16 523.12435:21 523.26642:21 523.29242:23 523.35943:5609 523.85300:14 524.21210:14 524.28986:23 524.31767:39 524.36278:1004 524.40311:13	125.00104:18 132.01735:37 141.92651:115 145.96701:63 146.96329:10 147.11416:10 147.95906:10 149.09573:10 149.13078:10 150.06691:130 151.01951:10 152.04676:59 155.00939:137 157.95482:42 159.11713:10 159.60318:10 163.01318:65 166.06250:207 167.05451:81 167.07160:235 168.04374:674 170.05727:133 171.10180:22 172.10768:13 173.02166:187 174.45806:10 179.01390:10 181.02569:41 182.05592:117 183.06891:181…	1	16183	23653	16207	4656	0.75	15174.6	0	7844.39
932	7.268	524.371	LPC 18:0/0:0	[M+H]+	null	0.8	TRUE	7.237	524.371	C26H54NO7P	LPC	IHNKQIMGVNPMTC-UHFFFAOYSA-N	O=C(OCC(O)COP(=O)([O-])OCC[N+](C)(C)C)CCCCCCCCCCCCCCCCC	400	FALSE	TRUE	TRUE	Normalized unit: Intensity; Annotation method: EieioDatabase_1	FALSE	FALSE	932	0	0	1	0.49	0.61	0.86	52	4.29	3.35	3325.86	20231223_Eye2_EAD14eV_POS_1	524.37132:37077 524.42338:25 524.90016:7 525.06883:13 525.27844:7 525.29362:16 525.30734:27 525.32544:43 525.37502:11925 525.43800:14 525.62491:16 525.87290:13 526.07473:7 526.09415:21 526.19818:11 526.28938:28 526.37762:1980 526.42936:74	104.10471:29 109.10018:34 125.00103:54 129.05593:20 132.01652:23 136.99948:21 139.01638:39 140.99325:32 141.92717:19 143.06738:8 145.96708:55 147.96847:77 148.99902:46 149.13322:13 149.62365:10 150.06539:203 151.01733:6 151.11815:10 152.04721:88 153.01601:33 153.12549:9 154.00086:22 154.13446:91 155.01245:645 157.08533:10 163.01348:25 165.03102:51 166.06279:406 167.01075:81 167.07123:222 167.7342…	11	24776	27728	19862	12530	11.1875	21224	0	6642.32
940	6.143	526.294	LPE 22:6/0:0	[M+H]+	null	0.8	TRUE	6.269	526.293	C27H44NO7P	LPE	XEVRBOQZSXWGQO-UHFFFAOYSA-N	O=C(OCC(O)COP(=O)(O)OCCN)CCC=CCC=CCC=CCC=CCC=CCC=CCC	400	FALSE	TRUE	TRUE	Normalized unit: Intensity; Annotation method: EieioDatabase_1	FALSE	FALSE	940	0	0	0.99	0.21	0.69	0.41	31	3	2.43	1776.49	20231223_Eye1_EAD14eV_POS_1	526.29388:14961 526.34539:16 526.35576:11 526.42067:7 526.56962:10 526.97728:8 527.22479:8 527.29746:4045 528.23955:9 528.30129:739 528.32998:15	115.05521:11 116.04536:19 117.81161:212 119.07933:10 127.05460:10 128.06199:47 129.06945:81 131.08481:52 132.02018:28 133.10190:21 139.05407:44 141.06863:163 142.02641:117 143.08557:51 144.09484:8 145.10045:146 145.96893:79 147.12092:286 147.96401:37 149.03679:17 149.09418:22 149.13188:24 150.04573:36 150.09097:10 151.05504:101 151.48647:278 152.06407:163 153.06941:79 154.07945:61 155.01077:61 15…	3	11068	17605	11805	3136	2.75	10903.6	0	5946.86
946	6.699	529.4	LPC 18:1(d7)	[M+H]+	null	1	TRUE	6.712	529.399	C26H45[2H]7NO7P	LPC	YAMUFBLWGFFICM-HNNXNMBSNA-N	C(COP(=O)([O-])OCC[N+](C)(C)C)([H])(O)COC(CCCCCCC/C=C\CCCCCC([2H])([2H])C([2H])([2H])C([2H])([2H])[2H])=O	520	TRUE	TRUE	FALSE	Normalized unit: Intensity; Annotation method: 20230902_MsdialTxtDB_Pos_EquiSPLASH_TUAT_1	FALSE	TRUE	946	0	1	1	null	null	null	null	null	1	3618.97	20231223_Eye4_EAD14eV_POS_1	529.39882:37607 529.45516:15 529.71129:8 529.79498:9 529.82605:10 529.84995:8 529.89126:10 530.21658:6 530.32861:14 530.36972:475 530.40260:12212 530.45417:17 530.68861:8 530.70494:6 530.79425:5 530.93307:5 530.98057:10 531.01580:10 531.13480:10 531.16048:14 531.18706:8 531.20248:11 531.26505:10 531.31766:50 531.40521:2101 531.45323:12 531.50661:5	102.13186:9 104.10587:10 124.99982:58 127.01193:10 127.01868:10 132.01646:8 135.11754:10 139.01362:18 140.99390:27 141.06350:10 141.92736:8 143.06730:10 145.96394:48 147.96423:55 149.13056:37 150.02878:98 150.04451:35 150.06546:214 151.14791:10 152.04639:84 152.06371:28 152.99301:8 154.00261:10 154.02514:11 155.00881:236 156.01276:10 157.14580:12 158.19239:10 162.14384:10 162.48827:359 163.01162:…	32501	30599	32368	27825	30070	32501.4	30215.9	0	1872.36
953	10.545	531.548	Cer 18:1;O2/15:0(d7)	[M+H]+	null	1	TRUE	10.48	531.548	C33H58[2H]7NO3	Cer-NS	HBULQAPKKLNTLT-BXLQGFJZSA-N	[H][C@@](O)(\C=C\CCCCCCCCCCCCC)[C@]([H])(CO)NC(=O)CCCCCCCCCCCC([2H])([2H])C([2H])([2H])C([2H])([2H])[2H]	520	TRUE	TRUE	FALSE	Normalized unit: Intensity; Annotation method: 20230902_MsdialTxtDB_Pos_EquiSPLASH_TUAT_1	FALSE	TRUE	953	0	0.99	1	null	null	null	null	null	1	1435.59	20231223_blank_EAD14eV_POS_1	531.54778:18251 531.60800:17 531.89047:9 532.23137:13 532.43941:10 532.47468:15 532.55142:6156 532.83937:9 532.89409:15 532.90834:15 532.99777:9 533.08098:10 533.30393:8 533.34947:19 533.38374:13 533.42267:10 533.55455:1044	111.11809:6 126.08654:15 133.10141:21 134.09570:10 135.11567:77 136.07489:27 136.11404:53 137.08455:10 137.12945:38 138.12921:10 139.11133:15 139.14318:10 140.10841:33 141.92644:14 142.12087:5 145.10127:11 145.16885:22 145.96933:41 147.11557:15 148.07381:11 149.10128:10 149.13524:73 150.12996:69 151.10939:10 151.13348:24 152.12112:26 152.14372:31 153.11850:58 154.12448:183 155.12630:16 156.13987:…	17050	6729	7424	6180	5637	17049.6	6492.77	0	764.338
963	10.37	536.503	Cer 18:2(1OH,3OH)/16:0	[M+H]+	null	0.8	TRUE	10.288	536.504	C34H65NO3	Cer_NS	GMWIWVUTMCBDSP-UHFFFAOYSA-N	O=C(NC(CO)C(O)C=CCCC=CCCCCCCCCC)CCCCCCCCCCCCCCC	400	FALSE	TRUE	TRUE	Normalized unit: Intensity; Annotation method: EieioDatabase_1	FALSE	FALSE	963	0	0	1	0.34	0.6	0.58	10	2	2.03	122.31	20231223_Eye1_EAD14eV_POS_1	536.50376:969 537.16782:214 537.50641:326 537.88140:21 538.14080:27 538.16387:149 538.50963:86	132.01763:8 133.01771:10 140.10388:10 142.07751:10 145.96935:63 147.11304:7 147.96100:37 148.10986:10 149.04602:41 153.06773:10 154.12355:16 162.12515:9 178.16742:10 187.14728:8 190.15425:5 192.17099:10 198.95346:5 206.19327:10 208.03543:9 218.18499:11 225.03559:10 228.99947:21 239.23456:21 240.94329:4 245.22490:31 246.21349:10 249.24289:6 250.25011:135 251.00330:13 251.96534:10 256.26348:54 260.…	0	853	1172	657	221	0	725.812	0	397.967
977	11.144	538.519	Cer 18:1(1OH,3OH)/16:0	[M+H]+	null	0.8	TRUE	11.054	538.519	C34H67NO3	Cer_NS	YDNKGFDKKRUKPY-UHFFFAOYSA-N	O=C(NC(CO)C(O)C=CCCCCCCCCCCCCC)CCCCCCCCCCCCCCC	400	FALSE	TRUE	TRUE	Normalized unit: Intensity; Annotation method: EieioDatabase_1	FALSE	FALSE	977	0	0	1	0.42	0.71	0.73	28	2	2.14	362.69	20231223_Eye2_EAD14eV_POS_1	538.51919:5459 538.55590:30 539.16637:105 539.46713:18 539.52215:2043 539.56994:50 540.16292:60 540.44259:27 540.46289:31 540.48975:34 540.52645:447	122.09291:10 126.08932:10 128.06031:12 129.06858:8 132.01662:39 134.09624:73 135.11606:25 136.07554:9 140.10624:12 141.11396:4 141.92558:40 145.96726:32 146.09693:10 147.06614:12 147.11486:25 147.96300:86 148.10943:222 149.13282:24 150.12789:68 152.14192:10 153.10811:10 154.12204:122 154.14120:76 154.15242:10 156.09931:12 156.13795:90 159.11187:14 161.12584:10 162.09233:10 163.14414:14 164.14167:…	12	3845	4864	2840	595	11.5	3035.89	0	1825.27
983	11.528	540.533	Cer 18:0(1OH,3OH)/16:0	[M+H]+	null	0.8	TRUE	11.378	540.535	C34H69NO3	Cer_NDS	GCGTXOVNNFGTPQ-UHFFFAOYSA-N	O=C(NC(CO)C(O)CCCCCCCCCCCCCCC)CCCCCCCCCCCCCCC	400	FALSE	TRUE	TRUE	Normalized unit: Intensity; Annotation method: EieioDatabase_1	FALSE	FALSE	983	0	0	0.99	0.2	0.44	0.56	8	1.17	1.52	32.51	20231223_Eye1_EAD14eV_POS_1	540.53374:578 541.15893:19 541.45211:22 541.49536:11 541.53833:214 542.26431:16 542.49138:24 542.54176:35	115.05324:4 132.01601:7 140.04349:10 141.06775:5 141.92644:35 145.96777:72 147.04695:10 147.96434:24 151.05911:190 151.11274:10 154.12198:31 161.00173:7 174.99799:6 190.99652:10 192.98359:29 194.18886:10 239.23247:23 256.26263:38 266.28717:36 266.99715:20 274.93207:10 281.05057:5 281.27339:17 284.28964:125 298.27289:16 302.30601:26 325.29756:5 327.20230:29 328.28531:11 338.30397:6 356.31835:11 52…	5	510	552	358	116	5.3125	383.844	0	197.311
986	6.096	542.323	LPC 20:5	[M+H]+	null	0.8	TRUE	5.636	542.324	C28H48NO7P	LPC	PDIGSOAOQOXRDU-UHFFFAOYSA-N	O=C(OCC(O)COP(=O)([O-])OCC[N+](C)(C)C)CCCC=CCC=CCC=CCC=CCC=CCC	420	FALSE	TRUE	TRUE	Normalized unit: Intensity; Annotation method: EieioDatabase_1	FALSE	FALSE	986	0	0	1	0.09	0.46	0.38	1	null	0.83	60.21	20231223_Eye2_EAD14eV_POS_1	542.32304:1120 542.35220:36 542.42622:133 543.32573:340 543.43082:22 544.34039:16750	128.06047:7 132.01647:10 141.92646:14 143.01055:7 145.96894:68 146.97679:110 147.96345:20 149.97957:10 149.98987:24 152.05926:7 152.90504:8 155.06230:10 159.99048:10 160.99418:91 162.97626:17 172.98747:10 175.98676:19 176.99004:31 184.07112:42 185.11764:17 188.99069:15 190.02465:35 195.00094:5 200.00425:6 202.00042:10 203.00528:63 205.02456:32 206.05459:73 207.02973:5 213.01589:10 219.00019:4 225…	0	552	718	590	286	0	536.438	0	181.08
987	5.668	542.324	LPC 20:5/0:0	[M+H]+	null	0.8	TRUE	5.636	542.324	C28H48NO7P	LPC	PDIGSOAOQOXRDU-UHFFFAOYSA-N	O=C(OCC(O)COP(=O)([O-])OCC[N+](C)(C)C)CCCC=CCC=CCC=CCC=CCC=CCC	400	FALSE	TRUE	TRUE	Normalized unit: Intensity; Annotation method: EieioDatabase_1	FALSE	FALSE	987	0	0	1	0.35	0.81	0.52	16	2.5	2.3	60.06	20231223_Eye2_EAD14eV_POS_1	542.32421:819 542.36538:13 542.41425:10 543.07736:5 543.32793:331 543.45993:9 544.33053:73	128.05951:5 130.99078:5 132.01724:10 141.92675:11 142.06265:5 142.07666:5 142.24136:5 142.92572:5 145.96840:17 146.96541:5 147.96557:27 148.12092:5 149.13136:5 149.96254:6 150.00722:5 152.06072:5 153.07049:5 165.07258:5 166.06360:14 167.06917:5 167.08509:5 168.04213:25 170.05773:5 175.14815:5 178.04491:5 181.00233:5 181.02586:9 182.00812:9 182.05832:5 183.47551:5 184.07744:621 186.42133:5 200.007…	2	448	616	437	298	2	449.922	0	129.855
990	6.581	544.338	LPC 18:1	[M+Na]+	null	0.8	TRUE	6.725	544.337	C26H52NO7P	LPC	YAMUFBLWGFFICM-UHFFFAOYSA-N	O=C(OCC(O)COP(=O)([O-])OCC[N+](C)(C)C)CCCCCCCC=CCCCCCCCC	420	FALSE	TRUE	TRUE	Normalized unit: Intensity; Annotation method: EieioDatabase_1	FALSE	FALSE	990	0	0	1	0.32	0.62	0.68	7	1.8	1.97	452.56	20231223_Eye4_EAD14eV_POS_1	544.33680:842 545.29033:13 545.34007:220 545.39790:29 546.31170:12 546.35094:109 546.38725:16 546.40913:16	141.92690:10 145.96890:37 146.98479:136 147.96474:12 149.96171:29 152.06041:6 160.99561:16 175.98769:10 184.07306:29 188.99568:21 205.96950:19 206.05832:10 225.04176:11 248.06444:54 261.07039:8 267.04989:8 281.04766:10 283.04624:3 334.09773:8 339.28648:26 390.16359:11 459.24800:24 485.25636:50 542.32109:14 543.32840:39 544.33248:321	0	2197	3127	2463	620	0	2101.64	0	1062.36
991	6.086	544.34	LPC 20:4/0:0	[M+H]+	null	0.8	TRUE	6.074	544.34	C28H50NO7P	LPC	GOMVPVRDBLLHQC-UHFFFAOYSA-N	O=C(OCC(O)COP(=O)([O-])OCC[N+](C)(C)C)CCCCCCC=CCC=CCC=CCC=CCC	400	FALSE	TRUE	TRUE	Normalized unit: Intensity; Annotation method: EieioDatabase_1	FALSE	FALSE	991	0	0	1	0.39	0.57	0.69	34	2.5	2.34	1658.51	20231223_Eye2_EAD14eV_POS_1	544.34039:16750 545.34412:4980 545.39559:28 545.42383:19 546.34765:925 546.39010:22	124.99960:37 131.08044:10 132.01907:17 141.07037:12 141.92717:17 142.93248:4 143.08552:28 145.09950:10 145.96956:28 147.08132:12 147.96635:38 149.09301:10 150.06773:56 151.91272:17 152.04969:15 153.01794:5 155.00779:10 155.08460:16 157.09955:32 160.99330:10 163.01589:10 163.14985:9 165.02593:10 166.06226:221 167.06715:166 168.04205:493 170.05712:179 170.98004:10 173.01746:28 174.12259:20 177.1635…	3	7771	11105	8134	2735	2.875	7436.06	0	3471.9
1000	7.259	546.353	LPC 18:0/0:0	[M+Na]+	null	0.8	TRUE	7.237	546.353	C26H54NO7P	LPC	IHNKQIMGVNPMTC-UHFFFAOYSA-N	O=C(OCC(O)COP(=O)([O-])OCC[N+](C)(C)C)CCCCCCCCCCCCCCCCC	400	FALSE	TRUE	TRUE	Normalized unit: Intensity; Annotation method: EieioDatabase_1	FALSE	FALSE	1000	0	0	1	0.34	0.53	0.76	23	2.33	2.26	370.34	20231223_Eye1_EAD14eV_POS_1	546.35381:2868 546.85450:15 546.91747:14 547.08347:10 547.30736:19 547.35702:974 547.39793:16 548.27889:5 548.29459:11 548.31156:23 548.33671:94 548.35920:130	116.97134:5 132.01861:20 141.92517:43 141.93162:17 145.96927:22 146.98162:161 147.96679:35 148.95536:10 155.07193:10 159.98777:132 160.99764:358 162.97539:118 164.99153:6 168.03983:10 168.05786:30 176.99082:39 184.07037:44 187.01440:18 188.99183:79 190.02374:55 191.00743:7 192.98465:31 196.97368:9 200.00152:10 200.95589:10 203.00264:15 204.06209:10 205.02785:86 206.05519:848 209.00393:10 213.5780…	0	2045	2625	1650	937	0	1814.22	0	708.895
1001	6.376	546.356	LPC 20:3/0:0	[M+H]+	null	0.8	TRUE	6.371	546.355	C28H52NO7P	LPC	XUDGAAFUMTTZCO-UHFFFAOYSA-N	O=C(OCC(O)COP(=O)([O-])OCC[N+](C)(C)C)CCCCCCCCCC=CCC=CCC=CCC	400	FALSE	TRUE	TRUE	Normalized unit: Intensity; Annotation method: EieioDatabase_1	FALSE	FALSE	1001	0	0	1	0.41	0.82	0.55	14	2.5	2.33	245.27	20231223_Eye3_EAD14eV_POS_1	546.35577:1428 546.39246:21 547.07057:10 547.36107:471 547.38919:14 547.40318:10 547.41525:5 548.25108:5 548.27833:117 548.31908:13 548.36105:160 548.38741:75	116.05803:7 124.99882:28 132.01757:13 141.92282:10 145.96903:15 147.96667:10 154.07748:11 161.13293:10 166.06168:9 167.07147:10 167.50737:10 168.04255:65 168.07849:48 170.05601:10 184.07709:1058 185.05976:10 222.08778:2 224.10349:7 224.12524:35 226.08677:336 227.03824:10 239.09224:37 240.09845:46 258.11088:7 273.17283:10 281.04980:15 299.11215:7 341.16059:8 354.16775:10 396.21236:11 434.23075:11 …	3	1152	1832	1142	515	3.125	1160.17	0	537.978
1002	11.399	546.524	Cer 18:2(1OH,3OH)/18:0	[M+H-H2O]+	null	0.8	TRUE	11.23	546.524	C36H69NO3	Cer_NS	WNPWDGNHTKGEDS-UHFFFAOYSA-N	O=C(NC(CO)C(O)C=CCCC=CCCCCCCCCC)CCCCCCCCCCCCCCCCC	400	FALSE	TRUE	TRUE	Normalized unit: Intensity; Annotation method: EieioDatabase_1	FALSE	FALSE	1002	0	0	1	0.29	0.65	0.48	5	1.5	1.73	207.07	20231223_Eye1_EAD14eV_POS_1	546.52412:1597 546.91485:16 547.35154:14 547.40498:14 547.42722:9 547.47359:109 547.52766:485 547.92256:10 548.40275:5 548.45111:9 548.47474:42 548.49077:17 548.53273:130	132.01627:10 141.92650:18 145.96847:58 147.96349:31 150.12919:63 154.07140:18 155.05791:5 189.16431:13 192.96485:10 220.20376:7 225.04135:17 232.95564:11 250.25223:16 260.23504:10 261.24426:9 262.25160:207 273.25577:10 278.24860:10 280.26252:8 281.05082:13 283.03604:10 284.29668:10 456.42626:11 528.51195:11 544.50440:10 545.51470:72 546.52361:413	0	1370	1819	1228	389	0	1201.55	0	597.201
1007	6.765	548.372	LPC 20:2	[M+H]+	null	0.4	TRUE	7.084	548.371	C28H54NO7P	LPC	YYQVCMMXPIJVHY-UHFFFAOYSA-N	O=C(OCC(O)COP(=O)([O-])OCC[N+](C)(C)C)CCCCCCCCCC=CCC=CCCCCC	420	FALSE	TRUE	TRUE	Normalized unit: Intensity; Annotation method: EieioDatabase_1	FALSE	FALSE	1007	0	0	1	0.31	0.62	0.53	6	1.83	1.91	33.16	20231223_Eye2_EAD14eV_POS_1	548.37189:532 548.40845:18 548.42796:11 549.29541:10 549.32991:10 549.37512:154 550.21678:22 550.31432:9 550.35051:41 550.37424:94	130.90477:7 132.01734:10 133.02034:10 141.92733:18 145.96865:31 147.96862:37 166.06714:29 167.07270:5 168.03642:43 173.02347:3 184.07793:550 198.91573:5 214.96661:10 224.10688:11 226.08203:42 227.02284:3 239.09140:26 273.17823:7 274.18446:6 451.27212:5 530.35773:11 546.36151:11 547.36502:114 548.37161:335	26	314	356	262	98	25.625	257.312	0	113.283
1011	12.29	548.539	Cer 18:1(1OH,3OH)/18:0	[M+H-H2O]+	null	0.8	TRUE	12.114	548.54	C36H71NO3	Cer_NS	VODZWWMEJITOND-UHFFFAOYSA-N	O=C(NC(CO)C(O)C=CCCCCCCCCCCCCC)CCCCCCCCCCCCCCCCC	400	FALSE	TRUE	TRUE	Normalized unit: Intensity; Annotation method: EieioDatabase_1	FALSE	FALSE	1011	0	0	1	0.38	0.68	0.61	11	2	2.07	605.86	20231223_Eye3_EAD14eV_POS_1	548.53955:7177 548.85727:5 549.49176:291 549.54245:2242 549.81500:11 550.15828:6 550.21768:25 550.43407:5 550.49132:189 550.54641:437 550.62097:11	132.01661:20 133.09934:10 134.09805:92 135.11710:11 141.92555:15 145.96853:71 147.96490:8 148.11016:10 149.12988:10 151.13334:6 152.05520:10 156.10006:7 164.14321:23 178.12463:10 207.97462:14 210.17917:12 225.04276:9 246.22937:10 250.23683:92 250.25294:14 252.27437:144 262.25221:114 263.25809:14 264.27140:455 265.25158:11 270.11886:10 278.28027:31 281.27127:11 282.05365:10 282.27492:89 284.29255:…	2	7240	9730	6235	1621	2.25	6206.61	0	3391.76
1019	7.344	550.387	LPC 20:1	[M+H]+	null	0.8	TRUE	7.364	550.387	C28H56NO7P	LPC	YYSFWGQAKJTHRE-UHFFFAOYSA-N	O=C(OCC(O)COP(=O)([O-])OCC[N+](C)(C)C)CCCCCCCCCC=CCCCCCCCC	420	FALSE	TRUE	TRUE	Normalized unit: Intensity; Annotation method: EieioDatabase_1	FALSE	FALSE	1019	0	0	1	0.39	0.75	0.59	13	1.67	1.91	56.64	20231223_Eye1_EAD14eV_POS_1	550.38731:739 550.44502:8 551.21748:16 551.26590:5 551.33709:14 551.39146:249 552.12077:5 552.19785:12 552.22031:15 552.30158:9 552.35801:10 552.39584:59	139.90935:10 141.92668:66 145.96965:27 147.96110:10 149.96108:6 166.06206:10 168.04392:5 180.94451:10 183.06626:5 184.07318:301 200.00599:5 207.00754:10 207.97588:4 209.08008:25 221.08458:15 222.04927:10 224.10444:15 226.08265:26 226.89303:6 239.09321:10 249.99616:10 256.09734:13 279.06758:10 299.10662:10 312.12195:11 382.19155:5 396.21469:10 410.22693:7 412.24481:5 450.26213:11 479.30028:11 548.…	2	549	582	407	174	2.25	428.062	0	185.751
1032	7.88	552.402	LPC 20:0/0:0	[M+H]+	null	0.8	TRUE	7.888	552.402	C28H58NO7P	LPC	UATOAILWGVYRQS-UHFFFAOYSA-N	O=C(OCC(O)COP(=O)([O-])OCC[N+](C)(C)C)CCCCCCCCCCCCCCCCCCC	400	FALSE	TRUE	TRUE	Normalized unit: Intensity; Annotation method: EieioDatabase_1	FALSE	FALSE	1032	0	0	1	0.39	0.77	0.61	9	2	2.09	31.85	20231223_Eye3_EAD14eV_POS_1	552.40340:318 552.45044:12 552.48151:5 553.19560:13 553.40638:92 553.83027:10 554.17554:61 554.40796:30 554.46442:16	141.92756:33 145.96882:33 147.96738:51 152.05419:10 153.07067:10 166.06176:10 168.04459:10 182.00963:10 184.07430:148 192.97008:26 196.97616:13 212.07193:48 222.08737:4 224.10536:16 226.08867:16 229.00290:5 230.98107:14 258.10973:25 268.97476:11 281.04960:2 299.11457:28 312.12064:8 368.17488:11 371.10156:11 460.74885:11 537.17590:17 549.38996:10 550.38983:17 551.39155:30 552.40677:630	3	379	427	267	285	2.5625	339.688	0	76.4699
1047	11.251	556.493	DG 14:0_16:1	[M+NH4]+	null	0.2	TRUE	10.853	556.494	C33H62O5	DG	SSKSBJYFDDMVGX-UHFFFAOYSA-N	O=C(OCC(OC(=O)CCCCCCCC=CCCCCCC)CO)CCCCCCCCCCCCC	410	FALSE	TRUE	TRUE	Normalized unit: Intensity; Annotation method: EieioDatabase_1	FALSE	FALSE	1047	0	0	1	0.24	0.61	0.52	5	1	1.47	16.72	20231223_Eye3_EAD14eV_POS_1	556.49344:223 557.49487:93 558.49791:36	117.06882:7 128.05867:6 132.01808:18 141.92760:28 145.96638:22 147.96533:29 257.21352:10 281.04731:30 283.22379:10 285.24290:27 311.25657:9 313.26383:11 339.29263:9 393.30684:5 521.45514:26 539.46965:35 555.47630:38 556.45417:90 556.49270:246	17	110	129	205	100	16.75	135.906	0	47.602
1052	12.133	558.509	DG 14:0_16:0	[M+NH4]+	null	0.8	TRUE	11.593	558.509	C33H64O5	DG	NYNQTTOUQMCOEM-UHFFFAOYSA-N	O=C(OCC(OC(=O)CCCCCCCCCCCCCCC)CO)CCCCCCCCCCCCC	410	FALSE	TRUE	TRUE	Normalized unit: Intensity; Annotation method: EieioDatabase_1	FALSE	FALSE	1052	0	0	0.97	0.29	0.64	0.58	9	1.67	1.85	37.97	20231223_Eye4_EAD14eV_POS_1	558.50668:273 558.55463:15 558.92768:6 559.47261:9 559.51146:124 559.56052:11 560.51628:30	132.01616:10 139.05370:11 141.92746:21 145.96669:43 146.96502:10 147.96384:19 149.96402:15 177.98695:10 185.11536:9 190.99769:7 196.97301:10 200.00485:13 211.20385:10 226.04194:10 227.03433:10 239.23337:10 264.26369:78 268.24090:10 268.98593:10 270.24830:8 281.04912:24 283.22395:6 284.23242:10 285.23925:39 299.06164:10 303.25423:10 311.26184:5 313.26508:112 331.27878:11 414.31898:4 423.34161:5 52…	23	256	266	389	252	22.9375	290.438	0	66.0175
1067	11.414	564.534	Cer 18:2(1OH,3OH)/18:0	[M+H]+	null	0.8	TRUE	11.23	564.535	C36H69NO3	Cer_NS	WNPWDGNHTKGEDS-UHFFFAOYSA-N	O=C(NC(CO)C(O)C=CCCC=CCCCCCCCCC)CCCCCCCCCCCCCCCCC	400	FALSE	TRUE	TRUE	Normalized unit: Intensity; Annotation method: EieioDatabase_1	FALSE	FALSE	1067	0	0	1	0.37	0.68	0.63	18	2	2.08	183.74	20231223_Eye2_EAD14eV_POS_1	564.53427:2797 564.58138:17 564.60458:13 565.45510:23 565.47873:56 565.53717:1161 566.45438:16 566.48466:21 566.54176:456	132.01867:45 136.11486:6 140.10426:8 141.92739:49 142.08016:21 144.08004:7 145.10160:19 145.96798:67 147.11202:13 147.96595:21 148.11182:41 149.12653:14 149.96507:10 150.12742:73 151.13443:20 152.10869:6 153.06549:10 154.12065:12 156.13818:44 159.11368:15 161.13149:21 162.13849:40 164.14854:10 165.14886:30 166.15332:10 168.17959:10 170.15188:42 176.15123:35 178.15418:10 178.16763:10 179.13403:10 …	2	1958	2534	1759	544	2	1698.88	0	837.132
1073	6.086	566.322	LPC 20:4/0:0	[M+Na]+	null	0.8	TRUE	6.074	566.322	C28H50NO7P	LPC	GOMVPVRDBLLHQC-UHFFFAOYSA-N	O=C(OCC(O)COP(=O)([O-])OCC[N+](C)(C)C)CCCCCCC=CCC=CCC=CCC=CCC	400	FALSE	TRUE	TRUE	Normalized unit: Intensity; Annotation method: EieioDatabase_1	FALSE	FALSE	1073	0	0	1	0.27	0.49	0.6	9	2.13	2.06	130.68	20231223_Eye3_EAD14eV_POS_1	566.32244:1050 566.42517:22 566.45229:45 566.47181:43 567.30120:36 567.32711:288 567.46918:25 567.57673:12 567.71678:12 567.90938:12 567.96312:19 568.26247:51 568.34084:44205	132.01828:12 141.92794:13 145.96985:59 146.98118:40 147.96464:42 160.99826:41 162.97697:15 172.99885:10 176.99072:19 178.96172:7 181.00474:13 184.07553:65 188.99212:97 190.02240:21 200.00762:10 201.99803:14 203.00638:7 206.05511:69 219.00181:10 221.02172:10 225.04233:10 232.06558:10 248.06738:40 261.07469:10 262.07610:10 275.03440:10 281.05300:10 299.05938:10 334.10228:18 383.25769:47 389.15543:2…	2	606	790	682	223	2.5	575.359	0	246.701
1077	12.29	566.55	Cer 18:1(1OH,3OH)/18:0	[M+H]+	null	0.8	TRUE	12.114	566.551	C36H71NO3	Cer_NS	VODZWWMEJITOND-UHFFFAOYSA-N	O=C(NC(CO)C(O)C=CCCCCCCCCCCCCC)CCCCCCCCCCCCCCCCC	400	FALSE	TRUE	TRUE	Normalized unit: Intensity; Annotation method: EieioDatabase_1	FALSE	FALSE	1077	0	0	1	0.47	0.68	0.75	32	2	2.16	1547.75	20231223_Eye1_EAD14eV_POS_1	566.55036:11431 567.49239:128 567.50671:185 567.55387:4237 567.63501:14 567.87698:9 568.44934:11 568.50380:65 568.55726:835	108.08820:7 121.10041:6 123.11569:18 126.09027:19 128.06965:4 128.11136:10 129.06678:10 132.02300:10 135.11592:18 136.07687:10 138.09131:24 138.12679:10 140.10544:19 140.14101:10 141.92733:24 142.91957:10 145.09927:10 145.96963:51 146.09463:10 147.11678:19 147.96635:14 148.10798:11 149.08906:26 149.12991:16 149.99122:9 150.09211:10 150.13061:97 151.11258:32 151.13339:14 152.11782:18 152.13115:32 …	4	10572	13396	8818	2304	4.4375	8772.75	0	4706.66
1082	6.053	568.341	LPC 22:6(4,7,10,13,16,19)/0:0	[M+H]+	null	0.8	TRUE	6.187	568.34	C30H50NO7P	LPC	LSOWKZULVQWMLY-UHFFFAOYSA-N	O=C(OCC(O)COP(=O)([O-])OCC[N+](C)(C)C)CCC=CCC=CCC=CCC=CCC=CCC=CCC	400	FALSE	TRUE	TRUE	Normalized unit: Intensity; Annotation method: EieioDatabase_1	FALSE	FALSE	1082	0	0	1	0.39	0.58	0.79	59	4.33	3.3	12884	20231223_Eye3_EAD14eV_POS_1	568.34045:65882 568.39915:39 568.88526:25 569.04315:16 569.10139:25 569.27287:54 569.34422:25164 569.41245:24 569.42990:13 569.61557:24 569.70594:33 570.11878:22 570.16592:33 570.26201:25 570.28847:38 570.34772:4345 570.40540:29 570.43353:27	104.10651:38 105.06976:58 119.08828:10 125.00064:182 127.01513:37 127.05664:12 128.06040:135 129.07035:26 130.08082:54 131.08611:79 132.09148:47 133.09943:72 134.07376:10 139.01742:12 139.05329:14 140.06137:6 141.07264:130 141.48597:29 141.92734:41 142.07883:18 143.08588:40 143.50865:10 144.07760:6 144.09313:14 145.06692:22 145.09861:58 145.96519:49 146.10819:10 147.07679:18 147.09750:10 147.1150…	8	48408	63231	49834	15373	7.5	44211.6	0	20352.2
1097	6.257	570.355	LPC 22:5/0:0	[M+H]+	null	0.8	TRUE	6.443	570.355	C30H52NO7P	LPC	BIEOSECQPGGZMF-UHFFFAOYSA-N	O=C(OCC(O)COP(=O)([O-])OCC[N+](C)(C)C)CCCCCC=CCC=CCC=CCC=CCC=CCC	400	FALSE	TRUE	TRUE	Normalized unit: Intensity; Annotation method: EieioDatabase_1	FALSE	FALSE	1097	0	0	1	0.33	0.8	0.48	13	2.5	2.27	148.39	20231223_Eye1_EAD14eV_POS_1	570.35591:1907 570.39772:27 570.42323:15 570.45614:44 571.26017:55 571.30051:9 571.35941:581 571.40621:11 571.42495:11 571.46283:33 572.26909:20 572.36168:110 572.42069:11 572.45689:18	124.93648:35 132.01848:33 145.97015:66 147.96698:146 149.03921:12 152.05261:10 155.95485:7 156.96337:21 158.02237:10 163.12997:5 166.06316:11 167.07015:49 167.98394:10 168.04169:122 170.05587:47 180.96205:6 181.01518:21 182.08056:10 183.06423:30 184.07662:1769 185.07792:153 185.98953:24 186.08037:55 188.44103:10 196.95674:10 198.08579:10 200.00982:10 209.07814:17 210.09114:51 215.94120:10 223.174…	0	1396	1517	1555	373	0	1210.47	0	562.367
1111	12.576	574.554	Cer 18:2(1OH,3OH)/20:0	[M+H-H2O]+	null	0.8	TRUE	12.406	574.556	C38H73NO3	Cer_NS	NBSDZPNNDCXPFZ-UHFFFAOYSA-N	O=C(NC(CO)C(O)C=CCCC=CCCCCCCCCC)CCCCCCCCCCCCCCCCCCC	400	FALSE	TRUE	TRUE	Normalized unit: Intensity; Annotation method: EieioDatabase_1	FALSE	FALSE	1111	0	0	0.99	0.23	0.62	0.45	4	1.25	1.56	123.91	20231223_Eye2_EAD14eV_POS_1	574.55435:1451 574.60806:10 574.62632:9 575.47830:30 575.50453:154 575.55798:672 576.46683:8 576.50841:127 576.56233:144	132.01982:59 135.90684:10 145.96717:10 147.96565:55 165.06164:43 168.05320:6 193.00337:10 196.97338:10 207.03028:10 209.01047:10 225.03743:10 234.22219:10 260.23706:27 262.25189:42 264.26595:7 280.26189:9 283.03502:10 300.05917:10 312.32680:19 543.53438:10 544.53385:11 554.53131:5 556.54110:13 570.51584:29 572.54490:31 573.54996:17 574.55801:421	0	843	1346	652	255	0	773.641	0	453.193
1123	13.282	576.57	Cer 18:1(1OH,3OH)/20:0	[M+H-H2O]+	null	0.8	TRUE	13.199	576.571	C38H75NO3	Cer_NS	XWBWIAOWSABHFI-UHFFFAOYSA-N	O=C(NC(CO)C(O)C=CCCCCCCCCCCCCC)CCCCCCCCCCCCCCCCCCC	400	FALSE	TRUE	TRUE	Normalized unit: Intensity; Annotation method: EieioDatabase_1	FALSE	FALSE	1123	0	0	1	0.39	0.77	0.54	12	2	2.06	206.11	20231223_Eye1_EAD14eV_POS_1	576.57068:3900 576.64322:17 576.99476:20 577.51828:1759 577.57318:1219 577.96083:26 578.52192:1011 578.57707:491	132.01403:10 133.01933:10 136.07546:11 145.96668:31 147.96312:15 150.00900:24 154.15751:9 155.08004:13 178.12110:20 192.96042:8 200.00546:9 206.18774:3 207.97281:4 210.98857:10 220.20473:23 222.21813:4 225.03693:9 227.02036:7 250.25318:23 252.09143:13 252.27401:66 262.24975:16 263.25813:10 264.26701:143 280.29493:10 281.26961:50 282.27722:74 283.03961:10 292.29587:51 306.32105:10 309.30325:10 312…	11	3074	4200	2533	1406	11.0625	2803.23	0	1161.87
1133	7.926	578.417	LPC 22:1	[M+H]+	null	0.2	TRUE	7.931	578.418	C30H60NO7P	LPC	PAFOXYLFALKPOE-UHFFFAOYSA-N	O=C(OCC(O)COP(=O)([O-])OCC[N+](C)(C)C)CCCCCCCCCCCC=CCCCCCCCC	420	FALSE	TRUE	TRUE	Normalized unit: Intensity; Annotation method: EieioDatabase_1	FALSE	FALSE	1133	0	0	1	0.18	0.6	0.53	3	1.33	1.63	5.32	20231223_Eye1_EAD14eV_POS_1	578.41826:127 578.48416:9 579.10605:25 579.15979:21 579.37620:5 579.42110:39 579.48822:12 579.51156:51 580.09732:9 580.11294:9 580.32836:10 580.40482:5 580.42242:21 580.50971:21	132.01719:24 133.01103:10 141.92532:23 145.96671:29 147.96519:43 149.13139:7 150.00091:17 151.05275:10 154.07676:10 181.00471:10 183.09061:10 184.07241:72 189.07093:10 195.09125:10 207.03074:15 209.01279:10 225.03657:14 226.07847:20 227.02851:10 242.09163:8 266.99234:4 281.04723:10 402.38994:3 578.41856:107	0	107	104	66	50	0	81.5625	0	28.3045
1142	8.443	580.434	LPC 22:0/0:0	[M+H]+	null	0.8	TRUE	8.438	580.434	C30H62NO7P	LPC	UIINDYGXBHJQHX-UHFFFAOYSA-N	O=C(OCC(O)COP(=O)([O-])OCC[N+](C)(C)C)CCCCCCCCCCCCCCCCCCCCC	400	FALSE	TRUE	TRUE	Normalized unit: Intensity; Annotation method: EieioDatabase_1	FALSE	FALSE	1142	0	0	1	0.3	0.59	0.63	9	2	2.03	59.11	20231223_Eye1_EAD14eV_POS_1	580.43336:241 580.47502:17 580.48756:14 581.17488:25 581.43733:59 581.47892:9 581.49599:11 582.08362:5 582.17873:18 582.43952:32 582.50596:10	128.06176:10 132.01552:21 141.06823:13 141.92542:11 145.97006:17 147.96504:72 155.01329:10 168.04084:5 178.97396:10 181.02047:10 184.07330:210 200.00387:35 207.02704:10 208.03616:10 210.17002:37 224.10274:12 225.03882:12 226.07847:42 229.00351:10 251.00234:56 256.08531:17 258.10604:12 266.99733:10 269.98158:10 283.04244:10 299.10371:39 312.11640:10 494.31383:11 562.41829:10 578.41843:15 579.42042…	3	179	250	204	120	2.75	188.016	0	54.2453
1143	12.94	580.567	Cer 18:1(1OH,3OH)/19:0	[M+H]+	null	0.4	TRUE	12.765	580.566	C37H73NO3	Cer_NS	SNMLDULQFHAZRC-UHFFFAOYSA-N	O=C(NC(CO)C(O)C=CCCCCCCCCCCCCC)CCCCCCCCCCCCCCCCCC	400	FALSE	TRUE	TRUE	Normalized unit: Intensity; Annotation method: EieioDatabase_1	FALSE	FALSE	1143	0	0	1	0.12	0.47	0.48	4	0.83	1.3	14.54	20231223_Eye3_EAD14eV_POS_1	580.56557:162 581.09520:10 581.51230:40 581.56883:52 582.50920:20 582.57152:22	129.04259:4 132.01446:39 141.92440:23 145.97147:118 146.96759:10 147.96324:24 177.15946:10 181.00719:10 224.04486:10 225.04021:10 226.03923:5 227.02128:10 250.24976:49 264.26680:25 282.27769:21 340.31660:11 562.55333:11 580.46048:10 580.56425:54	2	147	124	142	47	2.5	114.906	0	46.3849
1148	11.442	582.509	DG 14:0_18:2	[M+NH4]+	null	0.8	TRUE	11.42	582.509	C35H64O5	DG	WVBVUWWRPSWGDS-UHFFFAOYSA-N	O=C(OCC(OC(=O)CCCCCCCC=CCC=CCCCCC)CO)CCCCCCCCCCCCC	410	FALSE	TRUE	TRUE	Normalized unit: Intensity; Annotation method: EieioDatabase_1	FALSE	FALSE	1148	0	0	1	0.28	0.77	0.51	8	1.33	1.69	131.21	20231223_Eye3_EAD14eV_POS_1	582.50915:1544 582.55578:17 583.06471:9 583.28703:10 583.51338:867 583.57598:9 584.47308:26 584.51435:187 584.55409:10 584.57434:11	132.01777:35 135.11468:8 141.92352:15 145.10310:10 145.96770:50 147.11274:10 147.96504:45 148.37738:326 149.13159:8 149.96478:10 151.11056:15 152.06083:37 153.12795:8 155.07152:23 161.13016:10 163.14360:10 179.05832:74 179.13947:10 185.11612:22 199.13386:12 200.14224:13 206.16591:7 207.02991:6 211.20667:21 213.14470:4 218.19923:10 219.20535:24 224.17425:10 229.21600:10 235.20170:8 236.21818:19 24…	10	447	383	1509	600	9.5625	734.781	0	524.137
1154	12.338	584.525	DG 16:0_16:1	[M+NH4]+	null	0.8	TRUE	12.24	584.525	C35H66O5	DG	ADLOEVQMJKYKSR-UHFFFAOYSA-N	O=C(OCC(OC(=O)CCCCCCCC=CCCCCCC)CO)CCCCCCCCCCCCCCC	410	FALSE	TRUE	TRUE	Normalized unit: Intensity; Annotation method: EieioDatabase_1	FALSE	FALSE	1154	0	0	1	0.36	0.76	0.58	11	2	2.07	123.83	20231223_Eye2_EAD14eV_POS_1	584.52375:1052 585.52691:437 585.56478:5 586.49827:14 586.53219:127	132.01748:10 135.11641:10 141.92582:19 142.07598:9 145.96713:46 147.96517:43 149.13477:10 151.11059:10 155.07193:10 157.08411:10 159.10196:31 163.14689:10 165.12483:9 169.11917:10 171.10429:16 183.13458:11 183.36782:10 185.11892:31 199.12684:10 200.00521:11 209.19021:5 210.98806:9 211.19936:10 214.15446:17 225.04372:15 228.16948:13 235.20646:10 236.21419:69 237.22152:37 239.23597:13 240.17375:11 …	26	1354	1033	2755	1236	26.25	1594.66	0	784.772
1159	13.21	586.539	DG 16:0_16:0	[M+NH4]+	null	0.8	TRUE	13.099	586.54	C35H68O5	DG	JEJLGIQLPYYGEE-UHFFFAOYSA-N	O=C(OCC(OC(=O)CCCCCCCCCCCCCCC)CO)CCCCCCCCCCCCCCC	410	FALSE	TRUE	TRUE	Normalized unit: Intensity; Annotation method: EieioDatabase_1	FALSE	FALSE	1159	0	0	1	0.41	0.66	0.72	27	1.67	1.96	461.1	20231223_Eye3_EAD14eV_POS_1	586.54042:4825 586.58444:103 587.49517:52 587.54360:1795 587.59026:63 588.51602:20 588.54605:466 588.59824:38	109.10073:6 111.11472:10 117.04949:10 126.07035:36 129.05518:15 130.06062:10 132.01734:9 137.13332:10 141.92659:33 143.06967:10 145.96827:32 147.96222:10 149.12863:51 151.14633:6 153.12683:12 155.10380:10 157.08917:10 158.05579:10 161.13260:10 163.14229:10 164.05831:10 167.13978:14 169.11946:44 171.10355:158 179.18137:10 181.15478:9 182.16657:19 183.09961:22 185.11733:143 195.17310:13 196.18225:1…	103	2450	2917	4323	4971	103.062	3665.31	0	1179.62
1165	12.324	588.532	Cer 18:1(1OH,3OH)/18:0	[M+Na]+	null	0.8	TRUE	12.114	588.533	C36H71NO3	Cer_NS	VODZWWMEJITOND-UHFFFAOYSA-N	O=C(NC(CO)C(O)C=CCCCCCCCCCCCCC)CCCCCCCCCCCCCCCCC	400	FALSE	TRUE	TRUE	Normalized unit: Intensity; Annotation method: EieioDatabase_1	FALSE	FALSE	1165	0	0	1	0.21	0.46	0.58	13	2	1.96	109.17	20231223_Eye1_EAD14eV_POS_1	588.53208:798 589.41443:5 589.48229:145 589.53542:382 589.60746:11 589.94937:10 590.48353:79 590.54037:94 590.57514:13	132.01780:14 141.92660:22 145.96687:19 147.41681:10 147.96798:60 149.99494:10 151.05268:10 166.05806:10 176.10669:14 182.61234:612 183.01762:10 225.03861:10 226.04352:10 234.17906:9 264.26728:17 266.99730:10 274.21877:10 281.04869:39 299.06044:12 304.24124:10 305.26013:23 331.27992:11 332.28818:11 341.03846:10 346.26536:21 347.27446:10 348.28386:24 349.29057:69 350.30055:60 355.28385:10 360.27983…	0	738	847	705	288	0	644.5	0	245.526
1169	12.366	589.48	TG O-32:1|TG O-9:0_8:0_15:1	[M+Na]+	null	0.8	TRUE	12.126	589.48	C35H66O5	EtherTG	ZEZYPHMYQLKZLC-UHFFFAOYSA-N	O=C(OCC(OC(=O)CCCCCCCC=CCCCCC)COCCCCCCCCC)CCCCCCC	310	TRUE	TRUE	TRUE	Normalized unit: Intensity; Annotation method: Msp20230908_NCDK-TUAT-LC25_converted_dev_2	FALSE	FALSE	1169	0	0.99	1	0.2	0.2	0.75	3	2	1.48	26.94	20231223_Eye1_EAD14eV_POS_1	589.48089:203 589.53626:342 589.60002:12 590.48423:75 590.53598:57 590.59068:11 591.40515:27 591.48618:23 591.54324:19 591.57034:31	128.04973:11 132.01615:92 141.92628:49 145.96718:26 147.96469:37 149.96143:81 152.05936:10 155.12790:10 166.04636:33 182.00677:14 207.03399:10 210.99264:9 225.03965:9 230.97885:28 274.22199:3 291.22526:10 305.23718:10 349.29318:16 350.29750:22 351.24805:4 362.25728:10 364.27112:34 376.27571:58 445.36493:7 540.50456:20 571.50875:11 586.51477:16 587.45990:11 587.51276:4 588.47938:155 588.53042:33 5…	7	186	127	321	269	6.875	225.672	0	86.315
1173	6.048	590.322	LPC 22:6/0:0	[M+Na]+	null	0.8	TRUE	6.187	590.322	C30H50NO7P	LPC	LSOWKZULVQWMLY-UHFFFAOYSA-N	O=C(OCC(O)COP(=O)([O-])OCC[N+](C)(C)C)CCC=CCC=CCC=CCC=CCC=CCC=CCC	400	FALSE	TRUE	TRUE	Normalized unit: Intensity; Annotation method: EieioDatabase_1	FALSE	FALSE	1173	0	0	0.99	0.27	0.5	0.74	33	2.67	2.39	729.08	20231223_Eye1_EAD14eV_POS_1	590.32309:6229 590.37837:40 590.39398:27 590.41095:36 591.27794:42 591.32569:2108 591.37402:27 591.39334:26 591.40964:44 591.43684:11 592.32939:377	120.96388:20 132.01758:10 139.05463:13 141.06961:5 141.92869:24 143.08460:9 144.08104:12 145.09778:14 145.97092:75 146.98107:551 147.96235:42 148.99852:10 150.04733:10 152.05993:17 152.48553:10 155.07283:10 156.08752:10 158.98106:26 159.11678:10 159.99046:10 160.99604:233 162.97643:41 165.07124:10 166.06352:11 171.11930:9 172.99708:212 173.12824:9 174.00247:10 174.02610:17 175.98351:43 176.99076:…	2	4206	5137	4743	1161	1.75	3811.88	0	1807.86
1187	12.581	592.566	Cer 18:2(1OH,3OH)/20:0	[M+H]+	null	0.8	TRUE	12.406	592.566	C38H73NO3	Cer_NS	NBSDZPNNDCXPFZ-UHFFFAOYSA-N	O=C(NC(CO)C(O)C=CCCC=CCCCCCCCCC)CCCCCCCCCCCCCCCCCCC	400	FALSE	TRUE	TRUE	Normalized unit: Intensity; Annotation method: EieioDatabase_1	FALSE	FALSE	1187	0	0	1	0.34	0.69	0.58	14	2	2.05	92.19	20231223_Eye2_EAD14eV_POS_1	592.56550:2897 592.61830:10 593.51448:76 593.56901:1060 594.15980:9 594.45017:5 594.47535:8 594.51776:42 594.57156:208 594.60807:10	129.07261:10 132.01603:16 133.09936:10 139.05190:5 145.10243:22 145.96654:73 147.96503:25 148.11450:177 149.12218:10 152.06142:45 154.12561:10 156.13939:7 159.11525:5 161.12516:10 163.14579:19 164.14117:16 165.12584:7 165.15078:16 166.15350:8 167.07369:10 167.14334:10 176.14403:10 178.15686:30 182.15218:10 184.16754:10 187.14703:10 190.15650:13 192.17391:5 201.16269:15 204.17174:112 206.18720:9 2…	0	1577	2586	1185	403	0	1437.78	0	908.023
1196	13.287	594.581	Cer 18:1(1OH,3OH)/20:0	[M+H]+	null	0.8	TRUE	13.199	594.582	C38H75NO3	Cer_NS	XWBWIAOWSABHFI-UHFFFAOYSA-N	O=C(NC(CO)C(O)C=CCCCCCCCCCCCCC)CCCCCCCCCCCCCCCCCCC	400	FALSE	TRUE	TRUE	Normalized unit: Intensity; Annotation method: EieioDatabase_1	FALSE	FALSE	1196	0	0	1	0.43	0.73	0.69	31	2	2.14	562.53	20231223_Eye1_EAD14eV_POS_1	594.58101:6445 594.65038:10 595.17358:14 595.30511:17 595.46420:16 595.53024:1119 595.58446:2419 595.62202:25 596.53157:556 596.58731:418	128.05565:4 132.01477:25 133.09561:10 134.10485:24 135.07180:10 135.11349:9 136.07365:11 138.12733:17 141.92496:21 145.10160:12 145.96654:54 147.11266:20 147.96636:14 148.11649:10 149.13041:10 150.12683:10 152.11098:28 152.12247:10 154.00846:10 154.11979:32 156.13421:11 156.15766:13 164.11397:14 164.14449:10 165.12402:10 166.16525:10 168.13611:10 177.15805:10 178.15556:4 180.14606:17 180.17029:10…	15	4903	6954	4117	2239	14.6875	4553.27	0	1951.74
1203	13.449	596.597	Cer 18:0(1OH,3OH)/20:0	[M+H]+	null	0.4	TRUE	13.378	596.598	C38H77NO3	Cer_NDS	ZWAUSWHRQBSECP-UHFFFAOYSA-N	O=C(NC(CO)C(O)CCCCCCCCCCCCCCC)CCCCCCCCCCCCCCCCCCC	400	FALSE	TRUE	TRUE	Normalized unit: Intensity; Annotation method: EieioDatabase_1	FALSE	FALSE	1203	0	0	1	0.3	0.58	0.59	23	1.33	1.68	297.11	20231223_Eye1_EAD14eV_POS_1	596.59661:3376 597.52682:23 597.60131:1277 598.53998:24 598.55838:47 598.60406:222	132.01588:23 145.96743:8 146.96993:10 147.96458:11 150.12615:5 153.12334:66 154.12136:39 156.13747:10 157.01427:8 163.05623:7 168.13122:10 170.15432:43 182.18664:21 183.17513:38 184.16648:14 185.17706:38 210.18392:10 211.19215:10 227.22201:10 230.97663:10 240.21202:48 241.23372:10 252.26757:8 265.25530:10 266.25030:10 266.28409:100 276.28042:26 278.28161:10 280.29782:14 282.27250:9 282.31611:25 2…	21	2445	242	579	1338	20.8125	1150.73	0	976.764
1231	13.387	602.586	Cer 18:2(1OH,3OH)/22:0	[M+H-H2O]+	null	0.8	TRUE	13.302	602.587	C40H77NO3	Cer_NS	AWTNSRHUZXWBCO-UHFFFAOYSA-N	O=C(NC(CO)C(O)C=CCCC=CCCCCCCCCC)CCCCCCCCCCCCCCCCCCCCC	400	FALSE	TRUE	TRUE	Normalized unit: Intensity; Annotation method: EieioDatabase_1	FALSE	FALSE	1231	0	0	1	0.31	0.75	0.49	8	2	2.01	116.23	20231223_Eye2_EAD14eV_POS_1	602.58619:3215 602.64675:10 603.03771:11 603.49077:39 603.53347:877 603.58840:1246 604.45347:24 604.53765:345 604.59523:261	134.10893:24 141.92522:15 145.10059:10 145.96773:60 147.11536:5 147.96427:11 148.11897:10 149.96146:10 149.96866:10 150.12412:51 152.06098:51 161.13245:10 162.13082:10 164.15354:10 178.16045:76 182.01317:10 182.07266:10 184.17000:10 194.19057:3 196.16973:10 203.18417:10 209.18670:8 210.18750:6 227.02766:10 230.19423:10 231.20610:10 232.21535:29 240.92048:10 248.23289:9 249.24312:9 250.24890:25 26…	1	1937	2381	1447	635	0.875	1600.12	0	747.938
1242	13.711	604.602	Cer 18:1(1OH,3OH)/22:0	[M+H-H2O]+	null	0.8	TRUE	13.666	604.603	C40H79NO3	Cer_NS	KEPQASGDXIEOIL-UHFFFAOYSA-N	O=C(NC(CO)C(O)C=CCCCCCCCCCCCCC)CCCCCCCCCCCCCCCCCCCCC	400	FALSE	TRUE	TRUE	Normalized unit: Intensity; Annotation method: EieioDatabase_1	FALSE	FALSE	1242	0	0	1	0.36	0.66	0.6	15	2	2.05	149.65	20231223_Eye2_EAD14eV_POS_1	604.60172:5152 604.65592:18 605.47686:17 605.54962:3137 605.60293:1796 606.29457:10 606.37660:14 606.48132:19 606.55306:1310 606.60734:382	132.00974:101 132.01971:10 136.10731:7 141.92587:21 145.96727:30 147.96485:36 148.07541:10 148.11356:10 149.12823:16 150.12485:24 152.05743:5 154.15744:9 178.12359:47 180.17529:4 180.94337:6 208.16344:10 219.20275:10 222.22287:10 229.00064:10 234.23286:28 246.20910:10 248.23687:9 250.25162:75 251.25905:20 252.26638:42 262.25151:29 263.26263:21 264.26649:544 269.97464:6 280.26345:40 281.27385:38 2…	15	3058	4142	2556	1786	14.8125	2885.8	0	987.499
1253	12.9	605.585	DG 15:0_18:1(d7)	[M+NH4]+	null	1	TRUE	12.76	605.584	C36H61[2H]7O5	DG	GWAPRYUVSHVZHN-ZYYJJESQNA-N	OC[C@]([H])(OC(CCCCCCC/C=C\CCCCCC([2H])([2H])C([2H])([2H])C([2H])([2H])[2H])=O)COC(CCCCCCCCCCCCCC)=O	520	TRUE	TRUE	FALSE	Normalized unit: Intensity; Annotation method: 20230902_MsdialTxtDB_Pos_EquiSPLASH_TUAT_1	FALSE	TRUE	1253	0	0.96	1	null	null	null	null	null	0.98	1156.95	20231223_blank_EAD14eV_POS_1	605.58483:17216 605.64657:11 605.83684:10 605.92314:18 606.04681:9 606.34712:8 606.58858:6867 606.65162:10 606.91382:10 607.13624:6 607.21228:6 607.38926:10 607.52846:15 607.59180:1394 607.64370:11	117.05170:7 123.11496:78 125.13256:10 129.05612:90 130.05849:17 131.07484:25 132.01692:24 133.09979:26 134.10969:10 135.07758:67 135.11709:10 136.09000:13 136.11448:10 137.09534:106 137.12906:4 138.10456:10 138.13475:10 139.11338:10 141.05049:3 141.92737:45 143.07181:28 144.07619:11 144.17709:15 145.08933:15 145.48414:10 145.96428:64 147.11648:36 147.96084:102 148.13657:14 148.95991:10 149.20321:…	15626	11451	10504	10221	12032	15625.6	11051.9	0	838.904
1256	8.47	606.45	LPC 24:1/0:0	[M+H]+	null	0.6	TRUE	8.641	606.449	C32H64NO7P	LPC	GDXMCRNTFPQYOQ-UHFFFAOYSA-N	O=C(OCC(O)COP(=O)([O-])OCC[N+](C)(C)C)CCCCCCCCCCCCCC=CCCCCCCCC	400	FALSE	TRUE	TRUE	Normalized unit: Intensity; Annotation method: EieioDatabase_1	FALSE	FALSE	1256	0	0	1	0.24	0.69	0.53	4	1.67	1.83	28.01	20231223_Eye2_EAD14eV_POS_1	606.44956:325 606.49661:17 607.45326:133 608.45809:28	126.04451:9 132.01674:15 139.05801:10 141.92623:10 145.96564:53 147.96400:13 152.06507:10 154.07660:19 155.06743:10 184.07217:77 196.97672:9 200.00340:8 207.97744:10 225.04225:10 226.08356:11 240.09962:17 282.04967:11 605.44061:23 606.44952:151	3	147	203	108	89	2.75	136.75	0	50.1151
1267	9.058	608.465	LPC 24:0/0:0	[M+H]+	null	0.8	TRUE	9.046	608.465	C32H66NO7P	LPC	SKJMUADLQLZAGH-UHFFFAOYSA-N	O=C(OCC(O)COP(=O)([O-])OCC[N+](C)(C)C)CCCCCCCCCCCCCCCCCCCCCCC	400	FALSE	TRUE	TRUE	Normalized unit: Intensity; Annotation method: EieioDatabase_1	FALSE	FALSE	1267	0	0	1	0.34	0.72	0.56	8	2	2.05	57.46	20231223_Eye1_EAD14eV_POS_1	608.46515:491 608.52370:10 609.20390:11 609.39294:6 609.42530:12 609.46752:130 609.50324:9 609.52041:20 610.18569:244 610.21584:13 610.47420:42 610.53932:27	132.01604:28 141.92711:20 145.96952:74 147.96572:36 148.96738:34 150.00784:7 152.04003:5 153.06838:7 163.01185:10 166.06303:52 168.04220:10 168.07395:32 170.05443:73 183.04671:10 184.07383:460 185.11898:10 192.96159:23 200.93237:10 224.10033:10 226.08391:41 227.02401:10 241.07838:10 258.10666:22 266.99719:10 268.00026:10 294.10992:5 299.11058:26 312.11610:69 605.43464:7 606.45074:29 607.45648:39 …	4	333	362	269	152	4	278.953	0	93.1828
1268	11.661	608.525	DG 16:1_18:2	[M+NH4]+	null	0.8	TRUE	11.622	608.525	C37H66O5	DG	BHGPPCIWDXQOMA-UHFFFAOYSA-N	O=C(OCC(OC(=O)CCCCCCCC=CCC=CCCCCC)CO)CCCCCCCC=CCCCCCC	410	FALSE	TRUE	TRUE	Normalized unit: Intensity; Annotation method: EieioDatabase_1	FALSE	FALSE	1268	0	0	1	0.29	0.78	0.51	7	1.33	1.69	96.18	20231223_Eye3_EAD14eV_POS_1	608.52472:1419 609.47310:19 609.52787:648 609.56631:9 610.14455:9 610.18304:324 610.23553:14 610.48251:17 610.52865:217 610.56045:9 610.58593:57	128.06115:13 132.01563:18 136.12735:111 141.92603:10 145.07948:10 145.09963:21 145.96589:27 147.11185:17 147.96498:51 149.09362:22 149.13094:19 150.00239:10 155.06807:20 155.13920:10 158.01225:21 159.10388:10 161.13305:13 163.14821:82 164.15415:12 171.10212:12 171.11736:11 173.13259:10 175.14682:10 177.16488:10 178.96015:10 181.00568:19 182.01202:10 185.11715:19 187.05500:13 199.12934:37 203.1783…	0	460	249	1477	676	0	715.5	0	536.511
1282	12.648	610.541	DG 16:0_18:2	[M+NH4]+	null	0.8	TRUE	12.594	610.54	C37H68O5	DG	SVXWJFFKLMLOHO-UHFFFAOYSA-N	O=C(OCC(OC(=O)CCCCCCCC=CCC=CCCCCC)CO)CCCCCCCCCCCCCCC	410	FALSE	TRUE	TRUE	Normalized unit: Intensity; Annotation method: EieioDatabase_1	FALSE	FALSE	1282	0	0	1	0.27	0.67	0.53	10	1.67	1.83	717.21	20231223_Eye1_EAD14eV_POS_1	610.53976:3815 610.59853:15 610.62459:9 611.18495:184 611.34229:10 611.45579:10 611.54355:1317 611.60434:9 612.02023:8 612.18322:114 612.22216:10 612.37029:6 612.54641:394 612.58979:37	128.06065:4 129.05464:10 133.10121:46 134.36243:10 135.11250:11 136.10898:10 141.92675:23 143.07902:10 145.09989:13 145.96694:59 147.11737:45 147.96633:57 148.12283:9 148.91808:4 149.09461:11 149.13059:74 149.98543:10 150.04303:10 151.11058:10 153.12986:5 154.15340:10 156.97327:26 157.08344:53 159.11418:10 160.11829:6 161.12984:38 163.14778:24 165.12522:39 166.16158:7 167.14314:11 169.11775:21 17…	142	3502	1853	14344	6858	141.688	6639.03	0	5542.38
1292	13.292	612.556	DG 16:0_18:1(9)	[M+NH4]+	null	0.8	TRUE	13.252	612.556	C37H70O5	DG	YEJYLHKQOBOSCP-UHFFFAOYSA-N	O=C(OCC(OC(=O)CCCCCCCC=CCCCCCCCC)CO)CCCCCCCCCCCCCCC	410	FALSE	TRUE	TRUE	Normalized unit: Intensity; Annotation method: EieioDatabase_1	FALSE	FALSE	1292	0	0	1	0.26	0.44	0.75	56	3.4	2.75	2271.77	20231223_Eye3_EAD14eV_POS_1	612.55576:39637 612.83050:21 612.88778:12 612.92044:19 613.02264:21 613.17944:400 613.22917:20 613.55942:16173 613.84939:23 613.90108:28 613.95057:12 614.18029:73 614.41791:18 614.43759:39 614.48655:42 614.56271:2980 614.62767:22 614.65960:12	107.08644:20 109.10114:34 110.08848:276 110.11009:10 111.08103:8 111.11507:28 116.04629:12 117.05019:25 119.08254:6 121.10002:26 123.11844:50 124.12246:10 125.09342:7 125.13079:21 126.12808:5 127.07522:9 128.06189:32 129.05110:175 130.06359:10 131.08666:27 132.01225:110 133.09984:74 134.10982:51 135.09556:49 135.11615:126 137.09550:29 137.12922:74 138.10567:137 139.11203:90 140.11573:10 141.06842…	77	14975	14902	32439	17722	76.5625	20009.4	0	8389.77
1299	13.665	614.57	DG 16:0_18:0	[M+NH4]+	null	1	TRUE	13.584	614.572	C37H72O5	DG	ONCLVQFEAFTXMN-UHFFFAOYSA-N	O=C(OCC(OC(=O)CCCCCCCCCCCCCCCCC)CO)CCCCCCCCCCCCCCC	410	FALSE	TRUE	TRUE	Normalized unit: Intensity; Annotation method: EieioDatabase_1	FALSE	FALSE	1299	0	0	0.99	0.4	0.69	0.68	29	1.67	1.94	392.89	20231223_Eye4_EAD14eV_POS_1	614.56968:4612 615.13840:20 615.18260:40 615.40508:19 615.50307:27 615.57245:1896 615.62400:59 616.13342:10 616.17198:52 616.46048:23 616.47695:46 616.52601:28 616.57615:435 616.62914:24	111.11541:10 117.05395:16 123.11594:12 129.05695:32 132.01496:10 135.06831:10 139.05393:10 141.92664:18 142.06103:10 143.06843:9 143.08274:21 145.96766:29 147.96332:16 149.13103:17 151.14458:73 154.13006:14 155.10503:22 156.07652:12 157.08479:13 158.05859:20 163.14976:11 168.07508:10 169.11842:21 171.10132:66 172.10765:8 177.16244:5 182.16334:15 185.07752:10 185.11570:155 193.19332:6 193.98412:10…	124	1961	2765	2156	3823	124.5	2676.27	0	837.753
1315	13.922	618.617	Cer 18:1(1OH,3OH)/23:0	[M+H-H2O]+	null	0.8	TRUE	13.832	618.618	C41H81NO3	Cer_NS	NAJHAHQNQCNWOP-UHFFFAOYSA-N	O=C(NC(CO)C(O)C=CCCCCCCCCCCCCC)CCCCCCCCCCCCCCCCCCCCCC	400	FALSE	TRUE	TRUE	Normalized unit: Intensity; Annotation method: EieioDatabase_1	FALSE	FALSE	1315	0	0	0.99	0.27	0.74	0.45	5	1.5	1.73	95.18	20231223_Eye1_EAD14eV_POS_1	618.61675:705 619.52640:15 619.56467:53 619.61941:388 620.54057:6 620.57317:35 620.59917:64 620.62460:67	141.06247:3 141.92552:21 145.96821:69 147.96454:39 149.95648:10 214.06807:6 234.22177:10 252.26486:20 263.25556:11 264.26561:37 268.26012:10 278.24278:10 281.04984:16 282.27688:10 354.36230:8 586.58698:16 616.59887:12 617.60830:11 618.61411:291	11	608	554	526	311	10.875	499.609	0	130.402
1326	13.387	620.597	Cer 18:2(1OH,3OH)/22:0	[M+H]+	null	0.8	TRUE	13.302	620.598	C40H77NO3	Cer_NS	AWTNSRHUZXWBCO-UHFFFAOYSA-N	O=C(NC(CO)C(O)C=CCCC=CCCCCCCCCC)CCCCCCCCCCCCCCCCCCCCC	400	FALSE	TRUE	TRUE	Normalized unit: Intensity; Annotation method: EieioDatabase_1	FALSE	FALSE	1326	0	0	1	0.34	0.61	0.66	30	2	2.07	485.12	20231223_Eye2_EAD14eV_POS_1	620.59694:7397 620.64874:25 620.85524:16 621.54493:325 621.60068:3038 622.52091:27 622.54929:291 622.60311:700	127.05388:8 129.07181:21 132.02001:32 133.09835:16 134.09521:11 135.11373:11 136.11179:9 141.06869:12 141.92521:17 142.07787:26 142.12205:10 143.06966:10 143.08607:10 144.08910:22 145.10117:33 145.96709:80 146.09004:10 147.11681:77 147.96472:15 148.11262:40 149.13184:77 149.98859:12 150.12429:48 152.10349:53 152.14580:44 154.12410:44 156.09424:10 156.13777:23 157.09952:14 158.11396:9 159.11480:41…	19	4022	5595	3258	1397	19.1875	3568.02	0	1744.05
1327	12.957	620.598	Cer 40:1;O3|Cer 18:1;O2/22:0;O	[M+H-H2O]+	null	0.8	TRUE	13.431	620.598	C40H79NO4	Cer_HS	FCCZDEAAQZWMGI-UHFFFAOYSA-N	O=C(NC(CO)C(O)C=CCCCCCCCCCCCCC)C(O)CCCCCCCCCCCCCCCCCCCC	310	TRUE	TRUE	TRUE	Normalized unit: Intensity; Annotation method: Msp20230908_NCDK-TUAT-LC25_converted_dev_2	FALSE	FALSE	1327	0	0.98	1	0.3	0.4	0.86	4	2	1.56	84.18	20231223_Eye3_EAD14eV_POS_1	620.59827:697 621.53629:44 621.59984:314 622.53778:35 622.58224:10 622.60134:124	132.02014:64 141.92670:35 145.96970:63 147.96379:46 149.96294:23 152.05805:7 160.99856:9 164.14836:10 200.01104:10 250.25059:7 252.26678:23 262.25175:15 264.26905:62 270.95530:5 282.27630:13 292.25915:9 299.06540:7 299.25504:106 300.25968:10 338.26709:11 339.27805:11 355.35150:7 356.35094:33 378.33760:10 396.34429:19 432.38458:47 528.50939:5 588.57718:11 589.57022:11 600.56795:42 601.57569:10 602…	342	736	878	650	283	342.188	636.641	0	253.849
1332	13.644	622.578	Cer 39:1;O4|Cer 18:0;O3/21:1(2OH)	[M+H-H2O]+	null	0.8	TRUE	12.629	622.577	C39H77NO5	Cer_AP	QIRORNPWISVBFE-UHFFFAOYSA-N	O=C(NC(CO)C(O)C(O)CCCCCCCCCCCCCC)C(O)CCCCCCCCC=CCCCCCCCCC	310	TRUE	TRUE	TRUE	Normalized unit: Intensity; Annotation method: Msp20230908_NCDK-TUAT-LC25_converted_dev_2	FALSE	FALSE	1332	0	0.88	0.99	0.26	0.45	0.73	7	2	1.5	126.38	20231223_Eye3_EAD14eV_POS_1	622.57827:1255 622.61107:1971 622.67021:27 623.50425:29 623.57562:716 623.61505:982 624.23724:130 624.57160:237 624.61807:229	111.07986:8 121.09812:9 122.11066:9 128.05936:10 128.10671:10 132.01518:12 134.09978:11 136.07449:9 136.11356:10 141.92604:45 143.06949:19 145.96703:38 147.11610:29 147.96594:37 148.11078:13 149.13195:54 149.96155:18 149.99264:10 150.09344:10 150.12688:62 151.09969:10 152.13357:10 152.14082:10 154.07800:10 154.12407:122 155.06705:10 156.13667:15 157.09977:18 160.11277:14 161.13087:22 162.13547:12…	6	605	836	893	424	5.875	689.453	0	216.541
1335	13.711	622.61	Cer 18:1(1OH,3OH)/22:0	[M+H]+	null	0.8	TRUE	13.666	622.613	C40H79NO3	Cer_NS	KEPQASGDXIEOIL-UHFFFAOYSA-N	O=C(NC(CO)C(O)C=CCCCCCCCCCCCCC)CCCCCCCCCCCCCCCCCCCCC	400	FALSE	TRUE	TRUE	Normalized unit: Intensity; Annotation method: EieioDatabase_1	FALSE	FALSE	1335	0	0	0.97	0.32	0.57	0.73	38	2	2.08	1244.98	20231223_Eye2_EAD14eV_POS_1	622.61046:10268 622.87411:10 623.41556:17 623.57332:1406 623.61314:3515 623.66787:20 623.70189:16 623.79283:17 624.19193:25 624.21084:12 624.23698:88 624.48755:18 624.56770:683 624.59025:503 624.61663:881 624.65399:19	105.06985:6 109.10003:13 121.10050:25 122.10246:10 123.11508:10 124.07523:10 126.08963:17 128.06439:11 129.06719:38 130.06449:10 132.01879:17 133.10140:30 134.06505:10 134.10923:74 135.10473:51 135.11661:25 136.07425:16 136.09068:10 136.11395:42 138.13265:10 140.10733:34 141.92628:25 142.15669:27 143.07666:10 145.09962:18 145.96882:28 146.09180:16 147.11516:25 147.96471:21 148.10950:11 148.12411:…	21	5650	7888	4839	3595	21.375	5493.23	0	1806.62
1344	14.087	624.591	DG O-36:2|DG O-18:1_18:1	[M+NH4]+	null	0.6	TRUE	14.318	624.593	C39H74O4	EtherDG	XYWVOGAUZZCYCZ-UHFFFAOYSA-N	O=C(OC(CO)COCCCCCCCCC=CCCCCCCCC)CCCCCCCC=CCCCCCCCC	310	TRUE	TRUE	TRUE	Normalized unit: Intensity; Annotation method: Msp20230908_NCDK-TUAT-LC25_converted_dev_2	FALSE	FALSE	1344	0	0.99	0.99	0.26	0.18	0.69	2	2	1.47	51.03	20231223_Eye3_EAD14eV_POS_1	624.59091:717 624.63232:21 625.23655:36 625.51799:21 625.54015:9 625.59369:295 626.21450:20 626.23877:28 626.52892:11 626.60635:271	115.05261:10 132.01863:40 135.11717:8 141.92704:33 145.96893:97 147.96736:25 149.96248:26 152.05678:14 154.15956:4 166.06960:10 166.17188:4 168.17036:5 171.10277:8 172.11183:10 177.16382:8 183.09833:11 185.11646:52 191.00042:15 192.95978:10 209.01355:8 214.15782:8 225.04196:46 226.04229:10 227.16116:9 240.26827:41 242.18705:10 246.23342:19 247.24068:30 250.26107:10 262.22752:9 264.24487:10 265.25…	3	503	743	519	163	2.75	482.031	0	239.277
1357	13.507	626.571	DG 17:0_18:1	[M+NH4]+	null	0.6	TRUE	13.487	626.572	C38H72O5	DG	CPYYIMXJKFANHS-UHFFFAOYSA-N	O=C(OCC(OC(=O)CCCCCCCC=CCCCCCCCC)CO)CCCCCCCCCCCCCCCC	410	FALSE	TRUE	TRUE	Normalized unit: Intensity; Annotation method: EieioDatabase_1	FALSE	FALSE	1357	0	0	1	0.25	0.59	0.52	8	1.33	1.64	44.14	20231223_Eye3_EAD14eV_POS_1	626.56952:835 626.60283:64 627.53326:61 627.57219:296 628.19003:23 628.51136:43 628.55256:145 628.59519:278	129.05241:10 145.96837:29 147.06435:7 147.96573:39 149.13281:8 150.00885:22 150.05085:85 153.12762:5 157.08532:10 163.14896:12 165.12991:10 180.94360:10 185.11752:61 190.99766:6 199.13121:4 209.98093:7 225.04025:23 227.16488:18 237.14133:10 239.23969:18 251.23955:7 256.19976:10 263.23707:9 264.24357:59 265.25058:23 279.26405:7 281.04942:11 299.05408:11 300.27961:10 311.25424:6 313.27480:235 324.2…	19	335	443	686	306	19.375	442.359	0	172.701
1358	14.126	626.607	MG 36:1	[M+NH4]+	null	0.6	TRUE	13.59	626.608	C39H76O4	MG	IISKUGQCWCOTHX-UHFFFAOYSA-N	O=C(OCC(O)CO)CCCCCCCCCCCCCCCCCCCCCCCC=CCCCCCCCCCC	310	TRUE	TRUE	TRUE	Normalized unit: Intensity; Annotation method: Msp20230908_NCDK-TUAT-LC25_converted_dev_2	FALSE	FALSE	1358	0	0.97	0.98	0.15	0.18	0.29	3	2	1.31	74.22	20231223_Eye2_EAD14eV_POS_1	626.60580:492 627.22697:29 627.53242:29 627.56272:19 627.57990:27 627.61070:136 628.19352:30 628.21319:22 628.23370:15 628.36672:15 628.49991:25 628.53815:14 628.55701:8 628.58703:37 628.60965:60	132.01631:10 133.94589:461 145.96724:25 146.97365:5 147.96550:14 162.00735:6 181.15929:16 185.11399:8 200.00284:4 201.13919:10 205.19245:8 236.21236:33 241.17287:10 263.23456:5 264.24891:16 265.25304:64 273.25537:7 275.27447:10 281.05008:25 291.26306:8 292.27369:30 293.28614:9 298.28347:10 299.05675:10 299.29288:12 302.30829:10 313.27653:8 327.29157:11 328.31823:10 338.28170:11 339.28394:25 340.2…	2	434	383	245	118	1.75	295	0	142.699
1375	13.397	628.601	Cer 18:2(1OH,3OH)/24:1	[M+H-H2O]+	null	0.8	TRUE	13.368	628.603	C42H79NO3	Cer_NS	RWMLFFULUMHLPQ-UHFFFAOYSA-N	O=C(NC(CO)C(O)C=CCCC=CCCCCCCCCC)CCCCCCCCCCCCCC=CCCCCCCCC	400	FALSE	TRUE	TRUE	Normalized unit: Intensity; Annotation method: EieioDatabase_1	FALSE	FALSE	1375	0	0	1	0.23	0.61	0.45	7	2	1.93	220.34	20231223_Eye3_EAD14eV_POS_1	628.60148:2619 628.65949:15 628.68436:18 629.19616:26 629.20980:24 629.36239:22 629.49944:17 629.51554:42 629.55274:299 629.60519:1184 630.17360:16 630.19440:21 630.35314:16 630.48380:19 630.50941:24 630.55299:135 630.61113:314	130.99018:9 132.01740:6 141.06356:10 141.92824:25 145.10230:10 145.96964:32 147.96363:21 149.13024:27 150.04520:12 150.10430:10 153.12612:10 159.11507:12 163.14526:7 166.07843:10 171.11607:13 176.15613:10 178.16735:19 178.96101:10 182.01586:4 191.17759:5 194.19381:9 195.20084:10 207.02863:5 218.19012:10 219.20575:6 220.20447:23 224.19563:11 225.04044:7 231.19573:10 245.22001:5 250.25637:113 250.9…	0	2945	2946	2164	1044	0	2274.64	0	899.453
1382	13.189	630.616	Cer 18:1(1OH,3OH)/24:1	[M+H-H2O]+	null	0.6	TRUE	13.658	630.618	C42H81NO3	Cer_NS	VJSBNBBOSZJDKB-UHFFFAOYSA-N	O=C(NC(CO)C(O)C=CCCCCCCCCCCCCC)CCCCCCCCCCCCCC=CCCCCCCCC	400	FALSE	TRUE	TRUE	Normalized unit: Intensity; Annotation method: EieioDatabase_1	FALSE	FALSE	1382	0	0	0.98	0.32	0.7	0.51	13	2	2	210.04	20231223_Eye2_EAD14eV_POS_1	630.61578:1841 631.61945:793 632.57228:41 632.59727:43 632.62320:265	132.01623:10 141.92945:4 145.96646:42 147.96132:27 148.10547:32 149.13602:10 164.14082:10 166.16029:10 175.14161:64 177.16062:10 192.17100:10 200.00628:15 205.19708:10 220.20703:14 226.21141:10 234.22182:10 238.21419:14 250.25115:55 251.25428:19 252.26405:37 262.22740:10 262.25226:29 263.24805:10 264.26526:288 266.24575:6 266.28053:10 278.24388:20 280.26064:10 282.27626:121 283.04776:10 284.29142…	0	1493	1653	1557	148	0	1212.73	0	712.7
1383	13.711	630.617	Cer 18:1(1OH,3OH)/24:1	[M+H-H2O]+	null	0.8	TRUE	13.658	630.618	C42H81NO3	Cer_NS	VJSBNBBOSZJDKB-UHFFFAOYSA-N	O=C(NC(CO)C(O)C=CCCCCCCCCCCCCC)CCCCCCCCCCCCCC=CCCCCCCCC	400	FALSE	TRUE	TRUE	Normalized unit: Intensity; Annotation method: EieioDatabase_1	FALSE	FALSE	1383	0	0	0.99	0.28	0.58	0.57	25	2	2	973.61	20231223_Eye2_EAD14eV_POS_1	630.61704:11918 631.19352:17 631.44891:14 631.62024:5166 631.67317:19 632.36395:15 632.51682:20 632.52921:10 632.57371:107 632.62434:1059	127.05244:10 128.06021:13 131.08032:4 132.01535:23 133.09676:31 135.11561:12 136.07489:8 136.11024:6 141.06770:32 141.92909:42 145.96703:25 147.11125:10 147.96323:74 149.09257:15 149.13246:54 150.00702:10 150.12639:41 151.90404:10 152.14046:19 153.13453:10 154.08285:10 156.13758:10 157.10077:8 158.14994:11 159.11170:10 161.13337:14 162.13110:14 163.14100:37 164.14373:21 165.12493:6 165.15292:10 1…	0	9329	9601	7485	3470	0	7471.22	0	2828.11
1392	11.33	632.524	DG 18:2_18:3	[M+NH4]+	null	0.4	TRUE	11.248	632.525	C39H66O5	DG	PGXBELQFNRPKBC-UHFFFAOYSA-N	O=C(OCC(OC(=O)CCCCCCCC=CCC=CCC=CCC)CO)CCCCCCCC=CCC=CCCCCC	410	FALSE	TRUE	TRUE	Normalized unit: Intensity; Annotation method: EieioDatabase_1	FALSE	FALSE	1392	0	0	1	0.19	0.67	0.38	4	0.83	1.32	25.47	20231223_Eye3_EAD14eV_POS_1	632.52378:427 632.63312:28 633.52837:143 633.58045:34 634.53407:63	132.01868:15 141.92671:19 145.96734:20 147.96397:10 152.14363:8 157.10637:10 160.99974:10 185.11478:6 195.00028:9 209.01407:10 214.94698:12 225.04341:10 231.11695:10 261.21198:10 281.04759:10 285.00653:10 319.26239:11 335.25706:56 336.27007:36 337.27346:51 338.26376:11 614.49034:27 615.47062:11 615.49750:11 631.50607:11 632.53039:214	2	87	49	365	163	2.5	165.922	0	140.795
1393	14.152	632.632	Cer 18:1(1OH,3OH)/24:0	[M+H-H2O]+	null	0.8	TRUE	14.101	632.634	C42H83NO3	Cer_NS	ZJVVOYPTFQEGPH-UHFFFAOYSA-N	O=C(NC(CO)C(O)C=CCCCCCCCCCCCCC)CCCCCCCCCCCCCCCCCCCCCCC	400	FALSE	TRUE	TRUE	Normalized unit: Intensity; Annotation method: EieioDatabase_1	FALSE	FALSE	1393	0	0	0.99	0.35	0.72	0.55	11	2	2.04	552.99	20231223_Eye2_EAD14eV_POS_1	632.63217:4497 632.92638:17 633.17839:12 633.34044:12 633.51083:17 633.53075:31 633.58512:260 633.63540:1698 634.28603:7 634.32569:12 634.47966:10 634.52325:11 634.54040:20 634.58799:196 634.63998:486	128.06122:8 132.01483:8 135.11644:10 136.07303:5 141.92713:10 145.96749:58 147.96750:57 150.00347:10 150.12881:34 152.06296:12 154.12482:13 154.16002:35 164.14746:14 166.15230:10 180.17536:6 180.94021:10 192.17394:10 196.17387:10 198.91612:8 206.19199:56 208.02862:32 220.20633:26 225.04175:10 234.22911:19 246.23265:54 250.25161:42 251.25702:10 252.26811:74 256.94202:13 262.25030:9 263.26148:42 26…	19	2649	3471	2047	1998	18.6875	2541.03	0	687.012
1394	13.63	632.632	Cer 18:1(1OH,3OH)/24:0	[M+H-H2O]+	null	0.8	TRUE	14.101	632.634	C42H83NO3	Cer_NS	ZJVVOYPTFQEGPH-UHFFFAOYSA-N	O=C(NC(CO)C(O)C=CCCCCCCCCCCCCC)CCCCCCCCCCCCCCCCCCCCCCC	400	FALSE	TRUE	TRUE	Normalized unit: Intensity; Annotation method: EieioDatabase_1	FALSE	FALSE	1394	0	0	0.99	0.33	0.62	0.59	14	2	2.02	276.76	20231223_Eye1_EAD14eV_POS_1	632.63234:1335 633.57961:56 633.63567:677 633.67635:29 634.53965:49 634.57665:117 634.61098:506 634.63469:252	136.07508:6 141.92462:36 143.07772:10 145.96870:41 147.96510:17 149.12626:8 149.96527:12 150.04597:9 150.12931:10 152.06108:13 154.12089:4 156.08604:10 161.09388:6 162.09129:10 164.14147:15 175.14648:10 176.98378:15 178.16064:20 182.01218:7 192.13930:11 192.18619:15 206.18626:10 207.19230:16 209.01141:12 233.22131:10 234.21708:21 234.23808:8 246.23481:32 250.25280:30 251.25181:27 252.26458:102 26…	0	1321	1825	1335	836	0	1329.38	0	403.594
1403	12.567	634.54	DG 16:0_20:4	[M+NH4]+	null	0.6	TRUE	12.393	634.54	C39H68O5	DG	GYMMHHODMBOFGD-UHFFFAOYSA-N	O=C(OCC(OC(=O)CCCCCCC=CCC=CCC=CCC=CCC)CO)CCCCCCCCCCCCCCC	410	FALSE	TRUE	TRUE	Normalized unit: Intensity; Annotation method: EieioDatabase_1	FALSE	FALSE	1403	0	0	1	0.21	0.65	0.43	6	1	1.43	68.04	20231223_Eye1_EAD14eV_POS_1	634.53948:506 634.59809:15 635.50040:16 635.54387:210 635.60467:9 636.35878:10 636.55142:111 636.60463:24	132.01689:33 141.06614:11 141.92505:12 143.08260:9 145.10102:22 145.96810:16 147.96121:106 155.08467:17 157.09662:19 167.07152:7 173.13084:6 176.11958:31 185.12968:3 189.16513:10 191.17859:9 193.15857:7 198.95528:10 203.17860:17 208.03086:34 213.15712:10 225.04376:14 269.22706:10 286.22570:9 287.23489:10 311.27225:11 312.26865:10 313.27113:164 348.26911:11 359.26516:11 360.26604:12 361.27700:62 3…	0	505	779	602	448	0	583.344	0	144.849
1404	12.048	634.54	DG 18:2_18:2	[M+NH4]+	null	0.8	TRUE	11.925	634.54	C39H68O5	DG	MQGBAQLIFKSMEM-UHFFFAOYSA-N	O=C(OCC(OC(=O)CCCCCCCC=CCC=CCCCCC)CO)CCCCCCCC=CCC=CCCCCC	410	FALSE	TRUE	TRUE	Normalized unit: Intensity; Annotation method: EieioDatabase_1	FALSE	FALSE	1404	0	0	0.99	0.27	0.78	0.48	4	1.33	1.66	175.6	20231223_Eye4_EAD14eV_POS_1	634.53833:1879 635.54246:785 636.54611:227 636.59405:12	132.01661:11 135.11586:13 141.92767:67 145.96706:18 150.00834:12 154.15791:10 161.13026:25 163.14483:13 165.07022:13 175.14621:83 176.05816:57 185.12808:10 187.14430:6 189.15961:42 199.13746:10 201.15242:21 205.19666:132 227.16173:8 229.00132:6 245.22997:38 260.21279:5 261.21981:10 262.22235:10 263.23322:36 298.26949:10 305.24496:6 335.26076:30 336.26286:8 337.27150:325 338.27778:11 339.28510:19 …	14	615	287	4021	1590	14.4375	1628.19	0	1688.43
1406	13.291	634.612	Cer 41:1;O3|Cer 18:1;O2/23:0;O	[M+H-H2O]+	null	0.6	TRUE	13.634	634.613	C41H81NO4	Cer_HS	SDFGVADIYWFGIV-UHFFFAOYSA-N	O=C(NC(CO)C(O)C=CCCCCCCCCCCCCC)C(O)CCCCCCCCCCCCCCCCCCCCC	310	TRUE	TRUE	TRUE	Normalized unit: Intensity; Annotation method: Msp20230908_NCDK-TUAT-LC25_converted_dev_2	FALSE	FALSE	1406	0	0.99	1	0.24	0.35	0.81	4	2	1.53	163.46	20231223_Eye3_EAD14eV_POS_1	634.61305:564 635.48590:68 635.54355:64 635.57735:51 635.61709:334 636.47152:18 636.48890:26 636.55453:466 636.59611:42 636.62195:91	105.45004:10 132.01636:33 141.92561:18 145.96850:44 147.96485:48 149.96236:10 163.14476:10 175.14814:10 176.98369:10 213.65897:197 229.00242:10 248.24092:10 252.26252:48 262.25810:10 263.22998:10 264.26690:25 265.01483:10 268.98622:106 280.26637:10 281.04904:5 282.27222:7 290.24365:10 292.26340:10 337.27049:8 395.33860:22 420.38103:9 599.50260:11 614.59601:11 616.60972:11 617.51644:10 632.54028:1…	20	598	824	570	50	19.5625	510.375	0	327.258
1411	12.877	636.556	DG 18:1_18:2	[M+NH4]+	null	0.8	TRUE	12.749	636.556	C39H70O5	DG	BLZVZPYMHLXLHG-UHFFFAOYSA-N	O=C(OCC(OC(=O)CCCCCCCC=CCC=CCCCCC)CO)CCCCCCCC=CCCCCCCCC	410	FALSE	TRUE	TRUE	Normalized unit: Intensity; Annotation method: EieioDatabase_1	FALSE	FALSE	1411	0	0	0.99	0.23	0.59	0.52	14	2	1.96	635.49	20231223_Eye4_EAD14eV_POS_1	636.55448:6838 636.63285:14 637.48575:13 637.52417:209 637.55761:2542 637.63313:8 638.35491:15 638.56126:728 638.61494:21	128.06453:34 129.05774:15 131.08450:59 132.01727:11 133.09920:10 135.11440:44 136.12245:10 141.06604:10 141.92747:11 143.08394:16 145.09894:78 145.96947:64 146.10550:5 147.11438:24 147.96447:104 148.12322:12 149.13549:141 150.13879:10 151.14365:6 152.06252:15 153.12579:10 154.15129:11 155.06847:6 156.17379:63 157.09131:28 158.12881:37 159.11770:61 161.13342:66 163.14794:18 164.11656:10 165.07084:…	18	1967	848	13014	5894	17.75	5430.91	0	5499.23
1413	13.922	636.628	Cer 18:1(1OH,3OH)/23:0	[M+H]+	null	0.8	TRUE	13.832	636.629	C41H81NO3	Cer_NS	NAJHAHQNQCNWOP-UHFFFAOYSA-N	O=C(NC(CO)C(O)C=CCCCCCCCCCCCCC)CCCCCCCCCCCCCCCCCCCCCC	400	FALSE	TRUE	TRUE	Normalized unit: Intensity; Annotation method: EieioDatabase_1	FALSE	FALSE	1413	0	0	1	0.38	0.74	0.6	16	2	2.08	143.63	20231223_Eye2_EAD14eV_POS_1	636.62801:1484 637.57964:47 637.63153:726 638.21123:10 638.54193:11 638.57108:136 638.60519:25 638.63369:170	132.01552:14 135.11546:4 141.92377:8 145.96893:36 146.97235:10 147.96481:61 149.04266:5 149.13158:21 149.98342:18 152.05945:11 152.14708:10 154.12160:11 154.15752:8 156.13998:132 163.14738:14 164.14474:4 169.14516:8 170.15297:5 171.02025:8 176.00108:29 176.15514:10 178.15582:10 180.14859:7 182.15482:19 184.17530:10 192.17761:10 196.97425:8 198.18309:7 200.00037:8 210.18542:10 212.19992:31 213.066…	24	1313	1184	1167	618	24.125	1070.56	0	308.329
1417	13.363	638.571	DG 18:1(13)_18:1(9)	[M+NH4]+	null	0.8	TRUE	13.337	638.572	C39H72O5	DG	AFSHUZFNMVJNKX-UHFFFAOYSA-N	O=C(OCC(OC(=O)CCCCCCCC=CCCCCCCCC)CO)CCCCCCCC=CCCCCCCCC	410	FALSE	TRUE	TRUE	Normalized unit: Intensity; Annotation method: EieioDatabase_1	FALSE	FALSE	1417	0	0	1	0.24	0.44	0.77	48	3.74	2.93	1915.91	20231223_Eye3_EAD14eV_POS_1	638.57139:35702 638.63345:24 638.82345:20 639.16396:16 639.34786:22 639.40952:14 639.45034:9 639.48479:15 639.57510:17330 639.66925:18 639.80099:14 640.05373:9 640.19130:9 640.21953:16 640.45780:9 640.48763:10 640.53204:119 640.57836:3127	105.07093:10 108.09486:99 109.10068:31 110.10172:10 113.64136:10 117.07252:42 119.08357:17 120.09069:10 121.10090:30 123.11645:45 124.08803:25 125.09402:19 127.07527:26 128.06022:17 129.05454:120 131.08457:39 132.01811:12 133.09912:65 134.10780:39 135.07948:38 135.11914:133 136.11996:12 137.09815:187 137.12945:54 138.10296:8 139.08533:10 139.11177:34 140.12033:58 140.14434:19 141.06732:18 141.125…	64	9756	9206	30874	19172	64.3125	17252	0	10168.2
1427	13.711	640.586	DG 18:0_18:1(11)	[M+NH4]+	null	0.8	TRUE	13.681	640.587	C39H74O5	DG	SAEPUUXWQQNLGN-UHFFFAOYSA-N	O=C(OCC(OC(=O)CCCCCCCC=CCCCCCCCC)CO)CCCCCCCCCCCCCCCCC	410	FALSE	TRUE	TRUE	Normalized unit: Intensity; Annotation method: EieioDatabase_1	FALSE	FALSE	1427	0	0	1	0.25	0.44	0.73	55	2.99	2.53	2198	20231223_Eye3_EAD14eV_POS_1	640.58642:24088 640.64575:35 640.93499:14 641.20735:14 641.50080:20 641.51253:17 641.59002:9850 641.66275:21 641.68152:8 642.18020:14 642.25962:16 642.40142:8 642.50188:17 642.59329:1942	107.08508:23 108.09288:9 109.10225:18 111.08053:7 111.11716:11 112.11766:10 116.04545:13 117.05538:17 119.08335:8 121.09904:30 122.10474:10 123.11375:32 124.08986:5 124.12315:9 125.12870:12 127.07436:17 128.06389:10 129.05706:140 132.01665:36 133.10107:126 134.10942:10 135.11953:149 137.11326:21 137.13306:43 138.10250:28 139.07555:16 140.14240:10 141.93032:71 142.15866:76 143.07024:109 145.08700:…	45	17905	23714	18594	8242	45.375	17113.9	0	6456.96
1428	17.682	640.603	CE 16:1	[M+NH4]+	null	0.8	TRUE	17.446	640.603	C43H74O2	CE	HODJWNWCVNUPAQ-UHFFFAOYSA-N	O=C(OC1CC2=CCC3C(CCC4(C)C(CCC34)C(C)CCCC(C)C)C2(C)CC1)CCCCCCCC=CCCCCCC	310	TRUE	TRUE	TRUE	Normalized unit: Intensity; Annotation method: Msp20230908_NCDK-TUAT-LC25_converted_dev_2	FALSE	FALSE	1428	0	0.99	1	0.21	0.31	0.59	3	2	1.45	36.47	20231223_Eye2_EAD14eV_POS_1	640.60279:276 640.63958:10 641.19143:9 641.52992:9 641.56137:8 641.60489:159 642.44386:10 642.46843:8 642.60744:46	128.05834:3 129.06838:7 131.08205:3 132.01730:19 133.01862:4 133.10253:5 135.11500:7 137.13112:5 141.06855:8 141.92667:23 142.07581:9 143.08438:10 144.05344:3 145.09957:20 145.96761:42 147.11485:32 147.96554:17 148.12084:3 148.71403:3 149.03798:3 149.13229:6 149.96185:7 150.00714:7 151.01917:3 151.05288:10 152.06027:7 153.06854:7 153.92035:6 154.08243:3 155.08349:7 157.09858:14 157.57206:3 158.08…	16	259	301	262	188	16.3125	252.734	0	47.0477
1437	14.104	642.602	DG 18:0_18:0	[M+NH4]+	null	0.8	TRUE	14.297	642.603	C39H76O5	DG	UHUSDOQQWJGJQS-UHFFFAOYSA-N	O=C(OCC(OC(=O)CCCCCCCCCCCCCCCCC)CO)CCCCCCCCCCCCCCCCC	410	FALSE	TRUE	TRUE	Normalized unit: Intensity; Annotation method: EieioDatabase_1	FALSE	FALSE	1437	0	0	0.99	0.24	0.58	0.54	6	1.33	1.64	49.23	20231223_Eye2_EAD14eV_POS_1	642.60157:608 642.65435:9 643.45440:10 643.52273:13 643.60703:266 644.48155:18 644.49857:11 644.53994:14 644.56642:9 644.60608:82	128.05968:20 141.92757:118 145.96807:44 147.96407:12 149.13329:6 149.96419:5 153.07116:5 169.11979:10 171.10420:10 177.16861:10 185.11685:8 191.18204:28 192.96437:55 207.97453:10 210.20720:13 225.04204:46 237.22284:10 239.23696:11 242.18732:10 267.26918:33 269.22375:13 281.05387:10 281.24873:8 282.05429:9 299.05752:6 311.25639:25 312.26557:15 313.27489:41 327.28759:9 330.33576:11 339.28492:12 340…	75	324	535	307	378	74.75	386.109	0	103.594
1438	18.836	642.618	CE 16:0	[M+NH4]+	null	0.8	TRUE	18.538	642.618	C43H76O2	CE	BBJQPKLGPMQWBU-UHFFFAOYSA-N	O=C(OC1CC2=CCC3C(CCC4(C)C(CCC34)C(C)CCCC(C)C)C2(C)CC1)CCCCCCCCCCCCCCC	310	TRUE	TRUE	TRUE	Normalized unit: Intensity; Annotation method: Msp20230908_NCDK-TUAT-LC25_converted_dev_2	FALSE	FALSE	1438	0	0.99	0.97	0.21	0.31	0.68	3	2	1.47	32.71	20231223_Eye3_EAD14eV_POS_1	642.61521:364 643.52671:10 643.61804:168 644.42277:11 644.49866:14 644.62220:58	132.01524:5 135.11751:15 141.06751:11 141.92627:10 142.07423:24 143.08371:38 145.10098:138 145.96736:35 147.11586:16 150.04373:5 151.04855:4 152.05488:10 155.08397:10 159.11872:318 160.12032:7 161.13098:33 163.14697:10 171.11252:32 174.13789:3 175.14874:15 185.13040:19 197.94618:5 198.95109:4 200.15437:12 203.17729:6 206.20312:10 207.97127:50 219.21069:6 243.20702:33 247.23529:10 253.19560:11 255…	8	420	487	400	200	7.875	376.922	0	123.57
1444	12.941	644.599	Cer 18:2(1OH,3OH)/24:2	[M+H]+	null	0.6	TRUE	13.259	644.598	C42H77NO3	Cer_NS	VVROVHFWHBBWFZ-UHFFFAOYSA-N	O=C(NC(CO)C(O)C=CCCC=CCCCCCCCCC)CCCCCCCCCCCC=CCC=CCCCCCCC	400	FALSE	TRUE	TRUE	Normalized unit: Intensity; Annotation method: EieioDatabase_1	FALSE	FALSE	1444	0	0	1	0.05	0.29	0.15	5	1.17	1.24	105.68	20231223_Eye3_EAD14eV_POS_1	644.59811:188 645.54507:22 645.60213:142 646.42835:7 646.54550:24 646.61055:1330 646.68227:10	132.01859:46 141.92555:21 143.00168:10 145.96997:27 147.96419:15 200.00280:10 254.96204:5 262.25155:15 280.26303:8 406.36913:11 608.58317:26 626.58797:12 644.56319:70	5	271	192	138	97	4.625	174.641	0	75.0686
1454	13.397	646.612	Cer 42:2;O3|Cer 18:2;O2/24:0;O	[M+H-H2O]+	null	0.8	TRUE	12.949	646.613	C42H81NO4	Cer_HS	LFXYMUVNQLVMDF-UHFFFAOYSA-N	O=C(NC(CO)C(O)C=CCCC=CCCCCCCCCC)C(O)CCCCCCCCCCCCCCCCCCCCCC	310	TRUE	TRUE	TRUE	Normalized unit: Intensity; Annotation method: Msp20230908_NCDK-TUAT-LC25_converted_dev_2	FALSE	FALSE	1454	0	0.97	0.98	0.33	0.44	0.94	4	2	1.6	671.48	20231223_Eye4_EAD14eV_POS_1	646.61082:3051 646.65835:19 646.67933:13 647.31057:12 647.40538:12 647.52938:28 647.58239:201 647.61484:1489 648.38781:12 648.49509:12 648.56265:58 648.61839:399 648.65793:12	114.08832:8 128.05909:10 129.07072:14 132.01431:16 133.09860:12 134.10520:6 135.11020:10 136.11016:8 139.04896:10 141.06813:7 141.92458:22 142.07328:14 143.07962:10 145.10157:39 145.96676:61 146.09260:16 147.11756:45 147.96153:6 148.10824:23 149.12924:37 150.12857:30 152.06568:10 152.14289:11 152.90435:5 153.06665:23 154.07550:24 154.11938:25 155.07758:10 156.13736:19 156.16944:17 159.11636:10 16…	29	7498	8052	5326	2697	29.375	5893.02	0	2433.81
1463	13.478	648.627	Cer 42:1;O3|Cer 18:1;O2/24:0;O	[M+H-H2O]+	null	0.8	TRUE	13.83	648.629	C42H83NO4	Cer_HS	WAYLDHLWVYQNSQ-UHFFFAOYSA-N	O=C(NC(CO)C(O)C=CCCCCCCCCCCCCC)C(O)CCCCCCCCCCCCCCCCCCCCCC	310	TRUE	TRUE	TRUE	Normalized unit: Intensity; Annotation method: Msp20230908_NCDK-TUAT-LC25_converted_dev_2	FALSE	FALSE	1463	0	0.99	0.99	0.41	0.49	0.92	4	2	1.62	135.5	20231223_Eye2_EAD14eV_POS_1	648.62666:2856 648.67429:48 649.57353:50 649.63083:1130 650.56979:100 650.60355:81 650.63231:365	132.01788:61 141.92617:14 145.96828:86 146.09945:10 147.11349:17 147.96479:41 149.13038:11 151.10331:10 152.06182:11 152.14234:5 153.06298:10 154.08039:10 164.14163:18 165.12016:10 167.09117:10 178.15807:10 180.18052:10 190.99717:16 192.16704:10 193.18166:7 193.97964:5 198.09402:10 206.15457:28 206.18899:23 211.20111:80 218.19675:7 222.22958:48 224.23842:10 225.03869:10 228.99791:16 233.21547:10 …	50	1577	2226	1723	331	49.8125	1464.22	0	805.113
1464	13.711	648.628	Cer 42:1;O3|Cer 18:1;O2/24:0;O	[M+H-H2O]+	null	0.8	TRUE	13.83	648.629	C42H83NO4	Cer_HS	WAYLDHLWVYQNSQ-UHFFFAOYSA-N	O=C(NC(CO)C(O)C=CCCCCCCCCCCCCC)C(O)CCCCCCCCCCCCCCCCCCCCCC	310	TRUE	TRUE	TRUE	Normalized unit: Intensity; Annotation method: Msp20230908_NCDK-TUAT-LC25_converted_dev_2	FALSE	FALSE	1464	0	1	1	0.27	0.35	0.95	4	2	1.58	2667.93	20231223_Eye3_EAD14eV_POS_1	648.62794:23592 648.70122:19 649.35311:13 649.37770:14 649.54246:27 649.63108:10110 649.69630:8 649.74025:14 649.83253:13 649.86201:15 649.93455:14 650.08395:16 650.24205:12 650.34823:8 650.51204:11 650.58156:94 650.63471:2312 650.71691:15	105.06704:10 109.10021:11 111.11432:11 119.08493:17 120.09527:11 121.10003:15 123.07862:29 123.11514:17 126.12598:10 127.05620:29 128.06227:50 128.10660:5 129.06920:19 130.06796:28 131.08343:40 132.02070:77 132.07973:52 133.10064:71 134.09572:32 135.11643:44 136.07596:107 136.08966:22 136.11361:27 137.09612:10 137.13354:8 138.09106:38 138.13007:84 139.05393:7 140.10445:34 141.07043:24 141.92897:2…	16	24028	25626	18667	8766	15.6875	19271.7	0	7609.86
1476	14.152	650.643	Cer 18:1(1OH,3OH)/24:0	[M+H]+	null	0.8	TRUE	14.101	650.645	C42H83NO3	Cer_NS	ZJVVOYPTFQEGPH-UHFFFAOYSA-N	O=C(NC(CO)C(O)C=CCCCCCCCCCCCCC)CCCCCCCCCCCCCCCCCCCCCCC	400	FALSE	TRUE	TRUE	Normalized unit: Intensity; Annotation method: EieioDatabase_1	FALSE	FALSE	1476	0	0	0.99	0.37	0.67	0.68	36	2	2.1	885.74	20231223_Eye3_EAD14eV_POS_1	650.64299:6485 650.89721:6 651.21103:13 651.33296:16 651.46736:39 651.55526:21 651.64721:2793 651.72875:13 651.85375:12 652.18366:10 652.21360:14 652.39868:11 652.43187:11 652.47869:15 652.55435:15 652.59287:76 652.64939:640	126.09018:10 127.05409:22 128.05980:9 132.01591:20 133.10090:8 135.11509:12 136.07300:9 138.09231:10 138.12621:12 140.10662:10 141.92605:6 143.52462:10 144.09208:10 145.10075:43 145.96809:22 146.09707:10 147.07089:10 147.11528:21 147.96392:25 148.11583:36 149.09005:28 149.11958:49 150.13495:60 151.12979:10 151.14544:8 152.14142:23 153.05831:19 153.11906:10 154.12428:65 156.13793:30 158.10607:10 1…	37	6636	8956	5144	4902	37.25	6409.45	0	1862.94
1495	18.788	654.618	CE 17:1	[M+NH4]+	null	0.4	TRUE	18.022	654.618	C44H76O2	CE	RLMIGWIAENJHMP-UHFFFAOYSA-N	O=C(OC1CC2=CCC3C(CCC4(C)C(CCC34)C(C)CCCC(C)C)C2(C)CC1)CCCCCCCC=CCCCCCCC	310	TRUE	TRUE	TRUE	Normalized unit: Intensity; Annotation method: Msp20230908_NCDK-TUAT-LC25_converted_dev_2	FALSE	FALSE	1495	0	0.93	1	0.17	0.26	0.44	3	2	1.38	9.33	20231223_Eye2_EAD14eV_POS_1	654.61831:139 654.91739:9 655.20884:14 655.59864:14 655.62063:62 656.21201:16 656.63102:57	128.05969:7 132.01848:38 135.11765:10 141.92565:42 145.96687:11 147.96082:18 175.15066:10 182.01349:9 190.99892:11 200.00445:10 259.23640:10 368.34257:21 369.35210:30 382.35579:15 398.38436:27 654.61956:82	2	117	127	73	57	2	93.2656	0	33.6985
1496	14.637	654.639	MG 38:1	[M+NH4]+	null	0.8	TRUE	13.671	654.64	C41H80O4	MG	PWMSZNJWZCRZOJ-UHFFFAOYSA-N	O=C(OCC(O)CO)CCCCCCCCCCCCCCCCCCCCCCCCCC=CCCCCCCCCCC	310	TRUE	TRUE	TRUE	Normalized unit: Intensity; Annotation method: Msp20230908_NCDK-TUAT-LC25_converted_dev_2	FALSE	FALSE	1496	0	0.89	1	0.14	0.17	0.28	3	2	1.29	30.57	20231223_Eye1_EAD14eV_POS_1	654.63949:710 655.20933:32 655.57113:14 655.60755:31 655.64304:266 655.68979:11 656.22259:6 656.58714:9 656.64470:115	113.13217:10 132.01636:14 141.92960:26 145.96836:41 146.97176:9 147.96496:40 153.06525:10 153.12882:18 159.10285:10 161.13643:4 163.14649:11 165.11747:10 165.16126:27 166.17089:12 167.13868:12 171.09963:8 171.13601:10 177.16306:9 178.17055:9 179.17874:9 185.12025:10 191.16993:10 197.18754:10 225.04387:18 227.01804:10 227.15977:10 238.22550:3 241.17740:5 249.22053:7 250.26682:10 252.28571:10 253.2…	0	568	323	235	180	0	326.281	0	171.207
1509	12.371	658.54	DG 16:0_22:6	[M+NH4]+	null	0.8	TRUE	12.198	658.54	C41H68O5	DG	BXVYQJJBMVVALQ-UHFFFAOYSA-N	O=C(OCC(OC(=O)CCC=CCC=CCC=CCC=CCC=CCC=CCC)CO)CCCCCCCCCCCCCCC	410	FALSE	TRUE	TRUE	Normalized unit: Intensity; Annotation method: EieioDatabase_1	FALSE	FALSE	1509	0	0	1	0.18	0.82	0.3	2	0.33	1.07	48.43	20231223_Eye1_EAD14eV_POS_1	658.54037:504 659.47775:6 659.54380:290 659.67856:25 660.50832:9 660.55176:135	132.01740:9 136.95487:10 141.07067:19 141.92528:6 145.09458:10 145.96747:13 147.96301:44 149.98294:10 152.06172:6 153.06943:11 156.09141:12 164.06099:16 165.06769:17 166.07723:33 187.10514:10 201.15858:10 225.04155:10 227.17322:10 241.15957:12 268.21241:8 299.26508:10 313.27224:126 365.32755:11 385.27034:43 598.23560:11 640.50503:4 657.52830:20 658.54565:462	6	484	437	1024	762	6.375	676.594	0	272.216
1518	12.705	660.555	DG 18:1_20:4	[M+NH4]+	null	0.8	TRUE	12.542	660.556	C41H70O5	DG	CDIDDLXSXXDECX-UHFFFAOYSA-N	O=C(OCC(OC(=O)CCCCCCC=CCC=CCC=CCC=CCC)CO)CCCCCCCC=CCCCCCCCC	410	FALSE	TRUE	TRUE	Normalized unit: Intensity; Annotation method: EieioDatabase_1	FALSE	FALSE	1518	0	0	1	0.13	0.56	0.42	5	1.17	1.46	50.5	20231223_Eye3_EAD14eV_POS_1	660.55520:560 661.55839:272 661.61086:13 662.52300:10 662.56380:102 662.61028:19	128.06331:25 132.01922:17 141.07210:40 141.93072:10 145.09991:14 145.96810:61 147.96500:21 149.09272:24 149.98729:15 151.10575:10 152.06046:16 153.06888:21 155.09075:9 156.09442:11 157.09664:10 159.11363:9 160.12243:13 161.13367:11 167.13949:25 169.08303:57 175.14842:12 181.19327:10 183.11769:10 187.14772:12 189.16257:10 200.00545:9 203.17575:10 207.03418:10 210.22092:10 225.04513:16 282.04902:8 …	0	399	578	541	332	0	462.297	0	116.425
1519	14.656	660.666	Cer 18:1(1OH,3OH)/26:0	[M+H-H2O]+	null	0.8	TRUE	14.643	660.665	C44H87NO3	Cer_NS	CJROVRTUSFQVMR-UHFFFAOYSA-N	O=C(NC(CO)C(O)C=CCCCCCCCCCCCCC)CCCCCCCCCCCCCCCCCCCCCCCCC	400	FALSE	TRUE	TRUE	Normalized unit: Intensity; Annotation method: EieioDatabase_1	FALSE	FALSE	1519	0	0	1	0.14	0.37	0.44	4	1	1.35	23.23	20231223_Eye2_EAD14eV_POS_1	660.66584:334 661.57003:15 661.60939:99 661.66885:145 662.57256:19 662.59259:15 662.61655:53 662.67417:48	141.92753:24 145.96834:23 147.96190:28 149.02590:10 154.08042:10 157.06198:10 159.10923:10 200.00402:32 225.04063:7 248.23501:9 252.26425:10 263.25985:10 264.26864:51 272.05611:4 281.05074:8 281.26484:6 282.27890:9 283.05129:10 396.42263:22 472.44902:29 626.63239:11 658.57536:11 658.64955:30 659.56380:11 659.64931:29 660.60587:11 660.66698:66	8	250	293	137	251	7.5625	232.672	0	66.8684
1521	13.387	662.571	DG 18:0_20:4	[M+NH4]+	null	0.8	TRUE	13.346	662.572	C41H72O5	DG	BRKLTVAHEPCGNK-UHFFFAOYSA-N	O=C(OCC(OC(=O)CCCCCCC=CCC=CCC=CCC=CCC)CO)CCCCCCCCCCCCCCCCC	410	FALSE	TRUE	TRUE	Normalized unit: Intensity; Annotation method: EieioDatabase_1	FALSE	FALSE	1521	0	0	1	0.18	0.57	0.49	18	1.67	1.76	1494.88	20231223_Eye2_EAD14eV_POS_1	662.57066:18550 662.63956:28 662.98200:14 663.16136:18 663.45250:120 663.52324:174 663.57448:7384 663.64207:35 663.70875:16 663.82577:16 664.23241:10 664.45579:170 664.48676:15 664.50749:19 664.57751:2075 664.62772:90 664.65738:19	105.07028:10 106.07628:16 108.09511:10 115.05414:23 117.06608:23 119.08140:20 121.10020:30 127.05468:10 128.06328:180 129.06789:179 130.07679:21 131.08416:121 132.05762:15 133.09988:122 134.11090:50 135.08321:60 135.11403:14 136.08676:7 139.05454:52 140.14172:26 141.07065:271 141.92697:58 142.07726:60 143.08650:226 144.07824:30 144.08980:5 144.80217:10 145.10208:214 146.07000:8 146.10662:10 147.1…	12	9915	13876	9174	6957	12.0625	9980.47	0	2885
1535	9.502	664.528	LPC 28:0	[M+H]+	null	0.4	TRUE	9.452	664.528	C36H74NO7P	LPC	VPAMUPUPKCTFGJ-UHFFFAOYSA-N	O=C(OCC(O)COP(=O)([O-])OCC[N+](C)(C)C)CCCCCCCCCCCCCCCCCCCCCCCCCCC	420	FALSE	TRUE	TRUE	Normalized unit: Intensity; Annotation method: EieioDatabase_1	FALSE	FALSE	1535	0	0	1	0.19	0.39	0.48	5	1.67	1.72	16.84	20231223_Eye2_EAD14eV_POS_1	664.52884:298 665.50346:18 665.53061:207 666.50934:44 666.53403:35	132.01858:14 141.92653:20 145.96323:10 146.97158:8 147.96717:10 152.05968:9 166.06373:22 181.00543:14 184.07485:161 190.50185:201 197.07667:10 210.09057:10 223.09453:58 224.10207:41 226.08310:122 227.04081:4 238.08466:21 240.94817:10 281.04569:10 285.00703:12 295.15176:6 434.30522:8 435.31296:6 435.33111:11 454.32543:11 662.51566:128 664.52846:118	0	180	230	98	157	0	166.312	0	54.8499
1536	13.418	664.582	DG 20:1_18:2	[M+NH4]+	null	0.6	TRUE	13.431	664.587	C41H74O5	DG	YTBITHSVLHBAPO-UHFFFAOYSA-N	O=C(OCC(OC(=O)CCCCCCCC=CCC=CCCCCC)CO)CCCCCCCCCC=CCCCCCCCC	410	FALSE	TRUE	TRUE	Normalized unit: Intensity; Annotation method: EieioDatabase_1	FALSE	FALSE	1536	0	0	0.92	0.2	0.58	0.51	20	1.5	1.66	223.41	20231223_Eye3_EAD14eV_POS_1	664.58708:6095 664.63457:52 665.46470:14 665.58983:2580 665.65118:57 666.51057:26 666.52532:14 666.59343:757 666.63862:751	121.09877:10 128.06294:5 129.06524:13 131.08627:24 132.01729:35 133.10066:29 135.11616:16 140.13944:12 141.06968:73 141.92598:11 142.07057:10 143.06973:17 143.08497:69 145.10098:118 145.96743:109 146.97336:8 147.11398:43 147.96423:30 149.09640:10 149.13179:85 150.04609:6 150.10489:21 151.11518:19 151.13057:10 152.05993:16 153.07264:10 153.12762:31 154.15940:10 155.07433:272 156.94910:270 156.9628…	47	1217	1552	5140	2314	46.6875	2555.5	0	1782.89
1537	13.649	664.587	DG 18:0_20:3	[M+NH4]+	null	0.6	TRUE	13.426	664.587	C41H74O5	DG	HNIUPWXDMUKNJU-UHFFFAOYSA-N	O=C(OCC(OC(=O)CCCCCCCCCC=CCC=CCC=CCC)CO)CCCCCCCCCCCCCCCCC	410	FALSE	TRUE	TRUE	Normalized unit: Intensity; Annotation method: EieioDatabase_1	FALSE	FALSE	1537	0	0	0.98	0.26	0.69	0.43	10	1.67	1.78	187.74	20231223_Eye4_EAD14eV_POS_1	664.58505:1743 664.66051:40 665.46004:28 665.52727:30 665.58786:812 665.62432:28 666.50803:26 666.53164:33 666.56387:125 666.59419:306 666.63694:56	131.08281:9 135.11547:19 141.07021:10 141.92488:16 143.08508:25 145.96829:14 147.96571:15 149.09633:14 149.13115:10 150.04395:5 152.05773:22 154.07678:6 156.95846:38 159.11377:26 161.09254:110 163.10921:19 170.18905:12 170.99793:12 175.10743:10 185.12021:21 191.14109:6 192.18714:10 199.99979:7 205.19342:59 206.16470:10 222.12202:8 229.00178:3 249.24799:10 256.95361:10 259.20616:10 261.25230:10 26…	0	1127	1805	1198	1431	0	1390.33	0	305.722
1538	13.502	664.587	DG 20:1_18:2	[M+NH4]+	null	0.8	TRUE	13.431	664.587	C41H74O5	DG	YTBITHSVLHBAPO-UHFFFAOYSA-N	O=C(OCC(OC(=O)CCCCCCCC=CCC=CCCCCC)CO)CCCCCCCCCC=CCCCCCCCC	410	FALSE	TRUE	TRUE	Normalized unit: Intensity; Annotation method: EieioDatabase_1	FALSE	FALSE	1538	0	0	0.98	0.25	0.71	0.49	13	1.67	1.81	205.95	20231223_Eye4_EAD14eV_POS_1	664.58499:2369 664.64038:55 665.58858:1323 666.52479:52 666.59259:378 666.63676:235	122.10826:10 132.01992:18 133.10004:7 134.10458:10 135.11699:7 141.06744:32 141.92692:97 145.08385:10 145.09850:11 145.96811:81 147.11541:45 147.96510:41 148.12173:10 149.13024:14 150.09985:16 152.05713:7 153.06283:10 153.12164:5 154.15793:39 156.17444:11 156.95957:87 159.11360:23 161.13168:15 162.13864:10 163.14467:36 164.11732:7 165.16015:11 166.07437:10 166.16822:35 168.07899:10 169.11858:13 1…	0	1489	1547	5140	2314	0	2622.19	0	1719.96
1539	17.108	664.602	CE 18:3	[M+NH4]+	null	0.8	TRUE	16.969	664.603	C45H74O2	CE	FYMCIBHUFSIWCE-UHFFFAOYSA-N	O=C(OC1CC2=CCC3C(CCC4(C)C(CCC34)C(C)CCCC(C)C)C2(C)CC1)CCCCCCCC=CCC=CCC=CCC	310	TRUE	TRUE	TRUE	Normalized unit: Intensity; Annotation method: Msp20230908_NCDK-TUAT-LC25_converted_dev_2	FALSE	FALSE	1539	0	1	0.99	0.27	0.34	0.47	3	2	1.42	24.9	20231223_Eye2_EAD14eV_POS_1	664.60116:281 664.87885:6 665.30622:11 665.60375:138 666.39119:11 666.60744:37	128.06203:16 129.07150:10 132.01821:14 133.09554:8 141.06834:24 141.92659:14 143.08327:33 145.09815:10 145.96741:33 147.11681:11 147.96396:26 149.13017:10 152.06276:9 154.07455:10 155.05870:14 157.09837:9 160.12084:10 161.13272:46 163.14984:10 164.15655:12 173.13263:10 175.14831:11 177.16192:13 192.97446:10 200.00455:10 201.16211:11 209.01270:10 212.99483:7 215.17770:10 217.19346:15 225.04492:10 …	0	304	260	224	219	0	251.781	0	39.5157
1547	13.745	666.602	DG 18:1_20:1	[M+NH4]+	null	0.8	TRUE	13.726	666.603	C41H76O5	DG	AKCNIDZVBDSVNW-UHFFFAOYSA-N	O=C(OCC(OC(=O)CCCCCCCCCC=CCCCCCCCC)CO)CCCCCCCC=CCCCCCCCC	410	FALSE	TRUE	TRUE	Normalized unit: Intensity; Annotation method: EieioDatabase_1	FALSE	FALSE	1547	0	0	0.99	0.31	0.69	0.54	14	1.67	1.85	148.6	20231223_Eye2_EAD14eV_POS_1	666.60134:3180 666.67395:27 666.77636:9 666.95857:13 667.34802:14 667.51462:36 667.53808:24 667.60460:1463 667.64061:127 667.94310:13 668.38500:9 668.51038:10 668.53108:22 668.55783:28 668.61154:503 668.64669:111 668.67371:72	129.05984:8 132.01678:10 137.09403:19 141.92738:12 145.10148:52 145.96907:66 147.12041:47 147.96526:16 149.13109:20 151.11212:6 152.06284:26 155.07076:10 156.17573:55 159.10435:10 161.13249:10 163.14615:20 165.06679:10 167.14630:16 171.10226:38 172.06931:10 180.99740:22 183.09680:10 185.11716:52 187.13335:104 191.17838:14 193.19636:50 193.97633:10 199.13537:7 207.02982:9 207.17379:8 210.18975:10 …	13	2267	2465	4695	1858	12.5625	2821.45	0	1274.57
1549	17.897	666.618	CE 18:2	[M+NH4]+	null	0.8	TRUE	17.722	666.618	C45H76O2	CE	NAACPBBQTFFYQB-UHFFFAOYSA-N	O=C(OC1CC2=CCC3C(CCC4(C)C(CCC34)C(C)CCCC(C)C)C2(C)CC1)CCCCCCCC=CCC=CCCCCC	310	TRUE	TRUE	TRUE	Normalized unit: Intensity; Annotation method: Msp20230908_NCDK-TUAT-LC25_converted_dev_2	FALSE	FALSE	1549	0	1	0.99	0.23	0.32	0.5	3	2	1.42	359.1	20231223_Eye3_EAD14eV_POS_1	666.61655:5370 666.69939:20 667.47345:18 667.61882:2351 668.57740:32 668.62202:664	111.11472:29 117.06967:5 121.09506:15 127.05289:7 128.06161:35 129.06941:30 130.07596:10 131.08221:63 133.10056:20 134.10800:10 135.11589:25 139.05269:15 141.06837:66 141.92351:38 142.07687:16 143.08189:96 144.09019:11 145.10048:264 145.97117:185 146.10641:10 147.11689:437 147.96803:25 148.12361:21 149.13102:72 150.04685:93 151.05223:41 152.06059:70 153.07089:37 155.08363:27 156.09629:10 157.1008…	14	9419	8491	5300	3825	13.6875	6758.72	0	2633.91
1551	13.501	666.638	Cer 42:1;O3|Cer 18:1;O2/24:0;O	[M+H]+	null	0.6	TRUE	13.83	666.64	C42H83NO4	Cer_HS	WAYLDHLWVYQNSQ-UHFFFAOYSA-N	O=C(NC(CO)C(O)C=CCCCCCCCCCCCCC)C(O)CCCCCCCCCCCCCCCCCCCCCC	310	TRUE	TRUE	TRUE	Normalized unit: Intensity; Annotation method: Msp20230908_NCDK-TUAT-LC25_converted_dev_2	FALSE	FALSE	1551	0	0.99	1	0.14	0.15	0.91	4	2	1.52	51.63	20231223_Eye2_EAD14eV_POS_1	666.63837:1370 667.52790:113 667.60014:125 667.63960:472 668.55713:57 668.59735:31 668.64589:276	130.89951:10 141.92357:10 145.96477:27 147.96558:34 149.02274:30 154.12180:10 168.13675:10 170.11768:9 170.14443:10 176.98365:6 181.00541:5 181.15770:10 189.16445:48 192.97714:7 200.00506:13 230.97860:9 236.23620:9 248.98554:10 250.25480:10 251.25630:3 252.26057:37 262.24647:10 263.25395:25 264.26752:26 265.25837:10 268.26159:21 278.24296:11 281.05073:13 282.27748:25 292.26216:9 293.27452:17 300.…	19	817	1105	853	224	19.375	749.625	0	373.322
1561	14.138	668.618	DG 18:0_20:1	[M+NH4]+	null	0.8	TRUE	14.096	668.619	C41H78O5	DG	KMWDOOIYMHAOTF-UHFFFAOYSA-N	O=C(OCC(OC(=O)CCCCCCCCCC=CCCCCCCCC)CO)CCCCCCCCCCCCCCCCC	410	FALSE	TRUE	TRUE	Normalized unit: Intensity; Annotation method: EieioDatabase_1	FALSE	FALSE	1561	0	0	1	0.27	0.64	0.55	14	1.83	1.92	146.42	20231223_Eye1_EAD14eV_POS_1	668.61772:3186 668.68529:17 669.40718:15 669.43968:22 669.54277:36 669.62126:1674 669.67532:15 670.14839:22 670.62269:317 670.66498:16	129.05638:71 135.11464:41 137.09526:13 141.92518:18 142.15922:10 143.06946:10 145.96646:22 147.07076:10 147.11269:83 147.96973:42 149.09868:10 149.13098:10 151.14627:15 152.06123:34 152.12008:10 153.08903:7 157.08348:10 158.05637:3 159.11780:7 161.13060:12 165.12569:9 165.16532:10 166.13623:10 168.13868:10 169.08954:36 169.12083:10 171.09862:18 172.10927:9 173.11800:9 183.13750:17 185.11412:95 18…	12	2791	3520	2432	365	12.3125	2277.02	0	1352.67
1562	18.898	668.633	CE 18:1	[M+NH4]+	null	0.8	TRUE	18.613	668.634	C45H78O2	CE	RJECHNNFRHZQKU-UHFFFAOYSA-N	O=C(OC1CC2=CCC3C(CCC4(C)C(CCC34)C(C)CCCC(C)C)C2(C)CC1)CCCCCCCC=CCCCCCCCC	310	TRUE	TRUE	TRUE	Normalized unit: Intensity; Annotation method: Msp20230908_NCDK-TUAT-LC25_converted_dev_2	FALSE	FALSE	1562	0	0.99	1	0.2	0.33	0.5	3	2	1.42	88.82	20231223_Eye2_EAD14eV_POS_1	668.63298:2114 668.98762:6 669.19055:9 669.21771:15 669.56257:12 669.57602:10 669.63619:957 670.14136:13 670.63865:185	107.08492:4 109.10399:3 111.11712:6 119.08687:5 127.05432:9 128.06177:18 129.06865:7 130.07748:3 131.08569:11 132.01755:36 133.10139:23 134.10551:3 135.11530:7 137.03546:3 137.13296:3 139.05773:5 140.04628:3 140.91834:3 141.07062:85 141.92731:34 142.07790:6 143.08591:194 144.09219:10 145.10285:82 145.96721:14 146.11092:23 146.84318:3 146.96967:5 147.11817:113 147.33152:3 147.96532:15 148.12347:7 …	27	1474	1967	1346	785	27.0625	1393.06	0	485.693
1574	20.159	670.649	CE 18:0	[M+NH4]+	null	0.8	TRUE	19.963	670.65	C45H80O2	CE	XHRPOTDGOASDJS-UHFFFAOYSA-N	O=C(OC1CC2=CCC3C(CCC4(C)C(CCC34)C(C)CCCC(C)C)C2(C)CC1)CCCCCCCCCCCCCCCCC	310	TRUE	TRUE	TRUE	Normalized unit: Intensity; Annotation method: Msp20230908_NCDK-TUAT-LC25_converted_dev_2	FALSE	FALSE	1574	0	1	1	0.29	0.39	0.58	3	2	1.47	14.55	20231223_Eye1_EAD14eV_POS_1	670.64764:356 671.20008:9 671.21738:6 671.32517:9 671.65282:181 672.13346:14 672.22288:6 672.52557:12 672.65474:57	131.08605:10 132.01611:90 133.09908:17 141.92535:18 142.07641:9 143.08697:26 145.10560:52 145.96747:19 147.11621:61 147.96410:11 155.08525:8 157.09991:13 158.09270:10 159.11579:19 160.12243:14 161.13350:9 165.06291:10 178.07463:7 201.16315:7 213.16065:24 214.95236:6 225.04185:10 226.03746:62 227.02147:73 229.00629:22 247.24496:10 255.20838:10 260.25392:12 282.04889:4 353.32096:14 368.34062:68 369…	2	335	408	244	129	2.25	279.109	0	120.165
1592	10.669	674.511	PE P-16:0_16:1	[M+H]+	null	0.8	TRUE	10.972	674.512	C37H72NO7P	EtherPE	LXPNPYVUDOMVDN-UHFFFAOYSA-N	O=C(OC(COCCCCCCCCC=CCCCCCC)COP(=O)(O)OCCN)CCCCCCCC=CCCCCCC	410	FALSE	TRUE	TRUE	Normalized unit: Intensity; Annotation method: EieioDatabase_1	FALSE	FALSE	1592	0	0	1	0.22	0.53	0.42	10	1.71	1.75	103.74	20231223_Eye2_EAD14eV_POS_1	674.51095:2134 675.51520:757 676.51923:204	129.05363:10 130.98960:10 132.01758:11 138.12383:19 139.05324:20 139.13172:10 141.92599:11 142.02494:15 145.96821:31 147.11771:12 147.96621:25 149.04211:6 149.12855:5 149.95944:81 152.14490:14 153.12903:16 153.92615:5 155.00991:59 157.02453:8 166.02338:48 167.10418:56 168.04086:5 169.12107:20 171.09920:10 180.03917:71 181.05042:26 182.05517:218 184.03557:45 186.12261:11 189.16408:47 192.97563:10 …	2	1039	1803	1014	1336	1.5	1297.98	0	367.219
1595	13.787	674.644	Cer 44:2;O3|Cer 18:2;O2/26:0;O	[M+H-H2O]+	null	0.6	TRUE	13.502	674.645	C44H85NO4	Cer_HS	ALFGKGZXMIJVQE-UHFFFAOYSA-N	O=C(NC(CO)C(O)C=CCCC=CCCCCCCCCC)C(O)CCCCCCCCCCCCCCCCCCCCCCCC	310	TRUE	TRUE	TRUE	Normalized unit: Intensity; Annotation method: Msp20230908_NCDK-TUAT-LC25_converted_dev_2	FALSE	FALSE	1595	0	0.99	1	0.43	0.63	0.78	4	2	1.6	34.48	20231223_Eye2_EAD14eV_POS_1	674.64118:372 675.50076:15 675.52513:11 675.56417:13 675.60880:77 675.64567:172 676.52689:20 676.61585:36 676.64916:158	127.05169:9 141.92566:25 145.09988:12 145.96601:36 147.96494:17 152.06418:24 155.07964:7 169.07211:42 173.13036:24 175.14660:5 192.17928:10 200.00425:10 225.04164:10 226.21304:10 248.23780:10 252.26377:10 262.25073:56 264.26938:35 280.27129:86 282.28039:10 285.25100:10 292.29513:11 373.33702:11 387.29211:23 457.41871:5 598.56901:11 638.61006:13 653.60658:11 654.61636:11 655.55668:11 655.62118:22 …	0	220	305	214	135	0	218.547	0	69.4072
1599	9.029	675.543	SM 18:1(1OH,3OH)/14:0	[M+H]+	null	0.8	TRUE	9.224	675.544	C37H75N2O6P	SM	KYICBZWZQPCUMO-UHFFFAOYSA-N	O=C(NC(COP(=O)([O-])OCC[N+](C)(C)C)C(O)C=CCCCCCCCCCCCCC)CCCCCCCCCCCCC	400	FALSE	TRUE	TRUE	Normalized unit: Intensity; Annotation method: EieioDatabase_1	FALSE	FALSE	1599	0	0	1	0.37	0.68	0.53	11	2	2.02	61.16	20231223_Eye3_EAD14eV_POS_1	675.54289:877 675.67805:11 676.49959:22 676.54825:341 676.67810:17 677.45606:10 677.48360:18 677.52142:18 677.54929:119	132.02063:25 141.92825:116 145.96926:91 147.96423:23 149.96058:10 150.06758:14 152.04477:111 166.06233:10 168.04185:46 170.05957:65 179.17242:10 182.05991:10 183.47709:204 184.07445:1744 192.98735:10 197.07907:21 199.99782:10 225.09671:313 232.11023:10 239.23714:11 253.10600:27 253.23778:11 263.25888:10 264.26934:20 328.75718:11 337.27020:40 337.76563:11 338.34024:11 408.29794:11 435.29751:45 447…	4	922	1542	770	1059	3.75	1073.27	0	334.097
1604	18.84	675.677	CE 18:1(d7)	[M+NH4]+	null	1	TRUE	18.63	675.678	C45H71[2H]7O2	CE	RJECHNNFRHZQKU-LCUGTLGDNA-N	[C@]12(CC=C3C[C@@H](OC(=O)CCCCCCC/C=C\CCCCCC([2H])([2H])C([2H])([2H])C([2H])([2H])[2H])CC[C@]3(C)[C@@]1([H])CC[C@]1(C)[C@@]([H])([C@@](C)([H])CCCC(C)C)CC[C@@]21[H])[H]	520	TRUE	TRUE	FALSE	Normalized unit: Intensity; Annotation method: 20230902_MsdialTxtDB_Pos_EquiSPLASH_TUAT_1	FALSE	TRUE	1604	0	0.92	1	null	null	null	null	null	0.96	668.93	20231223_Eye2_EAD14eV_POS_1	675.67656:3462 675.76735:8 676.55326:6 676.60168:6 676.68002:1503 676.75062:12 676.88031:11 677.68291:365	105.07172:6 115.05205:4 123.11693:10 128.06180:44 129.06870:44 130.07574:13 131.08526:54 132.01773:25 133.09476:51 135.11516:22 137.13366:18 139.05301:40 141.06955:98 142.07797:41 143.08515:85 144.09114:10 145.10157:220 145.96828:114 146.10441:10 147.11771:241 147.96393:35 148.12170:26 149.13018:188 150.04468:26 151.05176:10 151.14569:10 152.06051:55 153.06944:42 154.08062:10 155.08504:42 156.093…	3373	3239	3425	2849	3026	3372.69	3134.91	0	250.891
1607	11.528	676.528	PE P-16:0_16:0	[M+H]+	null	0.8	TRUE	11.805	676.528	C37H74NO7P	EtherPE	ZOBVVYDBLUMXCG-UHFFFAOYSA-N	O=C(OC(COCCCCCCCCC=CCCCCCC)COP(=O)(O)OCCN)CCCCCCCCCCCCCCC	410	FALSE	TRUE	TRUE	Normalized unit: Intensity; Annotation method: EieioDatabase_1	FALSE	FALSE	1607	0	0	1	0.25	0.5	0.47	7	1.1	1.47	57.5	20231223_Eye1_EAD14eV_POS_1	676.52752:439 677.53245:159 677.58333:13 677.66957:11 677.69279:34 678.50937:11 678.53457:69 678.58919:6	129.06893:10 141.92568:10 145.83651:10 145.96506:27 147.96225:17 155.00910:7 162.13383:35 169.07240:10 181.05643:10 182.05548:89 184.03424:26 225.04236:7 241.06915:10 279.26112:10 281.05475:46 282.28661:10 296.26942:10 313.26898:17 364.25952:29 406.27178:11 436.27846:4 437.28941:15 438.29988:8 479.29498:10 533.49702:11 535.50813:34 616.16921:11 674.50099:14 675.52232:11 676.49121:212 676.52922:323	0	340	573	322	426	0	415.125	0	114.218
1609	14.133	676.659	Cer 44:1;O3|Cer 18:1;O2/26:0;O	[M+H-H2O]+	null	0.8	TRUE	14.179	676.66	C44H87NO4	Cer_HS	GPDLYLZQDLYUMP-UHFFFAOYSA-N	O=C(NC(CO)C(O)C=CCCCCCCCCCCCCC)C(O)CCCCCCCCCCCCCCCCCCCCCCCC	310	TRUE	TRUE	TRUE	Normalized unit: Intensity; Annotation method: Msp20230908_NCDK-TUAT-LC25_converted_dev_2	FALSE	FALSE	1609	0	1	0.99	0.23	0.29	0.9	4	2	1.55	52.88	20231223_Eye1_EAD14eV_POS_1	676.65807:717 677.43009:19 677.48697:318 677.60102:48 677.62108:78 677.66102:350 678.48924:88 678.61415:32 678.63953:36 678.66385:95	128.06141:10 132.01774:97 140.91883:7 141.06784:17 141.92549:57 145.09774:3 145.96661:31 147.11325:23 147.96496:29 152.06271:24 153.06562:14 154.11969:9 155.07905:10 157.10477:10 161.09402:42 161.12974:10 163.05308:10 164.14157:8 165.06664:4 165.14941:15 171.07834:10 172.10953:8 175.04011:10 175.11025:24 185.13625:10 189.16364:69 191.14161:42 192.16984:7 194.99252:10 200.00318:6 206.16723:153 215…	7	630	549	333	350	6.75	465.781	0	146.985
1613	9.086	678.507	PC 14:0/14:0	[M+H]+	null	0.8	TRUE	9.037	678.507	C36H72NO8P	PC	CITHEXJVPOWHKC-UHFFFAOYSA-N	O=C(OCC(OC(=O)CCCCCCCCCCCCC)COP(=O)([O-])OCC[N+](C)(C)C)CCCCCCCCCCCCC	400	FALSE	TRUE	TRUE	Normalized unit: Intensity; Annotation method: EieioDatabase_1	FALSE	FALSE	1613	0	0	1	0.43	0.52	0.89	34	4.28	3.32	1092.53	20231223_Eye1_EAD14eV_POS_1	678.50732:6372 678.70623:10 679.42620:15 679.45450:29 679.51124:2487 679.76549:9 680.51312:453 680.55773:14	132.01575:30 135.11685:6 135.99172:9 140.06210:35 141.92808:44 145.96737:39 147.96622:92 150.06708:124 151.11291:10 152.04743:63 153.12444:8 155.00775:166 158.05713:13 163.01393:13 164.04645:10 165.02886:23 166.06174:223 166.89057:321 167.06915:41 168.04123:183 169.02543:10 170.05677:192 171.06304:27 171.13770:7 173.02066:12 176.98415:13 182.05718:34 183.06308:79 183.08790:10 183.16877:10 183.472…	0	5203	9095	4382	6686	0	6341.53	0	2068.45
1616	17.897	678.617	CE 19:3	[M+NH4]+	null	0.8	TRUE	17.651	678.618	C46H76O2	CE	GMTOQYKIJZGYCG-UHFFFAOYSA-N	O=C(OC1CC2=CCC3C(CCC4(C)C(CCC34)C(C)CCCC(C)C)C2(C)CC1)CCCCCCCCC=CCC=CCC=CCC	310	TRUE	TRUE	TRUE	Normalized unit: Intensity; Annotation method: Msp20230908_NCDK-TUAT-LC25_converted_dev_2	FALSE	FALSE	1616	0	0.99	0.99	0.26	0.32	0.47	3	2	1.42	54.83	20231223_Eye1_EAD14eV_POS_1	678.61656:966 678.65851:11 679.48708:6 679.62114:526 680.15388:8 680.41986:11 680.47874:32 680.54943:20 680.57014:10 680.59232:26 680.63032:320	128.06072:11 129.06676:10 132.01640:19 133.09728:13 140.05518:10 141.06570:10 143.08400:15 145.09925:15 145.96803:36 147.11525:20 147.96600:15 149.13168:13 152.14323:13 156.08949:4 157.10359:10 160.12511:15 161.13171:18 163.14697:13 165.06951:10 173.13242:21 175.14822:33 182.00934:46 199.14599:10 200.00548:10 201.16103:10 207.03157:10 207.97414:17 209.00939:10 216.08320:3 229.18728:10 233.23027:1…	6	925	836	428	296	5.5	620.984	0	306.292
1617	13.397	678.649	Cer 43:2;O3|Cer 18:2;O2/25:0;O	[M+H]+	null	0.8	TRUE	13.576	678.64	C43H83NO4	Cer_HS	OSIOUSNLYOATQC-UHFFFAOYSA-N	O=C(NC(CO)C(O)C=CCCC=CCCCCCCCCC)C(O)CCCCCCCCCCCCCCCCCCCCCCC	310	TRUE	TRUE	TRUE	Normalized unit: Intensity; Annotation method: Msp20230908_NCDK-TUAT-LC25_converted_dev_2	FALSE	FALSE	1617	0	1	0.76	0	0.06	0.3	4	2	1.2	75.31	20231223_Eye3_EAD14eV_POS_1	678.65003:733 679.45509:19 679.59770:2023 679.65004:410 679.86856:16 680.47836:101 680.51122:16 680.60037:804 680.65335:81	115.05305:11 132.01756:15 141.92645:44 145.97005:40 146.98184:10 147.11727:10 147.96412:40 151.05155:3 151.10840:7 165.07032:6 171.06361:71 171.11731:17 175.14829:15 176.10869:10 199.09383:21 212.98279:10 218.19580:10 219.20854:4 222.22376:10 225.04266:14 227.01683:10 250.25061:30 262.22650:14 262.24960:63 263.23665:7 263.25665:6 265.00330:412 268.00199:19 281.05710:10 295.26588:10 324.28954:7 33…	49	754	1053	588	324	48.75	679.531	0	305.375
1618	14.661	678.675	Cer 18:1(1OH,3OH)/26:0	[M+H]+	null	0.8	TRUE	14.643	678.676	C44H87NO3	Cer_NS	CJROVRTUSFQVMR-UHFFFAOYSA-N	O=C(NC(CO)C(O)C=CCCCCCCCCCCCCC)CCCCCCCCCCCCCCCCCCCCCCCCC	400	FALSE	TRUE	TRUE	Normalized unit: Intensity; Annotation method: EieioDatabase_1	FALSE	FALSE	1618	0	0	1	0.31	0.61	0.6	16	2	2.03	64.47	20231223_Eye2_EAD14eV_POS_1	678.67469:919 678.72045:10 679.56222:15 679.63460:73 679.67748:563 679.73810:10 680.47959:57 680.56539:10 680.65239:122 680.67941:121	116.68078:424 132.01758:13 136.11469:10 141.06657:15 141.92812:57 144.97431:10 145.96792:48 147.96612:27 149.13096:12 154.12096:13 156.13758:16 162.99894:18 166.15652:7 168.17289:6 178.15594:20 182.01204:9 182.15118:15 190.95892:10 196.16376:7 198.18562:7 200.00526:10 200.02633:36 203.01477:10 206.15548:10 207.02854:10 209.01131:10 210.98896:22 220.20241:15 225.04272:10 226.21429:4 234.22301:47 2…	33	790	790	395	762	32.75	684.219	0	193.542
1625	18.874	680.632	CE 19:2	[M+NH4]+	null	1	TRUE	18.63	680.634	C46H78O2	CE	AGHVIUYJPVQJQV-UHFFFAOYSA-N	O=C(OC1CC2=CCC3C(CCC4(C)C(CCC34)C(C)CCCC(C)C)C2(C)CC1)CCCCCCCC=CCC=CCCCCCC	310	TRUE	TRUE	TRUE	Normalized unit: Intensity; Annotation method: Msp20230908_NCDK-TUAT-LC25_converted_dev_2	FALSE	FALSE	1625	0	0.99	0.99	0.17	0.26	0.44	3	2	1.38	40.39	20231223_Eye2_EAD14eV_POS_1	680.63232:463 681.48504:17 681.58378:13 681.63620:240 682.64303:96	125.00039:10 132.01560:19 141.06855:15 141.92598:16 145.10320:33 145.96699:42 146.97022:5 147.96474:28 149.13142:10 152.05528:10 153.07055:10 154.07339:10 155.08194:10 155.49456:280 159.09363:17 161.13165:13 165.06655:28 168.17221:10 178.95942:6 183.11745:10 189.16289:10 207.97585:10 213.06896:10 218.07753:10 247.24239:8 281.04751:44 294.27684:10 312.28924:30 353.31795:13 368.34679:65 369.34835:1…	348	452	492	388	326	348.5	414.672	0	72.9509
1629	11.65	682.541	DG 18:2_22:6	[M+NH4]+	null	0.2	TRUE	11.649	682.54	C43H68O5	DG	GPMAAGRGFWBOSO-UHFFFAOYSA-N	O=C(OCC(OC(=O)CCC=CCC=CCC=CCC=CCC=CCC=CCC)CO)CCCCCCCC=CCC=CCCCCC	410	FALSE	TRUE	TRUE	Normalized unit: Intensity; Annotation method: EieioDatabase_1	FALSE	FALSE	1629	0	0	1	0.13	0.72	0.3	3	0.67	1.2	11.9	20231223_Eye3_EAD14eV_POS_1	682.54122:487 683.54148:258 684.16696:22 684.20378:311 684.54482:73	128.06344:19 141.07239:8 141.92733:12 145.10055:9 147.96513:17 150.04358:10 152.06645:35 153.06878:10 159.11712:6 161.03561:10 161.13286:7 163.05576:54 171.11459:207 173.13028:21 175.14436:15 200.00744:37 268.97363:10 337.27384:165 385.28000:23 665.51101:22 681.54069:24 682.54237:340	0	193	100	380	204	0	219.234	0	117.194
1633	14.375	682.633	DG 21:0_18:1	[M+NH4]+	null	0.2	TRUE	14.159	682.634	C42H80O5	DG	JPGQPFUFWSGWPL-UHFFFAOYSA-N	O=C(OCC(OC(=O)CCCCCCCC=CCCCCCCCC)CO)CCCCCCCCCCCCCCCCCCCC	410	FALSE	TRUE	TRUE	Normalized unit: Intensity; Annotation method: EieioDatabase_1	FALSE	FALSE	1633	0	0	1	0.17	0.48	0.44	4	0.83	1.3	5.44	20231223_Eye2_EAD14eV_POS_1	682.63316:311 682.66375:28 682.67736:12 683.56434:10 683.60402:25 683.63596:106 683.67871:6 684.12322:6 684.16264:25 684.20300:518 684.39889:10 684.53190:11 684.56128:9 684.61268:64 684.64372:54	132.01637:41 141.06865:15 141.92609:12 145.96634:21 147.96442:9 159.07863:4 163.05336:10 185.11925:3 211.16496:54 225.04210:10 309.31484:7 339.28927:39 366.33797:11 367.33205:32 368.34177:9 383.35209:33 411.38583:8 647.59678:10 663.63386:11 664.59174:16 681.62157:109 682.60446:131 682.64010:286	4	148	225	164	22	4.1875	139.719	0	85.21
1646	12.524	684.557	DG 18:1_22:6	[M+NH4]+	null	0.8	TRUE	12.461	684.556	C43H70O5	DG	ZILMKERHGSKQBG-UHFFFAOYSA-N	O=C(OCC(OC(=O)CCC=CCC=CCC=CCC=CCC=CCC=CCC)CO)CCCCCCCC=CCCCCCCCC	410	FALSE	TRUE	TRUE	Normalized unit: Intensity; Annotation method: EieioDatabase_1	FALSE	FALSE	1646	0	0	1	0.08	0.38	0.33	6	1.33	1.44	55.92	20231223_Eye3_EAD14eV_POS_1	684.55739:762 684.61430:6 685.20478:331 685.43889:10 685.55944:380 685.60765:12 686.20279:220 686.43632:12 686.53119:15 686.56376:82	127.05027:10 128.06290:15 129.06913:10 131.08663:7 132.01909:49 141.06898:36 141.92880:45 143.08192:11 145.10122:14 145.96684:143 147.06339:44 147.96257:30 149.04728:26 151.05585:36 152.06335:66 153.06818:21 154.07751:4 155.08171:10 157.09981:16 163.05352:9 163.14841:10 165.06808:27 171.11703:10 173.13253:10 175.14796:10 180.94182:16 185.12189:10 187.14356:19 189.12565:11 192.97605:10 197.13281:6…	4	349	298	727	541	4.1875	478.828	0	195.864
1657	13.311	686.571	DG 18:0_22:6	[M+NH4]+	null	0.8	TRUE	13.269	686.572	C43H72O5	DG	LBDXVTOFXXDOGH-UHFFFAOYSA-N	O=C(OCC(OC(=O)CCC=CCC=CCC=CCC=CCC=CCC=CCC)CO)CCCCCCCCCCCCCCCCC	410	FALSE	TRUE	TRUE	Normalized unit: Intensity; Annotation method: EieioDatabase_1	FALSE	FALSE	1657	0	0	1	0.12	0.48	0.37	7	1.67	1.67	143.54	20231223_Eye1_EAD14eV_POS_1	686.57110:1442 686.84886:16 687.20076:184 687.46222:17 687.52775:26 687.57427:676 687.64873:10 688.20110:69 688.34615:17 688.54225:34 688.58184:293 688.63304:37	102.04543:16 128.06090:18 129.07008:10 131.08569:28 132.01426:57 141.07021:36 141.92685:20 142.07550:21 143.07755:12 145.10021:61 145.96758:54 147.96395:23 149.02410:54 149.09033:10 150.04488:26 151.05091:55 152.04882:10 152.06256:52 153.06904:49 153.92707:10 154.07640:20 155.08683:37 156.08356:10 157.10068:8 158.10740:11 159.11555:15 161.12828:22 162.04531:19 163.05404:62 164.05866:13 165.07062:…	6	1234	1301	1507	1632	6.125	1418.48	0	183.866
1664	9.524	688.492	PE 16:1_16:1	[M+H]+	null	0.8	TRUE	9.688	688.491	C37H70NO8P	PE	PGPMCWZMPPZJML-UHFFFAOYSA-N	O=C(OCC(OC(=O)CCCCCCCC=CCCCCCC)COP(=O)(O)OCCN)CCCCCCCC=CCCCCCC	410	FALSE	TRUE	TRUE	Normalized unit: Intensity; Annotation method: EieioDatabase_1	FALSE	FALSE	1664	0	0	1	0.19	0.63	0.38	8	1.4	1.59	18.23	20231223_Eye2_EAD14eV_POS_1	688.49002:312 688.52733:31 688.62576:6 689.20571:18 689.41792:9 689.49413:174 689.55731:61 690.50265:50 690.54274:113	128.05841:10 132.01585:26 141.92680:34 145.97081:46 146.96906:9 147.96493:62 148.96750:10 150.04432:17 152.04314:10 153.06719:10 163.04099:10 166.02604:10 182.06115:34 184.03555:44 184.06994:22 198.05168:18 207.02792:67 225.04090:19 237.22222:10 281.04435:10 311.25959:41 325.24000:11 344.24495:21 452.27862:18 463.37443:10 545.45443:12 546.46176:10 547.47525:88 686.48009:43 687.48735:27 687.51790:…	22	208	303	241	253	22.0625	251.375	0	39.1338
1667	13.382	688.587	DG 18:0_22:5	[M+NH4]+	null	0.8	TRUE	13.608	688.587	C43H74O5	DG	JDCKQBKHWBEMSZ-UHFFFAOYSA-N	O=C(OCC(OC(=O)CCCCCC=CCC=CCC=CCC=CCC=CCC)CO)CCCCCCCCCCCCCCCCC	410	FALSE	TRUE	TRUE	Normalized unit: Intensity; Annotation method: EieioDatabase_1	FALSE	FALSE	1667	0	0	1	0.19	0.61	0.35	5	1	1.37	41.5	20231223_Eye1_EAD14eV_POS_1	688.58738:487 688.62955:13 688.63639:14 688.64827:15 689.17242:22 689.19799:40 689.51862:22 689.53230:20 689.58631:234 689.61896:18 689.64411:47 690.19459:24 690.50718:9 690.53461:23 690.59827:113 690.64923:96	128.06031:18 132.01780:27 134.10737:7 141.06871:13 141.92787:59 142.07375:6 143.08385:13 145.10424:10 145.96771:56 147.96391:35 149.09875:10 149.96235:15 150.04410:5 151.04662:10 152.06193:19 153.06882:12 154.07821:10 159.11484:10 161.13255:7 165.06948:12 168.04222:10 170.42039:10 175.14954:19 175.97077:10 177.12520:36 182.01331:36 182.10595:7 183.09976:10 185.13015:8 191.07400:10 203.14207:10 21…	10	428	495	493	371	10.0625	446.641	0	59.2746
1668	16.776	688.602	CE 20:5	[M+NH4]+	null	0.8	TRUE	16.646	688.603	C47H74O2	CE	XZFUGMCJZFRBKF-UHFFFAOYSA-N	O=C(OC1CC2=CCC3C(CCC4(C)C(CCC34)C(C)CCCC(C)C)C2(C)CC1)CCCC=CCC=CCC=CCC=CCC=CCC	310	TRUE	TRUE	TRUE	Normalized unit: Intensity; Annotation method: Msp20230908_NCDK-TUAT-LC25_converted_dev_2	FALSE	FALSE	1668	0	1	1	0.25	0.41	0.64	3	2	1.49	75.43	20231223_Eye2_EAD14eV_POS_1	688.60167:3035 688.64799:17 688.66703:14 689.17095:8 689.20000:27 689.52603:10 689.54950:38 689.60509:1318 689.84780:6 690.20037:9 690.50842:11 690.60937:396	109.09917:9 115.05384:9 119.08210:5 120.72284:5 121.10379:10 126.04529:9 127.05356:9 128.06164:46 129.06829:56 131.08546:40 132.01732:8 133.01870:9 133.10244:17 134.10764:7 135.11491:9 137.12811:5 139.05412:10 140.05529:5 141.06826:21 141.92829:31 142.07643:39 143.08532:26 144.09343:15 145.10280:86 145.96753:21 146.10941:41 147.11696:199 147.96617:19 148.12408:9 149.13306:118 150.04421:5 151.0549…	0	2484	2552	1287	843	0	1791.62	0	858.811
1670	9.372	689.559	SM 17:1(1OH,3OH)/16:0	[M+H]+	null	0.8	TRUE	9.296	689.559	C38H77N2O6P	SM	RXLZIONNUYYHHW-UHFFFAOYSA-N	O=C(NC(COP(=O)([O-])OCC[N+](C)(C)C)C(O)C=CCCCCCCCCCCCC)CCCCCCCCCCCCCCC	400	FALSE	TRUE	TRUE	Normalized unit: Intensity; Annotation method: EieioDatabase_1	FALSE	FALSE	1670	0	0	1	0.29	0.64	0.49	8	1.75	1.85	65.03	20231223_Eye1_EAD14eV_POS_1	689.55858:907 689.62985:13 690.18356:10 690.50673:45 690.56109:435 690.60839:9 691.51705:21 691.53563:18 691.56568:84	132.01865:16 133.02120:10 141.92781:43 145.96745:79 147.96523:19 149.96388:27 152.06136:11 154.12042:7 166.04172:10 166.06122:34 168.04318:83 170.06160:201 183.06499:5 183.47392:10 184.07965:1234 185.08577:268 197.07883:18 200.00598:32 207.03268:57 209.01215:55 210.98580:10 224.09932:10 225.04248:17 225.09940:42 250.25936:10 253.10702:22 256.26203:6 266.99516:34 293.13122:10 344.27599:11 433.2912…	3	881	1211	653	842	3.375	896.797	0	231.937
1673	10.139	690.505	PE 14:0_18:1	[M+H]+	null	0.8	TRUE	10.103	690.507	C37H72NO8P	PE	QZGYPUQNTDWNBR-UHFFFAOYSA-N	O=C(OCC(OC(=O)CCCCCCCC=CCCCCCCCC)COP(=O)(O)OCCN)CCCCCCCCCCCCC	410	FALSE	TRUE	TRUE	Normalized unit: Intensity; Annotation method: EieioDatabase_1	FALSE	FALSE	1673	0	0	0.99	0.22	0.62	0.39	23	1.2	1.5	82.4	20231223_Eye2_EAD14eV_POS_1	690.50622:1487 690.54453:136 691.51050:556 691.55155:79 692.51137:341	124.01444:16 132.01533:3 137.13077:7 141.92448:26 145.96632:68 147.96647:26 149.13081:29 150.00896:27 153.06912:9 154.07082:10 155.01150:10 158.05904:19 166.02607:39 168.03842:17 169.11991:4 171.06381:19 181.02202:10 182.05666:97 184.03725:61 184.06932:107 193.15465:6 197.03780:12 197.06553:10 198.05320:6 201.21584:10 207.03538:8 210.08852:11 210.18755:28 211.20173:48 212.10106:12 219.20584:10 22…	4	728	1289	897	1028	4.375	985.688	0	236.539
1674	9.614	690.543	PC O-14:0_16:1	[M+H]+	null	0.2	TRUE	10.662	690.543	C38H76NO7P	EtherPC	ZCNUNZUDXNSNRZ-UHFFFAOYSA-N	O=C(OC(COCCCCCCCCCCCCCC)COP(=O)([O-])OCC[N+](C)(C)C)CCCCCCCC=CCCCCCC	410	FALSE	TRUE	TRUE	Normalized unit: Intensity; Annotation method: EieioDatabase_1	FALSE	FALSE	1674	0	0	1	0.22	0.57	0.34	5	1.5	1.62	33.63	20231223_Eye2_EAD14eV_POS_1	690.54319:479 691.51421:45 691.54603:158 692.52179:733 692.56922:55	141.92888:25 145.96606:43 147.96727:10 154.07735:8 166.06364:37 168.04275:14 182.05471:13 184.07163:366 200.00368:9 210.09044:7 222.09332:142 224.10376:10 226.08275:40 238.08155:16 240.09859:4 337.19125:10 435.30935:9 468.30344:14 477.31722:7 505.46276:31 594.10817:11 688.52849:72 689.53447:53 690.53823:337	0	321	498	233	382	0	358.641	0	111.447
1675	13.677	690.602	DG 18:0_22:4	[M+NH4]+	null	0.8	TRUE	13.593	690.603	C43H76O5	DG	IOAXEIUSQSTPJN-UHFFFAOYSA-N	O=C(OCC(OC(=O)CCCCCCCCC=CCC=CCC=CCC=CCC)CO)CCCCCCCCCCCCCCCCC	410	FALSE	TRUE	TRUE	Normalized unit: Intensity; Annotation method: EieioDatabase_1	FALSE	FALSE	1675	0	0	0.99	0.24	0.74	0.42	9	1.67	1.79	62.36	20231223_Eye2_EAD14eV_POS_1	690.60154:2021 691.19750:22 691.50714:34 691.56070:38 691.60483:1074 692.51972:49 692.56562:19 692.60765:319 692.65882:418	116.05929:10 128.06094:12 129.06569:10 132.01964:10 141.06819:15 141.92622:43 142.07594:4 145.09969:25 145.96725:30 147.11287:10 147.96697:11 152.06032:10 159.11642:10 161.09537:31 161.13276:12 162.10165:37 163.11086:31 165.06975:10 171.11445:16 172.12440:6 175.14911:10 176.15428:11 185.11588:31 189.16246:10 201.16035:32 203.17762:46 207.20043:10 212.16849:10 213.14776:43 215.17844:15 216.18588:1…	7	972	1444	970	289	6.9375	918.75	0	475.747
1677	17.474	690.617	CE 20:4	[M+NH4]+	null	0.8	TRUE	17.266	690.618	C47H76O2	CE	HZUAPDDXDDVFOX-UHFFFAOYSA-N	O=C(OC1CC2=CCC3C(CCC4(C)C(CCC34)C(C)CCCC(C)C)C2(C)CC1)CCCCCCC=CCC=CCC=CCC=CCC	310	TRUE	TRUE	TRUE	Normalized unit: Intensity; Annotation method: Msp20230908_NCDK-TUAT-LC25_converted_dev_2	FALSE	FALSE	1677	0	0.99	0.99	0.21	0.32	0.54	3	2	1.43	602.08	20231223_Eye3_EAD14eV_POS_1	690.61669:4995 690.67594:153 691.57078:105 691.61906:2490 692.58422:104 692.62172:900 692.64938:104	105.06886:5 119.08675:10 121.10003:7 123.11438:9 127.05360:24 127.60570:5 128.06221:84 129.06971:85 130.07744:15 131.08646:51 132.01632:9 132.08376:5 133.10106:31 134.10886:7 135.11623:39 136.12370:5 138.04502:5 139.05461:24 141.07022:54 141.92753:29 142.07695:76 143.08715:154 144.09386:24 145.10131:345 145.96674:19 146.10859:11 146.93747:6 147.11768:479 147.96382:11 148.12428:30 149.13287:203 15…	0	12106	16496	4573	1836	0	8752.77	0	6745.85
1681	10.951	692.52	PE 16:0_16:0	[M+H]+	null	0.8	TRUE	10.885	692.522	C37H74NO8P	PE	SLKDGVPOSSLUAI-UHFFFAOYSA-N	O=C(OCC(OC(=O)CCCCCCCCCCCCCCC)COP(=O)(O)OCCN)CCCCCCCCCCCCCCC	410	FALSE	TRUE	TRUE	Normalized unit: Intensity; Annotation method: EieioDatabase_1	FALSE	FALSE	1681	0	0	1	0.29	0.62	0.43	14	1.6	1.74	68.51	20231223_Eye2_EAD14eV_POS_1	692.52151:891 693.52199:473	132.01715:12 139.05409:4 142.02495:31 145.96683:37 147.96241:22 149.96166:11 155.10441:7 158.05327:10 169.12116:10 182.05623:69 184.03669:25 196.17943:10 197.04416:21 211.16552:21 239.23492:36 248.98721:5 265.02266:10 280.25801:10 313.26891:17 352.23653:11 367.28112:8 380.26033:51 423.34000:29 437.29379:11 453.28221:9 454.29061:24 479.40710:18 492.42597:11 495.29217:14 508.29557:11 535.44603:21 5…	2	586	768	550	888	1.5	697.891	0	158.896
1682	9.441	692.521	PC 15:0/14:0	[M+H]+	null	0.6	TRUE	9.412	692.522	C37H74NO8P	PC	JERIBPHBOOFETI-UHFFFAOYSA-N	O=C(OCC(OC(=O)CCCCCCCCCCCCCC)COP(=O)([O-])OCC[N+](C)(C)C)CCCCCCCCCCCCC	400	FALSE	TRUE	TRUE	Normalized unit: Intensity; Annotation method: EieioDatabase_1	FALSE	FALSE	1682	0	0	0.99	0.41	0.67	0.67	9	2.3	2.25	49.52	20231223_Eye2_EAD14eV_POS_1	692.52102:889 693.52679:408 694.51025:49 694.53030:124 694.55170:48	105.06709:10 128.06113:7 132.01738:9 141.92501:14 145.96778:31 147.96620:31 155.01023:25 156.08516:10 163.01347:10 163.04850:10 166.06656:223 167.04487:10 167.07497:10 168.04228:38 170.05408:22 184.07257:623 192.97355:10 195.08957:9 209.08094:57 210.09068:19 222.09072:48 224.10435:98 226.08383:90 229.00023:13 238.08401:10 240.09340:30 281.05000:10 299.06033:4 341.12442:11 379.23139:9 408.26728:5 …	0	573	754	423	607	0	589.047	0	135.762
1685	10.356	692.559	PC O-16:0_14:0	[M+H]+	null	0.8	TRUE	10.853	692.559	C38H78NO7P	EtherPC	WYKBXGAXGHENAM-UHFFFAOYSA-N	O=C(OC(COCCCCCCCCCCCCCCCC)COP(=O)([O-])OCC[N+](C)(C)C)CCCCCCCCCCCCC	410	FALSE	TRUE	TRUE	Normalized unit: Intensity; Annotation method: EieioDatabase_1	FALSE	FALSE	1685	0	0	1	0.34	0.78	0.44	13	1.75	1.88	112.25	20231223_Eye2_EAD14eV_POS_1	692.55904:2129 693.52320:99 693.56226:766 694.50669:50 694.53592:72 694.56501:217	101.03792:7 132.01577:6 134.98449:10 141.92686:7 145.96801:63 147.96409:16 150.06822:18 151.01770:10 152.04862:27 155.00941:14 165.02881:9 166.06202:244 166.92175:10 167.06705:27 168.04430:164 170.05484:18 173.01789:10 181.02298:7 182.01375:5 183.06722:8 184.07652:1045 197.07694:12 200.00378:12 207.03443:10 208.07159:4 209.07871:50 210.08985:21 210.98548:10 211.20597:11 222.08412:86 223.09601:34 …	0	1058	1750	892	1058	0	1189.34	0	381.9
1686	13.864	692.618	DG 22:1_18:2	[M+NH4]+	null	0.4	TRUE	13.816	692.619	C43H78O5	DG	ZLQICTBXADUIDP-UHFFFAOYSA-N	O=C(OCC(OC(=O)CCCCCCCC=CCC=CCCCCC)CO)CCCCCCCCCCCC=CCCCCCCCC	410	FALSE	TRUE	TRUE	Normalized unit: Intensity; Annotation method: EieioDatabase_1	FALSE	FALSE	1686	0	0	1	0.26	0.7	0.46	6	1.33	1.63	52.37	20231223_Eye3_EAD14eV_POS_1	692.61771:740 692.67064:32 693.46912:14 693.52701:17 693.62050:405 693.67224:35 694.40507:6 694.55266:22 694.59924:176 694.62682:104 694.67789:113	128.06160:10 135.11146:11 136.12159:10 140.99364:19 141.92703:39 145.10106:6 145.96760:52 147.96372:40 149.13241:8 149.95907:10 156.95934:8 159.11132:19 163.14431:13 164.11925:9 165.16440:18 170.18929:7 174.04441:10 176.99004:10 185.11547:15 207.02955:16 213.15099:46 228.99775:10 233.22642:9 244.21939:10 261.22125:10 262.22453:5 262.25019:8 263.22972:10 264.23525:10 280.26282:10 299.05522:10 311.…	12	189	312	608	287	12.125	348.766	0	180.669
1688	18.141	692.633	CE 20:3	[M+NH4]+	null	0.8	TRUE	17.891	692.634	C47H78O2	CE	ARRNWLFGLUXSFU-UHFFFAOYSA-N	O=C(OC1CC2=CCC3C(CCC4(C)C(CCC34)C(C)CCCC(C)C)C2(C)CC1)CCCCCCCCCC=CCC=CCC=CCC	310	TRUE	TRUE	TRUE	Normalized unit: Intensity; Annotation method: Msp20230908_NCDK-TUAT-LC25_converted_dev_2	FALSE	FALSE	1688	0	0.99	0.91	0.38	0.45	0.62	3	2	1.48	48.07	20231223_Eye4_EAD14eV_POS_1	692.62787:433 692.67521:21 693.52611:14 693.63199:173 694.60236:21 694.63706:73	128.06034:18 132.01624:4 145.09802:62 145.96664:42 147.11080:10 147.96474:28 149.95936:8 150.00739:3 154.07461:13 161.03345:5 165.07077:11 281.04800:10 368.34276:27 369.35267:148 372.33521:11 391.27017:11 692.52443:32 692.62152:140	6	554	795	463	333	6.1875	536.266	0	194.766
1695	13.96	694.596	TG 5:0_16:0_18:2	[M+NH4]+	null	0.4	TRUE	14.1	694.598	C42H76O6	TG	GMNDHUYGOSAMTG-UHFFFAOYSA-N	O=C(OCC(OC(=O)CCCCCCCCCCCCCCC)COC(=O)CCCCCCCC=CCC=CCCCCC)CCCC	410	FALSE	TRUE	TRUE	Normalized unit: Intensity; Annotation method: EieioDatabase_1	FALSE	FALSE	1695	0	0	0.99	0.24	0.68	0.44	11	0.87	1.37	163.68	20231223_Eye4_EAD14eV_POS_1	694.59601:1342 694.68072:143 695.48225:9 695.50292:9 695.52905:10 695.60004:643 695.65077:39 695.68200:65 696.54828:19 696.60669:311 696.68466:37	128.05772:36 132.01741:19 141.92548:73 143.08390:17 145.09757:14 145.96068:57 147.11497:22 147.96460:66 149.09268:21 149.13128:12 152.05895:24 157.08750:12 158.05455:8 159.09832:124 161.10240:10 163.14604:12 164.14706:10 165.16408:10 169.12126:21 171.06285:10 175.14472:25 178.16740:10 183.11431:10 184.06742:5 185.07985:93 185.11497:10 197.15354:6 201.10737:7 203.17695:10 205.18886:28 210.98792:7 …	2	46	48	666	1190	2	487.266	0	551.92
1697	14.164	694.634	DG 18:1_22:1	[M+NH4]+	null	0.6	TRUE	14.138	694.634	C43H80O5	DG	GIMFDENDLRGOPW-UHFFFAOYSA-N	O=C(OCC(OC(=O)CCCCCCCCCCCC=CCCCCCCCC)CO)CCCCCCCC=CCCCCCCCC	410	FALSE	TRUE	TRUE	Normalized unit: Intensity; Annotation method: EieioDatabase_1	FALSE	FALSE	1697	0	0	1	0.21	0.47	0.52	11	1.83	1.84	73.6	20231223_Eye3_EAD14eV_POS_1	694.63356:1186 695.50254:18 695.53776:12 695.57759:31 695.59930:76 695.63796:528 695.68929:51 696.54296:9 696.58300:21 696.63447:137 696.70293:33	134.01511:10 135.11730:4 141.92696:16 145.96595:69 146.96974:51 147.96339:16 152.05497:10 159.10918:10 163.15046:10 165.16320:7 168.12994:10 169.08058:10 180.18444:10 183.09788:10 185.11706:44 199.12966:57 213.14976:7 222.19797:4 225.04021:12 227.17179:10 231.17768:10 239.16088:4 242.18568:5 247.24009:16 255.18393:10 262.22854:15 263.23332:30 264.24743:145 264.26486:43 265.24781:44 266.99674:363 …	2	632	813	917	236	1.5	649.547	0	299.454
1699	19.098	694.649	CE 20:2	[M+NH4]+	null	0.6	TRUE	18.853	694.65	C47H80O2	CE	REFJKOQDWJELKE-UHFFFAOYSA-N	O=C(OC1CC2=CCC3C(CCC4(C)C(CCC34)C(C)CCCC(C)C)C2(C)CC1)CCCCCCCCCC=CCC=CCCCCC	310	TRUE	TRUE	TRUE	Normalized unit: Intensity; Annotation method: Msp20230908_NCDK-TUAT-LC25_converted_dev_2	FALSE	FALSE	1699	0	0.99	0.96	0.12	0.21	0.54	3	2	1.39	6.49	20231223_Eye3_EAD14eV_POS_1	694.64574:166 695.50547:11 695.58610:9 695.65191:107 696.20639:7 696.60724:12 696.64892:39	132.01479:10 139.05063:5 141.06805:5 141.92653:9 142.92075:5 143.08253:8 145.09986:12 145.96826:51 146.96630:5 147.11362:5 147.96466:16 148.96122:5 149.13346:5 149.96013:5 150.00572:5 150.04148:5 152.90538:5 154.07385:7 155.08401:5 160.99927:5 161.13056:11 163.14527:8 167.08476:5 173.12970:5 176.15409:5 191.07930:5 200.00275:5 207.02903:9 207.97188:7 209.02927:5 213.06273:5 214.97779:9 225.04152:…	0	174	254	147	95	0	167.578	0	66.422
1709	14.307	696.612	TG 5:0_16:0_18:1	[M+NH4]+	null	0.4	TRUE	14.429	696.614	C42H78O6	TG	MYPBDMMYXZJWNJ-UHFFFAOYSA-N	O=C(OCC(OC(=O)CCCCCCCCCCCCCCC)COC(=O)CCCCCCCC=CCCCCCCCC)CCCC	410	FALSE	TRUE	TRUE	Normalized unit: Intensity; Annotation method: EieioDatabase_1	FALSE	FALSE	1709	0	0	0.99	0.2	0.57	0.41	8	0.4	1.09	102.79	20231223_Eye4_EAD14eV_POS_1	696.61188:873 696.68299:100 697.35696:10 697.47044:9 697.48864:6 697.56502:12 697.61507:457 697.68599:50 697.71220:15 698.25551:50 698.58062:7 698.61977:144 698.69330:21	109.09969:10 132.01841:10 137.09460:21 141.93000:30 145.09817:5 145.96780:30 147.96619:30 149.12978:10 149.95946:10 157.08575:14 158.05446:10 159.10498:63 161.13120:4 179.14163:10 183.06656:10 183.13513:8 185.07996:12 194.99359:9 200.01309:11 206.97335:14 211.09519:10 213.11030:35 225.04265:15 239.22917:10 263.23606:8 264.24346:14 269.17058:6 282.27718:17 283.19282:10 311.21241:7 313.27487:24 314…	4	68	55	388	670	4.25	295.391	0	293.573
1711	14.657	696.65	DG 22:0_18:1	[M+NH4]+	null	0.6	TRUE	14.605	696.65	C43H82O5	DG	LHGMPHPBDXDKNZ-UHFFFAOYSA-N	O=C(OCC(OC(=O)CCCCCCCC=CCCCCCCCC)CO)CCCCCCCCCCCCCCCCCCCCC	410	FALSE	TRUE	TRUE	Normalized unit: Intensity; Annotation method: EieioDatabase_1	FALSE	FALSE	1711	0	0	1	0.27	0.71	0.49	7	1.5	1.74	72.92	20231223_Eye2_EAD14eV_POS_1	696.64979:1047 696.70829:11 697.00857:10 697.48548:13 697.65256:486 698.21150:12 698.25112:54 698.58956:10 698.62306:64 698.65607:126 698.68862:13	128.06195:8 133.10145:10 135.11536:7 140.91808:3 141.93110:49 142.15623:5 145.96641:42 147.96366:29 151.14766:14 152.06069:15 153.06891:5 156.17431:10 157.08706:16 159.09953:10 161.13101:5 163.14625:14 164.06200:15 166.10487:10 171.10288:19 185.11919:14 199.12958:10 225.04245:22 228.18153:10 241.17102:10 242.18836:5 264.24221:18 265.25125:18 281.04704:23 282.27627:11 283.22216:8 299.05961:17 311.…	9	649	865	649	142	8.5625	576.141	0	307.101
1712	20.174	696.665	CE 20:1	[M+NH4]+	null	0.8	TRUE	19.945	696.665	C47H82O2	CE	OWTYWMJVQZQWFH-UHFFFAOYSA-N	O=C(OC1CC2=CCC3C(CCC4(C)C(CCC34)C(C)CCCC(C)C)C2(C)CC1)CCCCCCCCCC=CCCCCCCCC	310	TRUE	TRUE	TRUE	Normalized unit: Intensity; Annotation method: Msp20230908_NCDK-TUAT-LC25_converted_dev_2	FALSE	FALSE	1712	0	0.99	0.98	0.17	0.29	0.62	3	2	1.44	13.47	20231223_Eye3_EAD14eV_POS_1	696.66347:174 697.66744:122 698.25271:67 698.67056:42	128.06151:5 129.06126:5 132.01720:7 135.11293:5 141.07070:12 141.92504:17 142.07741:6 143.08529:6 145.09952:9 145.96860:11 147.11432:5 147.96434:14 148.73177:5 149.13350:5 150.00576:5 150.04472:7 152.06253:14 153.06969:5 155.08283:5 157.10367:5 159.11487:10 160.12278:8 161.13270:9 162.99754:9 163.14580:5 165.86813:8 166.06061:5 173.13232:9 175.14677:9 178.95955:5 182.01307:5 185.12974:7 186.04799…	5	221	175	176	107	5.0625	169.859	0	46.8375
1723	20.635	698.68	CE 20:0	[M+NH4]+	null	0.2	TRUE	20.663	698.681	C47H84O2	CE	SUOVMGLZSOAHJY-UHFFFAOYSA-N	O=C(OC1CC2=CCC3C(CCC4(C)C(CCC34)C(C)CCCC(C)C)C2(C)CC1)CCCCCCCCCCCCCCCCCCC	310	TRUE	TRUE	TRUE	Normalized unit: Intensity; Annotation method: Msp20230908_NCDK-TUAT-LC25_converted_dev_2	FALSE	FALSE	1723	0	1	1	0.21	0.3	0.63	3	2	1.46	37.06	20231223_Eye1_EAD14eV_POS_1	698.67979:213 699.25777:49 699.62603:9 699.64733:14 699.68370:69 700.24021:22 700.25705:41 700.68651:25	131.08045:3 132.01634:47 140.91327:10 141.06450:10 141.92831:26 143.08180:5 145.09753:4 145.96601:34 147.11658:53 147.96811:81 149.96391:42 152.05997:6 157.09774:11 161.13184:31 161.96654:10 163.05637:6 163.14944:5 165.06966:4 171.11514:5 178.96531:13 181.00428:17 192.97874:18 193.19207:11 195.09652:10 203.17570:11 207.03235:16 210.99032:10 213.16174:15 217.19438:4 225.04166:24 250.99905:19 254.9…	2	155	37	42	28	2.25	65.7969	0	59.9215
1726	10.838	700.527	PE P-18:1_16:1	[M+H]+	null	0.8	TRUE	11.16	700.528	C39H74NO7P	EtherPE	POKDEGBTCVZHRR-UHFFFAOYSA-N	O=C(OC(COCCCCCCCCC=CCC=CCCCCC)COP(=O)(O)OCCN)CCCCCCCC=CCCCCCC	410	FALSE	TRUE	TRUE	Normalized unit: Intensity; Annotation method: EieioDatabase_1	FALSE	FALSE	1726	0	0	1	0.29	0.68	0.47	22	1.86	1.91	225.01	20231223_Eye2_EAD14eV_POS_1	700.52710:2556 701.50029:175 701.53023:1339 702.53541:372	124.01322:5 128.14380:5 129.05260:5 130.90242:9 132.01731:7 134.09448:6 135.11090:5 136.10803:5 137.09162:5 137.12029:5 138.13013:9 141.06370:5 141.92286:10 142.02497:14 145.10077:5 145.96698:25 146.96424:5 147.11551:21 147.96594:22 148.97060:5 149.10267:5 149.12891:8 150.00724:5 150.12739:14 151.13022:7 152.02142:5 152.05404:5 152.14312:7 152.90421:6 154.02528:10 154.15631:41 155.01139:92 157.02…	2	1923	2519	1889	2816	2.5	2286.81	0	456.225
1728	10.106	700.573	HexCer 18:1(1OH,3OH)/16:0	[M+H]+	null	0.8	TRUE	10.051	700.572	C40H77NO8	HexCer_NS	VJLLLMIZEJJZTE-UHFFFAOYSA-N	O=C(NC(COC1OC(CO)C(O)C(O)C1O)C(O)C=CCCCCCCCCCCCCC)CCCCCCCCCCCCCCC	400	FALSE	TRUE	TRUE	Normalized unit: Intensity; Annotation method: EieioDatabase_1	FALSE	FALSE	1728	0	0	1	0.56	0.63	0.94	12	2	2.26	256.12	20231223_Eye1_EAD14eV_POS_1	700.57336:2436 701.57553:1386 702.49741:136 702.57891:441	124.09380:5 130.11748:10 132.01732:63 137.08225:10 140.10551:5 140.91809:9 141.92626:16 145.96871:69 146.10067:10 147.96416:4 148.10663:4 151.05362:5 152.06711:10 153.07272:10 154.11724:10 154.13029:10 156.13535:18 164.14379:57 165.06728:14 178.14928:10 192.16981:10 196.16746:9 198.17957:10 200.00187:11 210.18409:45 211.20451:26 212.19945:8 220.20038:10 222.09770:150 233.22151:10 234.22848:25 238…	9	1893	2579	1730	2302	9.4375	2126.23	0	386.268
1733	9.191	701.558	SM 18:2(1OH,3OH)/16:0	[M+H]+	null	0.8	TRUE	9.113	701.559	C39H77N2O6P	SM	RYPRHPLEPBYJJE-UHFFFAOYSA-N	O=C(NC(COP(=O)([O-])OCC[N+](C)(C)C)C(O)C=CCCC=CCCCCCCCCC)CCCCCCCCCCCCCCC	400	FALSE	TRUE	TRUE	Normalized unit: Intensity; Annotation method: EieioDatabase_1	FALSE	FALSE	1733	0	0	1	0.42	0.74	0.57	19	2	2.07	361.54	20231223_Eye3_EAD14eV_POS_1	701.55955:2990 701.60308:27 702.21651:18 702.23525:16 702.48028:12 702.49420:22 702.50891:41 702.56198:1184 702.61071:12 703.20581:10 703.22345:10 703.49823:26 703.56667:395	124.99833:10 132.01841:19 145.96673:11 146.94899:10 147.96497:10 166.06065:33 167.06380:10 168.04099:152 170.05655:43 182.05814:9 183.06394:8 183.46424:315 184.07774:1631 187.67305:10 192.98137:44 197.08230:8 225.10063:187 239.08973:8 252.99058:10 253.10917:16 256.25788:10 262.24297:11 280.26585:20 281.05953:10 281.26923:18 282.28120:10 309.11895:6 323.13800:47 341.77613:11 350.27171:19 422.29489…	0	3647	5250	2798	5896	0	4397.72	0	1425.49
1740	11.647	702.542	PE P-18:1(9)_16:0	[M+H]+	null	0.8	TRUE	11.444	702.543	C39H76NO7P	EtherPE	DTCDFXFLIGTQDK-UHFFFAOYSA-N	O=C(OC(COCCCCCCCCC=CCC=CCCCCC)COP(=O)(O)OCCN)CCCCCCCCCCCCCCC	410	FALSE	TRUE	TRUE	Normalized unit: Intensity; Annotation method: EieioDatabase_1	FALSE	FALSE	1740	0	0	1	0.21	0.4	0.63	49	2.67	2.3	1680.59	20231223_Eye2_EAD14eV_POS_1	702.54201:28468 702.61969:19 703.46012:27 703.54596:11308 704.45409:25 704.49271:45 704.54884:2557	109.10119:12 111.11378:5 113.05807:17 121.10092:71 124.01643:182 124.99698:10 125.12736:10 128.06054:10 129.05504:16 131.08362:13 132.08076:10 133.10174:25 134.10768:30 135.11704:74 136.11382:79 137.12885:35 138.12768:125 139.01512:13 139.05253:15 140.13077:10 140.14138:31 141.08454:10 142.02759:259 142.73946:10 143.06936:60 144.09503:44 145.09774:23 145.96888:35 146.03091:10 146.10004:8 147.1154…	19	19085	26639	17305	12226	19.0625	18813.7	0	5971.89
1743	17.45	702.618	CE 21:5	[M+NH4]+	null	0.6	TRUE	17.251	702.618	C48H76O2	CE	YIMYRGKZYIXSSM-UHFFFAOYSA-N	O=C(OC1CC2=CCC3C(CCC4(C)C(CCC34)C(C)CCCC(C)C)C2(C)CC1)CCCCC=CCC=CCC=CCC=CCC=CCC	310	TRUE	TRUE	TRUE	Normalized unit: Intensity; Annotation method: Msp20230908_NCDK-TUAT-LC25_converted_dev_2	FALSE	FALSE	1743	0	0.99	1	0.31	0.4	0.6	3	2	1.48	36.77	20231223_Eye2_EAD14eV_POS_1	702.61791:1133 702.66151:16 702.68945:13 703.22068:16 703.39108:9 703.53591:11 703.56773:15 703.62117:531 704.39719:6 704.47022:8 704.54190:14 704.58270:23 704.63016:473	128.06020:19 132.01988:31 141.06793:20 141.92577:22 143.08190:19 145.09917:62 145.96881:33 147.11502:16 147.96843:53 149.99755:10 152.05986:12 153.06628:19 154.07690:10 155.08243:5 157.10090:13 159.11454:16 160.12282:10 161.13019:81 162.12898:10 163.05168:6 163.14433:10 169.10242:8 173.13289:21 174.14207:10 175.14687:57 178.96107:10 180.99948:7 183.11694:11 185.13148:11 187.14705:16 189.16399:11 …	0	748	1072	210	40	0	517.531	0	477.17
1744	9.747	703.575	SM 18:1(4)(1OH,3OH)/16:0	[M+H]+	null	0.8	TRUE	9.661	703.575	C39H79N2O6P	SM	RWKUXQNLWDTSLO-UHFFFAOYSA-N	O=C(NC(COP(=O)([O-])OCC[N+](C)(C)C)C(O)C=CCCCCCCCCCCCCC)CCCCCCCCCCCCCCC	400	FALSE	TRUE	TRUE	Normalized unit: Intensity; Annotation method: EieioDatabase_1	FALSE	FALSE	1744	0	0	1	0.32	0.4	0.86	50	3.58	2.9	5687.77	20231223_Eye1_EAD14eV_POS_1	703.57538:106615 703.63313:41 704.02883:35 704.17312:59 704.18712:44 704.21386:48 704.26676:35 704.48612:33 704.57857:54683 704.65012:40 704.87977:40 704.89593:32 704.96732:35 705.03358:33 705.16899:20 705.20399:39 705.47489:35 705.51085:98 705.58196:11687 705.64393:51	107.08296:8 109.10046:22 110.06253:4 111.11540:13 112.07710:10 114.09005:10 115.09589:3 122.00191:24 123.11571:33 124.07234:33 124.11507:21 124.99792:181 125.13166:10 126.09211:30 127.01686:19 128.06349:20 128.10668:22 129.06799:10 130.06246:16 131.07155:4 131.08663:6 132.01875:30 132.07593:42 133.10106:71 134.06165:10 134.09121:21 135.09052:16 135.11725:40 135.59740:696 136.02555:10 136.05297:10…	21	94350	118068	73947	108131	21.0625	98624.2	0	19110.8
1749	9.234	704.523	PC 16:1(9)/14:0	[M+H]+	null	0.8	TRUE	9.434	704.522	C38H74NO8P	PC	XGGMHQYOVYWRLV-UHFFFAOYSA-N	O=C(OCC(OC(=O)CCCCCCCC=CCCCCCC)COP(=O)([O-])OCC[N+](C)(C)C)CCCCCCCCCCCCC	400	FALSE	TRUE	TRUE	Normalized unit: Intensity; Annotation method: EieioDatabase_1	FALSE	FALSE	1749	0	0	1	0.45	0.51	0.91	49	4.8	3.59	760.12	20231223_Eye2_EAD14eV_POS_1	704.52301:11653 704.64984:10 705.26810:11 705.39351:11 705.45328:8 705.52646:4518 705.90352:8 705.94517:6 706.26808:9 706.44217:15 706.53007:882	111.11484:11 125.00087:11 132.01875:27 141.92647:15 145.96494:13 147.96077:10 150.06660:49 151.10989:9 152.12174:14 155.01158:106 163.01366:55 165.03402:48 166.06197:239 167.04323:10 167.07032:50 168.04287:627 170.05829:144 173.02132:23 182.05724:24 183.04572:10 183.07355:10 183.48562:26 183.83124:10 184.08190:2705 185.07822:35 185.71697:10 186.08297:10 186.58177:261 187.45802:10 188.09399:132 19…	0	6626	10285	5408	8763	0	7770.44	0	2175.63
1750	12.629	704.558	PE P-18:0_16:0	[M+H]+	null	0.8	TRUE	11.982	704.559	C39H78NO7P	EtherPE	KJDVLWWPMOBWGU-UHFFFAOYSA-N	O=C(OC(COCCCCCCCCC=CCCCCCCCC)COP(=O)(O)OCCN)CCCCCCCCCCCCCCC	410	FALSE	TRUE	TRUE	Normalized unit: Intensity; Annotation method: EieioDatabase_1	FALSE	FALSE	1750	0	0	0.99	0.26	0.55	0.48	14	1.86	1.87	84.71	20231223_Eye4_EAD14eV_POS_1	704.55668:1427 705.21041:11 705.48232:30 705.55918:541 706.48067:21 706.56546:182	124.01392:10 132.01837:22 138.12595:11 141.92564:10 142.02658:10 145.97110:36 147.96517:50 149.13332:10 149.96119:10 151.10913:10 152.14468:28 153.06805:8 154.02416:149 155.01108:146 157.02585:9 165.16527:6 166.02591:20 166.16032:30 169.12178:42 173.01660:38 179.17596:103 180.04373:32 181.05218:50 182.05701:444 183.13718:9 184.03639:45 185.11889:10 196.04102:17 197.04486:20 198.04790:13 199.05801…	0	985	1933	820	1398	0	1283.92	0	496.494
1755	10.059	705.587	SM 18:0(1OH,3OH)/16:0	[M+H]+	null	0.8	TRUE	9.961	705.591	C39H81N2O6P	SM	QHZIGNLCLJPLCU-UHFFFAOYSA-N	O=C(NC(COP(=O)([O-])OCC[N+](C)(C)C)C(O)CCCCCCCCCCCCCCC)CCCCCCCCCCCCCCC	400	FALSE	TRUE	TRUE	Normalized unit: Intensity; Annotation method: EieioDatabase_1	FALSE	FALSE	1755	0	0	0.99	0.39	0.62	0.69	35	2.55	2.37	486.15	20231223_Eye4_EAD14eV_POS_1	705.58871:7079 706.53616:1260 706.59147:2373 707.49423:160 707.53979:674 707.59403:741	124.99690:5 132.01705:8 139.05420:5 140.00778:5 141.92641:19 145.96802:56 147.96578:32 148.11836:5 149.12926:10 150.00530:7 150.03788:5 150.06665:9 152.04297:5 152.10579:5 154.12267:9 156.13884:5 160.99941:5 162.93095:9 165.12905:5 166.06037:26 166.92792:5 167.07093:30 168.04134:73 169.04509:8 170.05780:157 180.98765:5 182.05774:11 183.06573:36 183.48501:9 184.08106:966 184.54115:5 184.58507:5 18…	2	5315	8006	3896	5381	2	5649.58	0	1713.49
1759	9.808	706.538	PC 14:0/16:0	[M+H]+	null	0.8	TRUE	9.723	706.538	C38H76NO8P	PC	RFVFQQWKPSOBED-UHFFFAOYSA-N	O=C(OCC(OC(=O)CCCCCCCCCCCCCCC)COP(=O)([O-])OCC[N+](C)(C)C)CCCCCCCCCCCCC	400	FALSE	TRUE	TRUE	Normalized unit: Intensity; Annotation method: EieioDatabase_1	FALSE	FALSE	1759	0	0	1	0.38	0.51	0.92	49	4.44	3.4	11224.9	20231223_Eye1_EAD14eV_POS_1	706.53877:84490 706.61224:42 706.83011:25 706.90400:29 707.06572:17 707.09177:17 707.22348:23 707.31591:27 707.39127:31 707.54237:41212 707.65062:26 707.86021:31 707.88011:26 708.00002:26 708.29064:17 708.45968:29 708.54540:8820	100.15684:237 104.10214:10 105.06494:267 109.09948:19 111.11725:7 112.08581:36 115.03874:8 123.11263:42 124.99811:100 126.90185:9 127.01456:9 128.31226:228 131.08450:24 132.01839:21 134.98072:14 135.11576:23 136.01266:37 136.05051:11 136.99903:19 137.12871:22 138.03253:10 139.01383:38 140.99288:8 141.09057:6 141.55555:22 141.92664:30 142.76047:10 144.10157:10 145.96837:38 147.11435:7 147.55846:19…	17	74967	105900	63065	82344	16.75	81568.9	0	18061
1760	12.739	706.571	PE O-18:0_16:0	[M+H]+	null	0.2	TRUE	12.682	706.575	C39H80NO7P	EtherPE	FENSRZKRANTRCP-UHFFFAOYSA-N	O=C(OC(COCCCCCCCCCCCCCCCCCC)COP(=O)(O)OCCN)CCCCCCCCCCCCCCC	410	FALSE	TRUE	TRUE	Normalized unit: Intensity; Annotation method: EieioDatabase_1	FALSE	FALSE	1760	0	0	0.97	0.15	0.45	0.38	4	0.9	1.27	22.98	20231223_Eye4_EAD14eV_POS_1	706.57095:296 707.40202:10 707.49636:11 707.57857:111 708.49046:9 708.51068:21 708.55582:7 708.57610:60 708.61387:6 708.65457:10	141.92604:7 145.96814:51 147.96599:76 149.96068:9 157.02312:10 159.15488:10 166.02147:10 184.03817:15 265.01924:10 268.97650:10 282.27570:9 380.24742:13 381.33528:23 437.29095:11 449.32253:11 563.53935:45 565.54079:11 704.53635:32 705.55704:14 706.54620:110 706.57535:271	0	129	264	129	227	0	187.203	0	68.6261
1761	9.648	706.581	PC O-31:0|PC O-15:0/16:0	[M+H]+	null	0.8	TRUE	11.186	706.575	C39H80NO7P	EtherPC	RPJBSPVVDIKMBV-UHFFFAOYSA-N	O=C(OC(COCCCCCCCCCCCCCCC)COP(=O)([O-])OCC[N+](C)(C)C)CCCCCCCCCCCCCCC	310	TRUE	TRUE	TRUE	Normalized unit: Intensity; Annotation method: Msp20230908_NCDK-TUAT-LC25_converted_dev_2	FALSE	FALSE	1761	0	0.74	0.93	0.39	0.48	0.67	4	2	1.47	47.65	20231223_Eye4_EAD14eV_POS_1	706.57977:377 707.54014:435 707.58587:94 708.49204:24 708.54557:183	132.01728:16 141.92525:19 145.97032:45 146.97080:8 147.96550:26 149.03890:10 150.06893:30 153.06165:10 155.00751:18 166.06587:88 168.04465:45 169.04751:14 170.05642:69 171.05789:10 172.06266:10 181.01116:10 183.06432:8 184.07514:1239 185.07722:216 186.07742:217 187.07981:22 188.66552:10 197.07993:48 200.00066:12 200.05815:10 207.02991:15 208.07000:10 209.08329:150 210.08610:14 210.19802:10 211.20…	0	243	413	206	327	0	297.203	0	92.0765
1763	13.706	706.68	Cer 45:2;O3|Cer 18:1;O2/27:1;O	[M+H]+	null	0.8	TRUE	12.981	706.671	C45H87NO4	Cer_HS	BALJNHPIZMEOMM-UHFFFAOYSA-N	O=C(NC(CO)C(O)C=CCCCCCCCCCCCCC)C(O)CCCCCCCCCCCCCC=CCCCCCCCCCC	310	TRUE	TRUE	TRUE	Normalized unit: Intensity; Annotation method: Msp20230908_NCDK-TUAT-LC25_converted_dev_2	FALSE	FALSE	1763	0	0.94	0.8	0.04	0.05	0.34	4	2	1.22	685.54	20231223_Eye3_EAD14eV_POS_1	706.68025:2824 706.81274:16 707.32783:16 707.34647:15 707.51045:12 707.59675:66 707.63092:235 707.68378:1241 708.62936:116 708.68727:259	129.06579:19 132.01676:28 141.05664:10 141.92644:17 145.96766:80 147.96452:37 149.96276:49 152.06361:10 163.15070:5 165.06747:8 168.17207:10 171.11552:8 180.17507:5 189.16543:10 191.09043:10 193.19808:10 205.97565:10 207.20356:10 223.21729:10 224.03555:10 226.08406:19 227.10519:5 229.99874:8 234.93947:10 239.23526:21 252.26790:73 261.21824:10 262.23127:43 264.27075:58 265.02430:10 266.24582:10 26…	1	3188	3301	2334	1247	1.1875	2517.42	0	950.818
1775	14.152	708.696	Cer 45:1;O3|Cer 18:1;O2/27:0;O	[M+H]+	null	0.8	TRUE	14.006	708.686	C45H89NO4	Cer_HS	KGRDSXPOAXFHRF-UHFFFAOYSA-N	O=C(NC(CO)C(O)C=CCCCCCCCCCCCCC)C(O)CCCCCCCCCCCCCCCCCCCCCCCCC	310	TRUE	TRUE	TRUE	Normalized unit: Intensity; Annotation method: Msp20230908_NCDK-TUAT-LC25_converted_dev_2	FALSE	FALSE	1775	0	1	0.78	0.04	0.06	0.29	4	2	1.21	197.39	20231223_Eye1_EAD14eV_POS_1	708.69634:1637 709.37691:13 709.51489:12 709.64549:281 709.69868:761 710.56272:7 710.61643:57 710.64366:208 710.70207:234 710.75975:11	132.01710:41 141.06734:14 141.92770:50 145.96684:18 147.96439:18 154.15707:4 159.06455:10 163.14356:18 181.99647:16 194.99647:6 200.00264:10 207.03197:4 234.22772:10 234.93931:26 238.21399:8 239.23887:9 252.27235:53 254.24894:4 264.27383:81 280.25977:10 281.05061:30 346.29451:11 368.38648:29 375.35154:10 393.39715:54 408.38235:6 409.32868:18 410.40208:11 411.33927:21 435.34504:30 469.45642:32 575…	7	1290	1755	556	429	7.3125	1007.7	0	626.446
1781	11.05	710.592	HexCer 18:1(1OH,3OH)/18:0	[M+H-H2O]+	null	0.8	TRUE	10.892	710.593	C42H81NO8	HexCer_NS	YMYQEDCYNANIPI-UHFFFAOYSA-N	O=C(NC(COC1OC(CO)C(O)C(O)C1O)C(O)C=CCCCCCCCCCCCCC)CCCCCCCCCCCCCCCCC	400	FALSE	TRUE	TRUE	Normalized unit: Intensity; Annotation method: EieioDatabase_1	FALSE	FALSE	1781	0	0	1	0.31	0.54	0.65	5	0.9	1.49	30.28	20231223_Eye2_EAD14eV_POS_1	710.59223:1441 711.59663:398 712.53674:151 712.59239:55	141.92649:20 145.96718:17 147.96498:9 154.08206:10 189.06470:9 200.00457:10 262.25181:10 264.26737:69 265.01790:12 266.28115:10 268.97533:10 280.25586:6 282.27887:12 284.29268:17 516.50854:11 517.52017:11 528.49776:6 530.53618:11 546.51587:11 548.54226:22 708.57464:12 709.58648:94 710.59328:178	0	671	782	554	247	0	563.75	0	230.695
1784	14.933	710.664	DG 23:0_18:1	[M+NH4]+	null	0.4	TRUE	15.079	710.666	C44H84O5	DG	QPQYEJYOQHVWMK-UHFFFAOYSA-N	O=C(OCC(OC(=O)CCCCCCCC=CCCCCCCCC)CO)CCCCCCCCCCCCCCCCCCCCCC	410	FALSE	TRUE	TRUE	Normalized unit: Intensity; Annotation method: EieioDatabase_1	FALSE	FALSE	1784	0	0	0.99	0.11	0.51	0.39	3	0.5	1.1	18.29	20231223_Eye2_EAD14eV_POS_1	710.66396:302 711.56584:13 711.66692:167 712.53828:10 712.61694:16 712.64599:69	128.06244:48 132.01974:41 141.92668:33 142.07541:10 145.96654:20 146.96854:10 147.96529:74 181.00734:11 185.12129:10 187.14693:10 207.03279:7 207.97576:8 264.24620:52 265.01685:8 265.25183:7 266.99765:10 281.05240:10 283.04656:10 339.28706:37 365.31119:11 409.36302:10 411.38386:45 708.64274:11 709.65415:32 710.66684:115	5	128	224	155	26	4.875	133.344	0	82.2714
1788	10.594	711.567	PE 15:0_18:1(d7)	[M+H]+	null	1	TRUE	10.52	711.566	C38H67[2H]7NO8P	PE	ADCNXGARWPJRBV-RGLIIYCRNA-N	[C@](COP(=O)(O)OCCN)([H])(OC(CCCCCCC/C=C\CCCCCC([2H])([2H])C([2H])([2H])C([2H])([2H])[2H])=O)COC(CCCCCCCCCCCCCC)=O	520	TRUE	TRUE	FALSE	Normalized unit: Intensity; Annotation method: 20230902_MsdialTxtDB_Pos_EquiSPLASH_TUAT_1	FALSE	TRUE	1788	0	0.99	1	null	null	null	null	null	0.99	778.66	20231223_Eye3_EAD14eV_POS_1	711.56683:3794 711.62718:40 712.57079:1359 713.57364:585	123.11734:22 132.01746:53 135.11202:10 138.12782:23 141.14980:10 141.92560:28 142.02588:43 145.96752:70 147.96388:29 149.13495:10 150.04541:26 152.07938:10 152.11684:10 155.00875:8 158.05679:35 161.12890:10 163.14720:6 166.02580:62 167.16534:19 169.11883:21 171.06408:36 172.06748:10 173.02058:21 175.14685:10 175.21934:8 177.16692:71 181.04964:6 182.05890:404 183.02440:10 184.03769:338 185.11940:1…	9348	3932	4500	3744	4181	9347.69	4089.2	0	327.074
1792	13.357	712.588	DG 20:1_22:6	[M+NH4]+	null	0.6	TRUE	13.317	712.587	C45H74O5	DG	DRIFQOGOCCKIPC-UHFFFAOYSA-N	O=C(OCC(OC(=O)CCC=CCC=CCC=CCC=CCC=CCC=CCC)CO)CCCCCCCCCC=CCCCCCCCC	410	FALSE	TRUE	TRUE	Normalized unit: Intensity; Annotation method: EieioDatabase_1	FALSE	FALSE	1792	0	0	1	0.08	0.61	0.27	2	0.33	0.97	20.57	20231223_Eye4_EAD14eV_POS_1	712.58762:299 712.65776:11 712.67452:6 713.24203:9 713.52012:13 713.59180:152 713.63784:20 714.48388:11 714.51129:21 714.54019:13 714.60044:322 714.64722:14	132.01854:11 141.06716:14 141.92616:62 142.07794:6 142.92180:10 145.96741:42 147.96162:10 150.04735:22 151.05331:19 153.06803:10 154.07562:12 155.08368:16 164.06389:22 165.07028:20 169.10169:10 173.12896:11 175.14625:64 176.05934:10 191.00605:10 192.97642:8 196.97710:10 201.06793:17 201.16260:10 213.06261:10 215.94727:10 225.04162:10 228.99636:5 251.00107:4 253.04414:10 255.19780:10 266.99589:10 …	3	133	46	215	219	2.6875	153.484	0	81.8852
1796	20.847	712.693	CE 21:0	[M+NH4]+	null	0.2	TRUE	20.788	712.697	C48H86O2	CE	VKIWHVZSAQORAL-UHFFFAOYSA-N	O=C(OC1CC2=CCC3C(CCC4(C)C(CCC34)C(C)CCCC(C)C)C2(C)CC1)CCCCCCCCCCCCCCCCCCCC	310	TRUE	TRUE	TRUE	Normalized unit: Intensity; Annotation method: Msp20230908_NCDK-TUAT-LC25_converted_dev_2	FALSE	FALSE	1796	0	1	0.97	0.36	0.4	0.49	3	2	1.45	18.15	20231223_Eye1_EAD14eV_POS_1	712.69338:188 713.62418:9 713.69950:95 713.73525:9 714.61523:14 714.70319:32	128.06006:6 132.01734:20 133.09905:10 140.05747:10 141.92740:21 145.96815:21 147.96528:15 149.13088:6 159.11584:5 161.12603:10 163.05255:15 207.03396:10 210.99129:10 226.07922:19 243.21359:11 255.20789:17 281.05013:14 299.04802:10 366.35800:11 367.34056:10 368.34156:16 369.35053:116 694.66144:16 711.68560:11 712.68406:320	8	143	36	41	29	7.5625	62.2031	0	54.0296
1807	17.156	714.617	CE 22:6	[M+NH4]+	null	0.8	TRUE	17.025	714.618	C49H76O2	CE	VOEVEGPMRIYYKC-UHFFFAOYSA-N	O=C(OC1CC2=CCC3C(CCC4(C)C(CCC34)C(C)CCCC(C)C)C2(C)CC1)CCC=CCC=CCC=CCC=CCC=CCC=CCC	310	TRUE	TRUE	TRUE	Normalized unit: Intensity; Annotation method: Msp20230908_NCDK-TUAT-LC25_converted_dev_2	FALSE	FALSE	1807	0	1	1	0.14	0.25	0.59	3	2	1.43	678.36	20231223_Eye2_EAD14eV_POS_1	714.61723:20048 714.85717:10 714.98851:9 715.02640:6 715.20718:11 715.22826:10 715.53461:15 715.62099:12752 715.97796:12 716.07730:9 716.16765:9 716.22805:6 716.53983:6 716.62478:2914 716.69404:19 716.72658:10	105.06831:39 108.09215:10 109.10189:50 111.11914:16 115.05277:51 117.06906:41 118.07563:10 119.08782:87 120.09409:10 121.10061:17 123.11610:19 125.12992:10 126.04741:27 127.05634:86 128.06128:403 129.06925:187 129.85289:481 130.07717:40 131.08484:345 132.01780:10 132.09123:14 133.10310:180 134.10841:61 134.98448:10 135.11767:349 136.12046:10 136.29435:10 136.58942:29 137.12828:10 138.04301:10 139…	4	14570	19076	9970	3295	3.9375	11727.8	0	6739.79
1813	10.385	716.524	PE 16:1_18:1	[M+H]+	null	0.8	TRUE	10.269	716.522	C39H74NO8P	PE	RAMNOXDFBNFSFC-UHFFFAOYSA-N	O=C(OCC(OC(=O)CCCCCCCC=CCCCCCCCC)COP(=O)(O)OCCN)CCCCCCCC=CCCCCCC	410	FALSE	TRUE	TRUE	Normalized unit: Intensity; Annotation method: EieioDatabase_1	FALSE	FALSE	1813	0	0	1	0.2	0.55	0.48	40	1.6	1.73	365.1	20231223_Eye3_EAD14eV_POS_1	716.52371:2786 716.61433:17 717.52826:1165 717.55949:297 718.47502:19 718.53332:445 718.57381:929	124.01986:10 128.06184:10 129.04936:10 131.08558:13 132.01698:41 135.11615:9 141.05915:10 141.92722:6 142.02470:18 145.10142:21 145.96880:37 147.11894:25 147.96374:33 148.12224:10 149.13218:19 149.95912:10 151.14629:6 152.05656:10 153.09088:5 153.12484:8 154.12564:7 155.01638:27 156.11440:13 157.09426:10 158.05700:29 159.11340:15 161.10915:10 161.13055:21 163.11189:9 163.14702:27 165.02791:13 165…	19	2964	4032	2736	3743	18.75	3368.8	0	617.661
1816	12.243	716.558	PE P-17:0_18:1	[M+H]+	null	0.8	TRUE	12.299	716.559	C40H78NO7P	EtherPE	TYZLFYSZNFANNO-UHFFFAOYSA-N	O=C(OC(COCCCCCCCCC=CCCCCCCC)COP(=O)(O)OCCN)CCCCCCCC=CCCCCCCCC	410	FALSE	TRUE	TRUE	Normalized unit: Intensity; Annotation method: EieioDatabase_1	FALSE	FALSE	1816	0	0	1	0.22	0.49	0.4	10	1.57	1.66	31.2	20231223_Eye2_EAD14eV_POS_1	716.55844:766 717.24167:10 717.56163:316 718.53912:80 718.56656:125	141.92047:10 142.02793:120 143.07067:25 145.96750:37 147.96848:76 148.11236:10 149.13037:8 149.99141:10 152.14014:14 154.16047:69 155.00719:79 157.08437:24 164.04987:11 173.01956:14 180.04106:18 181.04714:11 182.05762:225 184.03543:45 187.03153:10 194.18712:23 196.96687:8 207.03009:9 208.20473:13 212.15147:10 216.06528:24 225.04360:7 236.10899:10 264.26580:10 277.24618:16 279.28887:18 280.29895:9…	12	554	704	593	182	11.5	508.312	0	226.37
1817	17.597	716.633	CE 22:5	[M+NH4]+	null	0.8	TRUE	17.402	716.634	C49H78O2	CE	XOLZNHXNFMEUGA-UHFFFAOYSA-N	O=C(OC1CC2=CCC3C(CCC4(C)C(CCC34)C(C)CCCC(C)C)C2(C)CC1)CCCCCC=CCC=CCC=CCC=CCC=CCC	310	TRUE	TRUE	TRUE	Normalized unit: Intensity; Annotation method: Msp20230908_NCDK-TUAT-LC25_converted_dev_2	FALSE	FALSE	1817	0	1	1	0.3	0.41	0.59	3	2	1.48	79.35	20231223_Eye2_EAD14eV_POS_1	716.63334:2182 716.69371:16 716.71742:10 716.99585:8 717.63573:1088 717.68122:11 718.51411:10 718.53729:23 718.64134:334	109.10093:13 117.06888:25 119.08471:10 128.06227:38 129.07092:15 130.07387:10 131.08426:20 132.01970:10 133.10102:9 134.10782:5 135.11312:5 139.05008:14 140.06108:4 141.06640:62 141.92871:10 142.07896:30 143.08507:25 144.09093:10 145.10171:165 145.96668:15 146.10887:16 147.11593:130 147.96261:13 148.12558:26 149.13007:48 150.04623:12 150.45370:10 151.14788:10 152.06127:20 153.06934:28 154.07830:1…	0	1466	2097	1035	379	0	1244.19	0	723.124
1820	10.125	717.588	SM 18:1(1OH,3OH)/17:0	[M+H]+	null	0.8	TRUE	9.827	717.591	C40H81N2O6P	SM	YMQZQHIESOAPQH-UHFFFAOYSA-N	O=C(NC(COP(=O)([O-])OCC[N+](C)(C)C)C(O)C=CCCCCCCCCCCCCC)CCCCCCCCCCCCCCCC	400	FALSE	TRUE	TRUE	Normalized unit: Intensity; Annotation method: EieioDatabase_1	FALSE	FALSE	1820	0	0	0.99	0.25	0.51	0.47	8	1.5	1.67	140.46	20231223_Eye2_EAD14eV_POS_1	717.58837:730 718.52386:50 718.53587:112 718.56162:120 718.59302:429 719.53896:90 719.58613:127 719.60335:125	132.01257:52 141.92544:12 145.96734:28 146.97002:10 147.96473:16 149.12763:10 149.95962:30 150.00468:10 152.06136:24 162.81806:389 166.05942:28 167.06943:9 168.04227:64 168.07036:10 170.05671:24 181.00611:10 183.06510:9 184.07308:1119 192.97988:10 196.97605:10 198.95655:12 209.00824:7 225.09944:34 234.97088:10 239.08707:10 253.10429:13 266.99462:26 358.28390:11 447.30709:11 477.34353:21 519.35464…	0	634	825	629	732	0	704.875	0	92.8271
1824	9.594	718.538	PC 15:0/16:1	[M+H]+	null	0.6	TRUE	9.63	718.538	C39H76NO8P	PC	QFVHCMLUKNHDSH-UHFFFAOYSA-N	O=C(OCC(OC(=O)CCCCCCCC=CCCCCCC)COP(=O)([O-])OCC[N+](C)(C)C)CCCCCCCCCCCCCC	400	FALSE	TRUE	TRUE	Normalized unit: Intensity; Annotation method: EieioDatabase_1	FALSE	FALSE	1824	0	0	1	0.4	0.63	0.68	12	2.55	2.37	49.1	20231223_Eye1_EAD14eV_POS_1	718.53882:813 718.58008:32 719.47978:17 719.54457:388 719.56743:248 720.49478:32 720.54455:115 720.56949:126	132.02077:173 141.92811:10 145.96681:79 146.97106:10 147.96653:72 148.96921:26 149.13256:23 149.98354:10 166.06272:43 166.92397:10 168.04329:24 170.05661:12 181.00664:7 182.01566:10 184.07485:939 197.08311:10 207.03403:17 209.08309:10 210.08868:10 222.08691:5 224.10413:248 225.03954:13 226.08414:105 231.98325:4 238.08665:11 239.09893:10 282.04818:10 283.03461:10 299.06385:8 341.12912:11 434.25360…	7	763	1198	721	884	7.25	891.609	0	215.855
1825	11.092	718.538	PE 16:0_18:1(9)	[M+H]+	null	0.8	TRUE	11.023	718.538	C39H76NO8P	PE	FHQVHHIBKUMWTI-UHFFFAOYSA-N	O=C(OCC(OC(=O)CCCCCCCC=CCCCCCCCC)COP(=O)(O)OCCN)CCCCCCCCCCCCCCC	410	FALSE	TRUE	TRUE	Normalized unit: Intensity; Annotation method: EieioDatabase_1	FALSE	FALSE	1825	0	0	1	0.29	0.45	0.7	97	3.3	2.68	677.04	20231223_Eye2_EAD14eV_POS_1	718.53815:15995 719.45748:44 719.54180:6065 720.54428:1630	109.09850:11 111.11695:10 115.03720:10 116.04605:13 117.05371:10 121.09967:7 123.11486:11 124.01546:74 125.13313:12 129.05515:27 131.08709:26 132.01433:30 133.01456:10 134.10616:10 135.11570:41 135.62263:10 137.13089:19 138.12601:18 139.05265:9 139.10948:61 140.14277:10 141.06609:38 142.02670:304 143.06970:16 144.09579:10 144.88717:10 145.10542:10 145.96740:49 147.11443:70 147.96467:14 149.13190:…	11	8243	12839	6650	7077	11.1875	8701.98	0	2838.9
1826	10.478	718.573	PC P-16:0_16:0	[M+H]+	null	0.6	TRUE	11.066	718.575	C40H80NO7P	EtherPC	BXQUYBIIGCTQFV-UHFFFAOYSA-N	O=C(OC(COCCCCCCCCC=CCCCCCC)COP(=O)([O-])OCC[N+](C)(C)C)CCCCCCCCCCCCCCC	410	FALSE	TRUE	TRUE	Normalized unit: Intensity; Annotation method: EieioDatabase_1	FALSE	FALSE	1826	0	0	1	0.28	0.45	0.52	25	2	1.94	230.83	20231223_Eye2_EAD14eV_POS_1	718.57350:4049 718.64686:10 719.48865:12 719.57782:1692 720.12132:12 720.48478:24 720.55889:1296	132.02263:59 141.92623:14 145.96748:30 147.11459:10 147.96646:51 150.06650:41 151.14809:52 152.04356:27 155.01101:27 161.09352:3 166.06171:124 167.07418:59 168.04492:228 170.05636:86 173.02119:19 178.07599:10 182.05756:26 183.05753:13 183.08814:8 183.46856:10 184.07962:1664 185.04178:10 185.07460:28 185.09909:10 186.07636:42 189.37815:10 197.07703:15 197.09390:29 199.04933:10 201.15862:10 207.979…	4	2380	3660	1849	2384	3.75	2568.2	0	769.826
1827	11.245	718.574	PC O-32:1|PC O-16:1/16:0	[M+H]+	null	0.6	TRUE	11.066	718.575	C40H80NO7P	EtherPC	BXQUYBIIGCTQFV-UHFFFAOYSA-N	O=C(OC(COCCCCCCCCC=CCCCCCC)COP(=O)([O-])OCC[N+](C)(C)C)CCCCCCCCCCCCCCC	310	TRUE	TRUE	TRUE	Normalized unit: Intensity; Annotation method: Msp20230908_NCDK-TUAT-LC25_converted_dev_2	FALSE	FALSE	1827	0	1	1	0.25	0.36	0.63	4	2	1.48	229.39	20231223_Eye2_EAD14eV_POS_1	718.57270:3749 719.50034:95 719.54428:1519 719.57748:1722 720.54680:282 720.58837:2278	115.04948:10 117.83461:193 124.01648:15 129.07253:10 131.08603:10 142.02785:17 143.06388:10 145.96830:32 147.96024:71 149.13377:31 150.06588:65 152.04761:39 152.13850:10 153.12858:10 154.12027:34 154.15648:15 155.00933:145 158.09638:10 159.11058:10 161.13359:18 163.01123:12 165.03134:18 166.02515:41 166.06319:324 167.07483:93 168.04326:231 168.17177:14 169.12245:55 170.05812:65 171.06745:59 172.0…	0	2068	3414	1861	2304	0	2411.98	0	692.346
1829	18.392	718.648	CE 22:4	[M+NH4]+	null	0.8	TRUE	18.161	718.65	C49H80O2	CE	RCPZPCILTQJKPA-UHFFFAOYSA-N	O=C(OC1CC2=CCC3C(CCC4(C)C(CCC34)C(C)CCCC(C)C)C2(C)CC1)CCCCCCCCC=CCC=CCC=CCC=CCC	310	TRUE	TRUE	TRUE	Normalized unit: Intensity; Annotation method: Msp20230908_NCDK-TUAT-LC25_converted_dev_2	FALSE	FALSE	1829	0	0.99	0.99	0.25	0.35	0.56	3	2	1.45	29.47	20231223_Eye1_EAD14eV_POS_1	718.64787:674 718.70029:10 719.59401:13 719.61146:22 719.65164:327 720.55347:33 720.57929:15 720.60728:11 720.65531:96 720.68296:12	109.10073:5 128.06201:14 132.01747:5 139.05344:8 141.06901:11 141.92688:14 142.07881:5 143.08230:5 145.10133:30 145.96706:19 147.11726:16 147.50374:5 147.96302:19 149.13151:11 149.98509:7 150.04368:7 151.05572:9 152.06180:15 153.06932:5 153.92573:9 154.07678:5 155.08290:5 156.09335:6 157.09976:9 159.11424:11 160.12532:6 161.13208:28 162.13634:5 163.05078:5 163.14570:6 165.06841:6 165.16301:5 167.…	0	537	904	411	175	0	506.562	0	304.331
1837	12.015	720.552	PE 16:0_18:0	[M+H]+	null	0.8	TRUE	12.298	720.554	C39H78NO8P	PE	RPJZYOHZALDGKI-UHFFFAOYSA-N	O=C(OCC(OC(=O)CCCCCCCCCCCCCCCCC)COP(=O)(O)OCCN)CCCCCCCCCCCCCCC	410	FALSE	TRUE	TRUE	Normalized unit: Intensity; Annotation method: EieioDatabase_1	FALSE	FALSE	1837	0	0	1	0.22	0.52	0.45	24	1.4	1.61	47.36	20231223_Eye2_EAD14eV_POS_1	720.55315:1000 720.59399:47 721.44268:86 721.50582:10334 721.58774:62 722.50967:4330	133.02213:10 141.92812:40 142.02383:13 145.96823:57 147.96377:17 151.05252:10 153.06828:10 154.12382:145 155.00965:17 161.03830:10 163.01851:10 166.02899:57 171.06930:10 173.02057:14 182.05645:30 184.03415:92 184.06598:10 185.08020:10 190.99923:10 197.04769:22 200.05661:10 207.02877:10 207.97374:10 209.01349:10 225.03957:15 239.23385:11 265.25213:13 280.26228:10 281.24655:83 282.26939:19 312.2679…	8	477	778	468	782	7.9375	626.328	0	177.415
1838	10.224	720.554	PC 16:0/15:0	[M+H]+	null	0.8	TRUE	10.137	720.554	C39H78NO8P	PC	LLHISNQVRRYJGL-UHFFFAOYSA-N	O=C(OCC(OC(=O)CCCCCCCCCCCCCCC)COP(=O)([O-])OCC[N+](C)(C)C)CCCCCCCCCCCCCC	400	FALSE	TRUE	TRUE	Normalized unit: Intensity; Annotation method: EieioDatabase_1	FALSE	FALSE	1838	0	0	1	0.53	0.72	0.85	36	3.88	3.17	274.11	20231223_Eye3_EAD14eV_POS_1	720.55352:3509 721.49072:48 721.55751:1593 722.46165:36 722.51194:619 722.56095:335 722.59839:36	128.05962:10 132.01568:11 141.07231:7 141.92720:27 145.96832:30 147.96447:21 148.96523:10 150.06514:9 152.04729:11 155.01135:92 157.02058:10 158.04980:10 163.01412:9 166.06467:266 167.04850:10 167.07046:52 168.04293:141 170.05728:149 172.03105:10 181.02380:4 182.05530:18 183.06070:41 184.07713:2206 189.06859:176 197.07917:42 198.08905:27 208.07474:19 209.08072:297 210.08785:86 222.08972:111 224.1…	6	4291	5682	3445	3938	5.5	4338.72	0	960.028
1839	11.333	720.589	PC O-16:0/16:0	[M+H]+	null	0.8	TRUE	11.236	720.59	C40H82NO7P	EtherPC	WOTHHEHCEYHCFE-UHFFFAOYSA-N	O=C(OC(COCCCCCCCCCCCCCCCC)COP(=O)([O-])OCC[N+](C)(C)C)CCCCCCCCCCCCCCC	400	FALSE	TRUE	TRUE	Normalized unit: Intensity; Annotation method: EieioDatabase_1	FALSE	FALSE	1839	0	0	0.99	0.37	0.67	0.55	26	3	2.53	234.46	20231223_Eye4_EAD14eV_POS_1	720.58774:3491 721.59145:1491 722.59557:430	125.00209:81 132.01862:19 139.05267:46 141.92662:18 145.96832:74 147.96557:51 149.96369:10 150.06720:11 151.01339:17 152.04863:50 152.99500:10 155.01194:113 161.13233:36 163.14719:4 165.06466:10 166.06344:213 167.07110:7 168.04282:68 170.05695:46 179.99655:9 181.00671:6 181.02221:22 182.05397:10 182.16733:16 183.06491:33 184.07588:1214 185.07381:12 186.07959:5 187.00996:10 187.49258:382 194.99312…	0	3401	4636	2823	3401	0	3565.47	0	764.096
1840	14.008	720.611	TG 5:0_18:1_18:2	[M+NH4]+	null	0.4	TRUE	13.543	720.614	C44H78O6	TG	LMQHBNGPGRECQT-UHFFFAOYSA-N	O=C(OCC(OC(=O)CCCCCCCC=CCCCCCCCC)COC(=O)CCCCCCCC=CCC=CCCCCC)CCCC	410	FALSE	TRUE	TRUE	Normalized unit: Intensity; Annotation method: EieioDatabase_1	FALSE	FALSE	1840	0	0	0.99	0.19	0.59	0.36	10	0.8	1.27	33.32	20231223_Eye4_EAD14eV_POS_1	720.61150:547 720.68353:72 721.41441:10 721.50574:32 721.53195:9 721.61409:319 721.68929:29 722.50466:30 722.57124:21 722.61592:126 722.69664:11	121.10036:15 128.06088:9 132.01740:22 135.11720:6 141.92571:11 145.02434:5 145.96827:61 147.96383:12 149.13100:17 152.05964:21 158.08985:48 159.09876:60 163.11045:10 172.07170:13 182.01028:9 196.97377:5 198.95038:9 200.00106:10 200.93123:11 213.12820:10 213.97509:20 214.60965:10 216.96305:8 228.99857:22 232.95860:9 236.95011:9 255.15758:6 262.22776:51 263.23388:10 265.24685:16 269.96184:10 299.05…	3	42	20	315	500	3	219.141	0	230.385
1849	10.337	722.512	PE P-16:0_20:5	[M+H]+	null	0.8	TRUE	10.561	722.512	C41H72NO7P	EtherPE	YMKZESHNWGNAIE-UHFFFAOYSA-N	O=C(OC(COCCCCCCCCC=CCCCCCC)COP(=O)(O)OCCN)CCCC=CCC=CCC=CCC=CCC=CCC	410	FALSE	TRUE	TRUE	Normalized unit: Intensity; Annotation method: EieioDatabase_1	FALSE	FALSE	1849	0	0	1	0.17	0.59	0.33	19	1.86	1.78	173.56	20231223_Eye4_EAD14eV_POS_1	722.51072:2547 722.55275:300 722.60522:28 723.46710:53 723.51400:1082 723.56445:53 724.52113:337 724.56347:31	128.06232:11 129.06854:11 135.11634:10 139.05760:10 141.06978:34 141.92504:29 142.02549:4 143.08150:32 144.08972:10 145.07904:11 145.09872:19 145.96729:44 147.11298:37 147.96397:32 149.09673:11 150.12773:23 151.05434:28 152.06360:63 153.06912:25 154.03902:10 154.07336:18 155.00997:109 155.08186:30 157.02522:52 157.08667:31 157.10007:21 159.11694:42 160.10981:6 161.13113:5 162.04398:10 162.12381:1…	0	1822	2354	1398	2324	0	1974.64	0	455.296
1852	14.65	722.665	DG 18:1_24:1	[M+NH4]+	null	0.6	TRUE	14.873	722.666	C45H84O5	DG	WFZSGDVAXWZXMS-UHFFFAOYSA-N	O=C(OCC(OC(=O)CCCCCCCCCCCCCC=CCCCCCCCC)CO)CCCCCCCC=CCCCCCCCC	410	FALSE	TRUE	TRUE	Normalized unit: Intensity; Annotation method: EieioDatabase_1	FALSE	FALSE	1852	0	0	1	0.19	0.61	0.44	7	1.17	1.5	21.59	20231223_Eye2_EAD14eV_POS_1	722.66502:630 722.98887:11 723.30010:9 723.49782:6 723.51379:9 723.59834:11 723.66768:320 723.73433:19 724.50173:11 724.52785:16 724.60107:21 724.66122:105 724.71394:14 724.73270:22	132.01624:20 141.06891:5 141.92685:33 145.96626:63 147.96409:39 151.91133:40 152.06291:6 154.08216:10 165.16214:45 167.06607:10 180.94351:7 185.11230:54 193.15592:10 200.00389:6 206.95971:10 208.03424:23 214.15231:7 227.02301:10 232.96138:70 242.18767:21 251.00882:10 252.94655:10 264.24232:23 265.24866:9 281.04793:14 283.22801:10 297.25384:10 311.25574:18 338.28021:30 339.28676:77 347.33795:6 348…	0	319	500	408	143	0	342.562	0	152.147
1858	10.871	724.528	PE P-16:0_20:4(6,8,11,14)	[M+H]+	null	0.8	TRUE	10.983	724.528	C41H74NO7P	EtherPE	YATSYZSZUULQDZ-UHFFFAOYSA-N	O=C(OC(COCCCCCCCCC=CCCCCCC)COP(=O)(O)OCCN)CCCCCCC=CCC=CCC=CCC=CCC	410	FALSE	TRUE	TRUE	Normalized unit: Intensity; Annotation method: EieioDatabase_1	FALSE	FALSE	1858	0	0	1	0.23	0.4	0.63	59	3.64	2.79	2536.05	20231223_Eye2_EAD14eV_POS_1	724.52781:34680 725.46606:223 725.53168:14799 726.53466:4134 726.58891:336	100.04810:10 105.06956:10 107.08259:12 109.06407:7 109.10052:105 111.07958:10 113.06064:50 115.05474:10 117.06875:12 118.07878:10 119.08538:43 120.06609:288 120.08761:10 121.10037:24 124.01450:82 125.11122:10 126.04484:10 127.05451:63 128.06215:204 129.06649:193 130.07464:30 131.08285:140 132.09243:28 133.10218:83 134.05961:14 134.09806:10 135.11363:102 136.01765:10 136.09313:21 136.11136:10 137.…	2	18380	29992	14537	19836	2.5	20686.5	0	6594.04
1860	15.256	724.68	DG 24:0_18:1	[M+NH4]+	null	0.6	TRUE	15.488	724.681	C45H86O5	DG	CNKNQKFREZNPNM-UHFFFAOYSA-N	O=C(OCC(OC(=O)CCCCCCCC=CCCCCCCCC)CO)CCCCCCCCCCCCCCCCCCCCCCC	410	FALSE	TRUE	TRUE	Normalized unit: Intensity; Annotation method: EieioDatabase_1	FALSE	FALSE	1860	0	0	1	0.28	0.62	0.47	7	1.33	1.63	61.64	20231223_Eye3_EAD14eV_POS_1	724.68184:596 724.97421:7 725.22919:48 725.51003:14 725.53368:6 725.63538:24 725.68439:336 726.22959:24 726.44438:6 726.51493:12 726.57757:14 726.60765:11 726.65934:81 726.68697:96	132.01411:10 141.92416:5 145.96908:26 147.96582:20 152.06040:9 219.16797:6 225.04327:8 234.94530:10 246.23373:10 263.23532:11 264.24271:21 265.25270:19 281.04811:8 337.26898:10 338.27615:24 339.28871:138 367.32315:6 408.39009:10 411.38099:10 423.38011:47 424.38822:24 425.39413:218 428.40840:10 443.40890:11 522.45362:10 610.52493:26 638.56599:11 668.17019:9 687.54902:11 687.63379:11 688.63411:19 6…	6	422	629	501	86	6.25	409.438	0	231.95
1872	10.761	726.588	HexCer 18:1(1OH,3OH)/18:1	[M+H]+	null	0.6	TRUE	9.442	726.588	C42H79NO8	HexCer_NS	MVGFIPNJBNBHNC-UHFFFAOYSA-N	O=C(NC(COC1OC(CO)C(O)C(O)C1O)C(O)C=CCCCCCCCCCCCCC)CCCCCCCC=CCCCCCCCC	400	FALSE	TRUE	TRUE	Normalized unit: Intensity; Annotation method: EieioDatabase_1	FALSE	FALSE	1872	0	0	1	0.13	0.35	0.59	4	0.5	1.17	43.87	20231223_Eye2_EAD14eV_POS_1	726.58808:749 727.55735:140 727.59394:366 728.59371:147	132.01798:28 141.92833:28 145.96577:60 147.96345:65 149.13067:12 150.00468:10 151.00707:10 152.06390:25 155.00783:21 165.95236:5 166.16555:10 182.01298:4 182.05022:10 184.03711:10 188.05666:10 194.99147:10 200.00497:6 225.03903:11 227.04646:10 252.26633:8 263.25870:14 264.26674:29 281.05394:10 282.28180:6 299.06203:10 300.28652:10 532.51379:11 545.52174:11 546.52028:33 547.52948:8 610.59210:11 72…	3	506	753	547	30	3	459.125	0	305.841
1877	14.061	727.566	CoQ8	[M+H]+	null	0.8	TRUE	13.39	727.566	C49H74O4	CoQ	ICFIZJQGJAJRSU-UHFFFAOYSA-N	O=C1C(OC)=C(OC)C(=O)C(=C1C)CC=C(C)CCC=C(C)CCC=C(C)CCC=C(C)CCC=C(C)CCC=C(C)CCC=C(C)CCC=C(C)C	310	TRUE	TRUE	TRUE	Normalized unit: Intensity; Annotation method: Msp20230908_NCDK-TUAT-LC25_converted_dev_2	FALSE	FALSE	1877	0	0.94	1	0.36	0.52	0.87	2	2	1.59	13.35	20231223_Eye1_EAD14eV_POS_1	727.56571:223 727.63872:11 728.22512:18 728.52387:11 728.56695:137 728.62791:18 728.67540:6 729.57126:71 729.60124:24	132.01729:9 141.06709:4 141.92636:13 145.96784:49 147.96449:31 152.05008:10 152.05854:6 153.06170:10 157.09804:7 159.11530:10 173.12541:7 179.05923:25 197.07902:36 227.03782:14 252.98754:6 726.56361:11 727.22131:11 727.49386:11 727.56162:104	4	165	149	221	171	4	176.594	0	31.1711
1879	9.804	728.52	PC 14:0/16:0	[M+Na]+	null	0.8	TRUE	9.991	728.52	C38H76NO8P	PC	YONWAODRNYHKSU-UHFFFAOYSA-N	O=C(OCC(OC(=O)CCCC)COP(=O)([O-])OCC[N+](C)(C)C)CCCCCCCCCCCCCCCCCCCCCCCC	400	FALSE	TRUE	TRUE	Normalized unit: Intensity; Annotation method: EieioDatabase_1	FALSE	FALSE	1879	0	0	1	0.33	0.53	0.81	28	2.75	2.49	115.19	20231223_Eye2_EAD14eV_POS_1	728.51971:2311 729.52329:990 729.58919:130 730.49390:50 730.53706:1296 730.58840:89	116.96801:10 132.01632:32 134.98120:7 141.92762:39 145.96516:91 146.98071:136 147.96383:21 148.98915:10 149.92765:166 149.98974:23 155.10397:10 155.94219:23 157.96976:10 158.98248:64 159.98853:30 160.99937:360 162.97597:35 168.04032:7 170.05531:5 172.99707:10 175.98299:10 176.99768:320 181.00776:10 182.01348:12 184.07275:375 185.00493:10 187.01089:151 188.99334:46 190.02265:10 190.99453:10 200.48…	0	1312	1729	1159	1354	0	1388.34	0	242.069
1881	11.807	728.559	PE P-18:1(9)_18:1(9)	[M+H]+	null	0.8	TRUE	11.657	728.559	C41H78NO7P	EtherPE	CFANDHZPOSNKNO-UHFFFAOYSA-N	O=C(OC(COC=CCCCCCCC=CCCCCCCCC)COP(=O)(O)OCCN)CCCCCCCC=CCCCCCCCC	410	FALSE	TRUE	TRUE	Normalized unit: Intensity; Annotation method: EieioDatabase_1	FALSE	FALSE	1881	0	0	1	0.26	0.53	0.65	53	3.57	2.81	1667.4	20231223_Eye2_EAD14eV_POS_1	728.55866:39134 729.56187:17486 729.63151:45 730.44426:19 730.48234:34 730.56519:4224 730.61933:39	105.06860:9 107.08652:5 109.09862:9 111.07442:5 111.11533:10 113.05843:5 114.06591:5 117.06959:5 119.08367:8 120.08654:5 121.10122:38 122.09610:9 123.07774:5 123.10382:5 123.11770:6 124.01575:87 124.11245:5 125.11861:5 125.13286:5 126.12571:9 126.34128:5 127.07464:5 128.06293:9 129.05613:29 130.06171:5 130.07400:5 131.08439:19 131.90430:8 132.01645:10 132.07786:7 132.09243:9 133.10076:36 134.0997…	2	22684	33046	22506	18964	2.5	24300.1	0	6076.75
1883	11.064	728.602	HexCer 18:1(1OH,3OH)/18:0	[M+H]+	null	0.8	TRUE	10.892	728.604	C42H81NO8	HexCer_NS	YMYQEDCYNANIPI-UHFFFAOYSA-N	O=C(NC(COC1OC(CO)C(O)C(O)C1O)C(O)C=CCCCCCCCCCCCCC)CCCCCCCCCCCCCCCCC	400	FALSE	TRUE	TRUE	Normalized unit: Intensity; Annotation method: EieioDatabase_1	FALSE	FALSE	1883	0	0	0.99	0.51	0.65	0.86	12	2	2.21	116.32	20231223_Eye2_EAD14eV_POS_1	728.60164:4528 729.56543:188 729.60539:1814 730.57403:79 730.60910:536	127.03935:10 132.01720:18 135.11822:29 136.07284:6 141.06873:20 141.92645:12 145.96974:22 147.66816:10 147.96453:52 150.12362:10 151.11205:8 152.05883:10 152.12747:11 153.06380:8 154.12290:42 154.15852:197 156.13777:10 156.17205:10 156.98697:11 157.00464:5 159.11536:7 160.11199:10 163.05448:21 164.14488:12 165.14937:230 168.13585:23 170.15167:34 179.17696:4 180.13491:26 181.00453:7 182.01281:15 1…	9	2740	4063	2929	1314	9.0625	2761.61	0	1128.26
1888	9.95	729.589	SM 18:2(1OH,3OH)/18:0	[M+H]+	null	0.8	TRUE	9.851	729.591	C41H81N2O6P	SM	GCHHFAWECQPLHL-UHFFFAOYSA-N	O=C(NC(COP(=O)([O-])OCC[N+](C)(C)C)C(O)C=CCCC=CCCCCCCCCC)CCCCCCCCCCCCCCCCC	400	FALSE	TRUE	TRUE	Normalized unit: Intensity; Annotation method: EieioDatabase_1	FALSE	FALSE	1888	0	0	0.99	0.36	0.56	0.66	36	2	2.05	443.34	20231223_Eye4_EAD14eV_POS_1	729.58952:6814 730.06330:25 730.10158:80 730.11698:110 730.49803:84 730.54485:315 730.59329:3459 731.13033:50 731.53557:291 731.59637:920	116.51029:10 124.99561:10 132.01714:29 135.67935:10 140.01160:11 141.92453:11 145.96790:15 146.97949:89 147.96301:21 148.96481:18 150.06634:40 156.13750:42 157.10107:10 160.99606:28 165.16218:5 166.06056:48 167.04033:10 167.07218:23 168.04203:1068 170.05629:322 175.14646:33 176.14114:49 177.16260:13 182.05847:25 183.04135:10 183.06494:29 183.47323:398 183.72195:10 184.08240:3425 185.07494:10 186.…	0	4229	6280	3672	6773	0	5238.41	0	1517.58
1893	9.387	730.538	PC 16:1(9)/16:1(9)	[M+H]+	null	0.8	TRUE	9.431	730.538	C40H76NO8P	PC	GPWHCUUIQMGELX-UHFFFAOYSA-N	O=C(OCC(OC(=O)CCCCCCCC=CCCCCCC)COP(=O)([O-])OCC[N+](C)(C)C)CCCCCCCC=CCCCCCC	400	FALSE	TRUE	TRUE	Normalized unit: Intensity; Annotation method: EieioDatabase_1	FALSE	FALSE	1893	0	0	1	0.55	0.61	0.89	38	4.65	3.56	393.99	20231223_Eye2_EAD14eV_POS_1	730.53849:9132 730.61125:15 730.63165:17 731.54161:3198 731.73455:9 732.54324:977 732.63058:9	124.99935:21 132.01680:21 133.01627:10 141.91210:10 145.10271:4 145.96771:9 147.96783:11 149.02496:10 150.06660:8 155.01193:55 163.15240:10 166.06435:99 167.06431:66 168.04173:256 170.05825:67 173.02025:9 181.00717:4 182.05755:19 183.06606:27 183.47112:133 184.08227:2888 188.29612:10 194.02570:10 195.00190:6 197.07976:62 198.08809:14 209.08217:97 210.08921:101 219.20893:6 222.09066:91 223.09746:1…	0	5586	7977	4989	6816	0	6341.61	0	1329.15
1895	12.81	730.574	PE P-18:0_18:1(9)	[M+H]+	null	0.8	TRUE	12.615	730.575	C41H80NO7P	EtherPE	XVYPOHCSLJZFED-UHFFFAOYSA-N	O=C(OC(COC=CCCCCCCCCCCCCCCCC)COP(=O)(O)OCCN)CCCCCCCC=CCCCCCCCC	410	FALSE	TRUE	TRUE	Normalized unit: Intensity; Annotation method: EieioDatabase_1	FALSE	FALSE	1895	0	0	1	0.26	0.45	0.68	53	3.23	2.63	855.08	20231223_Eye2_EAD14eV_POS_1	730.57366:27365 731.18778:31 731.44626:22 731.52505:255 731.57698:12700 732.07797:24 732.49225:24 732.58204:3112 732.66568:21	107.07892:10 109.10035:12 113.05878:7 117.05150:10 119.08409:16 121.10039:42 122.09376:16 123.11662:44 124.01503:178 125.11785:48 127.07551:10 128.06261:16 129.05600:55 130.06075:34 131.08422:18 132.01830:14 133.09783:18 135.11724:89 136.09071:10 136.11276:43 136.51392:10 137.12143:16 138.12858:200 138.90407:7 139.01199:9 139.04896:6 139.12701:10 140.11447:10 140.14124:28 142.02602:378 143.07216:…	3	20721	26529	20920	6991	2.75	18790.4	0	8313.97
1898	10.627	731.606	SM 18:1(4)(1OH,3OH)/18:0	[M+H]+	null	0.8	TRUE	10.533	731.606	C41H83N2O6P	SM	LKQLRGMMMAHREN-UHFFFAOYSA-N	O=C(NC(COP(=O)([O-])OCC[N+](C)(C)C)C(O)C=CCCCCCCCCCCCCC)CCCCCCCCCCCCCCCCC	400	FALSE	TRUE	TRUE	Normalized unit: Intensity; Annotation method: EieioDatabase_1	FALSE	FALSE	1898	0	0	1	0.37	0.47	0.84	44	3.38	2.82	2934.24	20231223_Eye4_EAD14eV_POS_1	731.60550:40075 732.09456:92 732.14526:280 732.18572:102 732.60865:17243 732.65499:134 733.02604:119 733.11593:140 733.14735:158 733.37160:147 733.38083:115 733.50009:60 733.55603:304 733.61026:3831 733.65194:124	104.10605:10 121.99958:10 124.99914:88 126.04726:10 128.06219:8 131.08208:6 132.01775:14 140.00661:31 141.92633:42 142.06569:39 143.08950:10 145.10067:5 145.96616:10 149.14015:101 150.06693:234 150.73505:496 151.01564:20 151.13287:9 152.04428:68 153.10977:4 154.12280:6 162.09010:17 164.05056:10 166.04425:324 166.06069:122 167.03617:22 167.07739:185 168.04132:867 170.05911:1000 171.17332:276 171.6…	3	32407	48537	30874	40152	3.25	37992.3	0	8118.21
1911	9.988	732.553	PC 16:0/16:1(9)	[M+H]+	null	0.8	TRUE	9.864	732.554	C40H78NO8P	PC	QIBZFHLFHCIUOT-UHFFFAOYSA-N	O=C(OCC(OC(=O)CCCCCCCC=CCCCCCC)COP(=O)([O-])OCC[N+](C)(C)C)CCCCCCCCCCCCCCC	400	FALSE	TRUE	TRUE	Normalized unit: Intensity; Annotation method: EieioDatabase_1	FALSE	FALSE	1911	0	0	1	0.47	0.57	0.94	68	5.05	3.75	6887.37	20231223_Eye1_EAD14eV_POS_1	732.55432:93668 732.90695:73 733.02482:64 733.17951:89 733.47332:91 733.55744:38941 733.62079:87 733.85623:84 734.56045:8731	104.10850:10 107.08373:6 108.09383:6 109.10067:17 110.09971:5 111.07640:5 111.11809:10 112.08909:5 113.13753:5 115.05256:5 119.08259:5 121.09667:5 122.98501:6 123.11603:15 124.11890:5 125.00109:87 126.13864:5 126.90231:5 127.01575:6 127.10878:5 128.06030:11 129.05395:10 129.06849:5 131.08628:28 132.01594:9 133.10114:9 134.10741:9 134.98547:5 135.07769:5 135.11722:13 136.99875:5 137.09371:5 137.13…	19	84892	120170	77440	105382	19.25	96971	0	19462
1912	13.392	732.589	PE P-16:0_20:0	[M+H]+	null	0.8	TRUE	13.59	732.59	C41H82NO7P	EtherPE	UCLYWNKSJDISRQ-UHFFFAOYSA-N	O=C(OC(COCCCCCCCCC=CCCCCCC)COP(=O)(O)OCCN)CCCCCCCCCCCCCCCCCCC	410	FALSE	TRUE	TRUE	Normalized unit: Intensity; Annotation method: EieioDatabase_1	FALSE	FALSE	1912	0	0	1	0.22	0.52	0.4	9	1.51	1.64	54.72	20231223_Eye3_EAD14eV_POS_1	732.59099:917 733.54059:35 733.59189:369 733.64453:17 734.56970:129 734.60159:171	124.01544:14 132.01786:25 141.92834:63 142.02617:12 142.92787:10 145.96713:56 147.11780:6 147.96316:14 149.98641:4 152.14401:11 155.01002:59 157.09636:10 163.14482:8 165.16173:10 166.02332:10 166.15626:10 169.12216:26 173.01767:6 180.03986:17 181.02784:10 181.04783:19 182.05651:210 184.03658:31 185.11381:9 196.04112:15 197.03928:15 198.04993:10 199.04939:10 207.02571:10 210.98739:6 219.21231:17 2…	9	722	1120	758	339	9	734.719	0	319.193
1917	11.007	733.62	SM 21:0(1OH,3OH)/15:0	[M+H]+	null	0.8	TRUE	10.74	733.622	C41H85N2O6P	SM	ZCCRWKRRCIHATG-UHFFFAOYSA-N	O=C(NC(COP(=O)([O-])OCC[N+](C)(C)C)C(O)CCCCCCCCCCCCCCCCCC)CCCCCCCCCCCCCC	400	FALSE	TRUE	TRUE	Normalized unit: Intensity; Annotation method: EieioDatabase_1	FALSE	FALSE	1917	0	0	1	0.3	0.64	0.49	9	0.92	1.44	215.18	20231223_Eye2_EAD14eV_POS_1	733.62048:1340 734.51103:174 734.56953:6186 734.62493:607 735.53236:118 735.57355:2364 735.62243:215	132.02003:17 141.92689:48 144.08165:97 145.96802:18 147.96563:28 149.96435:5 150.13546:5 152.14099:10 153.06078:10 166.06008:23 167.07079:10 168.04216:82 170.05631:156 182.06227:10 184.07801:1432 185.07613:49 186.07701:16 190.96069:15 192.98169:10 197.07964:7 207.02754:6 210.08767:10 224.10332:26 225.10045:116 226.08191:13 227.08682:28 238.08350:7 253.11146:32 268.00085:10 284.29717:16 308.29492:…	0	1068	1231	839	994	0	1032.92	0	163.042
1919	10.688	734.569	PC 16:0/16:0	[M+H]+	null	0.8	TRUE	10.66	734.569	C40H80NO8P	PC	KILNVBDSWZSGLL-UHFFFAOYSA-N	O=C(OCC(OC(=O)CCCCCCCCCCCCCCC)COP(=O)([O-])OCC[N+](C)(C)C)CCCCCCCCCCCCCCC	400	FALSE	TRUE	TRUE	Normalized unit: Intensity; Annotation method: EieioDatabase_1	FALSE	FALSE	1919	0	0	1	0.52	0.66	0.91	51	4.6	3.55	24014	20231223_Eye1_EAD14eV_POS_1	734.56954:348770 734.93260:139 735.20202:167 735.48907:232 735.50377:222 735.57298:171153 735.87523:101 735.89731:83 735.97591:133 736.02146:141 736.04270:70 736.07043:121 736.16469:109 736.21931:178 736.26483:120 736.48738:128 736.57624:41164 736.64487:70	104.10674:13 109.10048:20 111.08158:10 111.11582:14 112.08650:17 119.08517:5 121.09914:11 122.98245:5 123.11639:14 123.84116:5 124.99849:43 125.09593:5 125.13296:12 127.01566:10 127.14787:5 129.05233:7 132.01766:10 133.00581:5 133.10338:11 134.07001:5 134.98450:17 135.11668:29 135.98991:13 136.99914:26 137.09527:5 137.13121:23 138.01051:7 138.97952:5 139.01637:16 139.11171:13 139.14728:12 139.985…	51	310820	439272	254230	370000	51	343581	0	79396.9
1940	9.977	738.506	PE 16:1_20:4	[M+H]+	null	0.2	TRUE	9.875	738.507	C41H72NO8P	PE	CXGZFWPMXPAZEA-UHFFFAOYSA-N	O=C(OCC(OC(=O)CCCCCCC=CCC=CCC=CCC=CCC)COP(=O)(O)OCCN)CCCCCCCC=CCCCCCC	410	FALSE	TRUE	TRUE	Normalized unit: Intensity; Annotation method: EieioDatabase_1	FALSE	FALSE	1940	0	0	1	0.1	0.5	0.31	9	0.8	1.2	95.58	20231223_Eye4_EAD14eV_POS_1	738.50792:1499 738.57038:140 738.64601:6145 738.69250:75 739.50999:590 739.54428:100 739.59088:110 739.64813:3265 740.51764:645 740.56613:69 740.59663:88	132.01826:8 141.92682:8 145.09995:12 145.96641:54 147.96527:23 148.11062:11 149.13610:10 153.06625:5 163.14638:9 168.03800:27 169.87226:10 170.05847:37 173.02538:10 176.15677:10 182.01972:10 182.05610:52 184.07170:480 187.14385:35 207.02852:10 209.00956:10 224.10351:10 225.03929:36 225.09752:10 237.21930:7 239.08395:10 253.10899:48 302.21983:10 311.25678:39 330.28413:11 361.27010:10 365.26177:27 …	0	414	406	393	937	0	537.469	0	266.532
1941	9.703	738.509	PE 16:1_20:4	[M+H]+	null	0.4	TRUE	9.875	738.507	C41H72NO8P	PE	CXGZFWPMXPAZEA-UHFFFAOYSA-N	O=C(OCC(OC(=O)CCCCCCC=CCC=CCC=CCC=CCC)COP(=O)(O)OCCN)CCCCCCCC=CCCCCCC	410	FALSE	TRUE	TRUE	Normalized unit: Intensity; Annotation method: EieioDatabase_1	FALSE	FALSE	1941	0	0	0.99	0.08	0.49	0.28	7	0.6	1.08	93.84	20231223_Eye1_EAD14eV_POS_1	738.50890:564 738.61565:34 738.64850:449 739.51199:299 739.65068:173 740.51610:65 740.55804:61	141.06688:10 141.92556:35 145.09691:10 145.96765:70 147.96422:23 149.95933:12 151.05235:35 152.06124:10 154.06571:10 155.95250:5 157.09870:10 159.11034:10 162.04236:9 165.06680:22 173.02399:10 175.14982:11 178.96210:10 180.14359:10 181.00351:25 182.05643:39 184.07276:171 185.11525:8 185.13584:15 194.98713:10 203.18559:36 207.03119:10 209.01649:10 215.17615:6 225.03415:10 226.04199:10 235.20168:4 …	0	556	596	407	535	0	523.484	0	81.7592
1944	11.358	738.543	PE P-17:0_20:4	[M+H]+	null	0.6	TRUE	11.25	738.543	C42H76NO7P	EtherPE	ZTNZTGXTHOFZGC-UHFFFAOYSA-N	O=C(OC(COCCCCCCCCC=CCCCCCCC)COP(=O)(O)OCCN)CCCCCCC=CCC=CCC=CCC=CCC	410	FALSE	TRUE	TRUE	Normalized unit: Intensity; Annotation method: EieioDatabase_1	FALSE	FALSE	1944	0	0	1	0.18	0.58	0.35	7	1.23	1.48	58.04	20231223_Eye2_EAD14eV_POS_1	738.54317:835 738.58998:12 738.61195:13 738.65063:22 739.49181:8 739.54469:343 739.62748:13 740.50310:15 740.54848:101 740.60318:13	128.06090:11 132.01301:10 141.51744:219 141.92816:12 143.08726:11 145.09858:13 145.97015:152 147.07693:10 147.96491:24 151.05366:5 152.05507:10 153.06913:10 154.07615:9 155.00853:10 157.09887:10 159.11340:6 160.12369:9 163.05459:10 165.06953:10 165.73517:10 176.14906:10 180.04114:8 182.05730:122 183.10792:10 184.03827:24 184.07632:16 185.12721:5 195.99004:10 200.06254:10 203.17258:6 207.97274:4 2…	0	445	641	425	329	0	460.047	0	130.746
1946	12.185	738.624	HexCer 18:1(1OH,3OH)/20:0	[M+H-H2O]+	null	0.8	TRUE	11.958	738.624	C44H85NO8	HexCer_NS	DFELABABMXOKTD-UHFFFAOYSA-N	O=C(NC(COC1OC(CO)C(O)C(O)C1O)C(O)C=CCCCCCCCCCCCCC)CCCCCCCCCCCCCCCCCCC	400	FALSE	TRUE	TRUE	Normalized unit: Intensity; Annotation method: EieioDatabase_1	FALSE	FALSE	1946	0	0	0.99	0.26	0.46	0.64	6	1.07	1.53	62.17	20231223_Eye4_EAD14eV_POS_1	738.62281:640 738.68140:11 739.47068:6 739.51459:17 739.55308:15 739.62443:300 740.52196:15 740.55624:16 740.62735:98	132.01812:10 132.09401:15 141.92436:12 145.96712:17 147.96793:66 149.99181:9 150.00438:10 152.05961:10 158.97925:4 182.01684:10 199.95551:10 204.03466:8 206.15471:32 219.06613:10 229.00018:15 229.99772:10 234.22621:9 250.25267:15 251.25973:10 252.26611:29 262.25110:10 263.26168:51 264.26846:114 266.28102:15 282.27406:43 283.02643:33 305.27237:10 312.32548:20 448.41489:5 543.53208:11 544.54389:28 …	0	575	769	449	574	0	591.938	0	131.977
1947	9.889	738.646	SM 18:1;O2/18:1(d9)	[M+H]+	null	1	TRUE	9.865	738.647	C41H72[2H]9N2O6P	SM	NBEADXWAAWCCDG-KYPZZJCONA-N	[C@](COP(=O)([O-])OCC[N+](C)(C)C)([H])(NC(CCCCCCC/C=C\CCCCC([2H])([2H])C([2H])([2H])C([2H])([2H])C([2H])([2H])[2H])=O)[C@]([H])(O)/C=C/CCCCCCCCCCCCC	520	TRUE	TRUE	FALSE	Normalized unit: Intensity; Annotation method: 20230902_MsdialTxtDB_Pos_EquiSPLASH_TUAT_1	FALSE	TRUE	1947	0	1	1	null	null	null	null	null	1	1863.39	20231223_Eye4_EAD14eV_POS_1	738.64530:15122 739.14065:18 739.15477:23 739.44595:11 739.46647:25 739.50667:395 739.55069:66 739.64831:6419 740.05114:18 740.08574:14 740.51922:320 740.55382:105 740.59892:58 740.65067:1274	121.99713:35 128.06088:19 130.07066:4 132.01697:21 133.09755:14 134.10015:10 135.11405:10 139.05223:18 140.00748:29 141.06926:26 141.92706:40 142.05107:12 142.07342:8 143.08176:28 145.09751:49 145.96771:57 146.09527:13 147.11431:31 147.96429:23 148.11189:16 149.12764:10 149.52258:10 150.02975:10 150.06551:42 151.05339:26 152.04805:105 153.06688:42 155.01058:65 155.08405:10 156.04204:10 156.09376:…	14878	14003	15495	12863	13048	14878.1	13852.2	0	1203.47
1953	10.399	740.522	PE 16:0_20:4	[M+H]+	null	0.8	TRUE	10.356	740.522	C41H74NO8P	PE	NQIMLWFRWGTTOZ-UHFFFAOYSA-N	O=C(OCC(OC(=O)CCCCCCC=CCC=CCC=CCC=CCC)COP(=O)(O)OCCN)CCCCCCCCCCCCCCC	410	FALSE	TRUE	TRUE	Normalized unit: Intensity; Annotation method: EieioDatabase_1	FALSE	FALSE	1953	0	0	1	0.26	0.55	0.56	94	2	1.98	1000.54	20231223_Eye2_EAD14eV_POS_1	740.52246:15085 741.25381:17 741.39945:23 741.43782:17 741.52579:6152 741.57947:28 741.59518:25 742.29150:19 742.46251:22 742.52922:1376 742.56905:158	100.48459:246 111.46709:10 115.05214:9 117.06632:10 118.07555:10 119.07944:10 124.01597:54 126.04343:33 127.05426:26 128.05941:90 129.06644:110 130.07219:35 131.08526:132 132.01721:46 133.10083:65 134.09512:12 135.08799:10 135.11790:25 137.13236:31 139.05425:15 139.07409:9 140.14360:13 141.07050:143 142.02651:62 143.08362:145 144.08944:26 144.63956:10 145.10068:225 145.96671:22 146.06284:10 146.1…	0	7877	12166	6361	7557	0	8490.25	0	2535.54
1956	15.565	740.675	TG 12:0_14:0_16:0	[M+NH4]+	null	0.8	TRUE	15.45	740.676	C45H86O6	TG	PGZSAELMQZLYOA-UHFFFAOYSA-N	O=C(OCC(OC(=O)CCCCCCCCCCCCC)COC(=O)CCCCCCCCCCCCCCC)CCCCCCCCCCC	410	FALSE	TRUE	TRUE	Normalized unit: Intensity; Annotation method: EieioDatabase_1	FALSE	FALSE	1956	0	0	1	0.21	0.55	0.44	13	0.67	1.24	72.7	20231223_Eye3_EAD14eV_POS_1	740.67549:927 741.23508:10 741.26431:11 741.67898:503 742.07076:11 742.25539:6 742.54194:19 742.68212:136	132.02122:18 141.92529:17 145.96775:104 147.96583:18 149.95972:11 155.14286:33 169.12210:27 171.06473:18 178.08290:5 181.15912:10 183.17960:10 185.11796:10 198.18541:12 200.02231:7 206.95371:7 209.02391:10 209.18947:5 210.01090:10 211.20630:13 227.12775:10 228.22595:10 229.00597:12 239.23780:37 255.19864:17 256.26365:10 257.20777:14 267.22641:5 268.24218:5 269.24573:10 271.22486:6 281.05430:39 28…	46	140	216	866	827	45.8125	512.094	0	387.68
1961	10.589	742.54	PE 18:1_18:2	[M+H]+	null	0.8	TRUE	10.546	742.538	C41H76NO8P	PE	GKAFCSRKMWFPSJ-UHFFFAOYSA-N	O=C(OCC(OC(=O)CCCCCCCC=CCC=CCCCCC)COP(=O)(O)OCCN)CCCCCCCC=CCCCCCCCC	410	FALSE	TRUE	TRUE	Normalized unit: Intensity; Annotation method: EieioDatabase_1	FALSE	FALSE	1961	0	0	0.99	0.19	0.61	0.42	41	1.8	1.81	288.12	20231223_Eye2_EAD14eV_POS_1	742.53890:2885 742.88332:15 742.96192:17 743.41396:17 743.48085:9 743.54142:1765 743.65257:16 744.07646:30 744.16594:22 744.54925:490 744.58978:537	128.06398:10 132.01905:8 133.10052:7 135.11700:8 141.06138:10 141.92705:10 142.02459:6 143.08317:23 145.10033:28 145.96816:36 147.11732:113 147.96571:107 149.13130:15 150.00125:10 151.05661:10 151.14586:6 153.06918:29 155.01026:102 158.05584:25 159.11582:12 161.13325:35 162.13805:8 163.05490:7 163.14345:19 165.06681:7 165.12327:3 166.02914:87 167.06740:10 168.04451:16 169.12106:9 170.05541:76 171…	2	2393	2669	1824	2613	2.25	2375	0	385.865
1963	10.674	742.57	PC O-34:3|PC O-16:1_18:2	[M+H]+	null	0.2	TRUE	10.562	742.575	C42H80NO7P	EtherPC	AXCLECQLCBWNLZ-UHFFFAOYSA-N	O=C(OC(COCCCCCCCCC=CCCCCCC)COP(=O)([O-])OCC[N+](C)(C)C)CCCCCCCC=CCC=CCCCCC	310	TRUE	TRUE	TRUE	Normalized unit: Intensity; Annotation method: Msp20230908_NCDK-TUAT-LC25_converted_dev_2	FALSE	FALSE	1963	0	1	0.95	0.11	0.05	0.46	4	2	1.33	74.68	20231223_Eye4_EAD14eV_POS_1	742.56966:1001 743.53949:1167 743.57821:425 744.54248:227 744.58829:581	132.01432:13 135.11626:8 139.05072:26 141.06684:10 141.92678:14 142.02454:51 143.63840:10 145.10339:33 145.96805:26 147.08030:10 147.11267:12 147.96626:58 149.12627:28 150.06490:20 151.04780:10 152.04884:10 153.07257:10 153.12712:18 155.00639:11 157.10079:31 159.09877:12 160.11697:34 161.13058:72 162.12371:10 163.14572:10 165.02942:4 165.06844:10 166.06114:49 168.03974:20 170.05687:94 171.06519:2…	0	761	792	589	840	0	745.562	0	108.991
1967	17.901	742.649	CE 24:6	[M+NH4]+	null	0.8	TRUE	17.715	742.65	C51H80O2	CE	FEDDKYHZBKFZKG-UHFFFAOYSA-N	O=C(OC1CC2=CCC3C(CCC4(C)C(CCC34)C(C)CCCC(C)C)C2(C)CC1)CCCCC=CCC=CCC=CCC=CCC=CCC=CCC	310	TRUE	TRUE	TRUE	Normalized unit: Intensity; Annotation method: Msp20230908_NCDK-TUAT-LC25_converted_dev_2	FALSE	FALSE	1967	0	1	1	0.21	0.34	0.64	3	2	1.47	33.16	20231223_Eye2_EAD14eV_POS_1	742.64863:465 743.53945:9 743.65170:282 744.16959:18 744.52576:9 744.54980:12 744.62279:15 744.65703:86	132.01499:15 141.07063:9 141.92684:20 143.07968:10 145.09959:36 145.96654:30 146.10934:15 147.11851:143 147.96755:64 149.13500:130 150.04534:11 152.06171:10 153.07074:18 157.10131:22 159.11773:17 160.12560:6 161.12905:99 162.14218:14 175.14421:10 187.14441:39 192.08717:10 201.16003:18 202.07843:10 203.17515:12 207.03017:10 207.97147:10 214.16136:10 225.04068:10 229.98192:5 233.22175:10 234.94552:…	0	281	418	224	155	0	269.5	0	111.684
1971	9.78	744.553	PC 15:0/18:2	[M+H]+	null	0.8	TRUE	9.721	744.554	C41H78NO8P	PC	DGBYUHHIADYUMU-UHFFFAOYSA-N	O=C(OCC(OC(=O)CCCCCCCC=CCC=CCCCCC)COP(=O)([O-])OCC[N+](C)(C)C)CCCCCCCCCCCCCC	400	FALSE	TRUE	TRUE	Normalized unit: Intensity; Annotation method: EieioDatabase_1	FALSE	FALSE	1971	0	0	0.99	0.35	0.58	0.69	13	2.75	2.45	98.14	20231223_Eye4_EAD14eV_POS_1	744.55300:855 745.49344:134 745.55667:416 746.50684:76 746.55912:126	128.05941:8 141.06514:10 141.92419:26 145.96822:71 147.96504:12 149.03651:10 150.06834:16 155.00901:25 161.13227:10 162.95664:29 166.06203:23 166.92393:10 167.06433:10 168.04021:66 170.05525:66 176.96929:12 178.95029:10 181.00525:46 182.01695:10 183.03866:30 184.07372:942 190.99938:10 191.17814:10 192.95816:10 192.97821:16 197.08241:8 202.98432:4 204.96324:14 207.03120:10 209.07895:25 210.08729:3…	2	939	1067	878	879	2.5	940.734	0	88.7641
1972	11.243	744.554	PE 18:1(11)_18:1(9)	[M+H]+	null	0.8	TRUE	11.121	744.554	C41H78NO8P	PE	MWRBNPKJOOWZPW-UHFFFAOYSA-N	O=C(OCC(OC(=O)CCCCCCCC=CCCCCCCCC)COP(=O)(O)OCCN)CCCCCCCC=CCCCCCCCC	410	FALSE	TRUE	TRUE	Normalized unit: Intensity; Annotation method: EieioDatabase_1	FALSE	FALSE	1972	0	0	1	0.23	0.47	0.59	69	2.96	2.45	1656.48	20231223_Eye4_EAD14eV_POS_1	744.55373:10386 745.48555:53 745.55806:4100 745.58961:1957 746.55995:1176 746.59686:809	109.10051:12 121.09764:20 124.01728:81 127.07190:22 128.06039:11 129.05196:26 129.06641:9 131.08061:15 132.01565:11 133.09899:10 135.11303:63 136.07887:68 138.12713:12 139.11060:10 140.17570:10 141.92580:26 142.02556:191 142.04590:10 143.06943:13 143.08135:56 145.09953:10 145.96814:32 146.10638:10 147.11595:91 147.96473:23 148.07306:7 148.12764:23 149.13126:111 150.06458:32 150.72283:544 151.1446…	6	10494	16378	8676	10010	5.5	11389.6	0	3413.1
1974	11.366	744.578	PC O-34:2|PC O-16:1/18:1	[M+H]+	null	0.8	TRUE	11.219	744.59	C42H82NO7P	EtherPC	WDQJCKHLEYAETE-UHFFFAOYSA-N	O=C(OC(COCCCCCCCCC=CCCCCCC)COP(=O)([O-])OCC[N+](C)(C)C)CCCCCCCC=CCCCCCCCC	310	TRUE	TRUE	TRUE	Normalized unit: Intensity; Annotation method: Msp20230908_NCDK-TUAT-LC25_converted_dev_2	FALSE	FALSE	1974	0	1	0.72	0.08	0.04	0.46	4	2	1.25	423.65	20231223_Eye2_EAD14eV_POS_1	744.57763:8578 745.05167:8 745.09937:14 745.16948:12 745.58204:3942 745.65062:19 745.78960:12 746.06537:12 746.48169:8 746.51487:23 746.60302:8921	117.05366:47 121.09843:8 124.01650:50 124.99923:3 128.06380:47 129.07173:43 130.07404:10 131.08744:115 132.01733:13 133.10256:70 134.09441:37 134.10689:12 135.11723:79 136.12257:22 138.09021:5 138.12784:14 139.11101:41 140.14383:19 141.07011:18 142.02633:372 143.08386:14 144.09164:10 145.09784:58 145.96882:50 147.11485:67 147.55745:10 147.96461:9 148.11059:173 149.13518:159 150.06373:11 150.07392…	0	5931	7671	5230	5857	0	6172.22	0	1047.59
1976	13.206	744.59	PE P-18:0_19:1	[M+H]+	null	0.8	TRUE	13.332	744.59	C42H82NO7P	EtherPE	SGQUEMOCROIZTH-UHFFFAOYSA-N	O=C(OC(COCCCCCCCCC=CCCCCCCCC)COP(=O)(O)OCCN)CCCCCCCC=CCCCCCCCCC	410	FALSE	TRUE	TRUE	Normalized unit: Intensity; Annotation method: EieioDatabase_1	FALSE	FALSE	1976	0	0	1	0.25	0.54	0.45	16	1.57	1.71	62.31	20231223_Eye2_EAD14eV_POS_1	744.59021:1408 745.53925:56 745.59255:679 745.63203:53 746.16812:46 746.56711:148 746.59471:231	132.01817:126 141.92757:8 142.02751:10 145.96779:36 147.96597:22 149.13005:10 152.14328:56 155.00974:62 163.14596:10 166.15816:13 168.17347:10 169.12496:10 173.01134:10 180.03861:51 181.04803:11 182.05715:411 184.03660:89 194.19747:10 209.01131:10 241.06997:13 247.24491:10 250.25390:75 252.27101:29 254.07680:9 262.24681:10 267.19614:10 268.20030:6 270.94568:14 277.25262:62 278.27777:13 279.29019:…	3	1170	1271	1240	176	2.75	964.219	0	527.129
1978	10.753	744.598	HexCer 36:1;O3|HexCer 18:1;O2/18:0;O	[M+H]+	null	0.8	TRUE	10.605	744.598	C42H81NO9	HexCer_HS	ONDPKGSAWAOCRS-UHFFFAOYSA-N	O=C(NC(COC1OC(CO)C(O)C(O)C1O)C(O)C=CCCCCCCCCCCCCC)C(O)CCCCCCCCCCCCCCCC	310	TRUE	TRUE	TRUE	Normalized unit: Intensity; Annotation method: Msp20230908_NCDK-TUAT-LC25_converted_dev_2	FALSE	FALSE	1978	0	1	1	0.22	0.28	0.48	8	2	1.41	153	20231223_Eye2_EAD14eV_POS_1	744.59755:3409 745.54992:122 745.60102:1962 746.05799:227 746.57201:339 746.60239:704	110.10360:6 132.01749:41 137.13178:10 141.92580:34 143.07410:18 145.10085:12 145.96754:62 146.10090:10 146.97257:10 147.10546:63 147.96336:24 148.08877:10 149.09910:10 149.96388:16 150.05499:16 150.09126:10 151.06167:7 152.10580:8 153.07295:10 155.00914:13 160.05750:10 163.13611:10 164.14447:106 165.15445:10 166.06109:112 166.08746:10 167.02893:6 168.04385:99 170.05543:114 172.06220:9 173.02329:1…	0	2560	2895	2180	1049	0	2170.83	0	802.708
1980	18.693	744.665	CE 24:5	[M+NH4]+	null	0.6	TRUE	18.431	744.665	C51H82O2	CE	ORNYUCOAFYJKEX-UHFFFAOYSA-N	O=C(OC1CC2=CCC3C(CCC4(C)C(CCC34)C(C)CCCC(C)C)C2(C)CC1)CCCCCCCC=CCC=CCC=CCC=CCC=CCC	310	TRUE	TRUE	TRUE	Normalized unit: Intensity; Annotation method: Msp20230908_NCDK-TUAT-LC25_converted_dev_2	FALSE	FALSE	1980	0	0.99	1	0.41	0.45	0.56	3	2	1.5	13.57	20231223_Eye1_EAD14eV_POS_1	744.66444:178 745.16693:10 745.62124:9 745.66664:93 746.17021:12 746.56950:12 746.67593:35	129.06665:8 132.01701:26 141.92597:28 145.96823:21 147.96339:20 161.13101:17 165.06704:5 198.95138:10 281.05126:12 285.01012:10 367.33587:49 368.31703:11 368.33965:9 369.34838:163 376.31894:11 743.65461:11 744.16827:19 744.66488:203	0	169	276	156	60	0	165.234	0	88.0346
1983	11.137	745.62	SM 37:1;O2|SM 18:1;O2/19:0	[M+H]+	null	0.4	TRUE	11.022	745.622	C42H85N2O6P	SM	HAFQHLHNPJDAGB-UHFFFAOYSA-N	O=C(NC(COP(=O)([O-])OCC[N+](C)(C)C)C(O)C=CCCCCCCCCCCCCC)CCCCCCCCCCCCCCCCCC	310	TRUE	TRUE	TRUE	Normalized unit: Intensity; Annotation method: Msp20230908_NCDK-TUAT-LC25_converted_dev_2	FALSE	FALSE	1983	0	1	0.99	0.17	0.07	0.63	3	2	1.42	86.82	20231223_Eye1_EAD14eV_POS_1	745.62015:672 746.56189:731 746.62279:293 746.80313:21 747.56196:146 747.62951:117	124.01533:10 136.10704:18 142.02509:30 145.96798:37 147.96500:71 149.12963:16 149.42418:10 149.96314:110 151.10791:10 151.13713:52 152.14192:10 154.12199:21 155.00980:20 156.17196:10 160.12114:24 161.13171:29 162.13357:10 163.13531:10 166.02328:44 166.16689:10 167.14285:10 168.04158:30 168.07637:10 169.12080:95 170.05708:72 171.06480:13 172.06653:13 177.16243:18 178.96718:10 179.17651:18 180.0369…	0	588	865	600	478	0	632.688	0	164.31
1990	12.195	746.569	PE 18:0_18:1(9)	[M+H]+	null	0.8	TRUE	12.096	746.569	C41H80NO8P	PE	JQKOHRZNEOQNJE-UHFFFAOYSA-N	O=C(OCC(OC(=O)CCCCCCCC=CCCCCCCCC)COP(=O)(O)OCCN)CCCCCCCCCCCCCCCCC	410	FALSE	TRUE	TRUE	Normalized unit: Intensity; Annotation method: EieioDatabase_1	FALSE	FALSE	1990	0	0	0.99	0.33	0.53	0.65	98	3.43	2.75	838.71	20231223_Eye4_EAD14eV_POS_1	746.56787:10525 747.14451:6 747.16699:10 747.49562:10 747.57156:4566 748.49180:14 748.53183:113 748.57438:997 748.61866:168	108.08907:15 117.05199:7 121.10231:11 123.11573:33 124.01804:66 128.06071:6 129.06069:19 132.02023:36 133.06280:10 135.11389:20 137.08130:8 137.09807:10 138.12647:8 139.11041:16 140.10609:10 141.08844:15 142.02688:172 143.07073:5 145.10086:16 145.96877:47 147.11829:29 147.96467:25 148.12439:344 149.13370:200 149.99803:5 150.12320:10 151.11274:10 151.14925:18 152.14562:48 153.09187:10 153.12823:10…	9	16708	20720	15059	10108	9.1875	15649	0	4392.75
1991	10.394	746.569	PC 16:0/17:1(10)	[M+H]+	null	0.8	TRUE	10.289	746.569	C41H80NO8P	PC	ASFWPRURQHKRSL-UHFFFAOYSA-N	O=C(OCC(OC(=O)CCCCCCCC=CCCCCCCC)COP(=O)([O-])OCC[N+](C)(C)C)CCCCCCCCCCCCCCC	400	FALSE	TRUE	TRUE	Normalized unit: Intensity; Annotation method: EieioDatabase_1	FALSE	FALSE	1991	0	0	1	0.5	0.55	0.92	49	4.6	3.52	315.76	20231223_Eye3_EAD14eV_POS_1	746.56936:5863 747.48361:22 747.51447:49 747.57362:2455 748.52903:1224 748.57521:629	124.99971:14 141.92852:10 143.08740:6 145.96907:50 146.96673:10 147.96683:53 149.00351:10 150.06595:16 152.04789:6 155.00680:59 163.14573:8 165.03288:11 166.06148:28 167.07101:26 168.04270:100 170.05935:66 171.06227:10 183.06295:19 184.07891:1392 185.07796:42 187.26248:10 187.42742:10 197.08136:19 198.91994:10 209.08035:115 210.09004:90 212.06634:10 222.09304:96 223.09757:10 224.10383:375 226.086…	14	5777	8092	5348	4531	13.6875	5936.91	0	1526.75
1992	11.447	746.604	PC O-18:1(9)/16:0	[M+H]+	null	0.8	TRUE	11.343	746.606	C42H84NO7P	EtherPC	IQLHTKSHLGLPMG-UHFFFAOYSA-N	O=C(OC(COCCCCCCCCC=CCCCCCCCC)COP(=O)([O-])OCC[N+](C)(C)C)CCCCCCCCCCCCCCC	400	FALSE	TRUE	TRUE	Normalized unit: Intensity; Annotation method: EieioDatabase_1	FALSE	FALSE	1992	0	0	1	0.32	0.43	0.68	52	4.75	3.4	655.05	20231223_Eye2_EAD14eV_POS_1	746.60439:17820 746.66774:17 746.90980:11 747.38259:11 747.49829:11 747.53395:21 747.60834:7988 747.69063:11 747.97288:13 748.05709:14 748.11975:14 748.21086:14 748.33102:11 748.48876:12 748.51177:35 748.53203:66 748.60841:2046 748.70092:11	109.09976:10 113.00007:305 123.11683:10 125.00058:23 132.01661:12 135.11396:11 137.09546:12 137.13279:10 138.13042:10 139.05195:10 141.92464:44 145.10040:7 145.96868:35 147.11498:10 147.96503:18 149.13134:24 150.05150:10 150.06949:99 151.15039:2 152.04774:282 153.02552:10 155.00955:193 157.02176:4 159.11389:8 161.13083:13 162.13642:10 163.01389:10 163.11842:10 163.14629:18 165.02917:32 165.16360:…	2	12590	16031	11117	8530	2	12067	0	3130.39
1997	10.735	748.528	PE P-16:0_22:6	[M+H]+	null	0.8	TRUE	10.619	748.528	C43H74NO7P	EtherPE	WVGALBKSWOUIEZ-UHFFFAOYSA-N	O=C(OC(COC=CCCCCCCCCCCCCCC)COP(=O)(O)OCCN)CCC=CCC=CCC=CCC=CCC=CCC=CCC	410	FALSE	TRUE	TRUE	Normalized unit: Intensity; Annotation method: EieioDatabase_1	FALSE	FALSE	1997	0	0	1	0.2	0.51	0.55	86	2	1.95	1972.9	20231223_Eye2_EAD14eV_POS_1	748.52822:69602 748.59391:98 749.53203:24191 749.57433:167 750.53569:5681 750.56030:3052	100.05154:7 102.04339:5 105.02996:5 105.06880:11 107.05041:7 107.08498:6 109.10191:5 110.09782:5 111.11581:5 111.55204:5 112.99867:7 113.05861:7 115.05401:14 116.04719:28 117.05166:5 117.06808:8 119.08433:21 121.06667:5 121.10067:14 122.09533:9 122.10915:5 123.11369:10 124.01694:56 124.11239:13 124.99957:7 125.11952:9 126.04655:27 127.05584:31 128.06226:258 129.06977:304 130.07632:46 130.90563:9 …	8	26664	45399	23115	26868	7.875	30511.4	0	10073.5
1998	10.172	748.583	PC 17:0/16:0	[M+H]+	null	0.8	TRUE	11.284	748.585	C41H82NO8P	PC	CNHYMCCAIZQMPA-UHFFFAOYSA-N	O=C(OCC(OC(=O)CCCCCCCCCCCCCCCC)COP(=O)([O-])OCC[N+](C)(C)C)CCCCCCCCCCCCCCC	400	FALSE	TRUE	TRUE	Normalized unit: Intensity; Annotation method: EieioDatabase_1	FALSE	FALSE	1998	0	0	1	0.45	0.67	0.71	16	2.6	2.43	96.56	20231223_Eye2_EAD14eV_POS_1	748.58377:1650 749.52828:35 749.54035:35 749.58945:610 750.54369:76 750.59106:279 750.61268:88	128.05946:10 132.01871:10 141.92418:6 145.96719:76 147.96536:8 148.96983:10 149.13048:9 150.06740:15 151.05170:10 155.01101:61 164.04418:6 165.03201:10 166.06083:78 167.03700:17 167.06856:10 168.04329:53 170.06496:48 173.02056:7 177.15806:7 182.05339:16 183.04307:10 184.07505:1189 185.08340:10 198.08958:10 209.07622:25 210.09058:8 220.21734:22 222.08897:28 223.09465:15 224.10696:126 226.08630:371…	0	1124	1304	1048	1853	0	1332.28	0	363.432
1999	11.19	748.585	PC 16:0/17:0	[M+H]+	null	0.6	TRUE	11.284	748.585	C41H82NO8P	PC	CNHYMCCAIZQMPA-UHFFFAOYSA-N	O=C(OCC(OC(=O)CCCCCCCCCCCCCCCC)COP(=O)([O-])OCC[N+](C)(C)C)CCCCCCCCCCCCCCC	400	FALSE	TRUE	TRUE	Normalized unit: Intensity; Annotation method: EieioDatabase_1	FALSE	FALSE	1999	0	0	1	0.44	0.66	0.81	33	2.8	2.58	194.58	20231223_Eye2_EAD14eV_POS_1	748.58471:3437 748.63480:61 749.53831:212 749.58840:1138 750.21643:14 750.49670:45 750.54238:1101 750.58925:272	132.01543:23 141.92571:40 145.96689:88 146.96901:10 147.07711:10 147.96205:64 149.13060:21 149.96167:10 149.99038:146 150.05286:10 150.06738:15 151.10960:9 152.06009:10 152.90605:11 153.06932:10 154.03156:51 155.01155:75 157.02049:10 159.11135:8 164.00830:19 164.04389:12 165.02623:11 166.06213:272 167.06927:24 168.03888:110 170.05757:89 173.02224:16 177.50151:527 182.01343:2 182.05559:35 183.0604…	2	1938	2693	1503	1742	2.5	1969.05	0	514.276
2000	10.953	748.586	PC 16:0/17:0	[M+H]+	null	0.2	TRUE	11.284	748.585	C41H82NO8P	PC	CNHYMCCAIZQMPA-UHFFFAOYSA-N	O=C(OCC(OC(=O)CCCCCCCCCCCCCCCC)COP(=O)([O-])OCC[N+](C)(C)C)CCCCCCCCCCCCCCC	400	FALSE	TRUE	TRUE	Normalized unit: Intensity; Annotation method: EieioDatabase_1	FALSE	FALSE	2000	0	0	1	0.35	0.59	0.71	17	2.55	2.37	163.64	20231223_Eye2_EAD14eV_POS_1	748.58556:1707 749.50537:181 749.53123:449 749.58906:625 750.54287:20116 750.58421:548	131.08613:10 132.01673:58 141.07263:94 141.92641:36 143.07220:10 145.96796:68 147.96664:30 149.10148:10 149.96236:36 150.05645:10 152.06098:15 154.07851:25 155.01085:36 157.09660:10 159.07363:10 159.11722:16 163.14771:35 164.04368:10 165.06850:48 166.06358:49 168.03987:92 169.09709:10 170.05832:137 171.06769:7 175.14429:10 176.06064:52 179.05960:9 179.10882:12 180.03929:17 181.02741:10 182.05899:…	2	1035	1560	986	1040	2.5	1155.3	0	271.256
2001	12.422	748.62	PC O-18:0_16:0	[M+H]+	null	0.4	TRUE	12.122	748.621	C42H86NO7P	EtherPC	GTFLTTXDLGEBAI-UHFFFAOYSA-N	O=C(OC(COCCCCCCCCCCCCCCCCCC)COP(=O)([O-])OCC[N+](C)(C)C)CCCCCCCCCCCCCCC	410	FALSE	TRUE	TRUE	Normalized unit: Intensity; Annotation method: EieioDatabase_1	FALSE	FALSE	2001	0	0	1	0.31	0.61	0.44	12	1.75	1.82	103.74	20231223_Eye2_EAD14eV_POS_1	748.62043:2304 749.52726:14 749.56852:39 749.62345:889 750.54162:56 750.62882:249	141.92655:35 145.96967:24 147.96230:10 149.12889:4 150.06828:11 152.04310:10 154.13507:4 155.01099:41 166.06115:79 168.04225:28 170.05764:10 181.00157:8 182.05826:48 183.06559:10 184.07616:679 208.07112:16 209.08373:18 210.08583:12 222.08740:34 223.09240:19 224.10634:210 226.08215:174 236.14684:10 238.08454:66 239.23440:4 240.09669:24 281.14112:10 337.20021:11 341.30169:48 393.23983:6 407.29124:7…	2	1096	2052	1008	1128	2.25	1320.88	0	489.903
2007	10.984	750.543	PE P-18:1_20:4	[M+H]+	null	0.8	TRUE	11.168	750.543	C43H76NO7P	EtherPE	QGMRGDWLZOYPFY-UHFFFAOYSA-N	O=C(OC(COCCCCCCCCC=CCC=CCCCCC)COP(=O)(O)OCCN)CCCCCCC=CCC=CCC=CCC=CCC	410	FALSE	TRUE	TRUE	Normalized unit: Intensity; Annotation method: EieioDatabase_1	FALSE	FALSE	2007	0	0	1	0.2	0.49	0.54	53	2	1.94	1787.6	20231223_Eye2_EAD14eV_POS_1	750.54293:21279 751.47828:204 751.54688:10362 751.59093:173 752.55149:2746	100.05119:8 108.09514:10 109.09792:81 117.06875:18 119.08441:10 120.08461:3 124.01609:46 126.04371:9 127.05251:10 128.06216:89 129.06779:111 130.07673:32 131.08540:163 132.01656:57 133.09963:35 134.10462:26 135.08076:47 135.11639:67 136.11343:207 138.09933:10 138.12689:223 139.05374:79 140.14350:10 141.06763:178 142.02672:163 142.91975:10 143.08610:156 143.42851:10 144.08581:42 145.10206:185 145.…	3	13207	19353	11621	11980	2.75	14040.6	0	3606.33
2012	15.216	750.695	DG 18:1_26:1	[M+NH4]+	null	0.2	TRUE	15.921	750.697	C47H88O5	DG	XOQAMPCLIVPBGQ-UHFFFAOYSA-N	O=C(OCC(OC(=O)CCCCCCCCCCCCCCCC=CCCCCCCCC)CO)CCCCCCCC=CCCCCCCCC	410	FALSE	TRUE	TRUE	Normalized unit: Intensity; Annotation method: EieioDatabase_1	FALSE	FALSE	2012	0	0	0.99	0.07	0.26	0.38	3	0.5	1.02	7.06	20231223_Eye2_EAD14eV_POS_1	750.69541:126 751.54677:6 751.64166:11 751.66432:16 751.69943:62 752.50993:6 752.55517:26 752.58050:13 752.67641:311	130.99132:12 141.92667:54 142.07318:10 145.96639:57 147.96054:88 149.99492:22 177.16020:15 185.11868:6 194.98626:12 207.97284:7 209.01838:10 210.98780:4 213.14416:4 225.04304:15 266.99624:10 281.05096:10 339.28489:11 377.37478:14 451.41086:12 703.49655:334 749.74313:11 750.68371:127	2	98	124	102	39	1.5	91.0156	0	36.4036
2016	11.949	752.558	PE P-18:0_20:4	[M+H]+	null	0.8	TRUE	11.795	752.559	C43H78NO7P	EtherPE	ZTZQZGHJLWFLFQ-UHFFFAOYSA-N	O=C(OC(COC=CCCCCCCCCCCCCCCCC)COP(=O)(O)OCCN)CCCCCCC=CCC=CCC=CCC=CCC	410	FALSE	TRUE	TRUE	Normalized unit: Intensity; Annotation method: EieioDatabase_1	FALSE	FALSE	2016	0	0	1	0.25	0.49	0.58	55	2	1.97	1383.23	20231223_Eye2_EAD14eV_POS_1	752.55753:23794 753.56186:9595 754.50551:40 754.56460:2899 754.61828:99	105.06995:6 107.08689:11 120.08748:10 123.08173:44 124.01529:61 125.10751:10 128.06117:49 129.06775:69 130.08069:26 131.08597:92 132.08160:10 133.10014:26 134.09655:7 135.08079:6 135.11659:10 137.13240:28 138.02976:24 138.12739:67 140.06396:52 141.07149:103 142.02525:126 142.07962:43 143.08607:117 144.09326:10 144.75141:10 145.10003:90 145.96850:11 146.10418:10 147.08385:47 147.11593:58 148.11331…	7	15071	21863	12786	14450	7	16042.6	0	3998.18
2017	11.618	752.558	PE P-16:0_22:4	[M+H]+	null	0.8	TRUE	11.61	752.559	C43H78NO7P	EtherPE	OZSVECGNTALICE-UHFFFAOYSA-N	O=C(OC(COCCCCCCCCC=CCCCCCC)COP(=O)(O)OCCN)CCCCCCCCC=CCC=CCC=CCC=CCC	410	FALSE	TRUE	TRUE	Normalized unit: Intensity; Annotation method: EieioDatabase_1	FALSE	FALSE	2017	0	0	1	0.18	0.55	0.34	17	1.86	1.78	315.46	20231223_Eye1_EAD14eV_POS_1	752.55907:4764 752.62908:13 753.51709:267 753.56254:2106 753.64609:12 754.56552:566 754.61794:91	113.05738:8 124.01512:10 129.05179:25 129.06638:14 131.08422:42 133.10037:14 135.11695:32 137.09613:7 139.05522:10 141.06807:68 142.02668:44 142.07944:39 143.08618:17 144.08612:10 145.10170:72 145.96792:39 147.07913:10 147.11683:60 147.96350:45 149.13257:10 150.12672:17 151.05562:12 151.90995:2 152.05906:57 152.14283:9 153.06785:37 155.00877:120 156.09236:8 157.10034:48 158.08356:29 159.08190:10 …	3	4311	5835	3924	2191	2.75	4065.27	0	1497.3
2022	10.362	753.614	PC 15:0_18:1(d7)	[M+H]+	null	1	TRUE	10.33	753.613	C41H73[2H]7NO8P	PC	ZEWLMKXMNQOCOQ-GCHPQBSENA-N	[C@](COP(=O)([O-])OCC[N+](C)(C)C)([H])(OC(CCCCCCC/C=C\CCCCCC([2H])([2H])C([2H])([2H])C([2H])([2H])[2H])=O)COC(CCCCCCCCCCCCCC)=O	520	TRUE	TRUE	FALSE	Normalized unit: Intensity; Annotation method: 20230902_MsdialTxtDB_Pos_EquiSPLASH_TUAT_1	FALSE	TRUE	2022	0	1	1	null	null	null	null	null	1	3773.75	20231223_Eye2_EAD14eV_POS_1	753.61328:23920 753.76570:22 754.02410:24 754.15345:27 754.32519:21 754.51042:24 754.61713:10422 754.67538:29 754.72062:20 754.92542:29 755.21625:23 755.41256:20 755.53615:52 755.61962:2473	124.99783:12 125.13181:10 128.05839:10 129.06036:10 129.08930:10 132.02107:59 135.11760:22 140.03692:10 141.92693:7 143.07567:10 145.09413:24 145.96903:31 146.11032:10 147.11627:10 147.96596:30 149.12884:7 150.06878:114 151.01442:10 151.11222:19 151.14501:15 152.04715:151 153.01622:6 153.12139:10 154.07574:10 155.00969:136 156.00804:10 156.17466:12 156.47336:370 157.08322:5 158.05508:6 161.13760:…	21349	18651	21160	16342	17138	21348.6	18322.6	0	2120.12
2023	9.945	754.535	PC 16:1/16:0	[M+Na]+	null	0.8	TRUE	10.093	754.536	C40H78NO8P	PC	KXKFHTLYVUKVHF-UHFFFAOYSA-N	O=C(OCC(OC(=O)CCCCCCCCCCCCCCC=CCCCCCCCCCC)COP(=O)([O-])OCC[N+](C)(C)C)CCCC	400	FALSE	TRUE	TRUE	Normalized unit: Intensity; Annotation method: EieioDatabase_1	FALSE	FALSE	2023	0	0	1	0.4	0.59	0.75	22	2.75	2.5	104.43	20231223_Eye2_EAD14eV_POS_1	754.53542:1202 755.49644:51 755.53882:672 756.55146:762	132.01584:7 141.91829:10 145.62530:10 145.96580:51 146.98220:38 147.96321:4 151.05291:7 158.98140:35 160.99488:202 163.01358:10 168.04015:10 176.99236:15 182.01218:10 184.07157:69 186.76940:10 188.98901:47 190.02142:21 200.00190:10 200.99794:10 206.05380:84 219.04921:4 232.06864:11 239.23965:15 246.08365:89 248.06253:302 260.06469:8 261.07475:27 281.05359:8 290.86549:31 299.10522:10 303.07858:5 3…	4	937	1086	851	1088	4.125	990.578	0	116.519
2025	9.372	754.538	PC 14:0_20:4	[M+H]+	null	0.8	TRUE	9.322	754.538	C42H76NO8P	PC	BXZPYXMUABUWBT-UHFFFAOYSA-N	O=C(OCC(OC(=O)CCCCCCC=CCC=CCC=CCC=CCC)COP(=O)([O-])OCC[N+](C)(C)C)CCCCCCCCCCCCC	410	FALSE	TRUE	TRUE	Normalized unit: Intensity; Annotation method: EieioDatabase_1	FALSE	FALSE	2025	0	0	1	0.4	0.7	0.61	14	1.5	1.83	103.6	20231223_Eye3_EAD14eV_POS_1	754.53854:1134 754.83988:12 755.54342:507 755.59484:16 756.48768:11 756.54890:170 756.59840:11	128.05958:10 132.01756:43 141.92593:11 143.00969:8 145.97002:85 147.10804:10 147.96758:19 149.96890:10 152.06106:9 153.01118:10 160.99777:12 166.06214:44 167.07096:26 168.04329:65 170.05656:58 173.13116:7 177.16500:10 181.00506:10 182.05742:6 184.07548:1890 197.08205:5 210.08546:11 222.08797:9 223.09428:9 224.10216:79 225.05091:10 226.08313:99 229.00138:7 239.08742:10 240.09778:11 241.10455:6 256…	7	936	1150	993	888	7.1875	991.547	0	114.339
2031	15.827	754.693	TG 13:0_14:0_16:0	[M+NH4]+	null	0.2	TRUE	16.148	754.692	C46H88O6	TG	ZRSVGPOZCZNLBE-UHFFFAOYSA-N	O=C(OCC(OC(=O)CCCCCCCCCCCCC)COC(=O)CCCCCCCCCCCCCCC)CCCCCCCCCCCC	410	FALSE	TRUE	TRUE	Normalized unit: Intensity; Annotation method: EieioDatabase_1	FALSE	FALSE	2031	0	0	1	0.13	0.49	0.38	5	0.33	1.01	91.76	20231223_Eye2_EAD14eV_POS_1	754.69309:310 755.64799:6 755.69369:116 756.59427:17 756.66038:14 756.69556:35	132.01700:25 141.92474:10 145.97015:20 147.96316:70 152.06110:10 182.01422:10 225.03686:7 225.21926:9 239.24087:11 281.04769:14 285.24119:10 353.26864:10 423.34804:13 424.37849:11 467.40862:11 479.40734:11 481.42392:20 493.42231:16 495.44749:11 506.42843:11 507.43749:11 508.43893:11 509.46267:23 521.45155:11 521.72393:10 523.46473:48 537.50178:11 710.61021:11 753.67935:44 754.60555:11 754.68575:1…	61	78	263	151	122	61.4375	153.578	0	78.713
2034	8.982	755.557	PS 15:0_18:1(d7)	[M+H]+	null	1	TRUE	8.848	755.556	C39H67[2H]7NO10P	PS	KVBAVKWITJZQEG-UDKXCJCZNA-N	C(O)(=O)[C@@]([H])(N)COP(OC[C@]([H])(OC(CCCCCCC/C=C\CCCCCC([2H])([2H])C([2H])([2H])C([2H])([2H])[2H])=O)COC(CCCCCCCCCCCCCC)=O)(=O)O	520	TRUE	TRUE	FALSE	Normalized unit: Intensity; Annotation method: 20230902_MsdialTxtDB_Pos_EquiSPLASH_TUAT_1	FALSE	TRUE	2034	0	0.96	1	null	null	null	null	null	0.98	573.05	20231223_Eye2_EAD14eV_POS_1	755.55650:7173 755.62159:10 756.47461:15 756.56024:2955 756.63733:10 757.29901:9 757.48450:11 757.56318:583	127.07692:10 128.06081:19 133.10374:7 134.10804:8 138.13150:4 141.06718:10 142.04988:26 145.96824:20 147.11154:5 147.96401:23 148.12741:43 149.13496:10 150.13705:18 151.14678:11 153.12748:10 154.00066:13 154.15511:26 155.00987:129 155.17166:42 156.06925:10 156.17888:12 157.02292:10 157.64711:325 158.05542:24 158.50203:10 163.14873:25 164.00948:14 165.12162:10 166.15814:10 167.16363:10 168.00542:1…	6414	4790	5572	4372	4589	6414.12	4830.83	0	522.945
2037	10.65	756.55	PC 16:0/16:0	[M+Na]+	null	0.8	TRUE	10.517	756.551	C40H80NO8P	PC	UXYMBTVVBCRHHL-UHFFFAOYSA-N	O=C(OCC(OC(=O)CCCC)COP(=O)([O-])OCC[N+](C)(C)C)CCCCCCCCCCCCCCCCCCCCCCCCCC	400	FALSE	TRUE	TRUE	Normalized unit: Intensity; Annotation method: EieioDatabase_1	FALSE	FALSE	2037	0	0	1	0.33	0.49	0.86	34	3.83	3.05	391	20231223_Eye4_EAD14eV_POS_1	756.54998:3441 757.55283:1873 757.62021:309 758.21616:162 758.56540:1644 758.62500:102	116.96865:10 120.96613:67 128.06190:12 132.01708:27 134.10459:10 134.98176:13 141.92397:16 145.96948:55 146.98115:327 147.96677:10 149.96124:10 150.00684:10 151.05513:66 155.00585:10 157.97085:7 158.98196:60 159.98802:21 160.99666:579 162.97226:142 166.06201:26 168.04242:15 170.05708:40 171.06298:10 172.99393:44 174.00194:30 174.02738:20 174.97143:10 175.01335:37 175.98194:29 176.99285:25 183.057…	0	3664	3510	3000	3785	0	3489.53	0	345.469
2038	9.596	756.553	PC 16:1(10)/18:2(9,11)	[M+H]+	null	0.8	TRUE	9.496	756.554	C42H78NO8P	PC	QJWDAOSZZYVBJZ-UHFFFAOYSA-N	O=C(OCC(OC(=O)CCCCCCCC=CCC=CCCCCC)COP(=O)([O-])OCC[N+](C)(C)C)CCCCCCCC=CCCCCCC	400	FALSE	TRUE	TRUE	Normalized unit: Intensity; Annotation method: EieioDatabase_1	FALSE	FALSE	2038	0	0	1	0.43	0.51	0.82	48	4.31	3.3	421.41	20231223_Eye2_EAD14eV_POS_1	756.55405:5466 757.48752:43 757.55734:2119 758.22258:57 758.49591:26 758.55898:565 758.63361:16	124.99716:7 135.64449:10 141.92767:12 142.08190:5 145.10145:34 145.96818:37 147.11356:5 147.96247:33 150.05535:15 152.04650:10 153.01716:5 155.00969:62 158.10510:10 158.70928:521 162.98595:10 163.01320:9 165.07002:38 166.06137:113 167.06772:96 168.04082:446 170.05814:109 173.02564:10 175.20001:181 182.05739:39 183.06825:29 183.46989:21 184.08407:2675 185.13539:10 188.70362:10 190.96459:10 191.179…	23	4231	5052	5194	6027	22.9375	5125.95	0	735.22
2040	12.9	756.589	PE P-18:1_20:1	[M+H]+	null	0.8	TRUE	12.696	756.59	C43H82NO7P	EtherPE	CJTMZOOUZQGAPV-UHFFFAOYSA-N	O=C(OC(COC=CCCCCCCC=CCCCCCCCC)COP(=O)(O)OCCN)CCCCCCCCCC=CCCCCCCCC	410	FALSE	TRUE	TRUE	Normalized unit: Intensity; Annotation method: EieioDatabase_1	FALSE	FALSE	2040	0	0	1	0.29	0.53	0.6	38	2	2.01	535.43	20231223_Eye3_EAD14eV_POS_1	756.59007:8868 757.50003:7 757.59354:3395 757.64915:21 758.22245:53 758.52794:11 758.59872:899	109.10119:61 110.09254:10 124.01239:26 132.01690:20 136.10894:15 138.12657:47 141.06981:79 142.02535:65 144.78332:10 145.10002:26 145.96745:35 147.11594:21 148.11309:41 149.13103:28 150.12757:20 151.11181:10 152.14116:19 154.02427:52 154.15812:6 155.00855:179 155.84640:10 156.09355:10 157.02386:8 161.12873:10 163.14561:13 164.14319:12 165.14919:10 166.02537:23 166.16026:18 166.59518:10 168.04104:…	2	7968	9370	8124	737	1.5	6549.8	0	3925.91
2041	12.185	756.634	HexCer 18:1(1OH,3OH)/20:0	[M+H]+	null	0.8	TRUE	11.958	756.635	C44H85NO8	HexCer_NS	DFELABABMXOKTD-UHFFFAOYSA-N	O=C(NC(COC1OC(CO)C(O)C(O)C1O)C(O)C=CCCCCCCCCCCCCC)CCCCCCCCCCCCCCCCCCC	400	FALSE	TRUE	TRUE	Normalized unit: Intensity; Annotation method: EieioDatabase_1	FALSE	FALSE	2041	0	0	1	0.43	0.56	0.95	12	2	2.22	455.4	20231223_Eye2_EAD14eV_POS_1	756.63379:7565 756.70469:8 756.81260:7 757.09171:10 757.37869:9 757.55210:20 757.63749:3577 758.22155:45 758.50577:13 758.57232:90 758.64000:806 758.70715:6	120.08858:10 121.10313:10 123.11515:5 126.08836:7 130.07744:17 130.98902:10 132.01858:43 133.09997:61 134.09454:10 135.11467:22 136.07810:10 136.10499:10 136.11432:11 138.09004:10 140.10440:22 141.92656:52 142.12084:12 144.07448:10 145.04887:17 145.09229:10 145.96869:130 146.09710:10 147.11672:51 147.96380:31 148.10542:48 149.10603:10 149.13434:53 150.12880:125 151.10354:53 152.06347:10 152.14521…	17	4822	7165	3781	5575	16.6875	5335.66	0	1424.04
2043	10.866	757.624	SM 18:2(1OH,3OH)/20:0	[M+H]+	null	0.8	TRUE	10.755	757.622	C43H85N2O6P	SM	RIQUZAZTFMJZDT-UHFFFAOYSA-N	O=C(NC(COP(=O)([O-])OCC[N+](C)(C)C)C(O)C=CCCC=CCCCCCCCCC)CCCCCCCCCCCCCCCCCCC	400	FALSE	TRUE	TRUE	Normalized unit: Intensity; Annotation method: EieioDatabase_1	FALSE	FALSE	2043	0	0	0.99	0.37	0.75	0.58	29	2	2.06	347.29	20231223_Eye3_EAD14eV_POS_1	757.62349:2312 758.01678:149 758.03367:159 758.06268:285 758.21863:156 758.57239:347 758.62557:1060 759.06378:125 759.08842:188 759.49785:157 759.57608:208 759.58972:284 759.63173:310	132.01841:13 132.90554:8 141.92731:12 145.10206:5 145.96953:30 146.96791:5 147.11879:5 147.96430:16 148.96523:5 149.13390:9 150.06635:21 151.14703:5 152.04877:5 152.08356:8 152.90648:7 153.92756:5 154.12332:5 157.10039:5 159.11740:10 160.90278:5 160.99724:5 161.13610:7 163.02111:5 166.02487:8 166.06201:30 167.07058:10 168.04336:165 168.07718:8 170.05868:53 175.45313:5 181.00380:5 181.91310:5 182.…	0	2595	5459	2188	4715	0	3739.41	0	1594.22
2048	10.186	758.568	PC 16:0/18:2(9,12)	[M+H]+	null	0.8	TRUE	10.2	758.569	C42H80NO8P	PC	JLPULHDHAOZNQI-UHFFFAOYSA-N	O=C(OCC(OC(=O)CCCCCCCC=CCC=CCCCCC)COP(=O)([O-])OCC[N+](C)(C)C)CCCCCCCCCCCCCCC	400	FALSE	TRUE	TRUE	Normalized unit: Intensity; Annotation method: EieioDatabase_1	FALSE	FALSE	2048	0	0	1	0.39	0.48	0.94	78	5.05	3.71	8746.21	20231223_Eye2_EAD14eV_POS_1	758.56943:129135 758.64548:45 758.71025:47 758.86277:47 758.97538:49 759.21207:54 759.27301:46 759.48522:91 759.57316:64712 759.64081:78 759.98951:54 760.04476:54 760.06403:44 760.15071:58 760.22047:29 760.23539:47 760.28064:56 760.34365:29 760.46522:29 760.49215:80 760.57593:15021 760.64012:59	105.07015:28 107.08304:10 109.10417:20 111.08050:6 111.11642:11 115.05494:8 119.08666:71 120.09290:14 121.10036:10 125.00012:112 126.04394:4 127.01280:10 127.05561:10 128.06082:30 129.06653:66 130.07847:10 131.08927:54 132.01898:16 133.10034:26 134.08285:10 134.10777:23 134.98634:29 135.11814:58 136.01195:6 136.12710:48 136.99646:25 137.09601:21 137.13525:56 138.13046:10 139.01621:49 139.05546:10…	22	95903	115762	90370	115763	21.6875	104450	0	13256.8
2051	13.421	758.605	PE P-18:0_20:1(11)	[M+H]+	null	0.8	TRUE	13.575	758.606	C43H84NO7P	EtherPE	QEVTZYOGQJVUDJ-UHFFFAOYSA-N	O=C(OC(COCCCCCCCCC=CCCCCCCCC)COP(=O)(O)OCCN)CCCCCCCCCC=CCCCCCCCC	410	FALSE	TRUE	TRUE	Normalized unit: Intensity; Annotation method: EieioDatabase_1	FALSE	FALSE	2051	0	0	1	0.22	0.38	0.71	64	3.56	2.78	2197.4	20231223_Eye3_EAD14eV_POS_1	758.60521:50027 758.71994:19 759.22579:117 759.47221:20 759.60932:28739 759.67833:16 759.68647:26 759.79519:15 759.89121:10 760.11538:10 760.14121:19 760.22211:190 760.42091:24 760.61405:7434 760.68131:19	101.05831:19 105.06991:19 107.08346:38 108.09208:9 109.10143:14 111.10800:10 112.11249:23 113.05804:17 114.06522:18 115.05307:6 115.07177:37 117.07243:15 121.09955:28 122.09480:7 123.11541:32 124.01652:296 125.11756:72 126.12900:34 126.88360:10 128.06307:29 129.05190:68 131.08350:36 132.01444:80 132.07859:6 133.10179:181 134.09589:59 134.90927:10 135.11566:153 136.11144:98 137.09377:10 137.11480:…	2	41032	48828	42262	2735	1.5	33714.4	0	20934.3
2057	9.096	759.589	PG 15:0_18:1(d7)	[M+NH4]+	null	1	TRUE	8.924	759.588	C39H68[2H]7O10P	PG	CAKDJPLPYOYWLK-AHOXJELVNA-N	[H][C@](O)(CO)COP(OC[C@]([H])(OC(CCCCCCC/C=C\CCCCCC([2H])([2H])C([2H])([2H])C([2H])([2H])[2H])=O)COC(CCCCCCCCCCCCCC)=O)(=O)O	520	TRUE	TRUE	FALSE	Normalized unit: Intensity; Annotation method: 20230902_MsdialTxtDB_Pos_EquiSPLASH_TUAT_1	FALSE	TRUE	2057	0	0.94	1	null	null	null	null	null	0.97	499.5	20231223_blank_EAD14eV_POS_1	759.58864:4536 759.94447:8 760.19289:10 760.22289:25 760.51340:15 760.59166:1951 760.65763:6 760.91164:10 761.22686:23 761.53216:9 761.59648:436	100.11749:10 109.10091:12 112.99941:12 116.00929:7 128.05699:10 132.01772:13 135.07981:10 135.11170:10 136.12085:15 137.00056:16 139.01537:10 140.99501:11 141.92673:27 143.08004:10 145.96670:28 147.11610:9 147.96425:44 149.13241:97 149.20002:9 150.13649:10 151.11146:10 151.14340:10 152.05849:10 152.12023:23 153.12805:33 154.00180:19 154.07176:10 155.00981:345 156.01614:7 157.02425:34 158.05384:91…	4172	3417	4108	3128	3144	4171.94	3448.92	0	458.808
2059	11.647	759.636	SM 18:1(4)(1OH,3OH)/20:0	[M+H]+	null	0.8	TRUE	11.521	759.637	C43H87N2O6P	SM	AADLTHQNYQJHQV-UHFFFAOYSA-N	O=C(NC(COP(=O)([O-])OCC[N+](C)(C)C)C(O)C=CCCCCCCCCCCCCC)CCCCCCCCCCCCCCCCCCC	400	FALSE	TRUE	TRUE	Normalized unit: Intensity; Annotation method: EieioDatabase_1	FALSE	FALSE	2059	0	0	1	0.36	0.45	0.82	47	3.12	2.67	1656.29	20231223_Eye2_EAD14eV_POS_1	759.63616:24314 759.71009:43 759.94393:26 759.98703:27 760.04895:49 760.06546:69 760.09263:46 760.14138:24 760.22066:34 760.53507:39 760.59004:1051 760.63855:9997 760.87888:15 761.08563:15 761.22603:47 761.31277:39 761.35326:23 761.52119:29 761.55264:34 761.59126:672 761.64316:1993 761.69770:30 761.73443:15	125.00077:49 128.05820:6 132.01519:10 133.10267:10 135.11421:10 140.00921:28 141.92348:7 145.09975:9 146.09011:10 146.97080:6 147.11394:10 147.96470:235 148.11319:41 148.12440:10 149.13159:40 150.07086:75 151.11910:10 152.04664:98 154.12120:38 156.04222:10 159.11057:10 160.11056:8 161.13128:10 163.14863:56 165.12458:7 165.15304:10 166.06293:171 167.04826:10 167.07091:68 168.04547:966 170.05885:70…	0	15278	22975	12019	19192	0	17365.8	0	4751.94
2063	8.834	760.513	PS 16:1_18:1	[M+H]+	null	0.8	TRUE	8.799	760.512	C40H74NO10P	PS	ISTSBKDAWNZURU-UHFFFAOYSA-N	O=C(OCC(OC(=O)CCCCCCCC=CCCCCCCCC)COP(=O)(O)OCC(N)C(=O)O)CCCCCCCC=CCCCCCC	410	FALSE	TRUE	TRUE	Normalized unit: Intensity; Annotation method: EieioDatabase_1	FALSE	FALSE	2063	0	0	1	0.28	0.51	0.6	27	1.53	1.76	101.88	20231223_Eye2_EAD14eV_POS_1	760.51296:1321 761.22108:12 761.51711:529 761.57229:14 761.59017:6 762.22721:15 762.47199:9 762.51683:232 762.56160:15	132.01635:28 137.13058:10 141.92584:13 142.05095:10 143.06746:10 145.96768:34 147.11270:10 147.96430:17 148.11032:12 149.12610:4 150.00517:32 151.11133:8 154.15844:10 155.01003:38 155.10382:10 158.05370:10 163.05597:10 168.00431:68 169.12198:13 171.06230:17 171.10213:6 173.02124:24 179.14062:12 180.17419:10 184.07075:17 185.11720:35 186.01731:136 188.05009:10 190.07071:10 207.17470:36 210.01438:2…	0	949	1182	654	1002	0	946.703	0	219.09
2066	10.847	760.585	PC 16:0/18:1(9)	[M+H]+	null	0.8	TRUE	10.806	760.585	C42H82NO8P	PC	WTJKGGKOPKCXLL-UHFFFAOYSA-N	O=C(OCC(OC(=O)CCCCCCCC=CCCCCCCCC)COP(=O)([O-])OCC[N+](C)(C)C)CCCCCCCCCCCCCCC	400	FALSE	TRUE	TRUE	Normalized unit: Intensity; Annotation method: EieioDatabase_1	FALSE	FALSE	2066	0	0	1	0.51	0.61	0.91	71	5.17	3.82	37110.1	20231223_Eye2_EAD14eV_POS_1	760.58506:683857 761.27800:159 761.40916:133 761.46454:151 761.48477:315 761.50130:244 761.58903:367475 761.99451:219 762.02026:203 762.42831:188 762.59234:82260	104.10782:15 109.10158:32 111.08213:5 111.11607:21 111.83983:5 112.08550:7 113.13250:5 119.08789:5 121.10028:13 121.25685:5 123.11716:23 124.08344:5 125.00100:77 125.13222:5 126.10289:5 127.01767:5 127.14799:5 129.05631:5 131.08801:8 131.42546:5 133.10254:10 135.11581:10 136.54092:7 136.99678:5 137.09426:10 137.13336:16 137.60865:5 137.90877:5 139.10789:5 139.14847:11 140.11963:5 140.15229:9 141.…	57	398875	586108	358796	400353	57.125	436033	0	101885
2067	13.767	760.619	PE P-18:0_20:0	[M+H]+	null	0.6	TRUE	13.601	760.621	C43H86NO7P	EtherPE	QIWWEZYUSPHHLL-UHFFFAOYSA-N	O=C(OC(COCCCCCCCCC=CCCCCCCCC)COP(=O)(O)OCCN)CCCCCCCCCCCCCCCCCCC	410	FALSE	TRUE	TRUE	Normalized unit: Intensity; Annotation method: EieioDatabase_1	FALSE	FALSE	2067	0	0	0.99	0.17	0.41	0.46	15	1.51	1.63	68.42	20231223_Eye2_EAD14eV_POS_1	760.61946:1436 760.66694:26 761.18269:12 761.21783:62 761.62258:564 761.68681:12 762.21669:32 762.49300:18 762.53955:19 762.59830:83 762.62782:198 762.69202:11	124.01466:14 127.05371:7 132.01598:17 138.12613:8 141.92425:41 142.02391:12 145.97094:53 147.06718:80 147.96636:138 149.04294:36 150.12624:60 152.14372:15 153.12549:20 154.02544:28 155.00978:59 155.10955:23 157.08907:10 163.14896:13 164.14104:10 165.15701:13 166.02316:17 167.16347:10 168.04497:10 169.11981:27 173.01634:47 180.04164:44 181.05027:32 182.05636:424 183.06420:10 184.06827:283 185.1142…	0	714	1107	702	105	0	656.797	0	413.179
2079	9.61	762.506	PE 16:1_22:6	[M+H]+	null	0.8	TRUE	9.713	762.507	C43H72NO8P	PE	PMUXXFUNXMXIFC-UHFFFAOYSA-N	O=C(OCC(OC(=O)CCC=CCC=CCC=CCC=CCC=CCC=CCC)COP(=O)(O)OCCN)CCCCCCCC=CCCCCCC	410	FALSE	TRUE	TRUE	Normalized unit: Intensity; Annotation method: EieioDatabase_1	FALSE	FALSE	2079	0	0	1	0.13	0.7	0.24	17	1.3	1.48	74.64	20231223_Eye3_EAD14eV_POS_1	762.50837:996 762.63140:23 763.45584:18 763.51075:454 763.60144:8 763.63392:8 764.47593:13 764.51503:135 764.55947:68 764.59223:22	128.06183:10 131.08446:48 132.01621:20 133.01358:10 135.11543:7 139.05197:8 141.06820:19 141.92764:17 142.02466:22 143.08094:13 145.10265:10 145.96857:94 147.11402:6 147.96519:40 149.13575:22 150.04481:42 151.05079:24 152.05908:26 153.07075:30 154.15371:10 155.00997:19 155.08444:10 156.09228:8 158.05604:21 158.10768:10 159.11714:14 161.13217:28 163.05357:11 164.06141:9 165.07069:18 167.08310:20 1…	4	844	1107	1027	1216	4	1048.58	0	156.681
2080	9.277	762.529	PS 16:0_18:1	[M+H]+	null	0.8	TRUE	9.136	762.528	C40H76NO10P	PS	OIWCYIUQAVBPGV-UHFFFAOYSA-N	O=C(OCC(OC(=O)CCCCCCCC=CCCCCCCCC)COP(=O)(O)OCC(N)C(=O)O)CCCCCCCCCCCCCCC	410	FALSE	TRUE	TRUE	Normalized unit: Intensity; Annotation method: EieioDatabase_1	FALSE	FALSE	2080	0	0	1	0.38	0.65	0.74	63	2	2.13	425.79	20231223_Eye2_EAD14eV_POS_1	762.52854:7181 763.00923:10 763.44514:9 763.45677:19 763.53234:2892 764.53531:645 764.59471:20	129.05384:13 131.08308:7 132.01720:35 135.11655:10 136.11027:10 137.13247:31 141.09051:8 141.92609:97 142.04627:5 142.08061:20 144.08046:11 145.10190:10 145.96856:15 146.09965:10 147.11364:7 148.11970:10 149.13249:37 149.98799:10 150.09149:6 151.11216:44 152.10795:10 152.11923:10 152.14270:26 152.90566:10 153.08990:89 153.12524:11 153.14077:10 154.15608:94 155.01097:170 156.06219:11 156.10024:13 …	0	3842	5931	2690	3238	0	3925.19	0	1417.3
2081	11.232	762.542	PC O-36:7|PC O-14:1/22:6	[M+H]+	null	0.6	TRUE	9.577	762.543	C44H76NO7P	EtherPC	AXGNAJSJYHDVIE-UHFFFAOYSA-N	O=C(OC(COCCCCCCCCC=CCCCC)COP(=O)([O-])OCC[N+](C)(C)C)CCC=CCC=CCC=CCC=CCC=CCC=CCC	310	TRUE	TRUE	TRUE	Normalized unit: Intensity; Annotation method: Msp20230908_NCDK-TUAT-LC25_converted_dev_2	FALSE	FALSE	2081	0	0.7	0.97	0.08	0.04	0.53	4	2	1.31	60.44	20231223_Eye3_EAD14eV_POS_1	762.54697:499 762.58987:572 763.54802:313 763.56979:102 763.59811:193 764.52379:128 764.55417:127 764.59117:59 764.61420:90	100.98625:8 109.10225:8 111.11785:5 123.11487:9 123.98921:5 125.00028:26 126.00020:5 127.90435:5 128.06202:12 130.07295:5 132.01817:35 133.02026:5 134.10121:8 135.11316:5 136.12287:5 137.09274:5 138.12874:5 139.01299:8 139.91060:5 140.14130:5 140.92176:5 141.92898:40 144.08656:7 145.09264:9 145.96723:43 146.10410:7 146.97254:5 147.10322:5 147.96554:31 148.11912:8 149.13246:12 150.03078:9 150.0692…	0	548	664	404	350	0	491.344	0	142.313
2082	11.699	762.6	PC 18:0/16:0	[M+H]+	null	0.8	TRUE	11.584	762.601	C42H84NO8P	PC	PZNPLUBHRSSFHT-UHFFFAOYSA-N	O=C(OCC(OC(=O)CCCCCCCCCCCCCCCCC)COP(=O)([O-])OCC[N+](C)(C)C)CCCCCCCCCCCCCCC	400	FALSE	TRUE	TRUE	Normalized unit: Intensity; Annotation method: EieioDatabase_1	FALSE	FALSE	2082	0	0	1	0.36	0.47	0.9	55	4.46	3.38	4851.45	20231223_Eye2_EAD14eV_POS_1	762.60001:103005 762.67941:42 762.98983:36 763.16669:32 763.18642:52 763.23017:45 763.27074:56 763.52375:81 763.60399:53169 764.06017:20 764.09266:20 764.17810:27 764.31193:29 764.45663:48 764.51439:34 764.53159:60 764.60721:13058 764.66051:51	100.66741:144 109.09945:42 111.11379:11 112.08621:13 122.98340:10 123.11476:35 124.12489:11 124.99927:144 125.12792:35 126.10444:27 127.01342:17 128.06164:10 129.05582:17 131.08596:12 132.01819:22 134.10938:10 134.98362:29 135.10136:8 135.11926:66 135.99194:27 136.01649:10 136.05200:19 137.00381:396 137.09646:22 137.13152:18 138.12352:10 138.14017:8 139.01420:35 139.11170:32 139.15040:10 140.9975…	18	60831	90250	50310	76292	17.9375	69420.9	0	17512.6
2086	10.276	764.523	PE 16:0_22:6(4,7,10,13,16,19)	[M+H]+	null	0.8	TRUE	10.231	764.522	C43H74NO8P	PE	MPWUZHVZZKSTPV-UHFFFAOYSA-N	O=C(OCC(OC(=O)CCC=CCC=CCC=CCC=CCC=CCC=CCC)COP(=O)(O)OCCN)CCCCCCCCCCCCCCC	410	FALSE	TRUE	TRUE	Normalized unit: Intensity; Annotation method: EieioDatabase_1	FALSE	FALSE	2086	0	0	1	0.21	0.38	0.66	163	3.44	2.7	12889.2	20231223_Eye2_EAD14eV_POS_1	764.52253:120975 764.88962:46 765.08135:24 765.16807:24 765.52591:64726 765.60039:66 765.62480:36 765.64781:24 765.81048:24 766.00675:42 766.04788:39 766.39384:44 766.52916:16389 766.61609:42	100.04419:10 102.04530:5 104.06122:29 105.07347:94 106.07893:56 107.08556:132 108.09424:9 109.09997:20 111.11414:35 112.99924:8 113.12942:12 115.04910:104 116.04840:87 117.06890:105 118.07546:44 119.08447:91 120.00150:211 120.09432:7 121.06465:15 121.09741:87 122.11015:24 123.00602:10 123.11626:19 124.01624:469 125.09779:10 125.13085:144 126.04705:127 127.05338:312 128.06433:1330 129.06856:1360 1…	19	82033	112307	76302	88302	19.375	89736.2	0	15825.2
2097	10.523	766.542	PE 18:1_20:4	[M+H]+	null	0.8	TRUE	10.406	766.538	C43H76NO8P	PE	ZYMZKMQPPJPQHY-UHFFFAOYSA-N	O=C(OCC(OC(=O)CCCCCCC=CCC=CCC=CCC=CCC)COP(=O)(O)OCCN)CCCCCCCC=CCCCCCCCC	410	FALSE	TRUE	TRUE	Normalized unit: Intensity; Annotation method: EieioDatabase_1	FALSE	FALSE	2097	0	0	0.93	0.19	0.6	0.44	78	1.8	1.78	1068.77	20231223_Eye1_EAD14eV_POS_1	766.54399:8710 767.09921:12 767.54548:4202 767.62325:24 767.64339:15 767.85172:10 767.89234:10 767.91968:13 768.22476:10 768.41772:10 768.47731:16 768.54582:1031 768.57897:407	107.08396:5 117.07120:20 119.08471:10 121.09881:10 123.01024:10 123.11784:10 124.01529:13 124.99846:9 126.04688:7 127.05260:6 128.06098:28 129.06829:40 130.07611:10 131.08629:107 132.01476:8 133.10224:36 135.11410:10 139.05375:25 141.07199:218 141.92736:10 142.02448:114 143.08633:98 144.07602:40 145.09901:166 145.96747:28 146.10420:10 147.11570:58 147.96375:20 148.12502:11 148.96914:9 149.10004:1…	0	8279	12810	7067	7267	0	8855.77	0	2688.67
2098	9.382	766.559	PG 16:0_18:1(7)	[M+NH4]+	null	0.8	TRUE	9.24	766.559	C40H77O10P	PG	PAZGBAOHGQRCBP-UHFFFAOYSA-N	O=C(OCC(OC(=O)CCCCCCCC=CCCCCCCCC)COP(=O)(O)OCC(O)CO)CCCCCCCCCCCCCCC	410	FALSE	TRUE	TRUE	Normalized unit: Intensity; Annotation method: EieioDatabase_1	FALSE	FALSE	2098	0	0	1	0.38	0.65	0.69	46	3.12	2.66	221.17	20231223_Eye3_EAD14eV_POS_1	766.55967:2377 766.61358:15 767.56317:916 768.50199:10 768.56494:374	113.00053:6 129.05341:7 135.11936:11 140.99244:22 141.92537:28 145.96933:37 147.11630:17 147.96405:9 149.13280:58 149.96026:10 151.14848:6 152.05971:22 153.06977:18 154.00046:10 155.01067:195 157.02323:24 158.05774:27 159.06653:7 163.12365:10 163.14743:8 164.15522:6 164.98835:10 165.16297:38 167.11938:10 168.01619:26 169.02531:35 169.12164:20 171.06423:81 171.09425:10 173.02084:350 175.14550:10 1…	2	2208	3235	2000	2046	1.75	2372.59	0	581.814
2099	10.645	766.574	PC P-16:0_20:4	[M+H]+	null	0.8	TRUE	10.495	766.575	C44H80NO7P	EtherPC	VXQMCPDKMGAOGH-UHFFFAOYSA-N	O=C(OC(COCCCCCCCCC=CCCCCCC)COP(=O)([O-])OCC[N+](C)(C)C)CCCCCCC=CCC=CCC=CCC=CCC	410	FALSE	TRUE	TRUE	Normalized unit: Intensity; Annotation method: EieioDatabase_1	FALSE	FALSE	2099	0	0	0.99	0.14	0.48	0.35	20	1.75	1.7	179.09	20231223_Eye1_EAD14eV_POS_1	766.57201:1758 767.54559:1497 767.57886:887 768.54423:462 768.59043:1069	115.05029:47 121.10013:19 124.01537:18 125.00050:20 127.05459:14 128.05950:231 129.06761:23 130.07159:10 131.08467:65 132.01461:10 132.07932:10 133.10016:19 135.11641:10 137.09364:10 138.08930:17 139.05250:30 141.06973:172 142.02343:65 142.06160:35 142.07460:21 143.08334:46 144.09180:11 145.09852:230 145.96834:48 146.10652:10 147.11393:111 147.96535:15 149.10118:10 149.13191:41 150.04791:65 150.0…	0	2017	2293	1806	1883	0	1999.86	0	213.74
2102	13.21	766.655	HexCer 18:1(1OH,3OH)/22:0	[M+H-H2O]+	null	0.8	TRUE	13.137	766.656	C46H89NO8	HexCer_NS	YIGARKIIFOHVPF-UHFFFAOYSA-N	O=C(NC(COC1OC(CO)C(O)C(O)C1O)C(O)C=CCCCCCCCCCCCCC)CCCCCCCCCCCCCCCCCCCCC	400	FALSE	TRUE	TRUE	Normalized unit: Intensity; Annotation method: EieioDatabase_1	FALSE	FALSE	2102	0	0	1	0.29	0.53	0.68	7	1.27	1.68	319.71	20231223_Eye1_EAD14eV_POS_1	766.65528:4504 766.70186:44 767.57798:45 767.66058:2056 768.56390:38 768.59981:79 768.66146:542	126.09140:67 129.06622:11 132.01851:10 141.92812:12 143.07541:10 145.10092:6 145.96952:45 146.09584:5 147.96515:23 149.13586:10 150.10660:10 152.06284:56 152.10325:10 154.16189:23 160.99868:5 161.13339:50 162.12126:10 162.97579:71 164.00908:17 164.14475:12 165.06596:10 165.16325:47 175.13873:10 176.14153:23 178.15817:24 179.12907:16 180.98634:5 184.17118:10 192.17207:12 192.96156:17 196.16629:6 2…	4	3440	4089	3141	3170	3.5	3459.89	0	440.284
2110	11.394	768.553	PE 18:0_20:4(5,8,11,14)	[M+H]+	null	0.8	TRUE	11.255	768.554	C43H78NO8P	PE	YEHAZLUVAZKVRO-UHFFFAOYSA-N	O=C(OCC(OC(=O)CCCCCCC=CCC=CCC=CCC=CCC)COP(=O)(O)OCCN)CCCCCCCCCCCCCCCCC	410	FALSE	TRUE	TRUE	Normalized unit: Intensity; Annotation method: EieioDatabase_1	FALSE	FALSE	2110	0	0	1	0.28	0.47	0.68	142	3.45	2.75	4103.25	20231223_Eye2_EAD14eV_POS_1	768.55281:38428 768.63950:13 769.14992:11 769.17766:15 769.23975:12 769.45438:19 769.55686:21942 769.62336:30 769.90174:21 769.96095:12 769.98867:20 770.02931:8 770.11459:14 770.45777:15 770.56086:4863	105.06896:10 106.07900:8 115.05082:12 117.06827:11 118.07640:13 119.08539:38 121.09861:11 123.07822:12 123.11613:24 124.01555:40 126.04192:33 127.05001:10 127.07392:31 128.06137:213 128.63539:10 129.06796:191 130.07352:20 131.08442:156 131.90818:143 132.01653:9 132.08812:10 132.09477:10 133.10017:214 134.09904:54 135.08110:10 135.11610:41 137.09371:10 138.04631:10 138.09053:17 139.05349:122 140.1…	6	25732	37369	24063	25382	6.3125	28136.6	0	6196.55
2111	11.059	768.554	PE 18:0_20:4	[M+H]+	null	0.4	TRUE	11.255	768.554	C43H78NO8P	PE	YEHAZLUVAZKVRO-UHFFFAOYSA-N	O=C(OCC(OC(=O)CCCCCCC=CCC=CCC=CCC=CCC)COP(=O)(O)OCCN)CCCCCCCCCCCCCCCCC	410	FALSE	TRUE	TRUE	Normalized unit: Intensity; Annotation method: EieioDatabase_1	FALSE	FALSE	2111	0	0	0.75	0.25	0.56	0.51	73	1.9	1.78	148.78	20231223_Eye4_EAD14eV_POS_1	768.56542:2800 768.59062:218 769.52263:84 769.55941:1177 769.59156:155 770.55316:198 770.57178:71 770.60033:151	117.06952:12 126.04405:24 128.06029:78 129.05947:53 130.07546:6 131.08301:15 132.01951:38 133.06293:10 133.09866:76 137.09162:27 139.05170:26 141.06819:65 141.92323:9 142.02233:40 142.07754:10 143.08315:59 145.09844:91 145.96419:49 146.10936:58 147.07941:14 147.11912:32 147.96209:15 148.12457:37 149.10024:100 149.12868:10 150.04163:17 152.06334:60 152.10643:60 153.06784:35 154.07424:10 154.15345:…	0	1319	1798	820	700	0	1159.25	0	503.182
2112	10.878	768.554	PE 18:2_20:2	[M+H]+	null	0.2	TRUE	10.718	768.554	C43H78NO8P	PE	ZVMOCFAAUCJXQU-UHFFFAOYSA-N	O=C(OCC(OC(=O)CCCCCCCCCC=CCC=CCCCCC)COP(=O)(O)OCCN)CCCCCCCC=CCC=CCCCCC	410	FALSE	TRUE	TRUE	Normalized unit: Intensity; Annotation method: EieioDatabase_1	FALSE	FALSE	2112	0	0	1	0.04	0.23	0.28	17	0.9	1.15	142.64	20231223_Eye2_EAD14eV_POS_1	768.54966:1480 769.55734:707 769.59134:389 770.55943:371 770.60518:431	128.06270:16 131.08554:9 132.01990:36 133.02205:20 135.08018:45 141.92669:40 145.96845:40 146.92016:207 147.11858:10 147.96713:33 149.13408:37 150.06550:28 152.05876:10 153.92735:10 154.07610:37 155.01092:43 157.10050:11 160.12183:10 163.14773:6 165.02982:71 165.06851:18 166.06329:54 167.07004:23 168.04315:146 168.07805:10 169.79072:10 170.05770:160 171.11181:10 173.02297:10 173.12451:10 175.1493…	0	1076	1219	820	722	0	959.391	0	228.436
2114	10.72	768.586	PC O-16:0/20:4	[M+H]+	null	0.8	TRUE	10.638	768.59	C44H82NO7P	EtherPC	SOUZQPFUXRVDGK-UHFFFAOYSA-N	O=C(OC(COCCCCCCCCCCCCCCCC)COP(=O)([O-])OCC[N+](C)(C)C)CCCCCCC=CCC=CCC=CCC=CCC	400	FALSE	TRUE	TRUE	Normalized unit: Intensity; Annotation method: EieioDatabase_1	FALSE	FALSE	2114	0	0	0.97	0.18	0.54	0.29	7	2.75	2.18	195.29	20231223_Eye4_EAD14eV_POS_1	768.58614:3250 769.54854:257 769.57046:153 769.59151:468 770.50455:300 770.57181:135 770.59591:187	124.99935:6 129.06689:10 130.98838:10 132.01587:30 141.92773:69 145.09587:10 145.97059:43 147.11469:9 147.96616:69 148.07783:10 148.89083:346 152.04875:18 152.90477:4 152.99760:10 159.11382:27 160.34621:10 163.01307:19 163.14341:10 166.06511:27 167.06950:8 168.04080:95 170.06024:50 171.06194:10 176.15166:10 182.04625:10 182.05769:22 184.07601:1607 185.08037:57 185.81301:10 186.07637:17 197.08195:…	0	1380	1699	1169	1792	0	1510.33	0	287.682
2115	10.972	768.59	PC O-36:4|PC O-18:0_18:4	[M+H]+	null	0.2	TRUE	10.865	768.59	C44H82NO7P	EtherPC	IQGMAFMVIYAJCQ-UHFFFAOYSA-N	O=C(OC(COCCCCCCCCCCCCCCCCCC)COP(=O)([O-])OCC[N+](C)(C)C)CCCCC=CCC=CCC=CCC=CCC	310	TRUE	TRUE	TRUE	Normalized unit: Intensity; Annotation method: Msp20230908_NCDK-TUAT-LC25_converted_dev_2	FALSE	FALSE	2115	0	1	1	0.02	0.01	0.45	4	2	1.32	56.87	20231223_Eye2_EAD14eV_POS_1	768.59036:813 769.55940:306 769.59258:212 770.56322:218 770.60641:390	128.06393:10 129.06481:10 131.08466:13 132.01671:40 141.06890:10 141.92749:9 143.07918:10 145.10173:21 145.96801:39 147.11552:12 147.96586:30 150.00720:10 151.05315:18 152.11979:110 155.00623:10 155.08232:10 157.09938:19 163.14658:13 164.06226:36 166.02745:21 168.04241:62 173.01739:4 173.13169:5 176.14654:10 177.15968:10 182.05697:103 183.11073:10 184.07347:107 192.97952:10 197.03998:13 198.05569…	0	435	479	314	346	0	393.234	0	76.7974
2117	16.314	768.705	TG 14:0_14:0_16:0	[M+NH4]+	null	0.8	TRUE	16.16	768.708	C47H90O6	TG	AMXRERGJDVUTMF-UHFFFAOYSA-N	O=C(OCC(OC(=O)CCCCCCCCCCCCC)COC(=O)CCCCCCCCCCCCCCC)CCCCCCCCCCCCC	410	FALSE	TRUE	TRUE	Normalized unit: Intensity; Annotation method: EieioDatabase_1	FALSE	FALSE	2117	0	0	0.99	0.22	0.48	0.52	19	1.13	1.5	239.83	20231223_Eye3_EAD14eV_POS_1	768.70542:3420 769.65155:59 769.70989:1558 770.71123:432	111.11497:8 129.05265:21 132.01888:13 141.92275:23 145.96580:37 147.12020:15 147.96526:11 149.12970:58 149.96264:10 149.98424:10 151.07445:10 153.12148:10 155.10769:82 157.08623:53 158.05839:16 163.14338:10 167.14324:17 169.12250:53 169.60172:10 170.05099:6 171.06323:92 172.07407:52 177.16208:10 183.06768:15 183.17417:45 185.07926:50 185.11572:46 187.13183:8 191.18212:10 197.07776:10 199.09427:6 …	120	454	542	3142	3092	119.938	1807.58	0	1512.58
2126	12.077	770.569	PE 18:0_20:3	[M+H]+	null	0.4	TRUE	11.628	770.569	C43H80NO8P	PE	MSYFXMJDQLPRGO-UHFFFAOYSA-N	O=C(OCC(OC(=O)CCCCCCCCCC=CCC=CCC=CCC)COP(=O)(O)OCCN)CCCCCCCCCCCCCCCCC	410	FALSE	TRUE	TRUE	Normalized unit: Intensity; Annotation method: EieioDatabase_1	FALSE	FALSE	2126	0	0	1	0.19	0.56	0.39	29	1.5	1.63	151.95	20231223_Eye2_EAD14eV_POS_1	770.56899:1929 770.64595:8 770.94116:10 771.57154:908 772.27068:16 772.28272:8 772.50039:12 772.58022:480 772.61804:168 772.66270:13	128.06179:18 129.06359:10 131.08184:14 132.01657:10 141.06817:133 141.92540:46 143.08375:10 145.09747:66 145.96926:52 147.09238:10 147.11733:10 147.95985:10 149.12981:11 149.96148:10 150.09348:10 151.05054:14 152.06112:31 155.00938:70 155.93964:7 157.10045:18 159.11624:82 159.98981:17 161.12935:18 163.14733:38 164.01065:68 165.07876:15 166.02427:10 166.17001:20 168.17522:7 169.09218:10 171.10552:…	0	1200	1815	1116	998	0	1282.28	0	364.922
2127	11.767	770.57	PE 18:0_20:3	[M+H]+	null	0.2	TRUE	11.628	770.569	C43H80NO8P	PE	MSYFXMJDQLPRGO-UHFFFAOYSA-N	O=C(OCC(OC(=O)CCCCCCCCCC=CCC=CCC=CCC)COP(=O)(O)OCCN)CCCCCCCCCCCCCCCCC	410	FALSE	TRUE	TRUE	Normalized unit: Intensity; Annotation method: EieioDatabase_1	FALSE	FALSE	2127	0	0	1	0.22	0.69	0.42	57	2	1.93	205.78	20231223_Eye2_EAD14eV_POS_1	770.57005:1725 771.51952:28 771.57090:774 772.54084:43 772.57874:249 772.62814:1624	124.01527:5 128.06072:5 129.06757:22 130.06388:5 131.08374:5 132.01772:18 132.33262:6 133.09633:5 133.59816:5 139.05210:9 141.06969:16 141.92526:19 142.02560:12 142.91973:5 143.08279:8 145.10206:13 145.96758:34 146.09362:5 147.11710:17 147.96535:44 148.12436:5 148.74025:5 149.12969:33 149.96335:5 149.98788:5 150.04308:5 150.13609:9 151.05334:7 151.13592:5 152.06166:17 153.06965:5 154.07399:8 154.…	2	1405	1730	1182	1227	2.25	1386.09	0	248.908
2142	10.215	772.526	PE P-18:2_22:6	[M+H]+	null	0.8	TRUE	10.235	772.528	C45H74NO7P	EtherPE	PGMAUSGKQUIFJI-UHFFFAOYSA-N	O=C(OC(COC=CCCCCCCC=CCC=CCCCCC)COP(=O)(O)OCCN)CCC=CCC=CCC=CCC=CCC=CCC=CCC	410	FALSE	TRUE	TRUE	Normalized unit: Intensity; Annotation method: EieioDatabase_1	FALSE	FALSE	2142	0	0	1	0.15	0.72	0.25	8	1.31	1.5	62.61	20231223_Eye1_EAD14eV_POS_1	772.52727:801 772.58270:84 773.27853:42 773.50066:82 773.52819:671 773.58847:36 774.53644:253 774.57158:19 774.60276:113	128.06028:10 132.02052:55 139.05370:20 141.07031:17 141.92626:47 143.08527:13 145.96524:49 147.96450:23 150.04416:6 150.13131:42 152.06086:57 153.07036:10 155.00945:37 155.06467:10 157.10143:25 159.09324:10 164.01027:52 165.06761:66 166.03172:10 166.92591:8 167.06722:10 169.10240:21 171.07991:10 173.13222:26 176.14519:10 177.15811:13 180.04390:10 181.05171:8 182.05831:91 182.92218:18 183.11440:5 …	2	876	1027	924	810	2.5	909.219	0	91.4867
2144	10.617	772.583	PC 17:0/18:2	[M+H]+	null	0.8	TRUE	10.929	772.585	C43H82NO8P	PC	ZSKWZJYUVZYDQU-UHFFFAOYSA-N	O=C(OCC(OC(=O)CCCCCCCC=CCC=CCCCCC)COP(=O)([O-])OCC[N+](C)(C)C)CCCCCCCCCCCCCCCC	400	FALSE	TRUE	TRUE	Normalized unit: Intensity; Annotation method: EieioDatabase_1	FALSE	FALSE	2144	0	0	1	0.34	0.62	0.71	18	2.5	2.34	84.57	20231223_Eye3_EAD14eV_POS_1	772.58463:1269 773.52854:200 773.58686:653 774.53684:193 774.59421:229	109.10013:39 132.01641:23 141.92691:23 145.96716:75 147.96629:89 149.98661:16 150.06883:12 155.01064:52 162.95461:68 164.00432:17 166.06089:66 167.06497:10 168.04008:232 169.30492:10 170.05752:39 176.97102:21 180.98314:26 181.01830:10 181.94613:10 182.05669:8 183.06225:12 184.07900:1319 186.00570:10 186.81495:10 188.35802:249 190.12089:489 197.07950:20 200.00381:30 209.07688:72 210.08954:63 210.1…	0	1374	1382	1199	1232	0	1296.64	0	94.7468
2145	12.262	772.585	PE 18:1_20:1	[M+H]+	null	0.6	TRUE	12.096	772.585	C43H82NO8P	PE	UITCASPZWUAJBW-UHFFFAOYSA-N	O=C(OCC(OC(=O)CCCCCCCCCC=CCCCCCCCC)COP(=O)(O)OCCN)CCCCCCCC=CCCCCCCCC	410	FALSE	TRUE	TRUE	Normalized unit: Intensity; Annotation method: EieioDatabase_1	FALSE	FALSE	2145	0	0	1	0.23	0.59	0.44	46	1.9	1.87	124.06	20231223_Eye2_EAD14eV_POS_1	772.58496:2409 773.50493:10 773.52964:15 773.58936:791 773.64939:619 773.70257:12 774.09493:9 774.59526:248 774.65313:585	108.09414:10 109.09907:9 124.01478:5 128.05943:10 132.01682:12 135.07875:10 135.11622:13 141.06609:10 141.92946:10 142.03103:10 143.08262:10 145.96895:28 146.96769:10 147.11687:22 147.96556:31 148.12254:9 149.13348:73 149.96273:10 150.04312:10 151.11051:47 151.14754:12 152.14260:35 153.12431:8 155.00486:10 155.01281:10 155.10618:10 157.10065:25 158.05715:26 160.04744:10 163.14848:10 164.00805:10 …	0	1922	2320	1917	610	0	1691.97	0	745.457
2147	12.467	772.617	PC P-18:0_18:1	[M+H]+	null	0.4	TRUE	11.943	772.621	C44H86NO7P	EtherPC	SLADRSJRKVHHAA-UHFFFAOYSA-N	O=C(OC(COCCCCCCCCC=CCCCCCCCC)COP(=O)([O-])OCC[N+](C)(C)C)CCCCCCCC=CCCCCCCCC	410	FALSE	TRUE	TRUE	Normalized unit: Intensity; Annotation method: EieioDatabase_1	FALSE	FALSE	2147	0	0	0.97	0.2	0.59	0.36	9	1.5	1.61	60.79	20231223_Eye2_EAD14eV_POS_1	772.60983:1386 772.67421:14 773.27618:11 773.54694:24 773.59259:537 773.62138:679 773.69201:9 774.27504:12 774.54774:40 774.63537:871	121.10210:10 124.01417:10 128.06050:10 131.08598:10 132.01756:42 135.11538:20 142.02564:26 145.10260:12 145.96784:53 146.97477:10 147.11532:10 147.96792:54 149.13361:48 150.13189:10 151.07208:10 151.11127:14 152.05507:10 152.10845:19 155.01314:351 157.02643:10 158.05654:5 161.13568:16 162.04984:10 162.13942:7 163.11589:10 164.15519:5 166.03411:26 167.07480:10 168.04332:73 168.16944:10 169.12114:4…	2	458	1270	622	409	2.5	689.656	0	397.649
2148	13.596	772.619	PE P-18:0_21:1	[M+H]+	null	0.6	TRUE	13.485	772.621	C44H86NO7P	EtherPE	ABDZVYMUOUCPPH-UHFFFAOYSA-N	O=C(OC(COCCCCCCCCC=CCCCCCCCC)COP(=O)(O)OCCN)CCCCCCCCCC=CCCCCCCCCC	410	FALSE	TRUE	TRUE	Normalized unit: Intensity; Annotation method: EieioDatabase_1	FALSE	FALSE	2148	0	0	0.99	0.25	0.58	0.43	14	1.37	1.6	54.94	20231223_Eye2_EAD14eV_POS_1	772.61935:1139 772.65219:70 773.62470:674 774.60298:235 774.62884:216	124.01572:26 138.12718:5 141.92687:8 143.08312:6 145.96741:68 147.96535:17 148.12424:10 150.12458:10 151.13580:3 152.14142:23 154.02546:9 154.15592:25 155.00975:32 157.02520:28 166.02502:7 167.02930:9 168.17080:16 169.11970:6 173.02010:9 178.16409:10 180.04096:21 182.05652:410 183.13540:4 184.03562:112 185.11392:16 198.05497:12 200.06517:10 209.02051:32 211.16690:8 225.04239:7 225.18810:10 250.24…	2	797	1014	838	68	2.5	679.25	0	418.477
2149	11.589	772.621	PC O-18:1/18:1	[M+H]+	null	0.4	TRUE	11.943	772.621	C44H86NO7P	EtherPC	SLADRSJRKVHHAA-UHFFFAOYSA-N	O=C(OC(COCCCCCCCCC=CCCCCCCCC)COP(=O)([O-])OCC[N+](C)(C)C)CCCCCCCC=CCCCCCCCC	400	FALSE	TRUE	TRUE	Normalized unit: Intensity; Annotation method: EieioDatabase_1	FALSE	FALSE	2149	0	0	1	0.33	0.74	0.4	20	2.75	2.34	87.76	20231223_Eye2_EAD14eV_POS_1	772.62080:2338 772.67211:16 773.26651:6 773.62387:848 774.29166:11 774.46255:10 774.54122:106 774.60716:891	124.99586:10 132.01557:13 141.92584:34 145.10029:5 145.97031:40 147.96506:20 150.06661:20 152.05323:10 155.01237:67 166.06396:80 168.04283:75 170.06323:13 181.00219:10 182.05910:13 184.07512:1601 185.07805:25 197.07919:15 200.00604:7 206.05336:7 207.09407:20 207.97205:8 210.08128:49 222.09015:15 223.09427:10 224.10342:141 226.08072:151 238.08085:57 240.09841:12 258.11148:11 337.20167:11 344.26242…	0	1222	1788	1051	1004	0	1266.12	0	360.176
2154	16.296	773.66	TG 14:0/14:0/16:0	[M+Na]+	null	0.4	TRUE	16.16	773.663	C47H90O6	TG	AMXRERGJDVUTMF-UHFFFAOYSA-N	O=C(OCC(OC(=O)CCCCCCCCCCCCC)COC(=O)CCCCCCCCCCCCCCC)CCCCCCCCCCCCC	400	FALSE	TRUE	TRUE	Normalized unit: Intensity; Annotation method: EieioDatabase_1	FALSE	FALSE	2154	0	0	0.99	0.13	0.38	0.49	11	null	null	41.74	20231223_Eye3_EAD14eV_POS_1	773.66099:174 774.66580:132 775.66374:29	115.05257:5 132.01732:9 133.09808:5 141.92519:45 145.96789:29 146.93742:5 147.96437:12 148.96852:5 149.96087:11 152.06216:6 176.98350:5 182.00979:9 199.96552:5 205.11730:5 207.03077:9 207.97270:5 212.96784:8 221.08812:5 223.02542:5 225.04002:9 226.03779:5 228.03951:5 228.99984:5 252.97746:5 265.01773:5 269.01112:9 277.20903:5 291.22916:8 293.20864:8 305.24795:8 319.25682:5 321.24323:5 339.06973:5…	14	41	67	159	222	13.625	122.281	0	83.6184
2156	10.857	774.54	PE P-18:1_22:6	[M+H]+	null	0.8	TRUE	10.727	774.543	C45H76NO7P	EtherPE	UKPNUUDYLNCIOE-UHFFFAOYSA-N	O=C(OC(COC=CCCCCCCC=CCCCCCCCC)COP(=O)(O)OCCN)CCC=CCC=CCC=CCC=CCC=CCC=CCC	410	FALSE	TRUE	TRUE	Normalized unit: Intensity; Annotation method: EieioDatabase_1	FALSE	FALSE	2156	0	0	0.98	0.19	0.55	0.39	35	1.86	1.8	600.73	20231223_Eye2_EAD14eV_POS_1	774.54024:15782 774.59018:293 775.54299:5798 776.50072:137 776.54922:2381 776.57917:317	115.05173:5 117.06607:8 121.09970:8 124.01423:10 127.05204:34 128.06410:126 129.06865:22 130.07505:10 131.08616:49 132.01705:12 132.07949:10 133.09875:54 134.09996:51 135.11607:40 136.11041:45 137.12854:128 138.12704:38 139.05344:81 140.06133:43 140.10493:10 141.06848:182 142.02557:87 142.07451:40 143.08306:81 144.05579:10 144.09107:10 144.63743:20 145.09933:141 145.96640:73 147.07994:11 147.1178…	0	6659	11353	7047	6181	0	7809.83	0	2388.71
2160	13.158	774.599	PE 18:0_20:1(11)	[M+H]+	null	0.8	TRUE	13.053	774.601	C43H84NO8P	PE	DBYSGBYABPVNGO-UHFFFAOYSA-N	O=C(OCC(OC(=O)CCCCCCCCCC=CCCCCCCCC)COP(=O)(O)OCCN)CCCCCCCCCCCCCCCCC	410	FALSE	TRUE	TRUE	Normalized unit: Intensity; Annotation method: EieioDatabase_1	FALSE	FALSE	2160	0	0	1	0.31	0.48	0.66	93	3.05	2.55	515.21	20231223_Eye2_EAD14eV_POS_1	774.59946:10871 775.50171:19 775.52777:20 775.60319:5051 776.23319:20 776.52392:10 776.60624:1369	115.03890:10 124.01206:49 126.90563:4 128.05935:10 129.05593:43 131.08337:18 132.01649:7 135.08794:10 135.11866:45 137.09831:10 137.13238:55 138.12576:10 140.14194:5 141.07069:17 141.11587:10 142.02395:182 143.08294:19 145.09803:14 145.96832:54 147.11611:52 147.96418:24 149.13357:60 151.07296:6 151.11104:71 152.14337:72 153.12606:10 154.02541:18 154.12665:10 154.15837:20 155.00774:154 155.10365:1…	6	8183	8523	7864	1415	6.1875	6496.25	0	3397.93
2161	11.357	774.6	PC 17:0/18:1(9)	[M+H]+	null	0.8	TRUE	11.301	774.601	C43H84NO8P	PC	SXNXGNVZTLZDHE-UHFFFAOYSA-N	O=C(OCC(OC(=O)CCCCCCCC=CCCCCCCCC)COP(=O)([O-])OCC[N+](C)(C)C)CCCCCCCCCCCCCCCC	400	FALSE	TRUE	TRUE	Normalized unit: Intensity; Annotation method: EieioDatabase_1	FALSE	FALSE	2161	0	0	1	0.49	0.57	0.89	54	4.46	3.44	386.33	20231223_Eye1_EAD14eV_POS_1	774.60014:5410 775.51767:20 775.55043:72 775.60347:2627 776.24164:18 776.50524:27 776.56027:417 776.60607:613	134.07252:7 141.92574:26 145.96852:35 146.97607:4 147.96264:13 151.04791:10 152.05224:10 155.00847:147 158.05928:10 159.11683:50 164.04178:3 166.06153:73 167.03038:10 167.07034:35 168.04341:95 170.05734:91 173.01999:4 179.00714:5 182.05654:29 183.06472:10 184.07989:2705 185.27776:10 188.11663:156 188.25845:221 190.07179:10 197.07954:37 198.08599:8 208.06952:13 209.08291:67 210.08731:55 215.08117:…	2	5164	6939	4948	3030	2.5	5020.08	0	1598.99
2163	12.586	774.636	PC O-18:0/18:1	[M+H]+	null	0.6	TRUE	12.479	774.637	C44H88NO7P	EtherPC	JDBBQTCNJFZWPL-UHFFFAOYSA-N	O=C(OC(COCCCCCCCCCCCCCCCCCC)COP(=O)([O-])OCC[N+](C)(C)C)CCCCCCCC=CCCCCCCCC	400	FALSE	TRUE	TRUE	Normalized unit: Intensity; Annotation method: EieioDatabase_1	FALSE	FALSE	2163	0	0	1	0.31	0.66	0.47	21	2.75	2.35	124.56	20231223_Eye2_EAD14eV_POS_1	774.63590:2184 775.25534:6 775.51977:13 775.54382:30 775.63990:921 775.68687:11 776.05041:10 776.23180:17 776.40234:11 776.50321:11 776.56008:179 776.62653:860 776.69023:10	129.05811:10 132.01934:58 141.92478:10 141.93138:10 145.96868:21 147.96636:73 149.13252:10 150.00488:59 152.04519:8 155.00913:10 155.95504:5 166.06344:79 167.06546:15 168.04204:98 170.05778:21 182.05557:29 184.07710:1866 184.96608:417 185.86924:10 185.98974:7 187.14633:8 188.26374:10 195.98734:87 200.00216:22 209.08042:51 210.09167:46 222.08725:41 223.09776:38 224.10460:313 226.08163:195 227.0170…	0	1377	1887	1224	308	0	1199.03	0	658.232
2171	11.76	776.558	PE P-18:0_22:6	[M+H]+	null	0.8	TRUE	11.629	776.559	C45H78NO7P	EtherPE	FIJFPUAJUDAZEY-UHFFFAOYSA-N	O=C(OC(COC=CCCCCCCCCCCCCCCCC)COP(=O)(O)OCCN)CCC=CCC=CCC=CCC=CCC=CCC=CCC	410	FALSE	TRUE	TRUE	Normalized unit: Intensity; Annotation method: EieioDatabase_1	FALSE	FALSE	2171	0	0	1	0.22	0.61	0.49	66	2	1.95	2664.29	20231223_Eye3_EAD14eV_POS_1	776.55865:21168 776.79973:17 776.90851:21 777.47644:29 777.56205:9685 777.64511:11 777.85418:17 778.57038:5125 778.63378:30	105.06809:5 115.05396:10 116.04685:10 116.05740:5 117.06602:8 118.07565:5 119.08640:9 122.09613:5 124.01541:30 125.03759:5 126.04858:5 127.05322:19 128.06258:87 128.90409:7 129.06935:60 130.06512:5 130.07811:11 131.08532:54 132.01801:10 132.06267:5 132.08856:5 133.10141:16 134.07317:5 134.09586:10 134.11076:8 135.07997:5 135.11353:9 136.11254:10 137.03745:7 137.09490:6 137.13174:5 138.04418:5 138…	3	20066	28804	19747	21364	3.375	22495.3	0	4263.29
2172	10.894	776.558	PE P-18:0_22:6	[M+H]+	null	0.8	TRUE	11.629	776.559	C45H78NO7P	EtherPE	FIJFPUAJUDAZEY-UHFFFAOYSA-N	O=C(OC(COC=CCCCCCCCCCCCCCCCC)COP(=O)(O)OCCN)CCC=CCC=CCC=CCC=CCC=CCC=CCC	410	FALSE	TRUE	TRUE	Normalized unit: Intensity; Annotation method: EieioDatabase_1	FALSE	FALSE	2172	0	0	1	0.09	0.43	0.28	9	0.97	1.26	214.77	20231223_Eye2_EAD14eV_POS_1	776.55773:2491 777.56198:1131 778.54350:242 778.56958:242	128.06082:4 129.06951:10 130.06624:10 132.01939:51 134.09681:8 136.11243:5 140.05704:20 141.06659:14 141.92498:36 142.06891:10 143.08330:46 145.09668:15 145.96749:50 146.10639:21 147.07589:10 147.11387:12 147.96501:23 148.11940:21 149.03926:10 150.04626:12 150.06362:10 151.05067:27 152.06024:22 153.06924:20 154.07643:14 155.01039:45 156.01784:10 158.10340:10 159.11553:38 160.11355:10 161.03814:10…	0	1423	2095	1688	2007	0	1803.39	0	308.037
2173	11.296	776.573	PE P-18:0_22:6	[M+H]+	null	0.2	TRUE	11.629	776.559	C45H78NO7P	EtherPE	FIJFPUAJUDAZEY-UHFFFAOYSA-N	O=C(OC(COC=CCCCCCCCCCCCCCCCC)COP(=O)(O)OCCN)CCC=CCC=CCC=CCC=CCC=CCC=CCC	410	FALSE	TRUE	TRUE	Normalized unit: Intensity; Annotation method: EieioDatabase_1	FALSE	FALSE	2173	0	0	0.67	0.19	0.57	0.4	41	1.86	1.66	26.08	20231223_Eye4_EAD14eV_POS_1	776.57274:1355 776.61048:292 776.65075:21 777.55986:384 777.61994:166 778.51528:32 778.56785:204 778.61503:57 778.64274:193	105.06678:10 115.05517:10 119.08702:9 122.10256:11 124.01490:20 126.57342:265 127.05226:10 128.06062:86 129.06842:81 130.07987:10 131.08577:106 132.05601:51 133.10057:44 135.11770:50 136.11149:11 137.13041:37 138.12583:6 139.05555:54 140.05141:11 141.06909:281 142.02604:101 142.07277:10 143.08521:161 144.06018:10 144.07637:25 144.09546:10 145.06732:10 145.09964:200 145.96708:34 146.08744:10 147.0…	0	104	0	0	339	0	110.688	0	159.751
2176	12.64	776.625	MGDG 34:0|MGDG 16:0_18:0	[M+NH4]+	null	0.2	TRUE	12.486	776.625	C43H82O10	MGDG	URJFQMXJOCICOW-UHFFFAOYSA-N	O=C(OCC(OC(=O)CCCCCCCCCCCCCCCCC)COC1OC(CO)C(O)C(O)C1O)CCCCCCCCCCCCCCC	310	TRUE	TRUE	TRUE	Normalized unit: Intensity; Annotation method: Msp20230908_NCDK-TUAT-LC25_converted_dev_2	FALSE	FALSE	2176	0	1	1	0.21	0.27	0.41	4	2	1.38	149.25	20231223_Eye2_EAD14eV_POS_1	776.62473:1434 776.68777:15 777.22955:14 777.50046:9 777.56334:71 777.62622:735 778.03451:6 778.22308:6 778.52068:18 778.57133:97 778.63017:192	116.04673:10 129.05467:10 132.01638:10 133.01119:12 141.92929:50 145.96663:71 147.96338:63 149.13001:10 149.96093:15 150.00226:10 151.05213:9 153.04683:4 155.08341:10 155.95308:10 157.04484:10 160.99795:40 162.05134:51 163.05486:34 164.00892:14 165.06501:11 167.10185:26 168.04072:7 169.11814:17 171.09753:10 172.10994:10 177.00875:17 179.07481:21 182.05934:116 182.91912:12 184.07080:270 185.07666:…	2	886	1293	673	38	2	722.297	0	523.657
2188	10.744	778.538	PE 17:0_22:6	[M+H]+	null	0.8	TRUE	10.826	778.538	C44H76NO8P	PE	WVGREBRFGJNLSB-UHFFFAOYSA-N	O=C(OCC(OC(=O)CCC=CCC=CCC=CCC=CCC=CCC=CCC)COP(=O)(O)OCCN)CCCCCCCCCCCCCCCC	410	FALSE	TRUE	TRUE	Normalized unit: Intensity; Annotation method: EieioDatabase_1	FALSE	FALSE	2188	0	0	1	0.09	0.53	0.24	19	1.1	1.33	171.74	20231223_Eye2_EAD14eV_POS_1	778.53806:3931 778.58278:170 779.54181:678 780.54070:490	127.05647:20 128.06092:10 129.06964:44 131.08895:27 132.01577:28 139.05351:19 141.06832:40 141.92603:25 143.08637:22 145.10444:28 145.97027:49 147.96585:22 148.96791:9 149.09367:12 150.04805:10 151.05655:10 152.06213:41 153.07150:33 154.08034:32 155.01110:19 156.09055:16 157.09932:191 158.05924:35 159.11737:32 161.03568:10 162.04279:7 163.05381:13 164.06089:10 165.07048:50 166.04722:12 167.08639:…	2	1414	2137	1129	1189	2.5	1467.27	0	463.222
2189	9.296	778.539	PC 14:0/22:6	[M+H]+	null	0.8	TRUE	9.5	778.538	C44H76NO8P	PC	HAIPHKFLSXSDAN-UHFFFAOYSA-N	O=C(OCC(OC(=O)CCC=CCC=CCC=CCC=CCC=CCC=CCC)COP(=O)([O-])OCC[N+](C)(C)C)CCCCCCCCCCCCC	400	FALSE	TRUE	TRUE	Normalized unit: Intensity; Annotation method: EieioDatabase_1	FALSE	FALSE	2189	0	0	1	0.45	0.69	0.71	42	3	2.64	549.04	20231223_Eye2_EAD14eV_POS_1	778.53878:5940 778.92981:9 779.05159:6 779.21840:6 779.54252:2623 780.47662:10 780.54974:1004 780.61849:12 780.63825:9	125.00055:60 129.07048:32 133.10294:8 139.05258:15 141.06693:7 141.92654:19 142.07665:11 145.10369:13 145.96714:24 147.11152:5 147.96412:10 150.06628:47 152.04675:10 154.07818:10 155.01071:17 155.74382:271 158.11001:10 159.11544:5 165.06971:43 166.06363:117 167.06979:9 168.04190:221 170.05758:38 171.11721:10 178.96377:10 181.09591:10 182.05861:25 183.07591:29 183.46877:97 184.08511:2756 186.02967…	18	3730	4547	5486	5210	18.125	4743.55	0	782.131
2190	12.015	778.573	PE O-18:0_22:6	[M+H]+	null	0.8	TRUE	12.246	778.575	C45H80NO7P	EtherPE	CFLIAMAPAOTPGM-UHFFFAOYSA-N	O=C(OC(COCCCCCCCCCCCCCCCCCC)COP(=O)(O)OCCN)CCC=CCC=CCC=CCC=CCC=CCC=CCC	410	FALSE	TRUE	TRUE	Normalized unit: Intensity; Annotation method: EieioDatabase_1	FALSE	FALSE	2190	0	0	1	0.13	0.56	0.33	22	1.75	1.71	594.06	20231223_Eye2_EAD14eV_POS_1	778.57350:7392 778.65255:24 779.52307:84 779.57708:3402 780.21725:25 780.51377:54 780.58047:939 780.63247:108	124.01751:17 127.14830:10 128.06126:63 129.07256:74 131.08554:152 132.01718:15 133.10157:11 135.07874:4 135.11859:10 139.05377:21 141.06986:79 142.02696:107 143.08639:42 144.08574:10 145.10182:42 145.96676:33 146.09702:10 146.96572:13 147.11506:41 147.96535:45 148.11070:18 149.13036:41 150.02719:36 150.04608:62 151.05193:56 152.06206:240 153.06818:49 154.02830:53 154.07449:46 155.00950:45 155.066…	3	4991	6590	4831	5456	2.75	5466.83	0	794.181
2198	9.676	780.554	PC 16:0/20:5	[M+H]+	null	0.8	TRUE	9.688	780.554	C44H78NO8P	PC	KLTHQSWIRFFBRI-UHFFFAOYSA-N	O=C(OCC(OC(=O)CCCC=CCC=CCC=CCC=CCC=CCC)COP(=O)([O-])OCC[N+](C)(C)C)CCCCCCCCCCCCCCC	400	FALSE	TRUE	TRUE	Normalized unit: Intensity; Annotation method: EieioDatabase_1	FALSE	FALSE	2198	0	0	1	0.46	0.66	0.79	64	3	2.67	962.88	20231223_Eye2_EAD14eV_POS_1	780.55500:13095 780.62549:15 781.48186:15 781.55848:5824 781.63336:20 781.70101:15 781.73758:8 782.48772:22 782.56653:3045 782.63630:8	125.00192:12 126.04533:10 128.06216:52 130.07494:32 131.08459:10 141.06735:36 141.92583:39 142.07744:11 143.08524:45 145.09968:39 145.96860:26 146.11156:10 147.96367:16 148.99385:10 149.13112:15 150.04691:34 151.05111:38 152.05893:38 153.06663:105 154.15650:16 155.00718:8 157.09901:23 159.11256:8 161.13215:35 163.01592:59 163.04979:16 164.06208:10 165.03361:10 165.07070:146 166.06724:227 166.4993…	0	9459	10405	8664	10940	0	9867.05	0	1008.94
2200	12.762	780.589	PE P-18:0_22:4	[M+H]+	null	0.8	TRUE	12.587	780.59	C45H82NO7P	EtherPE	YARMYJKPPFMPIW-UHFFFAOYSA-N	O=C(OC(COC=CCCCCCCCCCCCCCCCC)COP(=O)(O)OCCN)CCCCCCCCC=CCC=CCC=CCC=CCC	410	FALSE	TRUE	TRUE	Normalized unit: Intensity; Annotation method: EieioDatabase_1	FALSE	FALSE	2200	0	0	1	0.23	0.49	0.52	41	1.86	1.87	597.86	20231223_Eye1_EAD14eV_POS_1	780.58974:7737 780.66271:6 781.07639:10 781.20908:10 781.49121:15 781.59375:3413 781.65701:13 781.93882:6 782.52245:9 782.59719:1045 782.64953:167	117.06941:5 121.09692:13 124.01287:9 127.05167:10 128.06092:72 129.06678:27 131.08502:64 132.02259:53 133.10090:17 134.10756:18 135.11680:21 136.10658:10 138.12819:39 139.05292:10 140.14100:10 141.06947:100 142.02507:109 142.06235:10 143.08396:58 144.08914:14 145.10071:43 145.96402:19 147.11767:130 147.96445:60 149.12782:21 150.02850:10 150.12663:9 151.05505:10 151.10892:35 152.06299:67 152.13911…	0	7382	10269	6816	3065	0	6882.98	0	2960.77
2202	13.43	780.669	HexCer 17:0(1OH,3OH)/24:1(21)	[M+H-H2O]+	null	0.8	TRUE	13.14	780.671	C47H91NO8	HexCer_NDS	AROVNCULJZOQFN-UHFFFAOYSA-N	O=C(NC(COC1OC(CO)C(O)C(O)C1O)C(O)CCCCCCCCCCCCCC)CCCCCCCCCCCCCC=CCCCCCCCC	400	FALSE	TRUE	TRUE	Normalized unit: Intensity; Annotation method: EieioDatabase_1	FALSE	FALSE	2202	0	0	0.99	0.02	0.06	0.58	null	null	0.8	161.6	20231223_Eye1_EAD14eV_POS_1	780.66889:1329 781.39208:15 781.53280:19 781.59282:604 781.67201:633 782.02614:10 782.60193:530 782.64181:116 782.67318:233	120.96487:56 132.01682:26 134.97974:10 135.11846:33 141.06673:11 141.92631:22 145.00232:13 145.97048:43 145.99564:20 147.11600:37 147.96447:51 148.10757:10 149.12775:33 149.98238:10 150.10513:34 150.13054:10 152.06039:15 153.07025:10 158.98190:31 159.98969:126 160.99918:170 161.99382:35 162.97178:153 162.99048:47 164.00861:702 165.15871:28 165.94322:245 166.15028:10 167.16968:10 172.99702:5 174.0…	2	1030	1237	1009	252	2.5	881.953	0	432.709
2212	10.838	782.568	PC 16:0/18:1	[M+Na]+	null	0.8	TRUE	11.231	782.567	C42H82NO8P	PC	LUVCJAYPIYFSQI-UHFFFAOYSA-N	O=C(OCC(OC(=O)CCCCCCCCCCCCCCC=CCCCCCCCCCCCC)COP(=O)([O-])OCC[N+](C)(C)C)CCCC	400	FALSE	TRUE	TRUE	Normalized unit: Intensity; Annotation method: EieioDatabase_1	FALSE	FALSE	2212	0	0	0.99	0.34	0.49	0.87	43	3	2.64	484.11	20231223_Eye1_EAD14eV_POS_1	782.56902:4108 783.53209:267 783.57118:1836 783.63448:340 784.58100:1289 784.63814:90	104.10751:10 116.96775:10 125.00074:5 131.08171:6 132.02052:31 140.05014:12 141.92638:6 145.97161:31 146.98073:142 147.96639:17 149.04383:10 150.01080:26 158.05747:8 158.98068:37 159.98937:16 160.99724:512 162.13709:4 162.97850:21 163.59916:10 165.06761:6 166.05727:19 168.04145:72 170.05762:59 172.99725:17 175.01248:10 175.98662:27 183.06940:10 184.07590:838 185.07573:19 187.01333:75 188.99244:19…	5	3696	3757	3557	3594	5.1875	3651.17	0	91.931
2213	10.167	782.569	PC 16:0/20:4(5,8,11,14)	[M+H]+	null	0.8	TRUE	10.152	782.569	C44H80NO8P	PC	JAVWFBAAZSHHAD-UHFFFAOYSA-N	O=C(OCC(OC(=O)CCCCCCC=CCC=CCC=CCC=CCC)COP(=O)([O-])OCC[N+](C)(C)C)CCCCCCCCCCCCCCC	400	FALSE	TRUE	TRUE	Normalized unit: Intensity; Annotation method: EieioDatabase_1	FALSE	FALSE	2213	0	0	1	0.37	0.48	0.93	84	4.96	3.66	14827.2	20231223_Eye4_EAD14eV_POS_1	782.56821:102202 782.63509:138 782.95830:68 782.98294:67 783.47624:69 783.57207:52397 783.64280:67 783.95349:60 784.04947:71 784.34601:68 784.48951:91 784.57604:12229 784.63618:66 784.65027:37	108.09186:16 115.05044:10 116.04471:25 117.06617:6 119.08332:45 121.06375:12 121.10257:22 125.00006:258 126.90562:10 127.05687:10 128.06335:133 129.07069:53 130.07510:38 131.08391:63 132.02045:70 133.09987:25 135.11887:80 135.98529:16 136.99783:28 137.09048:27 137.13043:10 138.13048:32 139.05467:32 140.06200:9 141.06921:131 141.92672:21 142.07146:45 142.36976:716 143.08666:53 144.09247:41 145.100…	18	95777	128035	98974	92555	17.5	103835	0	16344.8
2214	9.766	782.57	PC 18:2(9,12)/18:2(9,12)	[M+H]+	null	0.8	TRUE	9.753	782.569	C44H80NO8P	PC	FVXDQWZBHIXIEJ-UHFFFAOYSA-N	O=C(OCC(OC(=O)CCCCCCCC=CCC=CCCCCC)COP(=O)([O-])OCC[N+](C)(C)C)CCCCCCCC=CCC=CCCCCC	400	FALSE	TRUE	TRUE	Normalized unit: Intensity; Annotation method: EieioDatabase_1	FALSE	FALSE	2214	0	0	1	0.47	0.6	0.84	40	4.76	3.57	1102.92	20231223_Eye1_EAD14eV_POS_1	782.56931:8617 782.62101:73 782.66054:45 783.48992:42 783.57251:4011 783.64919:38 784.51453:52 784.57672:997	119.91151:10 124.99982:30 129.06816:17 132.01703:10 133.10425:11 138.86414:271 141.06830:10 141.92846:93 143.08778:26 144.08389:10 145.10101:12 145.96797:54 147.96780:26 149.13107:8 150.06711:69 151.14456:57 152.05019:10 152.06053:40 154.07312:10 155.00991:15 155.08263:12 157.09856:10 158.05685:10 158.11228:10 159.11788:10 161.13242:10 162.13866:101 163.01389:5 164.14598:10 166.06329:145 167.0690…	2	8112	7173	8930	7974	2.5	8047.36	0	719.469
2215	12.987	782.603	PE O-18:0_22:4	[M+H]+	null	0.2	TRUE	12.936	782.606	C45H84NO7P	EtherPE	VYTQELWTVMNGQZ-UHFFFAOYSA-N	O=C(OC(COCCCCCCCCCCCCCCCCCC)COP(=O)(O)OCCN)CCCCCCCCC=CCC=CCC=CCC=CCC	410	FALSE	TRUE	TRUE	Normalized unit: Intensity; Annotation method: EieioDatabase_1	FALSE	FALSE	2215	0	0	0.99	0.15	0.53	0.3	8	1.75	1.69	95.7	20231223_Eye4_EAD14eV_POS_1	782.60357:818 782.64586:156 782.68130:16 782.92065:10 783.60681:402 783.64577:90 783.71004:10 784.61042:150 784.65815:54	124.01578:22 129.06890:7 132.01798:17 141.07002:11 141.92568:22 142.02605:10 143.08299:18 145.10034:6 145.96940:109 147.96297:18 149.04003:10 149.13226:15 150.00920:10 152.06048:25 153.06911:10 154.02644:10 155.00918:21 156.08472:10 157.02370:10 158.11329:10 159.11310:7 160.11652:10 163.14313:10 164.02075:7 165.06763:11 166.02564:43 167.08666:23 167.12565:16 169.09872:9 171.11420:10 173.01778:11 …	0	0	0	0	823	0	205.734	0	411.469
2216	13.287	782.605	PE P-18:0_22:3	[M+H]+	null	0.8	TRUE	12.854	782.606	C45H84NO7P	EtherPE	PSMIYNSWBJKIAF-UHFFFAOYSA-N	O=C(OC(COCCCCCCCCC=CCCCCCCCC)COP(=O)(O)OCCN)CCCCCCCCC=CCC=CCC=CCCCCC	410	FALSE	TRUE	TRUE	Normalized unit: Intensity; Annotation method: EieioDatabase_1	FALSE	FALSE	2216	0	0	1	0.22	0.64	0.37	21	1.71	1.76	356.06	20231223_Eye2_EAD14eV_POS_1	782.60519:4924 782.71333:27 783.05520:27 783.60934:2466 783.65378:176 784.58002:51 784.66508:15768	124.01661:64 125.11758:6 128.06063:9 129.06719:41 131.08565:97 132.02064:42 133.10179:30 138.12881:12 141.06973:16 141.92669:36 142.02583:52 143.08544:28 144.09021:7 145.10133:22 145.96704:37 147.11356:5 147.96517:32 149.13435:79 149.96336:9 150.13020:16 151.06280:72 152.06368:10 152.10718:10 152.14183:13 153.07182:7 154.02938:17 154.15423:5 155.01112:161 155.94199:10 157.02326:10 157.10241:13 15…	0	3082	3707	3065	651	0	2626.16	0	1350.36
2217	12.967	782.648	HexCer 40:1;O3|HexCer 18:1;O2/22:0;O	[M+H-H2O]+	null	0.6	TRUE	12.781	782.65	C46H89NO9	HexCer_HS	KYIWQDXUFOGPKU-UHFFFAOYSA-N	O=C(NC(COC1OC(CO)C(O)C(O)C1O)C(O)C=CCCCCCCCCCCCCC)C(O)CCCCCCCCCCCCCCCCCCCC	310	TRUE	TRUE	TRUE	Normalized unit: Intensity; Annotation method: Msp20230908_NCDK-TUAT-LC25_converted_dev_2	FALSE	FALSE	2217	0	0.99	0.99	0.3	0.43	0.75	7	2	1.54	684.8	20231223_Eye3_EAD14eV_POS_1	782.64834:5363 782.99189:12 783.49123:11 783.65193:2539 783.71601:16 784.25085:11 784.52571:16 784.54880:10 784.61388:183 784.65808:830 784.70387:10	117.06912:7 121.09961:3 126.04633:5 131.08389:7 132.07922:12 135.07309:10 135.11522:3 136.12399:8 137.05761:9 141.06611:20 141.92424:10 142.02647:46 143.08068:9 145.08872:10 145.09934:10 145.97029:28 147.11723:10 147.96475:47 149.13225:205 149.96143:43 150.09218:10 150.12939:10 151.11775:10 151.14304:10 152.06401:87 153.07544:13 155.00982:69 155.08163:10 156.05437:28 161.13317:20 163.05573:10 163…	3	4890	6542	4706	176	3.25	4078.47	0	2729.21
2218	12.192	782.649	HexCer 40:1;O3|HexCer 18:1;O2/22:0;O	[M+H-H2O]+	null	0.6	TRUE	12.781	782.65	C46H89NO9	HexCer_HS	KYIWQDXUFOGPKU-UHFFFAOYSA-N	O=C(NC(COC1OC(CO)C(O)C(O)C1O)C(O)C=CCCCCCCCCCCCCC)C(O)CCCCCCCCCCCCCCCCCCCC	310	TRUE	TRUE	TRUE	Normalized unit: Intensity; Annotation method: Msp20230908_NCDK-TUAT-LC25_converted_dev_2	FALSE	FALSE	2218	0	0.95	0.99	0.34	0.51	0.71	7	2	1.54	222.92	20231223_Eye2_EAD14eV_POS_1	782.64877:2281 783.08755:10 783.54256:13 783.57442:35 783.65285:1031 783.69921:25 784.52223:56 784.58251:54 784.65590:291	127.05465:10 130.07743:4 131.08429:13 132.01695:72 134.09512:12 135.11525:5 139.05482:12 141.05185:10 141.92690:25 142.07880:3 143.08702:10 145.10170:48 145.96902:41 147.11400:10 147.96511:17 148.07664:96 148.11210:4 149.11746:24 150.12583:23 152.06035:14 153.06543:10 154.12176:10 155.01213:10 156.13592:26 157.10137:10 158.09521:10 159.11515:71 161.12846:8 162.12679:54 164.14142:22 165.06878:36 1…	0	1744	2201	1548	88	0	1395.34	0	913.652
2219	16.704	782.722	TG 15:0_15:0_15:0	[M+NH4]+	null	0.4	TRUE	15.882	782.723	C48H92O6	TG	CLJLWABDLPQTHL-UHFFFAOYSA-N	O=C(OCC(OC(=O)CCCCCCCCCCCCCC)COC(=O)CCCCCCCCCCCCCC)CCCCCCCCCCCCCC	410	FALSE	TRUE	TRUE	Normalized unit: Intensity; Annotation method: EieioDatabase_1	FALSE	FALSE	2219	0	0	0.9	0.15	0.53	0.38	4	0.6	1.11	48.36	20231223_Eye4_EAD14eV_POS_1	782.71587:462 783.72325:346 784.72311:59	132.01576:9 132.08351:5 141.92712:49 145.96865:30 147.96481:18 149.12956:5 157.08243:5 163.14668:5 166.92307:5 167.10468:5 169.12186:5 171.06143:5 180.98053:5 184.07397:10 185.07807:7 185.11806:7 194.95834:9 200.00161:5 205.97072:5 207.02660:5 208.02583:5 209.00621:5 209.19020:7 211.20561:10 225.01319:5 225.04053:8 225.21557:7 226.03277:5 228.23128:5 239.23370:8 240.94570:5 248.98409:8 254.95964:…	94	143	462	546	440	94	397.734	0	176.157
2221	8.877	784.513	PS 16:0_20:4	[M+H]+	null	0.8	TRUE	8.793	784.512	C42H74NO10P	PS	FNOBGXQUVKEMEE-UHFFFAOYSA-N	O=C(OCC(OC(=O)CCCCCCC=CCC=CCC=CCC=CCC)COP(=O)(O)OCC(N)C(=O)O)CCCCCCCCCCCCCCC	410	FALSE	TRUE	TRUE	Normalized unit: Intensity; Annotation method: EieioDatabase_1	FALSE	FALSE	2221	0	0	1	0.26	0.7	0.48	13	1.23	1.6	58.2	20231223_Eye2_EAD14eV_POS_1	784.51328:643 784.58998:11 785.46172:13 785.51621:261 785.55318:32 786.52146:97	132.01084:10 141.06596:10 141.92648:10 144.09012:4 145.96601:39 147.96535:28 148.96386:10 152.06193:42 155.01200:3 159.07973:10 163.01668:6 164.06145:10 165.06497:10 168.03490:10 169.02390:14 171.11680:15 179.08360:16 181.00359:10 183.11422:11 184.07223:9 186.01569:82 195.11645:39 203.17776:34 208.10146:10 209.01828:10 213.15964:24 226.05026:9 226.08051:102 228.02744:44 239.23391:16 281.04777:11 …	0	357	501	265	373	0	373.828	0	97.0558
2223	11.684	784.583	PC 18:0/16:0	[M+Na]+	null	0.8	TRUE	11.652	784.583	C42H84NO8P	PC	ZNZCSXMWPRSGFY-UHFFFAOYSA-N	O=C(OCC(OC(=O)CCCC)COP(=O)([O-])OCC[N+](C)(C)C)CCCCCCCCCCCCCCCCCCCCCCCCCCCC	400	FALSE	TRUE	TRUE	Normalized unit: Intensity; Annotation method: EieioDatabase_1	FALSE	FALSE	2223	0	0	1	0.27	0.45	0.76	22	2.86	2.49	117.39	20231223_Eye2_EAD14eV_POS_1	784.58350:2060 784.63163:36 784.65745:38 785.05719:20 785.54402:66 785.58699:600 785.65152:3972 785.99812:39 786.50998:20 786.60198:518 786.65572:1892	120.96599:10 141.92560:52 145.96828:27 146.98203:184 147.96666:29 154.08173:10 158.98020:52 159.98829:64 161.00034:651 162.97612:27 162.99208:10 168.03745:11 172.99676:17 174.00492:16 175.98548:35 176.99035:20 183.06180:4 184.07322:431 185.07327:29 187.01612:71 188.99115:32 189.01583:10 189.05855:18 190.02213:14 190.05034:10 192.97977:7 200.93100:10 203.00812:71 205.04916:11 206.05590:274 207.029…	0	1132	1691	905	1512	0	1309.84	0	356.592
2224	10.375	784.585	PC 18:1(13)/18:2(9,12)	[M+H]+	null	0.8	TRUE	10.329	784.585	C44H82NO8P	PC	GDWULUGDXGHJIJ-UHFFFAOYSA-N	O=C(OCC(OC(=O)CCCCCCCC=CCC=CCCCCC)COP(=O)([O-])OCC[N+](C)(C)C)CCCCCCCC=CCCCCCCCC	400	FALSE	TRUE	TRUE	Normalized unit: Intensity; Annotation method: EieioDatabase_1	FALSE	FALSE	2224	0	0	1	0.44	0.56	0.91	67	5.06	3.73	3193.83	20231223_Eye2_EAD14eV_POS_1	784.58490:39545 784.65036:25 784.94136:26 785.00264:13 785.02563:27 785.12067:22 785.22589:26 785.58869:20247 785.67529:23 785.92108:20 786.04628:23 786.26325:35 786.51010:234 786.59170:4194	125.00059:19 125.12767:23 128.06199:68 129.06919:18 131.08410:9 132.01966:20 133.10113:11 135.11682:15 137.00112:26 139.01046:10 140.08562:10 140.91521:18 141.07210:156 141.92786:35 142.08141:27 143.08432:20 145.06416:10 145.09866:49 145.96838:22 146.09246:10 146.10681:38 146.97608:10 147.11367:52 147.96779:35 148.12415:12 148.99871:14 149.09260:4 149.13189:36 150.06810:133 151.01924:10 151.05472…	13	34476	38102	33547	36696	13.4375	35705.4	0	2073.49
2225	13.459	784.621	PE P-18:1_22:1	[M+H]+	null	0.8	TRUE	13.617	784.621	C45H86NO7P	EtherPE	IDGPSXXVLXZHDG-UHFFFAOYSA-N	O=C(OC(COCCCCCCCCC=CCC=CCCCCC)COP(=O)(O)OCCN)CCCCCCCCCCCC=CCCCCCCCC	410	FALSE	TRUE	TRUE	Normalized unit: Intensity; Annotation method: EieioDatabase_1	FALSE	FALSE	2225	0	0	1	0.21	0.5	0.53	38	2	1.94	655.76	20231223_Eye3_EAD14eV_POS_1	784.62141:9607 784.73720:37 784.98859:27 785.62501:4645 786.55549:25 786.62920:1338 786.67279:626	110.10803:11 117.07053:36 119.08376:10 123.11253:10 124.01620:20 124.99810:10 127.06802:10 128.06199:10 129.05797:26 130.99184:10 131.08789:38 132.01808:43 134.10736:16 135.11618:31 136.11663:52 137.10559:13 137.13283:10 138.12861:80 139.10746:4 139.85491:10 140.10864:61 140.14366:10 141.08948:33 142.02588:166 143.07745:15 145.09857:18 145.96919:25 146.09663:10 147.11624:53 147.96373:31 148.11113…	3	7295	8025	7591	893	3	5951.14	0	3385.24
2227	13.206	784.665	HexCer 18:1(1OH,3OH)/22:0	[M+H]+	null	0.8	TRUE	13.137	784.666	C46H89NO8	HexCer_NS	YIGARKIIFOHVPF-UHFFFAOYSA-N	O=C(NC(COC1OC(CO)C(O)C(O)C1O)C(O)C=CCCCCCCCCCCCCC)CCCCCCCCCCCCCCCCCCCCC	400	FALSE	TRUE	TRUE	Normalized unit: Intensity; Annotation method: EieioDatabase_1	FALSE	FALSE	2227	0	0	1	0.32	0.46	0.96	12	2	2.18	4481.56	20231223_Eye3_EAD14eV_POS_1	784.66582:33940 784.72132:56 784.73031:61 785.36133:39 785.55102:41 785.58127:52 785.66918:15996 785.73784:38 786.24248:21 786.58235:32 786.67234:3922 786.73976:35	108.08019:7 109.06292:10 111.07955:10 119.08479:10 120.08007:10 122.09368:4 123.11727:38 124.07421:4 125.12953:10 126.09261:16 127.03984:13 128.06178:57 129.07056:17 130.08290:15 131.08590:71 132.07908:41 133.10069:135 134.05946:10 134.09858:118 135.07889:10 135.11367:95 136.07200:24 136.11148:61 137.08437:17 137.09378:10 137.11673:10 137.13081:11 138.09266:48 138.12551:6 139.09958:11 140.10582:1…	32	35219	45224	31840	30417	31.75	35674.8	0	6676.95
2231	11.968	785.651	SM 18:2(1OH,3OH)/22:0	[M+H]+	null	0.8	TRUE	11.762	785.653	C45H89N2O6P	SM	UCLWWTCDZKLHGY-UHFFFAOYSA-N	O=C(NC(COP(=O)([O-])OCC[N+](C)(C)C)C(O)C=CCCC=CCCCCCCCCC)CCCCCCCCCCCCCCCCCCCCC	400	FALSE	TRUE	TRUE	Normalized unit: Intensity; Annotation method: EieioDatabase_1	FALSE	FALSE	2231	0	0	1	0.38	0.68	0.62	45	2	2.08	498.63	20231223_Eye2_EAD14eV_POS_1	785.65290:4299 785.93622:35 785.94432:34 785.96090:59 785.98998:111 786.01941:115 786.04539:61 786.56193:61 786.59886:256 786.65514:2378 787.00685:107 787.60087:180 787.65640:508	102.04813:5 125.00075:10 128.06261:5 130.99004:7 132.01805:19 135.11519:5 141.06908:10 141.92598:34 144.08237:9 145.96992:35 146.98415:5 147.11602:5 147.96575:52 149.96074:8 149.98295:5 150.00095:5 150.06867:56 150.12816:5 152.04578:15 152.06019:11 152.90523:6 153.06779:5 157.09968:6 159.10792:5 160.12092:5 160.99754:9 164.14184:6 165.06695:6 165.14529:5 166.02904:5 166.06370:74 167.03287:5 167.0…	0	3074	4119	2522	4894	0	3652.42	0	1060.24
2232	11.706	785.652	SM 18:1(1OH,3OH)/22:1	[M+H]+	null	0.6	TRUE	11.833	785.653	C45H89N2O6P	SM	VBFKEZGCUWHGSK-UHFFFAOYSA-N	O=C(NC(COP(=O)([O-])OCC[N+](C)(C)C)C(O)C=CCCCCCCCCCCCCC)CCCCCCCCCCCC=CCCCCCCCC	400	FALSE	TRUE	TRUE	Normalized unit: Intensity; Annotation method: EieioDatabase_1	FALSE	FALSE	2232	0	0	1	0.34	0.74	0.6	35	2	2.07	554.24	20231223_Eye1_EAD14eV_POS_1	785.65171:2755 786.02503:19 786.51629:24 786.60093:471 786.65527:1150 786.70323:31 787.01870:21 787.09538:23 787.10751:39 787.46676:20 787.56151:38 787.60781:245 787.66001:321	115.05774:5 124.99914:9 132.01767:14 133.01775:5 134.10128:5 141.92655:10 145.09812:5 145.96924:37 146.98044:22 147.96397:15 147.98117:5 148.96704:6 149.96048:13 150.04774:5 150.06832:9 150.12335:5 150.64477:5 151.11434:5 152.05442:5 153.01687:5 155.01500:10 156.17300:5 159.98335:5 160.99752:111 162.00025:10 162.62687:5 163.15328:5 166.02776:5 166.06313:19 167.06747:11 168.04657:71 168.07641:6 17…	3	2787	3386	2147	2222	2.75	2635.42	0	576.447
2237	9.039	786.529	PS 18:1_18:2	[M+H]+	null	0.8	TRUE	8.948	786.528	C42H76NO10P	PS	MWONMGIZXLAUBR-UHFFFAOYSA-N	O=C(OCC(OC(=O)CCCCCCCC=CCC=CCCCCC)COP(=O)(O)OCC(N)C(=O)O)CCCCCCCC=CCCCCCCCC	410	FALSE	TRUE	TRUE	Normalized unit: Intensity; Annotation method: EieioDatabase_1	FALSE	FALSE	2237	0	0	1	0.16	0.63	0.44	8	0.9	1.37	49.27	20231223_Eye2_EAD14eV_POS_1	786.52944:360 786.58825:14 787.44887:9 787.47980:11 787.53007:196 787.60283:9 788.46626:9 788.54256:511	132.01746:8 141.06864:23 141.92474:28 143.08091:44 145.96918:262 147.96366:30 148.97110:10 150.04607:15 153.06565:10 155.00301:10 156.06200:144 157.09991:10 161.13016:10 163.14789:116 165.06714:9 173.02023:57 184.07469:36 186.01878:79 213.16161:4 214.94783:10 225.03994:16 226.05133:10 245.22659:10 263.23969:19 282.18405:7 283.03191:10 337.26829:11 339.29281:17 388.33570:11 447.34890:16 474.33748:…	211	373	429	285	340	210.75	356.922	0	60.2421
2238	11.021	786.601	PC 18:1(9)/18:1(9)	[M+H]+	null	0.8	TRUE	10.867	786.601	C44H84NO8P	PC	SNKAWJBJQDLSFF-UHFFFAOYSA-N	O=C(OCC(OC(=O)CCCCCCCC=CCCCCCCCC)COP(=O)([O-])OCC[N+](C)(C)C)CCCCCCCC=CCCCCCCCC	400	FALSE	TRUE	TRUE	Normalized unit: Intensity; Annotation method: EieioDatabase_1	FALSE	FALSE	2238	0	0	1	0.37	0.45	0.94	53	5.16	3.76	8831.81	20231223_Eye3_EAD14eV_POS_1	786.60066:56514 786.66472:95 787.49406:42 787.52540:42 787.60411:25046 787.66673:106 788.41407:67 788.60866:6368	109.09716:10 111.11543:4 121.09932:16 124.12129:10 125.00069:66 126.90051:50 127.01651:11 128.06493:25 129.06980:10 130.99083:10 131.08697:33 132.01801:23 134.10779:41 135.11734:23 136.05543:35 136.42256:10 137.00037:13 137.09383:82 137.13524:10 138.13174:10 139.05370:11 139.14714:3 141.06606:10 141.92789:28 143.02770:10 143.08281:18 144.09237:10 145.09933:21 145.96752:25 147.11848:29 147.96347:2…	14	59930	82596	52804	62616	14	64486.2	0	12763
2239	13.787	786.636	PE P-18:0_22:1	[M+H]+	null	0.6	TRUE	13.964	786.637	C45H88NO7P	EtherPE	HEDSFDSIUIEEHL-UHFFFAOYSA-N	O=C(OC(COCCCCCCCCC=CCCCCCCCC)COP(=O)(O)OCCN)CCCCCCCCCCCC=CCCCCCCCC	410	FALSE	TRUE	TRUE	Normalized unit: Intensity; Annotation method: EieioDatabase_1	FALSE	FALSE	2239	0	0	1	0.25	0.54	0.53	31	2	1.96	695.53	20231223_Eye1_EAD14eV_POS_1	786.63609:6871 786.69117:12 787.02908:11 787.11514:13 787.29571:11 787.47057:9 787.51376:10 787.56546:13 787.63946:3126 787.71167:11 788.28895:9 788.54378:15 788.64496:914 788.72224:10 788.74256:9	124.01506:37 128.06214:12 129.05346:13 129.06806:9 130.06036:10 131.08576:32 132.01480:11 133.10133:10 135.11993:80 137.12887:6 138.13022:4 142.02686:87 145.10040:15 145.96657:23 147.96489:13 148.11224:10 149.13050:74 149.99082:8 150.13091:109 151.09838:10 151.11012:8 152.14149:125 153.06847:8 153.14590:8 154.02334:39 154.15739:39 155.01140:272 156.96363:10 157.02921:47 157.08271:10 159.11703:25 …	2	5296	5870	4833	252	1.5	4062.67	0	2575.87
2241	13.361	786.68	HexCer 18:0(1OH,3OH)/22:0	[M+H]+	null	0.6	TRUE	13.279	786.682	C46H91NO8	HexCer_NDS	BCRCIDJHDMYLDJ-UHFFFAOYSA-N	O=C(NC(COC1OC(CO)C(O)C(O)C1O)C(O)CCCCCCCCCCCCCCC)CCCCCCCCCCCCCCCCCCCCC	400	FALSE	TRUE	TRUE	Normalized unit: Intensity; Annotation method: EieioDatabase_1	FALSE	FALSE	2241	0	0	1	0.33	0.46	0.89	null	null	1.14	462.66	20231223_Eye1_EAD14eV_POS_1	786.68084:4623 787.00459:17 787.62101:95 787.68388:2410 787.73690:29 788.22542:14 788.54083:16 788.66693:1035 788.74128:16	126.10553:10 128.10490:4 132.01793:39 133.10316:10 138.13313:10 140.10543:7 141.92452:16 142.12059:5 144.14024:10 145.09935:47 145.96545:54 147.11360:10 147.67144:10 147.96461:24 149.09038:10 149.12998:18 150.13048:28 151.14016:9 152.11169:10 152.13938:16 153.12351:10 154.12142:102 155.10718:10 155.13768:10 156.13663:66 157.12081:10 161.13265:5 162.04993:39 163.05705:12 163.14352:26 164.11157:7 1…	4	3476	4669	3529	719	3.6875	3098.25	0	1678.97
2245	12.839	787.667	SM 18:1(4)(1OH,3OH)/22:0	[M+H]+	null	0.8	TRUE	12.612	787.669	C45H91N2O6P	SM	FJJANLYCZUNFSE-UHFFFAOYSA-N	O=C(NC(COP(=O)([O-])OCC[N+](C)(C)C)C(O)C=CCCCCCCCCCCCCC)CCCCCCCCCCCCCCCCCCCCC	400	FALSE	TRUE	TRUE	Normalized unit: Intensity; Annotation method: EieioDatabase_1	FALSE	FALSE	2245	0	0	0.99	0.37	0.54	0.75	43	3.28	2.73	2711.57	20231223_Eye4_EAD14eV_POS_1	787.66671:25267 787.73716:19 788.00444:8 788.04567:26 788.51330:13 788.53256:8 788.58063:22 788.60878:198 788.67001:11378 789.22362:17 789.25764:17 789.51004:12 789.56720:17 789.62011:256 789.67317:2809	125.00123:230 128.06263:12 130.06596:6 132.01654:7 133.09863:10 136.12348:13 137.13068:10 140.00950:57 141.92740:34 142.07290:88 143.46222:10 144.07970:22 145.96692:54 146.97389:8 147.11684:29 147.96680:49 148.11213:10 149.13025:36 150.06692:178 150.08597:10 151.01398:10 151.11152:10 152.04611:22 153.02176:10 154.12151:33 156.09938:3 160.10692:30 162.13233:10 163.01812:15 163.15017:64 164.10171:1…	0	18318	27497	14294	24637	0	21186.6	0	5985.35
2247	9.818	788.524	PE 18:2_22:6	[M+H]+	null	0.8	TRUE	10.036	788.522	C45H74NO8P	PE	HIZMZVSEIXACMP-UHFFFAOYSA-N	O=C(OCC(OC(=O)CCC=CCC=CCC=CCC=CCC=CCC=CCC)COP(=O)(O)OCCN)CCCCCCCC=CCC=CCCCCC	410	FALSE	TRUE	TRUE	Normalized unit: Intensity; Annotation method: EieioDatabase_1	FALSE	FALSE	2247	0	0	1	0.2	0.66	0.37	73	2	1.9	660.49	20231223_Eye3_EAD14eV_POS_1	788.52367:8577 788.82277:22 789.14506:25 789.52684:4036 789.58510:26 790.04175:25 790.24631:27 790.48000:61 790.55854:3144 790.60456:270	105.06990:19 117.06730:44 119.08562:6 123.11809:10 127.05297:46 128.06354:53 129.07023:115 131.08531:28 132.01615:24 132.05825:10 133.10041:30 134.10889:23 135.07965:10 136.07399:9 139.05328:26 140.05325:10 141.06672:201 142.02898:26 142.08001:63 143.08658:117 144.09335:35 145.10038:244 145.97181:40 146.10760:11 147.11447:62 147.96497:45 148.11437:11 149.03903:19 149.10633:10 149.12940:47 150.046…	0	6244	7133	7609	6460	0	6861.72	0	625.669
2248	8.979	788.542	PG 16:0_20:4	[M+NH4]+	null	0.4	TRUE	8.828	788.544	C42H75O10P	PG	OSLKKANICVMRGE-UHFFFAOYSA-N	O=C(OCC(OC(=O)CCCCCCC=CCC=CCC=CCC=CCC)COP(=O)(O)OCC(O)CO)CCCCCCCCCCCCCCC	410	FALSE	TRUE	TRUE	Normalized unit: Intensity; Annotation method: EieioDatabase_1	FALSE	FALSE	2248	0	0	0.99	0.21	0.68	0.45	10	1.01	1.45	57.21	20231223_Eye1_EAD14eV_POS_1	788.54105:388 788.58798:21 789.54744:158 789.59386:22 790.51333:15 790.54550:131 790.59667:22	128.06272:17 129.06750:29 131.07988:5 132.01898:26 141.06657:34 141.92597:8 143.07067:4 145.09862:7 145.96675:66 146.96745:10 147.96800:10 152.06131:30 153.06864:18 155.00971:33 155.08641:10 171.06045:10 173.02159:10 175.14395:10 184.07385:49 189.16228:62 207.03398:10 213.05338:39 215.02920:10 225.03792:11 229.04387:22 230.97946:10 239.23422:18 268.21842:10 281.05199:14 296.27105:12 312.26454:21 …	2	328	546	293	350	1.6875	379.25	0	113.639
2249	9.382	788.544	PS 18:1(9)_18:1(9)	[M+H]+	null	0.8	TRUE	9.217	788.544	C42H78NO10P	PS	WTBFLCSPLLEDEM-UHFFFAOYSA-N	O=C(OCC(OC(=O)CCCCCCCC=CCCCCCCCC)COP(=O)(O)OCC(N)C(=O)O)CCCCCCCC=CCCCCCCCC	410	FALSE	TRUE	TRUE	Normalized unit: Intensity; Annotation method: EieioDatabase_1	FALSE	FALSE	2249	0	0	1	0.28	0.48	0.71	40	3.61	2.84	1199.2	20231223_Eye4_EAD14eV_POS_1	788.54250:8170 788.62344:27 789.47887:43 789.54655:3064 789.64088:28 790.54725:936	127.05382:10 128.06093:35 129.05556:43 132.01692:9 133.09979:26 134.10784:6 135.11700:21 137.09508:12 138.13030:10 139.11249:13 140.00973:11 141.05879:10 141.92926:36 142.04922:13 143.07772:12 144.09076:124 145.09752:20 145.97367:88 147.08871:10 147.11675:42 147.96469:12 148.11080:31 149.12962:56 149.95797:55 151.11534:10 151.14737:29 152.14021:15 153.06625:5 154.00276:9 154.15943:10 155.01130:15…	2	8490	11129	6034	8089	2	8435.78	0	2093.31
2250	11.897	788.615	PC 18:0/18:1(9)	[M+H]+	null	0.8	TRUE	11.85	788.616	C44H86NO8P	PC	ATHVAWFAEPLPPQ-UHFFFAOYSA-N	O=C(OCC(OC(=O)CCCCCCCC=CCCCCCCCC)COP(=O)([O-])OCC[N+](C)(C)C)CCCCCCCCCCCCCCCCC	400	FALSE	TRUE	TRUE	Normalized unit: Intensity; Annotation method: EieioDatabase_1	FALSE	FALSE	2250	0	0	0.99	0.53	0.66	0.92	72	5.19	3.85	15422.4	20231223_Eye2_EAD14eV_POS_1	788.61480:209696 789.00533:115 789.10111:71 789.14501:44 789.17271:97 789.20419:44 789.53484:79 789.55469:245 789.61876:109778 789.73678:68 789.87182:64 790.13679:103 790.54923:107 790.62194:28758 790.69009:75	111.11422:17 123.61224:10 124.99878:38 125.13329:16 129.05053:10 131.08407:21 133.09825:21 135.11544:29 135.99274:10 136.99976:12 137.09748:10 137.12845:10 139.01293:10 139.11027:17 140.61735:10 142.91648:10 144.13777:14 145.10000:19 147.11252:20 148.12534:15 149.13163:37 150.03125:26 150.04811:10 150.06733:57 151.01383:16 151.11095:17 151.14781:16 152.04651:46 153.01118:10 153.16228:13 154.06013…	22	155968	194182	142079	132215	21.6875	156111	0	27186.6
2252	14.777	788.674	TG 10:0_18:2_18:2	[M+NH4]+	null	0.4	TRUE	14.669	788.676	C49H86O6	TG	GTDWNYZZRCJYOX-UHFFFAOYSA-N	O=C(OCC(OC(=O)CCCCCCCC=CCC=CCCCCC)COC(=O)CCCCCCCCC)CCCCCCCC=CCC=CCCCCC	410	FALSE	TRUE	TRUE	Normalized unit: Intensity; Annotation method: EieioDatabase_1	FALSE	FALSE	2252	0	0	0.99	0.09	0.33	0.41	7	0.93	1.27	87.61	20231223_Eye3_EAD14eV_POS_1	788.67584:572 789.55441:9 789.58027:10 789.62299:30 789.67900:318 790.55721:34 790.60121:12 790.61585:10 790.64092:12 790.68399:93	129.06227:9 131.08489:5 132.01746:9 133.09945:9 141.06771:5 141.92760:10 145.10162:9 145.96675:33 147.11397:9 147.96463:36 149.09306:7 149.13058:10 149.95791:5 150.00554:6 151.05177:10 152.06006:11 153.06674:5 153.12437:7 155.08542:5 156.96386:5 157.09768:5 158.10621:5 159.11550:5 161.10840:8 161.13127:5 162.13836:8 163.03085:5 163.14583:10 165.06697:9 166.09555:7 168.17074:5 170.05574:7 171.0658…	0	87	52	555	801	0	373.688	0	365.463
2255	13.172	789.682	SM 18:0(1OH,3OH)/22:0	[M+H]+	null	0.8	TRUE	13.045	789.684	C45H93N2O6P	SM	FONAXCRWZQFJHY-UHFFFAOYSA-N	O=C(NC(COP(=O)([O-])OCC[N+](C)(C)C)C(O)CCCCCCCCCCCCCCC)CCCCCCCCCCCCCCCCCCCCC	400	FALSE	TRUE	TRUE	Normalized unit: Intensity; Annotation method: EieioDatabase_1	FALSE	FALSE	2255	0	0	0.99	0.33	0.68	0.52	17	1.75	1.88	175.99	20231223_Eye2_EAD14eV_POS_1	789.68247:1914 790.05305:17 790.08747:17 790.23932:29 790.25454:34 790.52676:17 790.55917:76 790.63856:222 790.68796:995 790.73404:36 791.56785:63 791.59639:46 791.63890:129 791.69049:250	132.01785:29 141.92741:35 145.97288:39 147.96617:10 150.06944:10 152.04880:29 152.90792:10 153.06638:9 156.13637:10 163.01827:10 166.06289:32 167.06631:31 168.04103:189 168.05632:57 169.59532:328 170.06019:138 175.14714:14 182.05325:55 183.06351:32 184.08206:2483 185.07809:141 186.07598:19 187.34522:10 189.91251:10 195.05297:10 196.17289:7 197.07946:92 198.08731:15 210.08861:27 222.09293:10 224.1…	3	1250	1690	1168	1648	2.75	1439.25	0	268.163
2256	9.77	790.531	PE 40:7|PE 18:1_22:6	[M+H]+	null	0.6	TRUE	10.32	790.538	C45H76NO8P	PE	JZSZAGWWWKKXLO-UHFFFAOYSA-N	O=C(OCC(OC(=O)CCC=CCC=CCC=CCC=CCC=CCC=CCC)COP(=O)(O)OCCN)CCCCCCCC=CCCCCCCCC	310	TRUE	TRUE	TRUE	Normalized unit: Intensity; Annotation method: Msp20230908_NCDK-TUAT-LC25_converted_dev_2	FALSE	FALSE	2256	0	0.96	0.9	0.01	0.01	0.63	4	2	1.34	66.79	20231223_Eye3_EAD14eV_POS_1	790.52981:865 790.60988:30 791.50589:41 791.52970:185 791.56372:117 791.59818:35 792.55604:790 792.60615:32 792.62380:25	115.03692:8 119.08110:14 121.09938:7 122.09630:4 123.11058:10 125.13005:13 127.07598:10 128.06164:12 129.04163:10 129.06834:10 130.98907:12 131.07968:10 132.01739:14 133.10126:12 134.09265:10 135.08488:10 135.11570:12 136.11321:6 137.09679:101 138.12518:16 139.01414:10 140.00862:38 141.06888:54 141.92722:42 142.05105:44 143.07257:61 144.08580:16 145.09866:34 145.96886:60 147.11492:24 147.96259:17…	0	680	929	577	568	0	688.484	0	168.315
2259	10.385	790.54	PE 18:1_22:6	[M+H]+	null	0.8	TRUE	10.32	790.538	C45H76NO8P	PE	JZSZAGWWWKKXLO-UHFFFAOYSA-N	O=C(OCC(OC(=O)CCC=CCC=CCC=CCC=CCC=CCC=CCC)COP(=O)(O)OCCN)CCCCCCCC=CCCCCCCCC	410	FALSE	TRUE	TRUE	Normalized unit: Intensity; Annotation method: EieioDatabase_1	FALSE	FALSE	2259	0	0	0.99	0.19	0.4	0.59	149	1.8	1.84	2345.16	20231223_Eye2_EAD14eV_POS_1	790.53973:37206 790.62421:18 790.72206:25 790.74558:18 790.84943:31 790.99289:21 791.45217:27 791.54291:19751 791.62122:26 791.75037:32 791.82322:19 791.86570:11 791.99839:17 792.07867:32 792.36891:11 792.46927:35 792.54523:4788	105.07060:20 106.07368:10 107.08567:11 109.09879:10 115.04265:73 115.05299:38 116.04909:27 117.06590:27 118.07716:7 119.08606:58 121.10003:10 123.11456:36 123.50528:10 124.01640:48 125.00062:10 125.03620:9 126.04402:31 126.06377:25 127.05390:82 128.06208:534 129.06907:443 130.07694:95 131.08471:422 132.01830:13 132.06939:10 132.09288:78 133.10060:107 134.10845:20 135.07099:10 135.11417:107 136.07…	5	25431	33180	25764	25505	5.1875	27470.1	0	3809.46
2261	10.002	790.56	PS 18:0_18:1(9)	[M+H]+	null	0.8	TRUE	9.79	790.559	C42H80NO10P	PS	AJFWREUFUPEYII-UHFFFAOYSA-N	O=C(OCC(OC(=O)CCCCCCCC=CCCCCCCCC)COP(=O)(O)OCC(N)C(=O)O)CCCCCCCCCCCCCCCCC	410	FALSE	TRUE	TRUE	Normalized unit: Intensity; Annotation method: EieioDatabase_1	FALSE	FALSE	2261	0	0	1	0.28	0.4	0.84	75	3.77	2.98	1948.82	20231223_Eye2_EAD14eV_POS_1	790.55972:45988 791.18934:41 791.46993:59 791.56321:20840 792.14084:75 792.56517:5163 792.61009:366 792.65628:50	107.08522:11 109.10216:34 111.11742:28 117.05370:10 119.08248:9 120.09406:10 121.09981:28 121.99992:14 122.98252:11 123.11253:7 124.12640:10 125.09474:7 125.13315:46 126.05183:10 126.12671:26 127.06802:10 128.06101:31 129.05755:88 130.04831:7 131.08383:63 132.07950:10 133.10014:59 134.09580:28 134.10660:37 134.98748:10 135.11625:106 135.99025:10 136.11193:17 136.99864:10 137.13325:35 138.00685:8 …	16	27261	37974	23625	12203	15.8125	25265.9	0	10627.2
2263	12.857	790.631	PC 18:0/18:0	[M+H]+	null	0.8	TRUE	12.702	790.632	C44H88NO8P	PC	NRJAVPSFFCBXDT-UHFFFAOYSA-N	O=C(OCC(OC(=O)CCCCCCCCCCCCCCCCC)COP(=O)([O-])OCC[N+](C)(C)C)CCCCCCCCCCCCCCCCC	400	FALSE	TRUE	TRUE	Normalized unit: Intensity; Annotation method: EieioDatabase_1	FALSE	FALSE	2263	0	0	1	0.43	0.57	0.85	38	3.83	3.09	167.37	20231223_Eye2_EAD14eV_POS_1	790.63147:3676 790.71751:27 790.89228:12 791.57291:28 791.63511:1624 792.55277:103 792.58283:22 792.63847:475	124.99986:96 132.01766:15 141.05416:10 141.92671:31 145.96804:38 147.96288:10 150.06543:70 152.05378:10 153.92536:24 155.01327:135 166.06276:136 167.06897:15 168.04209:199 170.05813:96 171.06642:18 182.06175:27 183.06285:16 183.47655:10 184.07942:2413 185.07665:345 186.07658:197 187.08108:10 190.98917:11 197.07959:28 208.07073:26 209.08154:430 210.08638:64 222.08764:109 223.09163:28 224.10448:382…	2	2220	3452	1758	2760	2.25	2547.3	0	728.915
2270	11.243	792.553	PE 18:0_22:6	[M+H]+	null	0.8	TRUE	11.113	792.554	C45H78NO8P	PE	XYYHNDVKALDFHQ-UHFFFAOYSA-N	O=C(OCC(OC(=O)CCC=CCC=CCC=CCC=CCC=CCC=CCC)COP(=O)(O)OCCN)CCCCCCCCCCCCCCCCC	410	FALSE	TRUE	TRUE	Normalized unit: Intensity; Annotation method: EieioDatabase_1	FALSE	FALSE	2270	0	0	1	0.3	0.75	0.52	155	2	2.02	10674.3	20231223_Eye2_EAD14eV_POS_1	792.55333:157352 792.84367:56 792.89620:59 793.16760:33 793.42812:56 793.46483:71 793.48607:135 793.55736:98741 793.86060:40 793.94213:69 793.98169:60 793.99512:46 794.04094:54 794.06641:58 794.21912:83 794.56058:24741	105.06794:18 115.05237:16 116.04524:17 117.06863:16 119.08474:37 121.09917:11 122.07155:10 123.08010:12 124.01514:47 126.04502:17 126.13030:10 127.05265:52 128.06171:162 129.06873:142 130.07537:20 131.05244:15 131.08532:148 132.01618:15 132.09287:28 133.06009:10 133.10086:61 134.10865:35 135.08017:14 135.11850:18 136.99553:10 137.03637:14 138.08935:10 138.12627:16 139.05375:78 139.07197:10 140.05…	28	97068	140584	88105	98599	28.125	106089	0	23458.1
2272	9.644	792.556	PC 15:0/22:6	[M+H]+	null	0.6	TRUE	9.874	792.554	C45H78NO8P	PC	GEINPYKZLFHHIL-UHFFFAOYSA-N	O=C(OCC(OC(=O)CCC=CCC=CCC=CCC=CCC=CCC=CCC)COP(=O)([O-])OCC[N+](C)(C)C)CCCCCCCCCCCCCC	400	FALSE	TRUE	TRUE	Normalized unit: Intensity; Annotation method: EieioDatabase_1	FALSE	FALSE	2272	0	0	0.99	0.36	0.62	0.67	38	2.8	2.48	246.48	20231223_Eye2_EAD14eV_POS_1	792.55550:3286 792.63160:27 793.49356:35 793.55859:1695 794.50995:37 794.56177:540	109.09682:10 128.06121:5 132.01666:18 141.06946:7 141.92730:18 143.08491:4 144.09590:10 145.96775:29 146.97296:14 147.11525:20 147.96397:18 149.13091:22 150.00541:68 150.04317:15 151.05423:10 152.06143:10 153.06653:10 154.07783:24 155.01077:29 155.08438:10 157.09909:10 159.11811:13 163.14865:21 164.06163:18 165.06626:15 166.06279:65 167.03384:21 167.06743:10 168.04225:317 168.07821:10 170.05797:3…	0	2567	2586	3257	2001	0	2602.73	0	513.573
2275	13.196	792.67	HexCer 18:1(1OH,3OH)/24:1	[M+H-H2O]+	null	0.8	TRUE	13.132	792.671	C48H91NO8	HexCer_NS	WBOZIXHPUPAOIA-UHFFFAOYSA-N	O=C(NC(COC1OC(CO)C(O)C(O)C1O)C(O)C=CCCCCCCCCCCCCC)CCCCCCCCCCCCCC=CCCCCCCCC	400	FALSE	TRUE	TRUE	Normalized unit: Intensity; Annotation method: EieioDatabase_1	FALSE	FALSE	2275	0	0	1	0.2	0.4	0.7	8	1.43	1.72	470.55	20231223_Eye1_EAD14eV_POS_1	792.67041:9030 792.76742:39 793.01934:38 793.53539:39 793.55773:74 793.57033:40 793.67394:4214 794.55836:68 794.60605:112 794.63358:46 794.67754:1110 794.72008:65	128.06259:9 129.06828:29 131.07542:10 132.01911:26 134.09560:5 135.11409:44 136.11803:10 137.11798:3 141.06669:43 141.92597:35 142.07634:17 143.08227:13 144.09302:51 145.10080:34 145.96857:107 146.09542:13 147.10771:23 147.11911:10 147.96685:18 148.11667:219 149.07515:10 149.13086:28 149.96253:10 150.12604:40 151.11195:31 151.14660:10 152.14322:45 153.06949:13 153.11347:6 154.12461:25 156.14068:1…	0	7394	8461	8024	542	0	6105.12	0	3734.71
2284	13.616	794.685	HexCer 18:1(1OH,3OH)/24:0	[M+H-H2O]+	null	0.8	TRUE	13.529	794.687	C48H93NO8	HexCer_NS	POQRWMRXUOPCLD-UHFFFAOYSA-N	O=C(NC(COC1OC(CO)C(O)C(O)C1O)C(O)C=CCCCCCCCCCCCCC)CCCCCCCCCCCCCCCCCCCCCCC	400	FALSE	TRUE	TRUE	Normalized unit: Intensity; Annotation method: EieioDatabase_1	FALSE	FALSE	2284	0	0	0.99	0.24	0.44	0.73	8	1.4	1.73	501.95	20231223_Eye2_EAD14eV_POS_1	794.68475:11726 794.93130:55 795.22265:63 795.59923:79 795.68917:5478 796.21622:56 796.57328:40 796.62187:133 796.68820:1764 796.73729:61	109.09981:18 131.08619:16 132.01896:10 133.09994:22 134.09325:10 135.11384:31 136.07451:10 136.11208:46 141.92611:5 143.07978:18 145.09941:14 145.96725:37 147.11452:14 147.96568:33 148.11208:27 149.13288:37 149.77887:363 150.12822:17 152.07174:24 152.14379:27 153.11228:7 154.07901:10 154.15693:31 155.08392:10 156.13738:11 157.09147:25 159.11644:10 160.11159:20 161.12973:10 163.01554:10 163.14583:…	5	5653	8446	6541	2941	4.625	5894.92	0	2288.35
2286	16.395	794.72	TG 14:0_16:0_16:1(7)	[M+NH4]+	null	0.8	TRUE	16.251	794.723	C49H92O6	TG	JYICXCHHKWVGEI-UHFFFAOYSA-N	O=C(OCC(OC(=O)CCCCCCCCCCCCCCC)COC(=O)CCCCCCCCCCCCC)CCCCCCCC=CCCCCCC	410	FALSE	TRUE	TRUE	Normalized unit: Intensity; Annotation method: EieioDatabase_1	FALSE	FALSE	2286	0	0	0.98	0.21	0.34	0.65	55	3.41	2.66	1395.02	20231223_Eye4_EAD14eV_POS_1	794.72019:37156 795.08138:22 795.16026:18 795.22335:28 795.31254:23 795.36183:21 795.47841:18 795.49722:21 795.55558:12 795.57506:19 795.62552:23 795.65079:47 795.72366:21289 796.12497:18 796.18671:22 796.22582:12 796.63540:23 796.67687:171 796.72690:4684 796.82167:18	107.08376:3 108.08877:10 109.10002:63 111.11410:50 112.08881:6 113.05668:10 115.03717:40 116.04478:43 120.09255:12 121.10033:30 123.11397:69 125.13056:23 127.07049:7 127.14580:40 128.06064:30 129.04607:10 129.05861:36 131.08439:67 132.01678:27 133.10131:55 134.09091:10 134.10895:14 135.11815:230 136.12049:20 137.09633:74 137.13200:91 138.10259:14 138.13933:10 139.07208:29 139.10805:18 140.14260:5…	157	2685	2692	29226	33053	156.875	16913.9	0	16500.2
2289	14.872	795.628	CoQ9	[M+H]+	null	0.8	TRUE	14.753	795.629	C54H82O4	CoQ	UUGXJSBPSRROMU-UHFFFAOYSA-N	O=C1C(OC)=C(OC)C(=O)C(=C1C)CC=C(C)CCC=C(C)CCC=C(C)CCC=C(C)CCC=C(C)CCC=C(C)CCC=C(C)CCC=C(C)CCC=C(C)C	310	TRUE	TRUE	TRUE	Normalized unit: Intensity; Annotation method: Msp20230908_NCDK-TUAT-LC25_converted_dev_2	FALSE	FALSE	2289	0	1	1	0.43	0.62	0.88	2	2	1.63	470.27	20231223_Eye1_EAD14eV_POS_1	795.62874:4121 795.69792:17 796.08773:12 796.22625:35 796.56468:22 796.63250:2185 796.70126:17 797.22756:22 797.63621:748	105.07098:10 109.10038:11 115.05278:7 127.05466:10 128.06123:22 129.06632:10 131.08713:45 132.01481:56 135.11546:4 136.04955:10 139.05073:10 141.06969:51 141.92555:24 142.07779:9 143.08511:43 145.10187:35 145.96985:18 147.11704:14 147.96484:15 148.12312:10 149.13141:39 150.04307:110 151.07388:94 152.06275:97 153.04409:70 153.06043:111 154.06329:171 155.08323:18 156.08898:20 157.06482:33 157.09794…	2	3578	3696	5002	4177	2.25	4113.23	0	646.771
2295	12.176	796.584	PE 18:0_22:4	[M+H]+	null	0.8	TRUE	12.019	796.585	C45H82NO8P	PE	TVACGFJBGVEGCR-UHFFFAOYSA-N	O=C(OCC(OC(=O)CCCCCCCCC=CCC=CCC=CCC=CCC)COP(=O)(O)OCCN)CCCCCCCCCCCCCCCCC	410	FALSE	TRUE	TRUE	Normalized unit: Intensity; Annotation method: EieioDatabase_1	FALSE	FALSE	2295	0	0	1	0.24	0.56	0.52	78	2	1.96	403.24	20231223_Eye2_EAD14eV_POS_1	796.58423:7350 796.64034:19 796.66387:10 797.02439:12 797.14672:9 797.27801:6 797.58804:3533 798.50817:18 798.54208:58 798.59194:894 798.63764:288	109.09853:5 115.05142:9 117.06631:10 119.08579:10 119.09449:25 121.10039:38 124.01714:3 127.05325:11 128.06217:70 129.06628:245 130.07910:17 131.08536:31 132.01867:20 132.09289:10 133.09807:13 135.11668:28 139.05133:102 141.06902:161 142.02658:69 142.07792:35 143.08577:88 145.09998:140 145.96766:18 147.07925:10 147.11646:218 147.96481:17 148.11306:16 149.09632:47 149.13132:5 150.04464:17 150.0988…	4	4942	7150	4552	3194	3.5	4959.61	0	1641.59
2296	10.622	796.586	PC 17:0/20:4	[M+H]+	null	0.8	TRUE	10.398	796.585	C45H82NO8P	PC	HTEFXTFZCGTMAC-UHFFFAOYSA-N	O=C(OCC(OC(=O)CCCCCCC=CCC=CCC=CCC=CCC)COP(=O)([O-])OCC[N+](C)(C)C)CCCCCCCCCCCCCCCC	400	FALSE	TRUE	TRUE	Normalized unit: Intensity; Annotation method: EieioDatabase_1	FALSE	FALSE	2296	0	0	1	0.46	0.79	0.66	17	2.5	2.39	65.12	20231223_Eye2_EAD14eV_POS_1	796.58616:1347 797.58696:647 798.59179:264	128.05949:10 132.01472:11 141.07017:6 141.92637:23 145.09962:10 145.96703:14 146.97141:8 147.96468:18 149.04037:10 150.00714:10 153.07041:10 157.10031:6 157.37044:10 165.07123:10 166.06356:16 167.06577:30 168.04021:50 168.07652:22 170.05682:18 173.13382:5 182.05664:10 184.07777:1185 185.07650:6 185.12063:10 194.96304:72 200.00264:5 209.08191:12 210.08962:10 222.08443:9 223.09433:10 224.10479:78 2…	0	979	1036	966	740	0	930.047	0	130.648
2298	13.301	796.665	HexCer 41:1;O3|HexCer 18:1;O2/23:0;O	[M+H-H2O]+	null	0.8	TRUE	13.266	796.666	C47H91NO9	HexCer_HS	IMWGGVXJCSODDM-UHFFFAOYSA-N	O=C(NC(COC1OC(CO)C(O)C(O)C1O)C(O)C=CCCCCCCCCCCCCC)C(O)CCCCCCCCCCCCCCCCCCCCC	310	TRUE	TRUE	TRUE	Normalized unit: Intensity; Annotation method: Msp20230908_NCDK-TUAT-LC25_converted_dev_2	FALSE	FALSE	2298	0	1	1	0.3	0.39	0.82	7	2	1.56	338.38	20231223_Eye2_EAD14eV_POS_1	796.66523:8831 797.22265:21 797.39095:21 797.42594:25 797.51298:23 797.55562:21 797.58843:53 797.66914:4799 798.53657:26 798.56541:25 798.60602:68 798.67137:1153	127.03624:4 130.05924:8 135.11886:10 141.92437:10 144.08148:26 145.08660:10 145.97381:58 146.09582:17 147.96382:14 148.12331:10 149.13051:25 150.12364:10 150.14045:38 151.05152:7 151.14827:5 152.14238:5 153.07231:13 163.05780:31 163.14108:10 164.00863:15 164.07052:28 164.10730:10 166.15745:19 168.16707:10 175.09759:10 179.17698:6 184.07375:9 189.15759:8 191.00386:10 191.17585:10 192.17189:41 195.…	7	4436	6837	4238	198	7.1875	3927.16	0	2752.21
2299	12.738	796.666	HexCer 18:1(1OH,3OH)/23:1	[M+H]+	null	0.6	TRUE	12.557	796.666	C47H89NO8	HexCer_NS	VQFLDDFKFKKKQW-UHFFFAOYSA-N	O=C(NC(COC1OC(CO)C(O)C(O)C1O)C(O)C=CCCCCCCCCCCCCC)CCCCCCCCCCC=CCCCCCCCCCC	400	FALSE	TRUE	TRUE	Normalized unit: Intensity; Annotation method: EieioDatabase_1	FALSE	FALSE	2299	0	0	1	0.43	0.57	0.78	11	1.8	2.04	78.07	20231223_Eye1_EAD14eV_POS_1	796.66517:599 797.49620:11 797.55333:43 797.59020:28 797.66832:243 797.88970:8 798.52748:10 798.55344:20 798.59884:143 798.63596:64 798.67129:95	132.01471:10 141.92754:29 145.96956:28 147.96405:22 149.13135:9 149.96257:18 152.06110:87 154.07704:12 154.10875:6 163.13950:10 164.15214:10 167.13921:10 180.17686:5 180.94319:10 181.00548:9 192.17645:10 192.96294:10 210.18168:8 220.21039:10 222.10021:25 226.21733:10 229.00641:10 250.25118:28 252.26715:51 262.25327:12 263.25751:15 264.26744:146 280.26417:5 282.27975:50 306.27297:10 324.29239:26 3…	0	545	690	463	31	0	432.312	0	283.602
2300	17.189	796.736	TG 14:0_16:0_16:0	[M+NH4]+	null	1	TRUE	16.994	796.739	C49H94O6	TG	JWVXCFSNEOMSHH-UHFFFAOYSA-N	O=C(OCC(OC(=O)CCCCCCCCCCCCCCC)COC(=O)CCCCCCCCCCCCCCC)CCCCCCCCCCCCC	410	FALSE	TRUE	TRUE	Normalized unit: Intensity; Annotation method: EieioDatabase_1	FALSE	FALSE	2300	0	0	0.97	0.24	0.51	0.56	26	1.23	1.57	450.54	20231223_Eye4_EAD14eV_POS_1	796.73490:7504 796.80667:27 796.82741:34 797.22041:30 797.68866:252 797.73858:3584 797.79760:55 798.58055:25 798.59877:22 798.66311:33 798.74113:1229	109.09991:33 111.07924:31 111.11508:28 115.03789:7 117.05422:18 121.09862:19 123.11639:10 125.12985:5 129.05037:10 132.01625:50 133.09879:10 135.11323:7 137.09461:10 139.14604:18 141.92703:32 145.09919:19 145.96626:101 146.96716:10 147.11209:10 147.96421:25 149.09441:19 149.13142:50 151.07449:20 152.06518:10 153.12611:26 154.13667:8 155.10593:56 156.11020:10 158.05847:57 159.06452:54 161.12883:10…	181	1430	1189	6764	6538	181.375	3980.28	0	3086.53
2302	15.751	797.662	TG 14:0/16:1/16:1	[M+Na]+	null	0.8	TRUE	16.006	797.663	C49H90O6	TG	XUEMVUXNOCIHLG-UHFFFAOYSA-N	O=C(OCC(OC(=O)CCCCCCCC=CCCCCCC)COC(=O)CCCCCCCCCCCCC)CCCCCCCC=CCCCCCC	400	FALSE	TRUE	TRUE	Normalized unit: Intensity; Annotation method: EieioDatabase_1	FALSE	FALSE	2302	0	0	1	0.21	0.56	0.46	23	null	null	38.3	20231223_Eye4_EAD14eV_POS_1	797.66032:904 797.70572:61 797.81782:10 798.32748:11 798.46542:6 798.48012:9 798.58630:16 798.66325:515 799.16607:9 799.24550:31 799.56345:6 799.59282:17 799.61293:11 799.63674:17 799.66549:140	132.01837:21 141.92629:4 145.96688:19 147.96473:17 153.06510:10 163.14676:6 190.13200:4 191.09989:37 194.05067:4 195.06213:10 200.00110:10 207.03094:10 209.01089:13 212.96909:5 225.04348:26 247.12756:7 251.12259:40 253.07512:10 263.19313:21 265.17131:10 266.24735:17 267.00015:10 278.22324:7 283.18877:15 288.20413:59 289.21622:29 291.22887:39 292.76183:10 293.21416:66 297.27560:24 303.22845:18 305…	4	127	140	832	876	4.0625	493.625	0	416.565
2307	12.963	798.601	PE 18:0_22:3	[M+H]+	null	0.2	TRUE	13.296	798.601	C45H84NO8P	PE	FWFYKTALQSTAHK-UHFFFAOYSA-N	O=C(OCC(OC(=O)CCCCCCCCC=CCC=CCC=CCCCCC)COP(=O)(O)OCCN)CCCCCCCCCCCCCCCCC	410	FALSE	TRUE	TRUE	Normalized unit: Intensity; Annotation method: EieioDatabase_1	FALSE	FALSE	2307	0	0	1	0.09	0.5	0.27	6	0.9	1.23	23.54	20231223_Eye3_EAD14eV_POS_1	798.60083:732 798.67493:40 798.98568:24 798.99923:25 799.01963:15 799.24959:23 799.39704:6 799.52958:12 799.55256:18 799.60452:185 799.64494:23 799.66918:31 799.69908:10 800.06725:11 800.14592:23 800.24148:13 800.33346:9 800.57614:15 800.66065:29619	141.92606:172 145.09720:8 145.96854:32 147.11145:5 147.96597:83 149.02374:34 152.05739:3 157.09386:10 163.14724:5 167.03319:13 181.00782:10 182.05462:50 184.03698:10 184.07153:10 185.07244:10 189.16385:3 200.00440:11 207.03130:10 207.13421:5 208.11258:240 209.01627:14 230.98259:10 253.14373:6 254.14738:10 298.26730:11 317.28340:10 324.30319:8 329.22789:12 341.30458:15 360.32456:10 371.29911:11 39…	5	459	486	468	133	4.75	386.219	0	169.057
2311	13.426	798.68	HexCer 18:1(1OH,3OH)/23:0	[M+H]+	null	0.8	TRUE	13.341	798.682	C47H91NO8	HexCer_NS	SJGWLQDELUWRDA-UHFFFAOYSA-N	O=C(NC(COC1OC(CO)C(O)C(O)C1O)C(O)C=CCCCCCCCCCCCCC)CCCCCCCCCCCCCCCCCCCCCC	400	FALSE	TRUE	TRUE	Normalized unit: Intensity; Annotation method: EieioDatabase_1	FALSE	FALSE	2311	0	0	0.99	0.43	0.57	0.9	12	2	2.19	598.06	20231223_Eye4_EAD14eV_POS_1	798.67914:2446 799.24209:103 799.55436:30 799.60900:20 799.68366:1172 799.72193:33 800.24571:56 800.61523:76 800.68742:332	131.08476:6 132.02261:78 133.09933:20 134.09671:35 141.92534:25 142.12218:29 143.08528:31 144.08140:129 145.08149:10 145.96680:26 146.96993:12 147.11425:26 147.96443:112 148.07359:23 148.11490:27 149.02508:126 149.12978:10 150.10164:10 150.12748:22 152.10476:31 152.49489:10 153.11188:14 154.12394:43 155.00829:10 156.13531:19 157.10000:6 159.12140:10 161.13176:16 163.14714:8 164.00524:10 164.14093…	9	13020	17464	13277	2092	9.375	11463.1	0	6571.39
2318	12.257	799.667	SM 18:1(1OH,3OH)/23:1	[M+H]+	null	0.8	TRUE	12.378	799.669	C46H91N2O6P	SM	BFGIWFDXBGGGCM-UHFFFAOYSA-N	O=C(NC(COP(=O)([O-])OCC[N+](C)(C)C)C(O)C=CCCCCCCCCCCCCC)CCCCCCCCCCC=CCCCCCCCCCC	400	FALSE	TRUE	TRUE	Normalized unit: Intensity; Annotation method: EieioDatabase_1	FALSE	FALSE	2318	0	0	1	0.32	0.65	0.49	15	2	1.99	57.87	20231223_Eye2_EAD14eV_POS_1	799.66741:1000 800.50328:9 800.55619:24 800.59892:30 800.61837:87 800.67014:497 801.24344:9 801.55870:21 801.57934:9 801.67349:143	128.05858:9 130.90374:9 132.01902:19 141.92622:34 145.96680:59 147.96752:91 148.12026:12 150.06735:24 152.04787:10 166.05834:16 166.07240:67 168.03916:83 168.06533:10 169.12498:10 170.05724:49 174.13687:10 177.16627:5 178.11903:29 183.06036:39 183.48855:97 184.07628:1854 185.07385:17 185.30727:10 186.46133:10 197.08475:10 206.01525:15 207.03296:10 210.98881:10 225.10003:118 228.98894:10 239.08411…	2	665	863	527	436	2.25	622.75	0	185.792
2319	16.366	799.675	TG 14:0/14:0/18:1	[M+Na]+	null	0.8	TRUE	16.355	799.679	C49H92O6	TG	RSDIQTNCDWUNDP-UHFFFAOYSA-N	O=C(OCC(OC(=O)CCCCCCCCCCCCC)COC(=O)CCCCCCCCCCCCC)CCCCCCCC=CCCCCCCCC	400	FALSE	TRUE	TRUE	Normalized unit: Intensity; Annotation method: EieioDatabase_1	FALSE	FALSE	2319	0	0	0.98	0.24	0.54	0.55	24	null	null	72.5	20231223_Eye4_EAD14eV_POS_1	799.67519:1033 799.74590:42 800.24223:26 800.63538:33 800.67699:609 800.72665:46 801.63253:27 801.68259:176 801.71243:32	132.01859:10 135.47056:10 145.96855:100 147.96467:183 149.02279:49 151.05011:10 161.12937:12 163.07160:14 164.94837:7 200.00590:14 211.20763:11 221.10817:10 223.08975:7 259.24036:5 263.16096:10 263.19116:10 266.99627:10 277.21026:40 281.06498:10 282.04825:5 285.23959:10 288.20220:4 291.22904:92 293.20632:20 303.22952:30 304.24446:10 305.24181:13 315.22552:11 317.24299:24 319.24979:106 320.17448:2…	20	183	188	896	972	19.625	559.734	0	433.612
2326	13.23	800.62	PE 40:2|PE 20:1_20:1	[M+H]+	null	0.8	TRUE	13.12	800.616	C45H86NO8P	PE	XKHVUVBUSFQMDX-UHFFFAOYSA-N	O=C(OCC(OC(=O)CCCCCCCCCC=CCCCCCCCC)COP(=O)(O)OCCN)CCCCCCCCCC=CCCCCCCCC	310	TRUE	TRUE	TRUE	Normalized unit: Intensity; Annotation method: Msp20230908_NCDK-TUAT-LC25_converted_dev_2	FALSE	FALSE	2326	0	1	1	0.04	0.04	0.71	3	2	1.42	142.5	20231223_Eye2_EAD14eV_POS_1	800.61697:1790 800.65555:1866 801.17172:24 801.24863:243 801.54940:51 801.68137:6430 802.13446:52 802.24284:86 802.59609:76 802.67778:9583	123.11628:15 126.08795:5 131.08380:51 132.01593:23 134.10824:10 135.11358:7 136.11228:4 140.06930:10 140.10428:36 141.07154:13 141.92685:41 143.08422:28 144.10469:7 144.62987:12 145.04754:10 145.10182:10 145.96733:59 147.11591:44 147.96209:36 148.11331:10 149.03240:19 149.12995:40 150.12664:57 152.05918:11 152.14089:10 153.12728:8 154.12197:34 154.15636:19 155.00830:38 156.09991:39 157.10212:4 15…	3	1222	1303	1328	470	3.3125	1080.72	0	409.796
2328	12.986	800.66	HexCer 40:1;O3|HexCer 18:1;O2/22:0;O	[M+H]+	null	0.8	TRUE	12.781	800.661	C46H89NO9	HexCer_HS	KYIWQDXUFOGPKU-UHFFFAOYSA-N	O=C(NC(COC1OC(CO)C(O)C(O)C1O)C(O)C=CCCCCCCCCCCCCC)C(O)CCCCCCCCCCCCCCCCCCCC	310	TRUE	TRUE	TRUE	Normalized unit: Intensity; Annotation method: Msp20230908_NCDK-TUAT-LC25_converted_dev_2	FALSE	FALSE	2328	0	0.99	1	0.2	0.26	0.73	8	2	1.49	2254.39	20231223_Eye3_EAD14eV_POS_1	800.66092:30937 801.02880:12 801.07904:10 801.10089:12 801.20431:13 801.26068:7 801.28196:13 801.57408:13 801.66429:18492 801.96905:12 802.01932:8 802.11431:17 802.25517:15 802.29402:10 802.51326:10 802.66704:4913 802.72488:19 802.74872:18 802.76887:15	107.08333:34 108.09411:9 109.09477:18 110.10612:8 111.11646:20 112.07396:10 113.06039:10 113.12998:7 114.05521:32 117.05325:10 119.08108:25 120.08035:19 121.09911:10 122.06205:19 122.10184:10 123.11577:40 125.13185:27 127.03875:51 128.06125:12 129.06461:10 130.06336:29 131.08407:46 132.01696:20 132.05662:68 133.04934:103 133.10174:48 134.10027:52 135.11664:171 136.07539:27 136.11284:104 137.09596…	7	30509	37514	29010	706	7.25	24434.7	0	16247.7
2333	13.244	801.681	SM 18:1(1OH,3OH)/23:0	[M+H]+	null	0.8	TRUE	13.165	801.684	C46H93N2O6P	SM	SXZWBNWTCVLZJN-UHFFFAOYSA-N	O=C(NC(COP(=O)([O-])OCC[N+](C)(C)C)C(O)C=CCCCCCCCCCCCCC)CCCCCCCCCCCCCCCCCCCCCC	400	FALSE	TRUE	TRUE	Normalized unit: Intensity; Annotation method: EieioDatabase_1	FALSE	FALSE	2333	0	0	0.99	0.33	0.52	0.72	37	2	2.07	942.47	20231223_Eye1_EAD14eV_POS_1	801.68239:7898 802.24367:124 802.57704:34 802.67944:11118 803.02007:18 803.03240:35 803.24086:50 803.29018:35 803.61408:55 803.68093:4788 803.75850:34	121.99957:10 125.00152:15 131.08430:8 132.01971:10 135.11682:6 137.12919:5 138.08652:10 140.00949:18 141.05332:22 141.06849:9 141.92664:19 142.02526:28 143.70891:10 145.96806:30 147.96468:34 148.07360:6 149.10609:51 149.13036:11 150.06636:21 150.09585:47 152.04414:52 152.06078:38 152.13588:10 154.07585:13 154.12340:11 155.00681:15 156.08485:10 159.11531:10 160.11771:10 161.13071:63 162.13748:10 1…	3	6468	7315	6059	6170	2.625	6503.05	0	568.199
2340	13.597	802.631	PE 18:0_22:1	[M+H]+	null	0.8	TRUE	13.739	802.632	C45H88NO8P	PE	KVCSFWAPYZJNRB-UHFFFAOYSA-N	O=C(OCC(OC(=O)CCCCCCCCCCCC=CCCCCCCCC)COP(=O)(O)OCCN)CCCCCCCCCCCCCCCCC	410	FALSE	TRUE	TRUE	Normalized unit: Intensity; Annotation method: EieioDatabase_1	FALSE	FALSE	2340	0	0	1	0.2	0.64	0.36	31	1.6	1.69	141.7	20231223_Eye3_EAD14eV_POS_1	802.63067:2120 802.70078:144 803.63551:859 803.67335:129 803.70145:46 803.87590:23 804.01479:23 804.64351:301 804.68387:100	124.01416:10 132.01693:14 133.10287:22 136.11396:35 142.02284:10 143.08209:9 145.96844:31 147.11886:36 147.96421:21 149.13087:6 149.98674:12 150.12521:8 152.10541:54 152.13900:10 153.12830:10 156.08600:10 158.05791:10 161.12975:10 162.99773:11 163.14661:11 165.16217:39 166.02527:17 166.15216:30 167.17081:10 168.04287:17 168.17384:98 169.12164:6 170.05476:10 171.07150:20 173.02197:10 177.16333:17 …	4	1557	1452	1499	433	4.1875	1235.25	0	536.532
2341	12.419	802.633	PC 18:1/19:0	[M+H]+	null	0.8	TRUE	12.828	802.632	C45H88NO8P	PC	WMCPHMOQTITNBG-UHFFFAOYSA-N	O=C(OCC(OC(=O)CCCCCCCC=CCCCCCCCC)COP(=O)([O-])OCC[N+](C)(C)C)CCCCCCCCCCCCCCCCCC	400	FALSE	TRUE	TRUE	Normalized unit: Intensity; Annotation method: EieioDatabase_1	FALSE	FALSE	2341	0	0	1	0.44	0.69	0.74	20	2.55	2.43	125.63	20231223_Eye1_EAD14eV_POS_1	802.63263:1005 803.57494:56 803.63514:550 803.69006:9 803.70751:15 804.59057:322 804.63529:228 804.68813:10	128.06036:5 132.01636:8 139.05294:10 141.92577:10 145.96645:12 146.97133:9 147.96327:5 147.97170:10 149.12707:10 152.05470:10 154.06485:37 155.00837:10 160.99716:8 164.00755:17 165.02693:10 166.06195:44 167.06996:14 168.04282:185 170.05948:30 175.97858:10 183.06632:6 184.07693:1202 184.75171:17 185.07352:15 187.53553:10 189.06946:10 204.03713:41 206.01243:42 207.03091:14 209.08221:17 210.08726:10…	2	1014	1412	912	408	2.5	936.547	0	413.275
2352	9.429	804.554	PC 16:1/22:6	[M+H]+	null	0.8	TRUE	9.688	804.554	C46H78NO8P	PC	DLRNZUPJXRVWRW-UHFFFAOYSA-N	O=C(OCC(OC(=O)CCC=CCC=CCC=CCC=CCC=CCC=CCC)COP(=O)([O-])OCC[N+](C)(C)C)CCCCCCCC=CCCCCCC	400	FALSE	TRUE	TRUE	Normalized unit: Intensity; Annotation method: EieioDatabase_1	FALSE	FALSE	2352	0	0	1	0.48	0.66	0.8	59	3	2.69	712.53	20231223_Eye2_EAD14eV_POS_1	804.55455:8889 804.62532:44 805.46715:42 805.55807:4393 805.61192:48 806.56187:1277 806.60225:55 806.62392:49	125.00065:9 126.90308:4 128.06027:15 129.06973:17 131.08492:7 132.01851:52 139.05165:5 141.06693:25 141.92711:13 142.07515:13 143.07526:19 143.08731:28 144.07813:7 145.10243:11 145.96921:56 147.11740:10 147.96492:37 150.02645:17 150.04058:23 150.06679:34 152.05701:20 153.06884:10 154.07568:10 155.01198:46 155.08424:10 157.09895:10 159.11618:32 161.03516:13 161.13441:31 162.04167:10 162.13646:10 1…	0	7530	8552	13080	9697	0	9714.81	0	2411.8
2353	10.153	804.555	PC 16:0/20:4	[M+Na]+	null	0.8	TRUE	10.335	804.551	C44H80NO8P	PC	ROAWVQALUMGMDA-UHFFFAOYSA-N	O=C(OCC(OC(=O)CCCCCCCCCCCCCCCCC=CCC=CCC=CCC=CCC)COP(=O)([O-])OCC[N+](C)(C)C)CCCCC	400	FALSE	TRUE	TRUE	Normalized unit: Intensity; Annotation method: EieioDatabase_1	FALSE	FALSE	2353	0	0	0.99	0.27	0.47	0.76	29	3	2.56	111.56	20231223_Eye2_EAD14eV_POS_1	804.54912:1446 804.59265:73 804.60947:74 804.88888:35 804.91250:35 805.35702:63 805.51149:65 805.55287:796 805.81227:64 806.03669:92 806.06018:96 806.46425:78 806.49450:75 806.56938:121366	126.90088:6 128.05945:10 132.01870:10 141.06963:4 142.07253:9 145.09360:10 145.96765:43 146.97437:30 146.98231:44 147.96017:89 149.13333:5 152.06027:3 159.99170:10 160.99991:138 162.97836:10 163.05176:7 166.06444:10 168.04192:57 169.08374:4 171.11471:14 175.98015:10 176.98976:18 184.07262:1201 185.07496:76 186.07813:12 187.01342:60 188.99371:15 189.04968:10 190.02099:56 197.08239:11 200.00110:7 2…	0	1193	1183	1036	978	0	1097.52	0	107.084
2355	12.929	804.588	PE P-20:0_22:6	[M+H]+	null	0.8	TRUE	13.045	804.59	C47H82NO7P	EtherPE	YKFYFJNIFJZVAN-UHFFFAOYSA-N	O=C(OC(COCCCCCCCCCCC=CCCCCCCCC)COP(=O)(O)OCCN)CCC=CCC=CCC=CCC=CCC=CCC=CCC	410	FALSE	TRUE	TRUE	Normalized unit: Intensity; Annotation method: EieioDatabase_1	FALSE	FALSE	2355	0	0	0.99	0.15	0.55	0.25	8	1.23	1.41	51.3	20231223_Eye4_EAD14eV_POS_1	804.58804:768 804.67906:18 805.12718:12 805.51864:19 805.59028:382 805.67675:22 806.59891:266 806.65193:10	131.99929:10 139.05286:10 141.06321:10 141.92728:9 145.09759:61 145.96883:18 147.96439:10 149.12904:50 152.05761:10 153.06669:19 155.00791:13 161.09742:10 165.06849:57 166.06567:16 167.08304:14 170.34745:10 172.03564:10 180.04024:22 180.17511:10 182.06303:264 184.03565:84 187.14591:10 189.16237:10 191.17404:10 199.05474:10 206.02072:11 207.02892:65 207.97401:17 225.04329:12 228.99953:10 238.12477…	2	580	627	580	697	1.75	620.75	0	55.2027
2356	12.485	804.59	PE P-18:0_24:6	[M+H]+	null	0.6	TRUE	12.56	804.59	C47H82NO7P	EtherPE	FSYGCCKDIBGZBK-UHFFFAOYSA-N	O=C(OC(COCCCCCCCCC=CCCCCCCCC)COP(=O)(O)OCCN)CCCCC=CCC=CCC=CCC=CCC=CCC=CCC	410	FALSE	TRUE	TRUE	Normalized unit: Intensity; Annotation method: EieioDatabase_1	FALSE	FALSE	2356	0	0	1	0.08	0.39	0.23	6	0.97	1.22	35.69	20231223_Eye1_EAD14eV_POS_1	804.58895:405 804.63025:163 805.59013:452 805.63511:62 805.67907:27 805.70521:12 806.53472:21 806.58279:71 806.63400:40 806.67507:25	128.06352:65 132.01754:13 141.92650:9 145.96692:29 147.48744:390 147.96799:10 151.10956:20 152.05690:75 153.06993:18 155.08517:4 165.06338:10 168.03722:19 169.08774:10 173.12706:10 178.96451:11 182.05654:96 184.07299:63 185.07582:25 186.07846:125 207.03168:9 210.08335:5 226.07589:10 227.01808:10 228.09069:10 244.07624:5 253.90047:10 266.28207:10 294.31467:4 390.27937:11 392.29746:70 413.30782:32 …	0	409	553	319	453	0	433.344	0	97.1219
2358	13.399	804.656	MGDG 36:0|MGDG 16:0_20:0	[M+NH4]+	null	0.6	TRUE	13.318	804.656	C45H86O10	MGDG	DLHKRORSDNQGQY-UHFFFAOYSA-N	O=C(OCC(OC(=O)CCCCCCCCCCCCCCCCCCC)COC1OC(CO)C(O)C(O)C1O)CCCCCCCCCCCCCCC	310	TRUE	TRUE	TRUE	Normalized unit: Intensity; Annotation method: Msp20230908_NCDK-TUAT-LC25_converted_dev_2	FALSE	FALSE	2358	0	1	1	0.18	0.23	0.4	4	2	1.37	136.25	20231223_Eye1_EAD14eV_POS_1	804.65545:1525 805.11491:16 805.57445:18 805.59413:36 805.65891:607 806.12433:21 806.25801:14 806.53597:18 806.56679:78 806.60435:200 806.67484:396 806.73222:16	125.13273:6 129.05340:41 132.01805:29 139.05268:26 140.10103:22 141.92820:22 144.04094:17 145.96856:27 147.96479:87 148.12652:10 149.13045:14 149.98554:12 152.05702:11 153.12399:9 153.92584:10 154.07313:10 155.01143:18 155.10447:4 157.08391:10 158.08317:5 161.06882:10 161.12864:6 162.05160:37 163.06095:40 163.07573:80 164.00690:7 165.16189:18 168.04185:24 168.14378:10 169.11649:12 170.05858:67 17…	0	1206	1418	1072	39	0	933.922	0	613.29
2360	15.546	804.706	TG 15:1_16:1_16:1	[M+NH4]+	null	0.8	TRUE	15.596	804.708	C50H90O6	TG	UQDRUNRYKYCQDW-UHFFFAOYSA-N	O=C(OCC(OC(=O)CCCCCCCC=CCCCCCC)COC(=O)CCCCCCCC=CCCCCCC)CCCCCCCC=CCCCCC	410	FALSE	TRUE	TRUE	Normalized unit: Intensity; Annotation method: EieioDatabase_1	FALSE	FALSE	2360	0	0	1	0.2	0.77	0.33	4	0.4	1.11	33.27	20231223_Eye2_EAD14eV_POS_1	804.70721:322 804.78310:9 804.80813:8 805.56965:10 805.65560:13 805.67401:6 805.71054:155 806.57266:22 806.60217:15 806.71707:73	128.06017:27 132.01754:5 141.92285:11 145.96764:28 147.96440:19 194.95866:10 207.02019:10 264.24328:4 268.97347:10 281.04602:22 297.23950:16 311.25544:11 519.43819:8 533.45598:25 546.47541:9 547.47130:26 801.05056:11 803.68866:11 804.70728:245	16	180	266	568	498	16.125	378.031	0	184.529
2368	9.714	806.57	PC 18:2/20:4	[M+H]+	null	0.8	TRUE	9.663	806.569	C46H80NO8P	PC	RUHBZJXWUDKAMZ-UHFFFAOYSA-N	O=C(OCC(OC(=O)CCCCCCC=CCC=CCC=CCC=CCC)COP(=O)([O-])OCC[N+](C)(C)C)CCCCCCCC=CCC=CCCCCC	400	FALSE	TRUE	TRUE	Normalized unit: Intensity; Annotation method: EieioDatabase_1	FALSE	FALSE	2368	0	0	1	0.48	0.67	0.77	46	3	2.67	633	20231223_Eye1_EAD14eV_POS_1	806.56982:6815 807.49609:36 807.57493:3049 807.65557:26 808.51735:48 808.57544:1044	125.00200:28 132.01709:5 141.06116:10 141.07974:10 141.92790:17 143.08114:85 145.10179:16 145.96696:17 147.96381:8 149.13317:19 150.04030:10 150.06172:53 151.05030:10 152.05929:65 153.06809:8 155.08548:16 156.08995:5 157.10368:10 159.11438:7 161.09686:28 165.06875:15 166.06297:58 167.03543:10 167.06863:10 168.04071:293 169.10569:10 170.05789:41 173.01786:15 178.07894:11 182.05422:12 183.06425:18 …	2	6314	6349	7923	5247	2.5	6458.34	0	1102.25
2369	10.059	806.57	PC 16:0/22:6(4,7,10,13,16,19)	[M+H]+	null	0.8	TRUE	10.042	806.569	C46H80NO8P	PC	IESVDEZGAHUQJU-UHFFFAOYSA-N	O=C(OCC(OC(=O)CCC=CCC=CCC=CCC=CCC=CCC=CCC)COP(=O)([O-])OCC[N+](C)(C)C)CCCCCCCCCCCCCCC	400	FALSE	TRUE	TRUE	Normalized unit: Intensity; Annotation method: EieioDatabase_1	FALSE	FALSE	2369	0	0	1	0.5	0.7	0.82	99	4.67	3.54	47633.8	20231223_Eye4_EAD14eV_POS_1	806.56806:430851 806.97975:170 807.20415:173 807.45044:129 807.57211:256170 807.64413:177 807.94012:186 808.00200:140 808.17220:166 808.28595:136 808.36535:136 808.46716:142 808.57524:68516 808.63146:198	105.06929:10 117.06853:14 119.08333:18 124.99873:54 127.05164:10 128.06108:18 129.06696:18 131.08250:16 133.10116:18 134.10619:10 137.00109:10 141.07033:23 142.07936:18 143.08520:19 145.10029:17 146.10874:21 147.11643:28 148.12456:10 149.13125:18 150.04448:10 150.06670:26 151.05369:18 152.04737:18 152.06057:41 153.06828:27 154.07908:19 154.13471:10 155.00947:16 155.08304:31 156.09131:10 157.09977…	51	382011	429586	438261	410897	51	415189	0	24891.6
2372	16.167	806.722	TG 15:0_16:1_16:1	[M+NH4]+	null	0.8	TRUE	16.144	806.723	C50H92O6	TG	QCXWVNLJUPSHQY-UHFFFAOYSA-N	O=C(OCC(OC(=O)CCCCCCCC=CCCCCCC)COC(=O)CCCCCCCCCCCCCC)CCCCCCCC=CCCCCCC	410	FALSE	TRUE	TRUE	Normalized unit: Intensity; Annotation method: EieioDatabase_1	FALSE	FALSE	2372	0	0	1	0.19	0.51	0.51	19	1.23	1.55	131.2	20231223_Eye2_EAD14eV_POS_1	806.72169:919 806.79601:11 807.72561:495 807.80883:6 808.73099:164	128.05974:5 132.01919:6 133.01140:6 133.10127:4 140.04959:3 140.91817:3 141.92768:15 145.96944:33 146.93680:3 146.96744:5 147.96489:11 148.96620:3 149.04273:3 149.13202:7 149.96232:5 149.98978:3 150.04652:6 151.11162:3 151.14628:4 152.06236:3 152.90558:3 153.08493:3 153.12625:6 153.92246:3 154.07322:3 156.17177:5 157.08541:3 158.05751:7 159.11354:5 161.13033:6 163.10968:3 163.14933:4 165.12537:4 …	77	311	847	2113	1961	77.375	1307.86	0	871.968
2373	18.015	806.756	TG O-48:2|TG O-14:0_16:0_18:2	[M+NH4]+	null	0.2	TRUE	17.638	806.76	C51H96O5	EtherTG	GOCYCZKXTFFPRQ-UHFFFAOYSA-N	O=C(OCC(OC(=O)CCCCCCCC=CCC=CCCCCC)COCCCCCCCCCCCCCC)CCCCCCCCCCCCCCC	310	TRUE	TRUE	TRUE	Normalized unit: Intensity; Annotation method: Msp20230908_NCDK-TUAT-LC25_converted_dev_2	FALSE	FALSE	2373	0	0.98	0.98	0.1	0.17	0.35	5	2	1.32	39.07	20231223_Eye4_EAD14eV_POS_1	806.75629:108 807.57583:17 807.75656:55 808.56834:7 808.75679:29	132.01415:10 141.92545:28 143.07377:10 145.96738:48 147.96436:24 150.00453:10 152.67723:10 158.11291:10 184.07068:31 185.11501:10 191.17863:6 192.96986:10 200.00514:9 206.97000:10 207.03155:9 209.01591:10 216.96956:10 281.04702:6 299.06089:10 339.28686:11 509.46153:31 509.48828:9 532.48477:11 533.49048:8 575.48192:10 577.52138:11 805.74863:11 806.75302:85	3	10	15	129	124	2.75	69.5	0	66.0964
2383	8.815	808.513	PS 16:0_22:6	[M+H]+	null	0.8	TRUE	8.735	808.512	C44H74NO10P	PS	PWBBJQOVCTWPIM-UHFFFAOYSA-N	O=C(OCC(OC(=O)CCC=CCC=CCC=CCC=CCC=CCC=CCC)COP(=O)(O)OCC(N)C(=O)O)CCCCCCCCCCCCCCC	410	FALSE	TRUE	TRUE	Normalized unit: Intensity; Annotation method: EieioDatabase_1	FALSE	FALSE	2383	0	0	1	0.16	0.57	0.46	26	1.53	1.68	197.43	20231223_Eye2_EAD14eV_POS_1	808.51296:1699 808.60381:15 808.68231:9 808.70359:26 809.33148:9 809.44656:11 809.51576:1010 809.55440:95 809.68247:13 809.70864:23 810.51796:337 810.60756:11	127.05349:10 128.06296:149 129.06745:22 131.08322:23 132.01427:10 135.11339:7 139.05275:21 141.06941:70 141.92606:8 142.04980:10 142.07364:12 143.08458:35 144.08409:10 145.07633:73 145.10392:9 145.96539:11 147.96473:54 148.96750:10 150.04531:46 151.05288:34 152.06275:175 153.06907:49 154.07537:26 155.08320:146 156.08393:10 157.10045:27 158.05403:57 159.11028:62 161.13397:14 163.05482:38 164.06020…	0	1092	1499	956	1121	0	1167.14	0	232.516
2384	9.152	808.56	SHexCer 18:1(1OH,3OH)/18:0	[M+H]+	null	0.4	TRUE	8.908	808.56	C42H81NO11S	SHexCer	GQQZXRPXBDJABR-UHFFFAOYSA-N	O=C(NC(COC1OC(CO)C(O)C(OS(=O)(=O)O)C1O)C(O)C=CCCCCCCCCCCCCC)CCCCCCCCCCCCCCCCC	400	FALSE	TRUE	TRUE	Normalized unit: Intensity; Annotation method: EieioDatabase_1	FALSE	FALSE	2384	0	0	1	0.51	0.68	0.93	12	2	2.27	198.04	20231223_Eye2_EAD14eV_POS_1	808.56040:1673 808.64362:12 809.56405:601 809.99995:9 810.52903:1226	105.06626:4 108.66231:10 126.80648:10 129.07040:10 132.01799:27 141.06951:8 141.92607:10 143.07218:10 145.96876:37 147.96429:10 148.11020:10 149.96044:6 150.13102:11 152.06200:11 154.07820:10 154.12384:11 155.00973:9 161.13048:22 165.07287:10 165.16701:10 166.07985:10 168.13667:64 176.11284:10 179.17643:8 184.07252:84 193.14471:16 194.19040:5 196.07941:10 203.18162:10 208.00108:7 210.14167:10 219…	0	1069	1269	941	36	0	828.844	0	545.535
2385	10.304	808.585	PC 16:0/22:5(7,10,13,16,19)	[M+H]+	null	0.8	TRUE	10.217	808.585	C46H82NO8P	PC	ARDJUHDXABDVFH-UHFFFAOYSA-N	O=C(OCC(OC(=O)CCCCCC=CCC=CCC=CCC=CCC=CCC)COP(=O)([O-])OCC[N+](C)(C)C)CCCCCCCCCCCCCCC	400	FALSE	TRUE	TRUE	Normalized unit: Intensity; Annotation method: EieioDatabase_1	FALSE	FALSE	2385	0	0	1	0.34	0.46	0.88	88	4.68	3.48	7622.39	20231223_Eye1_EAD14eV_POS_1	808.58505:46314 808.65190:50 808.97658:33 809.00269:28 809.07968:33 809.16235:34 809.31587:30 809.48058:17 809.50784:28 809.54007:306 809.58880:21412 809.69243:18 809.86242:27 810.01885:30 810.43641:35 810.49839:28 810.59158:5036 810.65591:30 810.67116:32	119.08131:13 121.29100:436 125.00023:150 127.05263:65 128.06456:116 129.06969:69 130.07487:23 131.08768:140 132.02044:38 133.10742:99 134.10599:4 135.11629:10 136.74739:10 137.13190:4 139.05345:20 141.06674:181 141.92577:52 142.07961:136 143.08537:100 144.08841:40 145.10087:111 145.95027:105 145.96665:96 146.10874:62 147.11550:34 147.84173:10 147.96542:12 148.12215:26 149.13297:107 150.03570:10 1…	3	43562	51996	50005	43130	2.75	47173.2	0	4497
2387	13.373	808.621	PE P-20:0_22:4	[M+H]+	null	0.8	TRUE	13.306	808.621	C47H86NO7P	EtherPE	MJLQQMMNMTUIFH-UHFFFAOYSA-N	O=C(OC(COCCCCCCCCCCC=CCCCCCCCC)COP(=O)(O)OCCN)CCCCCCCCC=CCC=CCC=CCC=CCC	410	FALSE	TRUE	TRUE	Normalized unit: Intensity; Annotation method: EieioDatabase_1	FALSE	FALSE	2387	0	0	1	0.13	0.52	0.29	12	1.71	1.66	159.51	20231223_Eye3_EAD14eV_POS_1	808.62177:1104 809.00121:21 809.03209:14 809.62382:866 809.66405:167 809.98679:9 810.53431:18 810.55408:13 810.58237:34 810.68155:5271	121.09899:37 128.05901:26 129.06918:6 131.08153:53 132.01669:11 141.07463:22 141.92669:73 142.03204:10 145.10578:46 145.96560:28 147.96398:11 149.95897:10 150.12698:10 152.05951:6 153.07232:101 154.02483:21 154.07476:31 155.00780:28 157.10014:28 158.10894:10 159.11668:41 160.12259:3 161.13166:18 162.00406:10 163.05504:14 164.00640:4 164.06128:9 165.06594:10 166.02579:35 166.15405:10 167.08529:8 1…	4	1405	1555	1217	660	3.5	1209.16	0	391.322
2388	12.986	808.665	HexCer 42:2;O3|HexCer 18:1;O2/24:1;O	[M+H-H2O]+	null	0.6	TRUE	12.789	808.666	C48H91NO9	HexCer_HS	CXNUVUMLRJUUKW-UHFFFAOYSA-N	O=C(NC(COC1OC(CO)C(O)C(O)C1O)C(O)C=CCCCCCCCCCCCCC)C(O)CCCCCCCCCCC=CCCCCCCCCCC	310	TRUE	TRUE	TRUE	Normalized unit: Intensity; Annotation method: Msp20230908_NCDK-TUAT-LC25_converted_dev_2	FALSE	FALSE	2388	0	0.99	1	0.27	0.33	0.83	7	2	1.54	323.63	20231223_Eye3_EAD14eV_POS_1	808.66568:2318 808.71868:18 809.57914:7 809.66902:1127 810.22507:13 810.50117:13 810.56393:13 810.60461:79 810.67686:725	128.05868:9 132.01831:48 133.09962:17 134.09671:10 135.11970:10 137.13284:7 139.05043:7 141.92423:39 145.09953:26 145.96855:80 146.10898:13 147.09339:10 147.96445:10 149.12951:36 150.12734:13 152.07162:10 153.06653:12 154.08062:16 156.07724:11 161.12856:10 163.01617:6 163.14073:10 166.15903:10 169.09415:5 169.18065:6 170.08675:10 172.11922:10 173.01625:10 174.13550:5 175.14778:10 176.14028:23 178…	2	2353	2804	2217	93	2.25	1866.73	0	1208.55
2389	12.452	808.665	HexCer 42:2;O3|HexCer 18:1;O2/24:1;O	[M+H-H2O]+	null	0.6	TRUE	12.789	808.666	C48H91NO9	HexCer_HS	CXNUVUMLRJUUKW-UHFFFAOYSA-N	O=C(NC(COC1OC(CO)C(O)C(O)C1O)C(O)C=CCCCCCCCCCCCCC)C(O)CCCCCCCCCCC=CCCCCCCCCCC	310	TRUE	TRUE	TRUE	Normalized unit: Intensity; Annotation method: Msp20230908_NCDK-TUAT-LC25_converted_dev_2	FALSE	FALSE	2389	0	0.99	1	0.34	0.44	0.74	7	2	1.54	119.06	20231223_Eye3_EAD14eV_POS_1	808.66600:830 809.58442:19 809.66865:463 809.72927:9 810.24510:9 810.54890:24 810.59833:130 810.63717:68 810.67241:125	133.09942:40 141.06244:10 141.92796:30 142.07647:7 145.96775:73 147.11620:6 147.96468:40 149.13003:32 149.96274:4 150.09114:10 150.12355:10 152.06049:13 153.06733:12 154.09270:10 157.05719:10 159.11251:10 161.12508:10 164.14411:67 168.12721:5 175.14739:16 179.13148:10 184.07388:58 185.07664:5 195.16273:14 200.00252:10 203.05153:42 206.16507:5 206.96949:10 210.18209:25 211.15061:25 212.23727:10 22…	0	758	1138	858	206	0	740.047	0	391.029
2391	16.833	808.734	TG 15:0_16:0_16:1	[M+NH4]+	null	0.8	TRUE	16.672	808.739	C50H94O6	TG	RCYIETYFTUBXFK-UHFFFAOYSA-N	O=C(OCC(OC(=O)CCCCCCCCCCCCCCC)COC(=O)CCCCCCCCCCCCCC)CCCCCCCC=CCCCCCC	410	FALSE	TRUE	TRUE	Normalized unit: Intensity; Annotation method: EieioDatabase_1	FALSE	FALSE	2391	0	0	1	0.1	0.37	0.39	8	0.47	1.05	168.44	20231223_Eye1_EAD14eV_POS_1	808.73762:479 808.80366:13 809.74077:348 810.51639:6 810.68921:9 810.74403:99	132.01891:30 141.92600:25 145.96791:25 147.96669:83 150.04554:9 151.02722:10 152.06080:10 169.12075:10 181.01281:68 190.95760:6 197.15468:10 197.97441:12 199.08776:10 207.03100:10 209.01183:76 217.19290:6 225.03885:8 225.22221:8 230.98970:10 235.20622:10 236.22001:10 239.23487:12 241.08427:10 251.23600:7 252.00320:11 254.24762:33 267.19265:7 281.05508:8 283.25851:10 294.25240:94 295.26149:10 296.…	113	415	1171	2355	2568	112.625	1627.25	0	1015.39
2392	18.789	808.772	DG 14:0_34:1	[M+NH4]+	null	0.4	TRUE	18.693	808.775	C51H98O5	DG	DTPRDHOOPFECCU-UHFFFAOYSA-N	O=C(OCC(OC(=O)CCCCCCCCCCCCCCCCCCCCCCCC=CCCCCCCCC)CO)CCCCCCCCCCCCC	410	FALSE	TRUE	TRUE	Normalized unit: Intensity; Annotation method: EieioDatabase_1	FALSE	FALSE	2392	0	0	0.98	0.07	0.41	0.38	4	0.5	1.05	45.29	20231223_Eye3_EAD14eV_POS_1	808.77206:196 809.73645:16 809.77600:110 810.67316:12 810.74248:11 810.77785:38	127.05054:17 128.05580:7 132.01580:51 141.92433:27 145.96685:148 147.11293:7 147.96320:30 157.95014:9 165.06916:7 171.09876:10 201.00324:12 209.00918:38 211.20467:10 220.08662:10 228.99137:10 251.99679:4 253.25288:10 285.23622:9 313.26981:11 395.34505:10 508.48060:53 509.49151:15 534.50176:10 535.50994:11 537.51979:11 549.48182:11 563.52633:19 591.56538:9 806.75151:6 807.75575:24 808.77264:117	0	25	33	195	137	0	97.625	0	82.8089
2400	8.947	810.528	PS 18:1_20:4	[M+H]+	null	0.2	TRUE	8.821	810.528	C44H76NO10P	PS	YEPDLFVZBAYNRO-UHFFFAOYSA-N	O=C(OCC(OC(=O)CCCCCCC=CCC=CCC=CCC=CCC)COP(=O)(O)OCC(N)C(=O)O)CCCCCCCC=CCCCCCCCC	410	FALSE	TRUE	TRUE	Normalized unit: Intensity; Annotation method: EieioDatabase_1	FALSE	FALSE	2400	0	0	1	0.18	0.63	0.46	14	1.23	1.55	120.11	20231223_Eye2_EAD14eV_POS_1	810.52848:1347 810.58237:13 810.61114:9 810.63662:11 811.53153:612 812.47137:8 812.54008:428 812.62380:10	128.05985:13 129.06925:11 131.08204:27 132.01760:18 139.05297:37 141.06830:41 141.92437:17 143.08642:19 144.09228:10 145.06649:10 145.09966:9 145.96960:76 147.96601:51 149.09561:9 150.04705:31 151.05418:15 152.06001:10 153.07130:16 153.10560:10 154.07861:11 155.00786:25 155.08829:79 157.10162:55 158.10770:52 159.11503:18 164.05869:8 165.07100:13 166.07812:16 167.08885:10 168.00534:50 168.04253:10…	0	760	1077	577	699	0	778.375	0	213.322
2401	9.129	810.53	PS 18:0_20:5	[M+H]+	null	0.8	TRUE	9.336	810.528	C44H76NO10P	PS	DERBZMCOPJTRSZ-UHFFFAOYSA-N	O=C(OCC(OC(=O)CCCC=CCC=CCC=CCC=CCC=CCC)COP(=O)(O)OCC(N)C(=O)O)CCCCCCCCCCCCCCCCC	410	FALSE	TRUE	TRUE	Normalized unit: Intensity; Annotation method: EieioDatabase_1	FALSE	FALSE	2401	0	0	1	0.19	0.68	0.43	15	1.23	1.55	157.52	20231223_Eye4_EAD14eV_POS_1	810.52646:1204 811.52949:592 811.63513:14 812.48062:18 812.53505:232 812.58254:25	128.06201:12 129.07008:10 131.08355:10 132.01850:27 139.05374:25 141.06785:34 141.92512:10 142.07655:29 143.06832:21 143.08242:22 145.10034:98 145.96691:109 146.10801:7 146.96846:11 147.11272:10 147.96570:56 150.04426:30 151.05207:31 152.06205:48 153.06803:42 153.92455:56 155.01022:27 155.08409:26 157.09972:14 158.10139:14 159.11354:14 161.13189:10 163.05207:9 163.10693:2 163.14071:10 164.05296:1…	0	991	1138	692	1094	0	978.594	0	201.002
2403	11.893	810.598	PC 18:0/18:1	[M+Na]+	null	0.6	TRUE	12.682	810.598	C44H86NO8P	PC	BKACBHCGNYBKHD-UHFFFAOYSA-N	O=C(OCC(OC(=O)CCCCCCCCCCCCCCCCCCC=CCCCCCCCCCC)COP(=O)([O-])OCC[N+](C)(C)C)CCCC	400	FALSE	TRUE	TRUE	Normalized unit: Intensity; Annotation method: EieioDatabase_1	FALSE	FALSE	2403	0	0	1	0.35	0.59	0.88	55	3	2.68	278	20231223_Eye2_EAD14eV_POS_1	810.59792:3689 811.09876:68 811.60285:1693 811.66676:3709 812.14895:71 812.54924:38 812.61307:855 812.67010:2161	116.96928:9 128.05930:5 131.08701:5 132.01638:13 135.11469:7 141.92389:9 143.08130:5 145.96781:33 146.98138:196 147.96438:23 148.12067:5 148.99246:8 149.05814:5 149.13243:9 149.98881:6 150.00457:5 152.02235:5 152.05945:10 153.07550:8 155.06454:5 155.10480:5 157.97392:6 158.98180:12 159.11535:5 159.98979:25 160.99726:199 162.00157:5 162.97537:13 163.01263:5 164.98854:5 166.06137:11 166.07703:5 166…	2	2549	3092	2517	2457	1.5	2653.8	0	294.848
2404	11.12	810.6	PC 18:0/20:4(5,8,11,14)	[M+H]+	null	0.8	TRUE	11.002	810.601	C46H84NO8P	PC	HAKKEJDMTIQLJH-UHFFFAOYSA-N	O=C(OCC(OC(=O)CCCCCCC=CCC=CCC=CCC=CCC)COP(=O)([O-])OCC[N+](C)(C)C)CCCCCCCCCCCCCCCCC	400	FALSE	TRUE	TRUE	Normalized unit: Intensity; Annotation method: EieioDatabase_1	FALSE	FALSE	2404	0	0	1	0.35	0.45	0.9	87	4.99	3.64	5010.9	20231223_Eye1_EAD14eV_POS_1	810.60080:62959 810.70495:18 811.15269:50 811.19855:27 811.49215:39 811.52775:55 811.60458:33790 811.68318:30 811.82548:23 811.99339:43 812.10476:32 812.30823:37 812.60796:8687	105.07081:10 107.08628:66 117.07176:5 119.08779:32 120.09255:15 125.00250:138 127.05265:23 128.06156:170 129.06916:113 130.07584:12 131.08629:119 132.01890:54 133.10045:30 135.11935:92 137.02698:10 137.09798:45 137.12792:10 139.05683:23 140.11823:9 141.07028:174 141.92808:49 142.08071:65 143.08657:100 144.09475:59 144.27622:63 145.10182:393 145.96979:78 146.11394:11 146.97828:16 147.07719:9 147.1…	11	57393	78629	52567	53397	10.875	60496.5	0	12270.7
2408	13.196	810.68	HexCer 18:1(1OH,3OH)/24:1	[M+H]+	null	0.8	TRUE	13.132	810.682	C48H91NO8	HexCer_NS	WBOZIXHPUPAOIA-UHFFFAOYSA-N	O=C(NC(COC1OC(CO)C(O)C(O)C1O)C(O)C=CCCCCCCCCCCCCC)CCCCCCCCCCCCCC=CCCCCCCCC	400	FALSE	TRUE	TRUE	Normalized unit: Intensity; Annotation method: EieioDatabase_1	FALSE	FALSE	2408	0	0	1	0.22	0.29	0.91	12	2	2.09	6250.1	20231223_Eye3_EAD14eV_POS_1	810.68104:95009 811.10124:34 811.32030:42 811.68483:60717 811.75772:50 812.12786:36 812.24111:27 812.26446:54 812.50549:50 812.54000:20 812.59754:39 812.68799:15881 812.77776:36	102.05219:10 103.03761:8 104.07049:11 105.06946:28 106.07233:23 107.08553:55 108.07738:20 108.09217:17 109.10254:25 110.09668:10 110.10837:60 111.11656:55 112.10621:10 113.08132:10 114.09423:130 115.09914:48 117.06479:11 118.06708:9 118.07875:7 119.08404:15 120.09155:34 120.14879:10 121.10063:85 122.09142:90 122.10794:10 123.05162:10 123.11455:68 124.11391:53 125.09556:10 126.09307:68 127.03995:6…	16	83061	93804	81990	6392	15.9375	66311.8	0	40300.8
2409	13.501	810.68	HexCer 42:1;O3|HexCer 18:1;O2/24:0;O	[M+H-H2O]+	null	0.6	TRUE	13.459	810.682	C48H93NO9	HexCer_HS	ZXWQZGROTQMXME-UHFFFAOYSA-N	O=C(NC(COC1OC(CO)C(O)C(O)C1O)C(O)C=CCCCCCCCCCCCCC)C(O)CCCCCCCCCCCCCCCCCCCCCC	310	TRUE	TRUE	TRUE	Normalized unit: Intensity; Annotation method: Msp20230908_NCDK-TUAT-LC25_converted_dev_2	FALSE	FALSE	2409	0	1	1	0.26	0.38	0.85	7	2	1.56	1515.86	20231223_Eye3_EAD14eV_POS_1	810.68035:17709 811.03141:38 811.68415:8730 811.73297:54 811.75509:34 812.68889:2890	109.09908:7 111.11518:68 121.10198:10 123.11685:10 126.04769:17 126.09164:14 127.03994:39 128.06183:38 129.07147:49 131.08385:26 132.01689:20 132.08138:41 133.10082:45 134.09577:55 135.11646:93 136.08079:27 137.09535:21 137.12593:10 138.09361:10 138.12815:10 139.04836:10 140.73563:311 141.06965:16 141.92641:19 143.07550:24 144.06518:10 144.08784:19 145.04768:68 145.09858:21 145.96687:93 146.09485…	7	14492	19635	14972	788	7.0625	12471.7	0	8127.39
2411	17.676	810.752	TG 15:0_16:0_16:0	[M+NH4]+	null	0.6	TRUE	16.632	810.755	C50H96O6	TG	BLIGKERFCBUUQF-UHFFFAOYSA-N	O=C(OCC(OC(=O)CCCCCCCCCCCCCCC)COC(=O)CCCCCCCCCCCCCCC)CCCCCCCCCCCCCC	410	FALSE	TRUE	TRUE	Normalized unit: Intensity; Annotation method: EieioDatabase_1	FALSE	FALSE	2411	0	0	0.99	0.17	0.59	0.39	6	0.6	1.18	59.26	20231223_Eye3_EAD14eV_POS_1	810.75213:588 811.75592:284 812.75314:84	128.05972:5 132.01687:16 141.92721:9 145.96922:54 147.96386:17 149.13223:5 149.96169:10 150.00569:5 152.06092:9 155.94440:9 163.14948:5 165.04326:5 167.07839:5 169.12104:7 171.06651:8 181.00720:5 183.10107:5 184.06983:8 185.11632:5 190.99786:6 192.97856:5 203.08341:5 225.03412:5 239.23674:7 255.19184:10 268.97657:9 269.24630:5 273.26403:5 281.04946:9 281.24413:5 282.04813:5 296.27436:5 299.25481:…	116	197	406	602	460	116.25	416.359	0	167.668
2416	12.001	811.668	SM 18:1(1OH,3OH)/24:2	[M+H]+	null	0.8	TRUE	12.02	811.669	C47H91N2O6P	SM	PNUJDINUZYVQHI-UHFFFAOYSA-N	O=C(NC(COP(=O)([O-])OCC[N+](C)(C)C)C(O)C=CCCCCCCCCCCCCC)CCCCCCCCCCCC=CCC=CCCCCCCC	400	FALSE	TRUE	TRUE	Normalized unit: Intensity; Annotation method: EieioDatabase_1	FALSE	FALSE	2416	0	0	1	0.28	0.54	0.56	39	2	1.99	743.53	20231223_Eye2_EAD14eV_POS_1	811.66758:10845 812.54454:44 812.60888:648 812.67115:5188 812.72905:43 812.89883:45 813.13002:38 813.62522:169 813.67402:1539	125.00243:78 132.01950:10 138.48154:10 141.06949:19 141.92389:36 145.97087:364 146.98104:11 147.11704:10 148.09321:49 150.06758:93 151.01760:10 152.05092:42 158.98161:8 159.11144:10 159.98387:10 160.99586:194 162.97671:10 164.14070:10 165.06832:10 166.02633:10 166.05990:34 167.07049:16 168.04400:345 170.05575:315 173.13755:27 176.10743:6 176.98932:10 182.05491:38 183.06828:66 183.11836:32 184.081…	3	7120	9652	5926	8507	3	7800.98	0	1623.03
2420	8.922	812.543	PG 16:0_22:6	[M+NH4]+	null	0.4	TRUE	8.147	812.544	C44H75O10P	PG	HUFCXYMYEWLLHT-UHFFFAOYSA-N	O=C(OCC(OC(=O)CCC=CCC=CCC=CCC=CCC=CCC=CCC)COP(=O)(O)OCC(O)CO)CCCCCCCCCCCCCCC	410	FALSE	TRUE	TRUE	Normalized unit: Intensity; Annotation method: EieioDatabase_1	FALSE	FALSE	2420	0	0	1	0.11	0.68	0.33	6	0.2	0.96	53.13	20231223_Eye1_EAD14eV_POS_1	812.54286:406 812.63346:10 813.54594:169 813.59097:9 814.48724:6 814.50967:20 814.55189:69 814.59373:15 814.63963:8	132.01633:10 141.92500:24 143.08485:6 145.96990:173 147.96491:28 151.05295:12 152.06108:37 156.09227:10 157.10015:13 163.04851:10 165.06762:28 173.01250:10 181.10621:10 184.07422:10 190.99409:10 200.05796:9 205.97297:6 207.02851:10 232.05487:5 271.10644:10 281.04557:8 296.26806:25 309.20640:11 313.27424:21 385.27465:13 447.34774:11 527.40509:11 623.49377:109 811.53746:21 812.53707:159	0	338	449	337	360	0	370.828	0	53.0422
2421	9.501	812.544	PS 18:0_20:4(5,8,11,14)	[M+H]+	null	0.8	TRUE	9.318	812.544	C44H78NO10P	PS	IULWELDCBXQXED-UHFFFAOYSA-N	O=C(OCC(OC(=O)CCCCCCC=CCC=CCC=CCC=CCC)COP(=O)(O)OCC(N)C(=O)O)CCCCCCCCCCCCCCCCC	410	FALSE	TRUE	TRUE	Normalized unit: Intensity; Annotation method: EieioDatabase_1	FALSE	FALSE	2421	0	0	1	0.25	0.48	0.69	81	3.36	2.71	1308.06	20231223_Eye2_EAD14eV_POS_1	812.54437:20253 813.12312:19 813.46799:42 813.54791:8898 814.12775:19 814.28599:33 814.55172:2178 814.60477:66	105.06808:14 111.07945:84 116.04679:10 117.06716:5 119.08696:10 121.09923:34 123.11531:11 126.04302:10 127.06071:10 128.06346:157 129.06888:103 130.06347:14 130.07581:41 131.08470:150 132.01732:26 132.07754:58 133.06236:7 133.10269:49 135.07905:6 135.11678:21 136.11212:20 139.03271:32 139.05415:31 140.01014:36 141.06927:230 141.92638:18 142.07385:58 143.08193:165 144.05770:52 144.08174:78 145.098…	8	11250	17390	8536	10473	8.125	11912.5	0	3825.81
2422	11.815	812.615	PC 38:3|PC 18:0/20:3	[M+H]+	null	0.2	TRUE	11.377	812.616	C46H86NO8P	PC	LLUINWFQEIMZRU-UHFFFAOYSA-N	O=C(OCC(OC(=O)CCCCCCCCCC=CCC=CCC=CCC)COP(=O)([O-])OCC[N+](C)(C)C)CCCCCCCCCCCCCCCCC	310	TRUE	TRUE	TRUE	Normalized unit: Intensity; Annotation method: Msp20230908_NCDK-TUAT-LC25_converted_dev_2	FALSE	FALSE	2422	0	0.98	0.99	0.16	0.08	0.41	6	2	1.34	123.88	20231223_Eye1_EAD14eV_POS_1	812.61459:975 812.67166:1044 813.61845:578 813.67092:160 813.69653:20 814.51276:61 814.53247:36 814.63171:1208	132.01795:11 141.06660:7 141.92571:12 145.96829:23 146.98480:20 147.96091:42 160.99636:27 162.00021:10 165.03014:27 166.06280:28 167.07076:10 168.04185:166 170.05896:37 176.99091:5 184.07685:1177 185.08075:245 187.01408:11 192.06503:10 197.07615:10 200.00128:10 206.05548:30 207.06405:10 210.08433:10 214.10784:10 222.08863:6 224.10341:26 225.09604:82 226.08142:21 234.93809:16 239.09219:51 248.0508…	0	1173	1297	1031	970	0	1117.67	0	146.847
2423	11.509	812.616	PC 18:0/20:3(8,11,14)	[M+H]+	null	0.8	TRUE	11.377	812.616	C46H86NO8P	PC	LLUINWFQEIMZRU-UHFFFAOYSA-N	O=C(OCC(OC(=O)CCCCCCCCCC=CCC=CCC=CCC)COP(=O)([O-])OCC[N+](C)(C)C)CCCCCCCCCCCCCCCCC	400	FALSE	TRUE	TRUE	Normalized unit: Intensity; Annotation method: EieioDatabase_1	FALSE	FALSE	2423	0	0	1	0.44	0.53	0.9	67	4.67	3.53	1060.48	20231223_Eye2_EAD14eV_POS_1	812.61556:17340 812.70811:14 812.90791:14 813.02814:11 813.16404:13 813.21532:11 813.26373:6 813.30564:6 813.54314:10 813.61926:9289 813.69844:16 814.08856:14 814.33554:6 814.39146:6 814.50698:13 814.54107:93 814.62219:2017 814.68432:23 814.70297:35	124.99947:16 127.05271:13 128.06191:12 129.04686:10 129.06892:74 131.08467:52 132.01973:24 133.09941:13 136.00860:19 141.06987:27 141.92691:40 142.07763:81 143.07865:15 144.08626:10 145.09510:12 145.96141:10 145.96851:10 147.11842:12 147.96168:46 148.11554:38 149.13122:10 149.96144:10 150.03800:38 150.06715:46 151.11178:10 152.05003:15 152.06403:13 153.06716:19 155.01084:72 155.95423:27 157.10207…	3	12712	15950	10858	11566	2.75	12771.4	0	2252.55
2427	13.62	812.695	HexCer 18:1(1OH,3OH)/24:0	[M+H]+	null	0.8	TRUE	13.529	812.697	C48H93NO8	HexCer_NS	POQRWMRXUOPCLD-UHFFFAOYSA-N	O=C(NC(COC1OC(CO)C(O)C(O)C1O)C(O)C=CCCCCCCCCCCCCC)CCCCCCCCCCCCCCCCCCCCCCC	400	FALSE	TRUE	TRUE	Normalized unit: Intensity; Annotation method: EieioDatabase_1	FALSE	FALSE	2427	0	0	0.98	0.29	0.4	0.96	12	2	2.15	6081.36	20231223_Eye4_EAD14eV_POS_1	812.69433:46509 813.00575:26 813.03381:42 813.06431:42 813.37581:41 813.61988:121 813.69761:23342 813.78435:71 813.85613:49 814.11633:43 814.54702:40 814.59784:48 814.61837:41 814.70079:6530 814.78319:59	105.06572:3 107.07106:8 107.09185:10 108.09194:5 109.10482:31 110.10667:10 111.11541:15 112.07687:10 114.05244:6 115.09970:7 117.07279:10 119.08506:33 121.09725:28 122.09680:10 122.10690:10 123.06943:7 123.11217:10 124.07935:10 124.11100:10 125.09350:10 126.09228:23 127.04230:53 128.06356:35 128.10328:50 129.06624:76 130.06447:31 131.08597:107 132.01735:37 132.07870:44 133.09789:100 134.09882:228…	27	70834	96922	70672	37300	27.0625	68932	0	24431.3
2431	12.839	813.683	SM 18:1(4)(1OH,3OH)/24:1(18)	[M+H]+	null	0.8	TRUE	13.116	813.684	C47H93N2O6P	SM	WKZHECFHXLTOLJ-UHFFFAOYSA-N	O=C(NC(COP(=O)([O-])OCC[N+](C)(C)C)C(O)C=CCCCCCCCCCCCCC)CCCCCCCCCCCCCC=CCCCCCCCC	400	FALSE	TRUE	TRUE	Normalized unit: Intensity; Annotation method: EieioDatabase_1	FALSE	FALSE	2431	0	0	0.99	0.27	0.38	0.77	65	3.51	2.8	4763.8	20231223_Eye4_EAD14eV_POS_1	813.68206:38534 813.74276:25 814.01810:13 814.07454:20 814.11162:15 814.13111:15 814.15737:18 814.19501:13 814.53624:13 814.60456:15 814.68572:23686 814.75612:27 815.06594:15 815.14310:9 815.20136:22 815.39811:16 815.53338:24 815.68924:5888 815.74130:15 815.77948:16	107.08301:63 109.09747:10 111.11494:13 116.55682:10 122.10009:10 123.11642:114 125.00133:77 126.09253:35 128.06186:15 130.06029:10 131.08500:13 132.01873:36 133.09673:10 134.10259:10 135.11303:66 136.01441:11 136.07561:16 136.10943:10 137.12976:42 138.09100:10 138.96043:10 139.05426:6 140.00865:145 140.04119:10 141.92678:72 142.12037:52 143.07309:18 144.08134:10 145.10211:17 145.96565:79 146.9854…	3	41135	53637	33598	38502	3.25	41718.2	0	8537.53
2435	10.082	814.539	PE 20:3_22:6	[M+H]+	null	0.8	TRUE	10.306	814.538	C47H76NO8P	PE	MYXOMSHYXUSJCJ-UHFFFAOYSA-N	O=C(OCC(OC(=O)CCC=CCC=CCC=CCC=CCC=CCC=CCC)COP(=O)(O)OCCN)CCCCCCCCCC=CCC=CCC=CCC	410	FALSE	TRUE	TRUE	Normalized unit: Intensity; Annotation method: EieioDatabase_1	FALSE	FALSE	2435	0	0	1	0.07	0.38	0.27	35	1.7	1.59	443.14	20231223_Eye2_EAD14eV_POS_1	814.53934:3843 815.54215:2635 816.56489:1055 816.62056:319	119.08492:10 124.99890:23 127.64746:10 128.06182:83 129.06932:33 131.08373:20 132.01684:23 133.09956:34 138.04468:4 139.05169:42 141.06904:118 141.92703:20 142.02416:10 142.07684:6 143.08773:142 144.09239:33 145.10039:91 145.96900:91 146.10683:10 147.09170:16 147.11489:21 147.96636:28 148.10827:20 149.10151:10 149.12836:67 150.04733:93 151.05178:21 152.06344:397 153.07035:48 154.07867:58 155.0063…	0	2288	3002	2469	2770	0	2632.45	0	316.869
2436	9.737	814.559	PS 18:0_20:3	[M+H]+	null	0.8	TRUE	9.547	814.559	C44H80NO10P	PS	WHUMBFDYURAXQS-UHFFFAOYSA-N	O=C(OCC(OC(=O)CCCCCCCCCC=CCC=CCC=CCC)COP(=O)(O)OCC(N)C(=O)O)CCCCCCCCCCCCCCCCC	410	FALSE	TRUE	TRUE	Normalized unit: Intensity; Annotation method: EieioDatabase_1	FALSE	FALSE	2436	0	0	1	0.26	0.58	0.58	42	1.9	1.95	226.78	20231223_Eye2_EAD14eV_POS_1	814.55943:3020 814.60446:309 815.56264:1449 815.61137:104 816.56508:626 816.60832:34	107.08337:23 128.06102:8 129.07049:10 130.07783:14 131.08247:10 132.09092:10 136.11497:10 139.05076:11 140.01225:6 141.06925:11 141.92603:95 142.07760:25 143.08216:33 144.09125:10 145.10023:119 145.97043:29 146.09979:10 147.11786:8 147.96617:13 149.12549:10 150.04722:12 151.05532:16 152.06012:60 153.06564:21 153.08816:11 154.15669:24 155.01095:52 157.10059:13 158.10477:15 159.06584:8 159.11672:31…	0	2008	2623	1593	1647	0	1967.55	0	473.918
2437	12.057	814.632	PC 20:1(11)/18:1(13)	[M+H]+	null	0.8	TRUE	11.83	814.632	C46H88NO8P	PC	JLDQDLKBBDQYDE-UHFFFAOYSA-N	O=C(OCC(OC(=O)CCCCCCCCCC=CCCCCCCCC)COP(=O)([O-])OCC[N+](C)(C)C)CCCCCCCC=CCCCCCCCC	400	FALSE	TRUE	TRUE	Normalized unit: Intensity; Annotation method: EieioDatabase_1	FALSE	FALSE	2437	0	0	1	0.46	0.59	0.86	49	4.59	3.49	761.2	20231223_Eye3_EAD14eV_POS_1	814.63176:6481 815.56007:45 815.63506:3984 816.49590:13 816.52675:38 816.55189:13 816.58858:86 816.63737:818 816.68385:40	124.99836:16 132.01515:10 141.07042:17 141.92601:10 143.07978:12 149.13197:60 150.06717:68 152.04961:21 152.07208:4 154.04288:10 155.01320:88 165.06715:8 166.05816:140 167.06879:18 168.04550:198 170.05761:185 173.02301:10 176.77777:10 183.06430:10 183.47186:24 184.07793:1672 185.07400:52 186.07953:20 187.38964:10 197.07944:22 198.08874:10 209.08168:127 210.08661:75 213.43792:10 222.08723:43 223.0…	0	7230	8453	6899	5426	0	7002.25	0	1245.25
2442	13.159	815.696	SM 27:1(1OH,3OH)/15:0	[M+H]+	null	0.2	TRUE	13.55	815.7	C47H95N2O6P	SM	ZEYOGPPTWVUQSL-UHFFFAOYSA-N	O=C(NC(COP(=O)([O-])OCC[N+](C)(C)C)C(O)C=CCCCCCCCCCCCCCCCCCCCCCC)CCCCCCCCCCCCCC	400	FALSE	TRUE	TRUE	Normalized unit: Intensity; Annotation method: EieioDatabase_1	FALSE	FALSE	2442	0	0	0.97	0.24	0.49	0.57	34	1.25	1.58	411.38	20231223_Eye4_EAD14eV_POS_1	815.69582:6413 815.75652:10 816.12028:6 816.28335:11 816.37532:11 816.51606:10 816.54521:16 816.55785:11 816.58045:33 816.69906:2365 816.82143:9 817.27239:6 817.28698:8 817.43254:15 817.51338:9 817.55907:11 817.65167:426 817.70226:641 817.75467:25	124.99615:13 132.01990:101 136.10867:10 140.01094:10 141.92757:44 142.07781:10 145.08845:10 145.96568:38 146.96965:10 147.96379:20 148.12160:10 149.03874:10 150.06630:10 150.12838:10 151.05365:10 151.11233:27 152.04285:33 152.06336:26 152.11390:10 153.06694:10 154.10563:10 154.12144:10 156.13603:9 161.12726:10 163.14338:20 166.06755:112 167.06906:109 168.04143:425 170.05610:291 171.05770:10 172.3…	3	5774	7458	5457	6130	2.75	6204.92	0	879.614
2443	13.464	815.697	SM 18:1(4)(1OH,3OH)/24:0	[M+H]+	null	0.8	TRUE	13.631	815.7	C47H95N2O6P	SM	QEDPUVGSSDPBMD-UHFFFAOYSA-N	O=C(NC(COP(=O)([O-])OCC[N+](C)(C)C)C(O)C=CCCCCCCCCCCCCC)CCCCCCCCCCCCCCCCCCCCCCC	400	FALSE	TRUE	TRUE	Normalized unit: Intensity; Annotation method: EieioDatabase_1	FALSE	FALSE	2443	0	0	0.99	0.32	0.44	0.84	61	3.46	2.84	14473.5	20231223_Eye2_EAD14eV_POS_1	815.69820:117185 815.77301:45 816.05853:66 816.57453:44 816.70165:63831 816.97349:45 817.07254:54 817.30634:56 817.35161:44 817.52550:46 817.63569:114 817.70439:17224 817.76218:78	104.10537:31 109.09138:17 109.10225:11 111.11656:19 121.09281:7 121.09902:10 121.99831:53 122.11108:10 123.11479:19 124.07691:38 125.00059:252 125.13339:29 125.58244:10 126.05455:16 126.09128:9 127.03645:15 127.05290:18 128.06033:31 128.09256:10 128.10254:10 129.07152:19 130.06513:42 131.08311:18 132.01745:19 133.10072:72 134.06161:10 134.09701:34 135.06695:12 135.09898:40 135.11408:46 136.09356:…	10	62622	92688	52250	98250	9.75	76452.7	0	22478.1
2444	10.617	816.554	PE 20:2_22:6	[M+H]+	null	0.8	TRUE	10.89	816.554	C47H78NO8P	PE	SGQIECCWAOPTNL-UHFFFAOYSA-N	O=C(OCC(OC(=O)CCC=CCC=CCC=CCC=CCC=CCC=CCC)COP(=O)(O)OCCN)CCCCCCCCCC=CCC=CCCCCC	410	FALSE	TRUE	TRUE	Normalized unit: Intensity; Annotation method: EieioDatabase_1	FALSE	FALSE	2444	0	0	1	0.13	0.67	0.25	27	1.3	1.48	121.11	20231223_Eye2_EAD14eV_POS_1	816.55432:1929 817.55700:1091 818.51548:90 818.56247:366 818.59865:449 818.63540:122	124.01792:6 128.06052:11 129.06832:22 131.08444:20 132.01982:10 132.08850:10 133.09816:10 135.11714:9 141.06976:58 141.92513:46 143.08020:110 144.09106:10 145.10064:55 145.96644:12 147.11186:18 147.96674:7 149.96018:5 150.04679:16 151.05264:11 152.06056:66 153.07148:13 154.08297:10 155.01028:13 155.08058:10 157.10267:102 158.01525:22 159.11576:64 160.12431:10 161.13020:14 163.05375:20 164.06031:4…	3	1164	2004	1084	1552	3	1450.94	0	421.218
2448	12.972	816.648	PC 18:0/20:1(11)	[M+H]+	null	0.8	TRUE	13.19	816.648	C46H90NO8P	PC	PDGHHNMEFVJAAM-UHFFFAOYSA-N	O=C(OCC(OC(=O)CCCCCCCCCC=CCCCCCCCC)COP(=O)([O-])OCC[N+](C)(C)C)CCCCCCCCCCCCCCCCC	400	FALSE	TRUE	TRUE	Normalized unit: Intensity; Annotation method: EieioDatabase_1	FALSE	FALSE	2448	0	0	1	0.47	0.63	0.9	64	4.85	3.65	757.86	20231223_Eye2_EAD14eV_POS_1	816.64751:19844 816.72210:12 817.22143:15 817.36191:15 817.65083:10537 817.92779:8 817.97100:13 818.18649:21 818.26686:8 818.65403:2124 818.74792:19	124.99776:122 125.12863:3 128.06131:75 129.06799:10 132.01751:38 133.10371:10 137.04095:10 139.05304:10 140.04614:16 141.06887:14 141.92704:14 145.09682:23 145.96821:76 147.96784:14 148.12483:6 148.96970:10 149.13075:32 150.06779:44 151.14496:16 152.04656:89 153.13318:10 154.07394:14 155.00937:114 156.08373:10 157.10005:10 161.13082:10 162.00538:10 163.01561:196 163.14828:35 165.02939:23 165.0437…	6	15575	17714	13817	4296	6	12850.4	0	5921.65
2449	13.159	816.699	PC O-39:1|PC O-25:0/14:1	[M+H]+	null	0.6	TRUE	13.491	816.684	C47H94NO7P	EtherPC	GUSNAWLVFWKYBB-UHFFFAOYSA-N	O=C(OC(COCCCCCCCCCCCCCCCCCCCCCCCCC)COP(=O)([O-])OCC[N+](C)(C)C)CCCCCCCC=CCCCC	310	TRUE	TRUE	TRUE	Normalized unit: Intensity; Annotation method: Msp20230908_NCDK-TUAT-LC25_converted_dev_2	FALSE	FALSE	2449	0	0.98	0.99	0.09	0.04	0.43	4	2	1.33	457.42	20231223_Eye2_EAD14eV_POS_1	816.68609:2743 817.20352:10 817.22033:11 817.30015:6 817.35631:10 817.50588:13 817.53571:13 817.55787:13 817.65351:1016 817.70070:555 817.86229:11 818.05654:12 818.10978:6 818.15412:11 818.19232:11 818.33828:9 818.47570:10 818.56151:25 818.59321:34 818.65406:319 818.70826:178 818.76622:17	124.99735:13 128.06164:6 132.01535:41 133.10225:14 134.11190:44 137.12842:8 139.00574:10 141.92710:18 145.96960:39 147.08152:10 147.11374:6 147.96423:25 148.99829:10 149.13039:10 150.03211:10 150.07021:91 151.14551:9 152.04526:114 152.11894:10 153.02170:10 154.06085:25 154.12970:8 155.01078:132 160.12903:10 161.13387:77 163.01463:14 163.05352:15 163.14825:40 165.03128:68 165.13029:52 166.06202:36…	0	2341	686	2025	2479	0	1882.72	0	820.316
2459	9.796	818.571	PC 17:1_22:6	[M+H]+	null	0.6	TRUE	9.765	818.569	C47H80NO8P	PC	BWMGYQAIDPQZGJ-UHFFFAOYSA-N	O=C(OCC(OC(=O)CCC=CCC=CCC=CCC=CCC=CCC=CCC)COP(=O)([O-])OCC[N+](C)(C)C)CCCCCCCC=CCCCCCCC	410	FALSE	TRUE	TRUE	Normalized unit: Intensity; Annotation method: EieioDatabase_1	FALSE	FALSE	2459	0	0	0.99	0.36	0.7	0.57	23	1.75	1.92	116.26	20231223_Eye3_EAD14eV_POS_1	818.57135:1795 819.51378:27 819.57446:1018 820.52436:79 820.54519:79 820.57370:284	128.06121:26 132.01911:13 141.06521:7 141.92763:51 145.10069:8 145.97028:66 146.97064:5 147.96781:73 149.13046:6 152.06172:29 153.06296:10 154.07612:17 155.08447:17 157.10011:18 162.95392:16 166.05919:74 168.04271:241 169.10452:8 170.06017:129 173.01998:11 175.14729:7 182.05724:31 183.06299:10 183.47123:29 184.08097:2693 188.38228:10 189.07071:10 194.99183:10 197.07985:17 200.00750:10 207.03674:5…	2	1025	911	1560	744	2.5	1060.06	0	352.372
2464	15.842	818.721	TG 16:1_16:1_16:1	[M+NH4]+	null	0.8	TRUE	16.292	818.723	C51H92O6	TG	SKGWNZXOCSYJQL-UHFFFAOYSA-N	O=C(OCC(OC(=O)CCCCCCCC=CCCCCCC)COC(=O)CCCCCCCC=CCCCCCC)CCCCCCCC=CCCCCCC	410	FALSE	TRUE	TRUE	Normalized unit: Intensity; Annotation method: EieioDatabase_1	FALSE	FALSE	2464	0	0	1	0.22	0.52	0.48	16	1.67	1.76	834.15	20231223_Eye2_EAD14eV_POS_1	818.72245:2673 818.85458:6 819.59066:9 819.61760:10 819.72606:1350 819.78628:15 820.01016:7 820.17275:6 820.18681:9 820.68259:29 820.72957:453	111.11570:7 116.04792:10 132.01865:19 137.09620:10 141.92715:41 145.96479:24 147.96543:15 149.12898:10 149.96644:10 151.11078:10 152.06216:27 153.12505:7 156.17554:8 157.06098:4 161.13073:9 162.13983:10 163.14638:15 165.12317:8 169.12510:10 171.06149:21 175.15206:10 181.12495:10 185.11596:10 205.15766:13 207.13316:10 208.18353:10 209.15111:14 211.21102:10 218.20026:13 227.02160:10 227.14561:10 23…	51	1785	2484	28114	35022	51.0625	16851.4	0	17228
2472	10.48	820.585	PC 17:0/22:6	[M+H]+	null	0.8	TRUE	10.626	820.585	C47H82NO8P	PC	KSRURLYJRNYEOH-UHFFFAOYSA-N	O=C(OCC(OC(=O)CCC=CCC=CCC=CCC=CCC=CCC=CCC)COP(=O)([O-])OCC[N+](C)(C)C)CCCCCCCCCCCCCCCC	400	FALSE	TRUE	TRUE	Normalized unit: Intensity; Annotation method: EieioDatabase_1	FALSE	FALSE	2472	0	0	1	0.43	0.66	0.78	52	3	2.66	454.62	20231223_Eye2_EAD14eV_POS_1	820.58495:7816 820.65675:13 821.58880:3769 821.68697:10 821.87897:6 822.49755:6 822.59263:934	124.99948:13 128.06149:13 131.08371:10 132.01756:19 138.00850:11 139.05141:13 141.07123:19 141.92854:38 142.07551:57 143.08371:10 145.10078:4 145.96833:80 147.08046:10 147.96272:24 149.12759:10 150.04304:10 150.06437:10 151.05283:129 152.06080:50 153.06994:19 154.07893:6 155.08723:62 159.11648:40 160.11429:10 162.13885:10 163.02578:10 163.05523:49 165.03336:10 165.06434:93 166.06195:74 167.06978:…	3	6426	6653	6473	3773	2.75	5831.19	0	1375.88
[truncated: 245 more rows]

## Sheet: lipidomics_after_spe
																																		Class	Blank	Eye	Eye	Eye	Eye	NA	NA	NA	NA
																																		File type	Blank	Sample	Sample	Sample	Sample	NA	NA	NA	NA
																																		Injection order	1	2	3	4	5	NA	NA	NA	NA
																																		Batch ID	1	1	1	1	1	Average	Average	Stdev	Stdev
[truncated: 142 more rows]

## Sheet: annotated_lipids
Label	Alignment ID	Average Rt(min)	Average Mz	Metabolite name	Adduct type	Ontology	Total score	S/N average	MS/MS spectrum	Average	STDEV
[truncated: 684 more rows]

## Sheet: deuplicate_removed
Label	Alignment ID	Average Rt(min)	Average Mz	Metabolite name	AnnotationLevel	Adduct type	Ontology	Total score	S/N average	MS/MS spectrum	Average	STDEV
[truncated: 644 more rows]
