# Supplementary material for: MS-DIAL 5 multimodal mass spectrometry data mining unveils lipidome complexities
Source: Nat Commun. 2024 Nov 28;15:9903. doi: 10.1038/s41467-024-54137-w (PMC11605090; doi:10.1038/s41467-024-54137-w)
Supplement: Supplementary file 16 — Source data [file 41467_2024_54137_MOESM16_ESM.zip › sourcedata/figure5/figure5c.xlsx]

## Sheet: Raw
																																		Class	HZ_Y	HZ_Y	HZ_Y	KO_Y	KO_Y	KO_Y	HZ_O	HZ_O	HZ_O	KO_O	KO_O	KO_O	Blank	NA	NA
																																		File type	Sample	Sample	Sample	Sample	Sample	Sample	Sample	Sample	Sample	Sample	Sample	Sample	Blank	NA	NA
																																		Injection order	1	2	3	4	5	6	7	8	9	10	11	12	13	NA	NA
																																		Batch ID	1	1	1	1	1	1	1	1	1	1	1	1	1	Average	Average
Alignment ID	Average Rt(min)	Average Mz	Metabolite name	Adduct type	Post curation result	Fill %	MS/MS assigned	Reference RT	Reference m/z	Formula	Ontology	INCHIKEY	SMILES	Annotation tag (VS1.0)	RT matched	m/z matched	MS/MS matched	Comment	Manually modified for quantification	Manually modified for annotation	Isotope tracking parent ID	Isotope tracking weight number	RT similarity	m/z similarity	Simple dot product	Weighted dot product	Reverse dot product	Matched peaks count	Matched peaks percentage	Total score	S/N average	Spectrum reference file name	MS1 isotopic spectrum	MS/MS spectrum	201013_TT1_Iclass_kuroha_10wk_retinaHZ1_neg	201013_TT1_Iclass_kuroha_10wk_retinaHZ2_neg	201013_TT1_Iclass_kuroha_10wk_retinaHZ3_neg	201013_TT1_Iclass_kuroha_10wk_retinaKO1_neg	201013_TT1_Iclass_kuroha_10wk_retinaKO2_neg	201013_TT1_Iclass_kuroha_10wk_retinaKO3_neg	201013_TT1_Iclass_kuroha_2yr_retinaHZ1_neg	201013_TT1_Iclass_kuroha_2yr_retinaHZ2_neg	201013_TT1_Iclass_kuroha_2yr_retinaHZ3_neg	201013_TT1_Iclass_kuroha_2yr_retinaKO1_neg	201013_TT1_Iclass_kuroha_2yr_retinaKO2_neg	201013_TT1_Iclass_kuroha_2yr_retinaKO3_neg	201013_TT1_Iclass_kuroha_BL1_neg	HZ_Y	KO_Y
0	0.345	72.9925	Unknown	[M-H]-	null	0.08	FALSE	null	null	null	null	null	null	999	FALSE	FALSE	FALSE	Normalized unit: Intensity	FALSE	FALSE	0	0	0	null	null	null	null	null	null	null	16.64	201013_TT1_Iclass_kuroha_10wk_retinaHZ3_neg	72.99252:506 73.01224:30 73.01776:18 73.02896:366 74.02458:443 74.99069:82 75.00843:2062	null	346	359	448	364	434	326	290	355	395	354	403	314	424	384.375	374.667
1	0.177	72.9927	Unknown	[M-H]-	null	0.31	FALSE	null	null	null	null	null	null	999	FALSE	FALSE	FALSE	Normalized unit: Intensity	FALSE	FALSE	1	0	0	null	null	null	null	null	null	null	32.53	201013_TT1_Iclass_kuroha_2yr_retinaKO2_neg	72.99267:434 73.01692:24 73.02916:317 74.02435:484 74.99167:45 75.00852:2143 75.02667:17	null	400	331	8	431	425	383	416	323	378	389	454	336	430	246.312	413.062
2	21.48	73.0294	Unknown	[M-H]-	null	0.08	FALSE	null	null	null	null	null	null	999	FALSE	FALSE	FALSE	Normalized unit: Intensity	FALSE	FALSE	2	0	0	null	null	null	null	null	null	null	8.36	201013_TT1_Iclass_kuroha_10wk_retinaKO2_neg	73.02938:263 75.00839:43	null	0	228	194	125	229	0	193	262	218	205	0	188	209	140.688	118.062
3	20.172	73.0294	Unknown	[M-H]-	null	0.08	FALSE	null	null	null	null	null	null	999	FALSE	FALSE	FALSE	Normalized unit: Intensity	FALSE	FALSE	3	0	0	null	null	null	null	null	null	null	11.65	201013_TT1_Iclass_kuroha_10wk_retinaKO1_neg	73.02943:374 74.00683:256 75.00912:30	null	204	179	363	330	310	179	163	235	141	198	132	140	192	248.5	272.917
4	0.346	73.0295	no MS2: FA 3:0	[M-H]-	null	0.08	FALSE	1.12	73.0295	C3H6O2	FA	XBDQKXXYIPTUBI-UHFFFAOYSA-N	O=C(O)CC	520	TRUE	TRUE	FALSE	Normalized unit: Intensity; Annotation method: Msp20230908_conventional_converted_dev_2	FALSE	FALSE	4	0	0.93	1	-1	-1	-1	-1	-1	0.73	9.82	201013_TT1_Iclass_kuroha_10wk_retinaKO2_neg	73.02949:327 73.04084:18 74.02490:501 74.99154:23 75.00871:1385	null	220	316	336	232	374	214	214	228	244	304	292	205	238	290.229	273.354
5	21.727	73.0296	Unknown	[M-H]-	null	0.08	FALSE	null	null	null	null	null	null	999	FALSE	FALSE	FALSE	Normalized unit: Intensity	FALSE	FALSE	5	0	0	null	null	null	null	null	null	null	5.3	201013_TT1_Iclass_kuroha_10wk_retinaKO1_neg	73.02960:146 75.00833:49	null	0	213	194	132	164	0	173	319	188	182	0	144	175	135.729	98.6667
6	20.276	74.0069	Unknown	[M-H]-	null	0.15	FALSE	null	null	null	null	null	null	999	FALSE	FALSE	FALSE	Normalized unit: Intensity	FALSE	FALSE	6	0	0	null	null	null	null	null	null	null	71.75	201013_TT1_Iclass_kuroha_10wk_retinaHZ3_neg	74.00687:361 75.00950:51 76.00236:12	null	0	0	368	302	4	0	0	0	0	0	0	0	0	122.646	102.042
7	0.153	74.0244	Unknown	[M-H]-	null	0.08	FALSE	null	null	null	null	null	null	999	FALSE	FALSE	FALSE	Normalized unit: Intensity	FALSE	FALSE	7	0	0	null	null	null	null	null	null	null	131.25	201013_TT1_Iclass_kuroha_2yr_retinaKO3_neg	74.02444:512 74.77420:24 74.99143:42 75.00874:2585 75.96162:75 76.00400:58 76.01176:57	null	434	367	440	500	665	422	412	401	392	384	531	444	490	413.75	528.979
8	0.37	74.0247	Unknown	[M-H]-	null	0.08	FALSE	null	null	null	null	null	null	999	FALSE	FALSE	FALSE	Normalized unit: Intensity	FALSE	FALSE	8	0	0	null	null	null	null	null	null	null	27.58	201013_TT1_Iclass_kuroha_10wk_retinaKO3_neg	74.02466:477 74.77288:18 74.99171:29 75.00860:2032 75.96205:73 76.00400:83 76.01227:51	null	432	399	448	491	628	490	383	460	379	381	448	375	443	426.375	536.375
9	21.202	75.0086	Unknown	[M-H]-	null	0.08	FALSE	null	null	null	null	null	null	999	FALSE	FALSE	FALSE	Normalized unit: Intensity	FALSE	FALSE	9	0	0	null	null	null	null	null	null	null	8.58	201013_TT1_Iclass_kuroha_10wk_retinaHZ3_neg	75.00860:238 77.00424:93 77.04035:23	null	0	33	170	125	16	0	43	66	37	40	58	37	44	67.5208	47.125
10	0.315	75.0086	Unknown	[M-H]-	null	0.31	FALSE	null	null	null	null	null	null	999	FALSE	FALSE	FALSE	Normalized unit: Intensity	FALSE	FALSE	10	0	0	null	null	null	null	null	null	null	118.52	201013_TT1_Iclass_kuroha_2yr_retinaHZ2_neg	75.00862:2723 75.96087:61 76.00364:71 76.01141:99 76.74542:30 76.96874:17 76.98806:7449	null	2103	2270	2164	2490	1533	2354	2276	2571	2213	2328	2139	2279	2288	2179.04	2125.96
11	0.187	75.0088	Unknown	[M-H]-	null	0.38	FALSE	null	null	null	null	null	null	999	FALSE	FALSE	FALSE	Normalized unit: Intensity	FALSE	FALSE	11	0	0	null	null	null	null	null	null	null	191.81	201013_TT1_Iclass_kuroha_BL1_neg	75.00877:2438 75.96282:46 76.00327:54 76.01269:58 76.74579:30 76.97243:17 76.98823:7105	null	2251	2214	2154	2401	1652	2202	2276	2571	2324	2174	2119	2279	2419	2206.35	2085.04
12	0.678	75.0088	Unknown	[M-H]-	null	0.54	FALSE	null	null	null	null	null	null	999	FALSE	FALSE	FALSE	Normalized unit: Intensity	FALSE	FALSE	12	0	0	null	null	null	null	null	null	null	147.68	201013_TT1_Iclass_kuroha_2yr_retinaKO1_neg	75.00878:2272 75.96252:95 76.00371:82 76.01163:65 76.74332:38 76.98813:10192	null	2184	2301	2227	2213	1306	2166	2252	2382	2343	2358	1903	2267	2352	2237.19	1895.23
13	17.984	76.97	Unknown	[M-H]-	null	0.15	FALSE	null	null	null	null	null	null	999	FALSE	FALSE	FALSE	Normalized unit: Intensity	FALSE	FALSE	13	0	0	null	null	null	null	null	null	null	39.94	201013_TT1_Iclass_kuroha_2yr_retinaKO3_neg	76.96998:802 76.98692:24 77.96631:101 78.96519:51 78.97146:12	null	611	837	789	759	724	633	774	632	824	841	672	771	698	745.5	705.438
14	0.506	76.9881	Unknown	[M-H]-	null	0.23	FALSE	null	null	null	null	null	null	999	FALSE	FALSE	FALSE	Normalized unit: Intensity	FALSE	FALSE	14	0	0	null	null	null	null	null	null	null	62.17	201013_TT1_Iclass_kuroha_2yr_retinaKO3_neg	76.98807:11953 77.99032:175 78.91832:222 78.95894:30 78.99179:127 79.05588:55	null	8195	9432	9050	9312	1136	10095	9646	8666	10356	10291	9172	11233	8237	8892.46	6847.73
15	0.357	76.9881	Unknown	[M-H]-	null	0.31	FALSE	null	null	null	null	null	null	999	FALSE	FALSE	FALSE	Normalized unit: Intensity	FALSE	FALSE	15	0	0	null	null	null	null	null	null	null	393.31	201013_TT1_Iclass_kuroha_2yr_retinaKO1_neg	76.98810:11163 77.99116:126 78.91832:240 78.95884:24 78.99228:101 79.00320:12 79.05673:103	null	9233	9228	9181	9520	2119	9997	9570	7800	9445	10392	8733	10927	7447	9214	7211.9
16	0.681	76.9881	Unknown	[M-H]-	null	0.92	FALSE	null	null	null	null	null	null	999	FALSE	FALSE	FALSE	Normalized unit: Intensity	FALSE	FALSE	16	0	0	null	null	null	null	null	null	null	444.76	201013_TT1_Iclass_kuroha_2yr_retinaHZ1_neg	76.98812:12522 77.99171:149 78.91842:207 78.95943:42 78.99179:127 79.05610:102	null	8708	9529	9264	9377	1677	10072	11434	8237	9936	10630	9795	10504	8315	9166.94	7042.15
17	0.25	76.9883	Unknown	[M-H]-	null	0.31	FALSE	null	null	null	null	null	null	999	FALSE	FALSE	FALSE	Normalized unit: Intensity	FALSE	FALSE	17	0	0	null	null	null	null	null	null	null	472.71	201013_TT1_Iclass_kuroha_10wk_retinaKO3_neg	76.98833:10218 77.99165:150 78.91882:213 78.95909:42 78.99226:60 79.05649:30	null	8444	9330	9181	8705	2300	10233	9570	7872	9445	9271	8649	10233	6900	8984.85	7079.29
18	0.225	79.957	Unknown	[M-H]-	null	0.08	FALSE	null	null	null	null	null	null	999	FALSE	FALSE	FALSE	Normalized unit: Intensity	FALSE	FALSE	18	0	0	null	null	null	null	null	null	null	52	201013_TT1_Iclass_kuroha_2yr_retinaKO2_neg	79.95701:329 80.00179:64 80.91688:110 80.96503:356 81.04782:24 82.01656:18 82.02976:198	null	159	33	53	110	85	214	158	38	51	34	286	135	123	81.5208	136.146
19	21.092	79.957	Unknown	[M-H]-	null	0.15	FALSE	null	null	null	null	null	null	999	FALSE	FALSE	FALSE	Normalized unit: Intensity	FALSE	FALSE	19	0	0	null	null	null	null	null	null	null	894.09	201013_TT1_Iclass_kuroha_10wk_retinaHZ3_neg	79.95703:4647 80.71212:18 80.91524:28 80.96487:4608 80.99534:60 81.95265:148	null	0	3	4952	3953	52	16	14	4	3	3	10	13	17	1651.71	1340.21
20	21.456	79.9572	Unknown	[M-H]-	null	0.08	FALSE	null	null	null	null	null	null	999	FALSE	FALSE	FALSE	Normalized unit: Intensity	FALSE	FALSE	20	0	0	null	null	null	null	null	null	null	38.99	201013_TT1_Iclass_kuroha_10wk_retinaKO2_neg	79.95720:235 80.91782:24 80.96533:159	null	0	3	558	801	238	0	4	3	4	4	0	8	8	186.854	346.354
21	21.646	79.9573	Unknown	[M-H]-	null	0.15	FALSE	null	null	null	null	null	null	999	FALSE	FALSE	FALSE	Normalized unit: Intensity	FALSE	FALSE	21	0	0	null	null	null	null	null	null	null	361.55	201013_TT1_Iclass_kuroha_10wk_retinaKO1_neg	79.95725:2786 80.91790:30 80.96512:2730 80.99545:44 81.03465:12 81.95278:95 81.96196:30	null	0	3	1778	2162	103	0	3	3	5	4	0	4	4	593.583	755
22	20.282	79.9575	Unknown	[M-H]-	null	0.08	FALSE	null	null	null	null	null	null	999	FALSE	FALSE	FALSE	Normalized unit: Intensity	FALSE	FALSE	22	0	0	null	null	null	null	null	null	null	25.53	201013_TT1_Iclass_kuroha_10wk_retinaHZ3_neg	79.95746:126 80.05210:12 80.91519:12 80.96485:132 82.02867:30	null	6	4	130	100	81	4	6	3	4	0	3	4	4	46.9583	61.875
23	21.207	80.9648	Unknown	[M-H]-	null	0.15	FALSE	null	null	null	null	null	null	999	FALSE	FALSE	FALSE	Normalized unit: Intensity	FALSE	FALSE	23	0	0	null	null	null	null	null	null	null	764.61	201013_TT1_Iclass_kuroha_10wk_retinaHZ3_neg	80.96476:5863 80.99572:15 81.95322:193 82.96064:253 82.99637:38 83.02480:23 83.04907:30	null	0	5	5226	4230	79	0	52	15	7	8	85	71	59	1743.75	1436.25
24	20.306	80.965	Unknown	[M-H]-	null	0.08	FALSE	null	null	null	null	null	null	999	FALSE	FALSE	FALSE	Normalized unit: Intensity	FALSE	FALSE	24	0	0	null	null	null	null	null	null	null	25.6	201013_TT1_Iclass_kuroha_10wk_retinaHZ3_neg	80.96495:236 82.02927:12 83.01348:12 83.05070:42	null	85	4	148	133	149	66	46	4	5	3	38	62	41	79.3542	115.979
25	21.055	81.9527	Unknown	[M-H]-	null	0.15	FALSE	null	null	null	null	null	null	999	FALSE	FALSE	FALSE	Normalized unit: Intensity	FALSE	FALSE	25	0	0	null	null	null	null	null	null	null	41.82	201013_TT1_Iclass_kuroha_10wk_retinaKO1_neg	81.95270:187 81.96245:120 82.03001:21 82.96021:110 82.99488:53 83.01424:14 83.02611:21 83.05169:21	null	0	0	212	218	0	0	0	0	0	0	0	0	0	70.75	72.7708
26	0.153	82.0303	Unknown	[M-H]-	null	0.15	FALSE	null	null	null	null	null	null	999	FALSE	FALSE	FALSE	Normalized unit: Intensity	FALSE	FALSE	26	0	0	null	null	null	null	null	null	null	41.9	201013_TT1_Iclass_kuroha_10wk_retinaHZ1_neg	82.03034:246 82.03979:57 82.96310:18 83.00169:63 83.02510:714 83.04829:30 84.00917:613 84.02776:18	null	242	129	183	216	470	199	210	208	203	153	236	150	255	184.771	295.25
27	21.207	82.9606	Unknown	[M-H]-	null	0.15	FALSE	null	null	null	null	null	null	999	FALSE	FALSE	FALSE	Normalized unit: Intensity	FALSE	FALSE	27	0	0	null	null	null	null	null	null	null	25.55	201013_TT1_Iclass_kuroha_10wk_retinaHZ3_neg	82.96064:253 82.99637:38 83.02480:23 83.04907:30 85.02926:30 85.06491:15	null	0	0	214	183	0	0	0	0	0	0	3	3	0	71.4375	61.0625
28	0.161	83.0251	Unknown	[M-H]-	null	0.69	FALSE	null	null	null	null	null	null	999	FALSE	FALSE	FALSE	Normalized unit: Intensity	FALSE	FALSE	28	0	0	null	null	null	null	null	null	null	105.87	201013_TT1_Iclass_kuroha_10wk_retinaHZ1_neg	83.02510:714 83.04829:30 84.00917:613 84.02776:18 85.00411:1165 85.02926:100 85.04046:171 85.06553:24	null	839	494	748	833	1427	699	693	674	713	563	805	696	817	693.875	986.375
29	0.687	83.0251	Unknown	[M-H]-	null	0.23	FALSE	null	null	null	null	null	null	999	FALSE	FALSE	FALSE	Normalized unit: Intensity	FALSE	FALSE	29	0	0	null	null	null	null	null	null	null	139.78	201013_TT1_Iclass_kuroha_10wk_retinaKO2_neg	83.02481:1862 84.00901:772 84.02690:58 84.04544:18 85.00413:736 85.03052:50 85.04014:264	null	483	602	665	620	1821	433	510	552	534	471	487	455	657	583.375	957.979
30	0.471	83.0253	Unknown	[M-H]-	null	0.08	FALSE	null	null	null	null	null	null	999	FALSE	FALSE	FALSE	Normalized unit: Intensity	FALSE	FALSE	30	0	0	null	null	null	null	null	null	null	41.39	201013_TT1_Iclass_kuroha_10wk_retinaKO2_neg	83.02533:1851 83.05024:18 84.00924:824 84.02944:71 85.00456:680 85.02989:55 85.04104:225	null	605	569	653	668	1765	593	573	677	522	536	802	579	660	608.688	1008.44
31	0.665	84.0086	Unknown	[M-H]-	null	0.08	FALSE	null	null	null	null	null	null	999	FALSE	FALSE	FALSE	Normalized unit: Intensity	FALSE	FALSE	31	0	0	null	null	null	null	null	null	null	291.14	201013_TT1_Iclass_kuroha_2yr_retinaHZ2_neg	84.00858:613 84.02914:12 85.00425:994 85.02985:80 85.03999:181 86.00024:24 86.00744:24 86.02484:154	null	387	498	540	463	775	421	419	553	428	432	464	381	498	474.729	553.125
32	0.174	84.0088	Unknown	[M-H]-	null	0.62	FALSE	null	null	null	null	null	null	999	FALSE	FALSE	FALSE	Normalized unit: Intensity	FALSE	FALSE	32	0	0	null	null	null	null	null	null	null	279.39	201013_TT1_Iclass_kuroha_BL1_neg	84.00885:533 84.02888:24 85.00426:940 85.02902:43 85.04021:182 85.06599:18 86.00506:30 86.02466:262	null	593	409	535	582	702	511	515	504	508	449	568	432	602	512.271	598.438
33	0.393	84.0089	Unknown	[M-H]-	null	0.08	FALSE	null	null	null	null	null	null	999	FALSE	FALSE	FALSE	Normalized unit: Intensity	FALSE	FALSE	33	0	0	null	null	null	null	null	null	null	54.14	201013_TT1_Iclass_kuroha_10wk_retinaKO1_neg	84.00890:710 84.02784:30 84.99357:12 85.00459:1093 85.03001:29 85.04060:213 86.01010:18 86.02473:213	null	425	402	622	591	731	513	461	549	408	415	512	434	536	482.792	611.604
34	0.321	85.0039	Unknown	[M-H]-	null	0.08	FALSE	null	null	null	null	null	null	999	FALSE	FALSE	FALSE	Normalized unit: Intensity	FALSE	FALSE	34	0	0	null	null	null	null	null	null	null	16.92	201013_TT1_Iclass_kuroha_10wk_retinaHZ3_neg	85.00393:1214 85.02790:47 85.04008:225 86.00036:30 86.00745:30 86.02445:256 87.00895:130 87.03421:18 87.04466:482	null	876	763	986	929	784	828	802	904	828	790	963	688	1112	874.812	846.896
35	0.193	85.0043	Unknown	[M-H]-	null	0.46	FALSE	null	null	null	null	null	null	999	FALSE	FALSE	FALSE	Normalized unit: Intensity	FALSE	FALSE	35	0	0	null	null	null	null	null	null	null	122.39	201013_TT1_Iclass_kuroha_BL1_neg	85.00438:1173 85.02836:68 85.04038:309 86.00188:12 86.00757:30 86.02483:303 86.04071:12 87.00860:195 87.02093:30 87.04541:276	null	966	779	949	992	806	774	902	837	873	828	898	800	1112	897.875	857.521
36	0.682	85.0044	Unknown	[M-H]-	null	0.46	FALSE	null	null	null	null	null	null	999	FALSE	FALSE	FALSE	Normalized unit: Intensity	FALSE	FALSE	36	0	0	null	null	null	null	null	null	null	88.68	201013_TT1_Iclass_kuroha_BL1_neg	85.00440:1000 85.02955:56 85.03995:272 85.06737:18 86.00343:24 86.02463:211 87.00899:111 87.02416:18 87.04540:303	null	832	752	883	817	624	720	737	889	803	788	833	783	942	822.354	720.396
37	0.273	86.0242	Unknown	[M-H]-	null	0.15	FALSE	null	null	null	null	null	null	999	FALSE	FALSE	FALSE	Normalized unit: Intensity	FALSE	FALSE	37	0	0	null	null	null	null	null	null	null	91.72	201013_TT1_Iclass_kuroha_10wk_retinaKO1_neg	86.02419:441 87.00869:151 87.02052:32 87.04509:335 88.00382:78 88.04100:18	null	204	184	328	335	515	250	197	183	210	206	279	164	309	238.771	366.708
38	0.153	86.0247	Unknown	[M-H]-	null	0.15	FALSE	null	null	null	null	null	null	999	FALSE	FALSE	FALSE	Normalized unit: Intensity	FALSE	FALSE	38	0	0	null	null	null	null	null	null	null	108.31	201013_TT1_Iclass_kuroha_10wk_retinaHZ1_neg	86.02468:358 87.00896:135 87.02086:30 87.02710:18 87.04524:308 88.00449:82 88.04134:12	null	303	180	272	318	506	268	258	214	280	231	327	243	309	251.979	363.958
39	20.288	86.025	Unknown	[M-H]-	null	0.15	FALSE	null	null	null	null	null	null	999	FALSE	FALSE	FALSE	Normalized unit: Intensity	FALSE	FALSE	39	0	0	null	null	null	null	null	null	null	48.43	201013_TT1_Iclass_kuroha_10wk_retinaKO1_neg	86.02495:147 87.00904:43 87.01888:18 87.04566:232 88.00322:18 88.04881:12	null	3	0	168	181	31	0	3	8	3	3	0	4	3	57.1667	70.6458
40	21.779	87.0449	Unknown	[M-H]-	null	0.15	FALSE	null	null	null	null	null	null	999	FALSE	FALSE	FALSE	Normalized unit: Intensity	FALSE	FALSE	40	0	0	null	null	null	null	null	null	null	7.94	201013_TT1_Iclass_kuroha_10wk_retinaHZ3_neg	87.04492:343 88.00363:30 88.04985:18 88.98756:34 89.02459:220	null	0	290	302	159	163	0	198	312	257	233	0	212	185	197.479	107.562
41	0.683	87.0452	no MS2: FA 4:0	[M-H]-	null	0.08	FALSE	1.14	87.0452	C4H8O2	FA	FERIUCNNQQJTOY-UHFFFAOYSA-N	O=C(O)CCC	520	TRUE	TRUE	FALSE	Normalized unit: Intensity; Annotation method: Msp20230908_conventional_converted_dev_2	FALSE	FALSE	41	0	0.97	1	-1	-1	-1	-1	-1	0.74	19.47	201013_TT1_Iclass_kuroha_2yr_retinaKO2_neg	87.04515:509 88.00293:102 88.04973:18 88.98819:30 89.00262:73 89.02433:516 89.04259:159	null	315	500	494	315	266	345	376	301	322	406	432	356	332	436.146	308.75
42	0.178	88.9879	Unknown	[M-H]-	null	0.08	FALSE	null	null	null	null	null	null	999	FALSE	FALSE	FALSE	Normalized unit: Intensity	FALSE	FALSE	42	0	0	null	null	null	null	null	null	null	54.51	201013_TT1_Iclass_kuroha_10wk_retinaKO2_neg	88.98792:187 89.01164:12 89.02418:439 89.04147:18 89.92627:12 89.99478:32 90.00967:52 90.02002:80 91.00394:84 91.02926:164	null	115	81	102	114	186	124	95	72	79	93	110	127	122	99.4375	141.229
43	0.679	89.024	Unknown	[M-H]-	null	0.23	FALSE	null	null	null	null	null	null	999	FALSE	FALSE	FALSE	Normalized unit: Intensity	FALSE	FALSE	43	0	0	null	null	null	null	null	null	null	9.72	201013_TT1_Iclass_kuroha_10wk_retinaKO1_neg	89.02403:537 89.04271:172 90.01889:146 91.00287:88 91.02223:71 91.03955:18	null	445	408	392	429	645	466	434	354	388	430	473	439	416	415.021	513.25
44	17.986	89.0243	Unknown	[M-H]-	null	0.08	FALSE	null	null	null	null	null	null	999	FALSE	FALSE	FALSE	Normalized unit: Intensity	FALSE	FALSE	44	0	0	null	null	null	null	null	null	null	12.03	201013_TT1_Iclass_kuroha_BL1_neg	89.02426:648 90.02687:12 91.03042:74	null	521	478	454	506	482	515	478	515	493	503	510	509	539	484.396	501.083
45	21.752	89.0245	Unknown	[M-H]-	null	0.08	FALSE	null	null	null	null	null	null	999	FALSE	FALSE	FALSE	Normalized unit: Intensity	FALSE	FALSE	45	0	0	null	null	null	null	null	null	null	6.65	201013_TT1_Iclass_kuroha_10wk_retinaKO1_neg	89.02446:197 90.00946:18	null	0	222	189	208	174	0	241	260	206	215	0	380	228	137.188	127.646
46	20.187	93.0338	Unknown	[M-H]-	null	0.23	FALSE	null	null	null	null	null	null	999	FALSE	FALSE	FALSE	Normalized unit: Intensity	FALSE	FALSE	46	0	0	null	null	null	null	null	null	null	17.59	201013_TT1_Iclass_kuroha_10wk_retinaHZ3_neg	93.03380:394 93.99644:18 94.02995:34 94.03808:32 94.98011:40 94.99364:96 95.01333:18 95.02313:18	null	115	156	368	314	292	100	83	110	100	110	72	71	87	212.917	235.458
47	0.684	93.0339	Unknown	[M-H]-	null	0.54	FALSE	null	null	null	null	null	null	999	FALSE	FALSE	FALSE	Normalized unit: Intensity	FALSE	FALSE	47	0	0	null	null	null	null	null	null	null	62.06	201013_TT1_Iclass_kuroha_10wk_retinaHZ3_neg	93.03387:1522 94.00565:32 94.02944:30 94.03771:83 94.98015:69 95.02445:61	null	1027	1188	1372	804	227	1013	1031	958	1056	1222	1025	990	1017	1195.6	681.25
48	21.683	93.0339	Unknown	[M-H]-	null	0.15	FALSE	null	null	null	null	null	null	999	FALSE	FALSE	FALSE	Normalized unit: Intensity	FALSE	FALSE	48	0	0	null	null	null	null	null	null	null	17.85	201013_TT1_Iclass_kuroha_10wk_retinaHZ3_neg	93.03412:496 93.99718:12 94.03379:39 94.98048:388 94.99467:273 95.01332:32	null	0	129	418	396	66	0	86	108	138	120	0	98	114	182.167	154.208
49	0.217	93.0341	Unknown	[M-H]-	null	0.23	FALSE	null	null	null	null	null	null	999	FALSE	FALSE	FALSE	Normalized unit: Intensity	FALSE	FALSE	49	0	0	null	null	null	null	null	null	null	43.69	201013_TT1_Iclass_kuroha_2yr_retinaHZ2_neg	93.03417:1232 94.03836:60 94.98118:47 95.02616:30	null	799	1302	1148	792	273	811	849	1070	979	1037	873	906	813	1082.69	625.062
50	21.08	93.0341	Unknown	[M-H]-	null	0.15	FALSE	null	null	null	null	null	null	999	FALSE	FALSE	FALSE	Normalized unit: Intensity	FALSE	FALSE	50	0	0	null	null	null	null	null	null	null	37.48	201013_TT1_Iclass_kuroha_10wk_retinaHZ3_neg	93.03424:686 94.02848:20 94.03782:78 94.98085:1221 94.99414:1001	null	0	134	687	656	41	147	127	137	150	157	129	157	193	273.833	281.479
51	17.945	94.9807	Unknown	[M-H]-	null	0.08	FALSE	null	null	null	null	null	null	999	FALSE	FALSE	FALSE	Normalized unit: Intensity	FALSE	FALSE	51	0	0	null	null	null	null	null	null	null	9.58	201013_TT1_Iclass_kuroha_2yr_retinaKO1_neg	94.98068:571 95.02490:12 95.97769:30 95.98153:24 96.95996:103 96.97621:24 97.04150:18 97.06556:39	null	314	457	417	380	413	339	392	293	455	454	360	385	362	396	377.625
52	21.031	94.9808	Unknown	[M-H]-	null	0.15	FALSE	null	null	null	null	null	null	999	FALSE	FALSE	FALSE	Normalized unit: Intensity	FALSE	FALSE	52	0	0	null	null	null	null	null	null	null	62.85	201013_TT1_Iclass_kuroha_10wk_retinaHZ3_neg	94.98082:1334 94.99369:1018 95.01407:36 95.64454:27 95.93574:59 95.95216:2851 95.97539:1166 95.99776:18 96.01054:27 96.65319:63 96.95988:11192	null	0	31	1259	1120	32	17	19	24	28	24	20	30	19	430.104	389.854
53	21.634	94.9809	Unknown	[M-H]-	null	0.15	FALSE	null	null	null	null	null	null	999	FALSE	FALSE	FALSE	Normalized unit: Intensity	FALSE	FALSE	53	0	0	null	null	null	null	null	null	null	19.98	201013_TT1_Iclass_kuroha_10wk_retinaKO1_neg	94.98093:479 94.99452:420 95.01265:92 95.91641:18 95.93575:24 95.95226:587 95.97552:631 96.00747:18 96.65919:18 96.96026:2488	null	0	17	368	430	51	0	20	10	21	16	0	21	16	128.25	160.083
54	0.153	95.9518	Unknown	[M-H]-	null	0.08	FALSE	null	null	null	null	null	null	999	FALSE	FALSE	FALSE	Normalized unit: Intensity	FALSE	FALSE	54	0	0	null	null	null	null	null	null	null	24.84	201013_TT1_Iclass_kuroha_2yr_retinaKO2_neg	95.95200:168 95.97512:30 96.00919:112 96.02380:12 96.03372:24 96.95956:761 96.99165:12 97.00300:39 97.02414:12 97.04023:98 97.95880:12 98.02376:327	null	81	14	14	45	24	102	48	15	12	17	128	9	54	36.125	56.875
55	21.655	95.9519	Unknown	[M-H]-	null	0.08	FALSE	null	null	null	null	null	null	999	FALSE	FALSE	FALSE	Normalized unit: Intensity	FALSE	FALSE	55	0	0	null	null	null	null	null	null	null	131.86	201013_TT1_Iclass_kuroha_10wk_retinaKO1_neg	95.95193:951 95.97539:642 96.00678:18 96.65513:24 96.96004:3654 97.03081:18 97.93201:30 97.94932:36 97.95834:30 97.97133:45 98.02389:52	null	0	0	635	714	15	0	0	0	0	0	0	0	0	211.667	243.042
56	21.055	95.952	Unknown	[M-H]-	null	0.08	FALSE	null	null	null	null	null	null	999	FALSE	FALSE	FALSE	Normalized unit: Intensity	FALSE	FALSE	56	0	0	null	null	null	null	null	null	null	408.38	201013_TT1_Iclass_kuroha_10wk_retinaHZ3_neg	95.95216:2851 95.97539:1166 95.99776:18 96.01054:27 96.65319:63 96.95988:11192 97.93042:18 97.94747:130 97.95693:90 97.97023:66 98.02389:37	null	0	0	2461	1850	9	0	0	0	0	0	0	0	3	820.354	619.583
57	21.13	95.9752	Unknown	[M-H]-	null	0.08	FALSE	null	null	null	null	null	null	999	FALSE	FALSE	FALSE	Normalized unit: Intensity	FALSE	FALSE	57	0	0	null	null	null	null	null	null	null	267.19	201013_TT1_Iclass_kuroha_10wk_retinaKO1_neg	95.97517:1681 96.00417:31 96.65232:24 96.96004:7760 97.06594:24 97.92945:24 97.94942:73 97.95845:87 97.97219:58 98.02446:49	null	0	0	1672	1440	35	0	0	0	0	0	0	0	3	557.271	491.729
58	21.686	95.9755	Unknown	[M-H]-	null	0.08	FALSE	null	null	null	null	null	null	999	FALSE	FALSE	FALSE	Normalized unit: Intensity	FALSE	FALSE	58	0	0	null	null	null	null	null	null	null	80.64	201013_TT1_Iclass_kuroha_10wk_retinaHZ3_neg	95.97555:838 96.00524:12 96.65142:18 96.95986:3028 97.06562:12 97.93199:24 97.94737:34 97.95966:24 97.96991:34 98.02303:30	null	0	0	679	596	72	0	3	0	0	0	0	0	0	226.479	222.729
59	21.456	95.9762	Unknown	[M-H]-	null	0.08	FALSE	null	null	null	null	null	null	999	FALSE	FALSE	FALSE	Normalized unit: Intensity	FALSE	FALSE	59	0	0	null	null	null	null	null	null	null	35.08	201013_TT1_Iclass_kuroha_10wk_retinaKO2_neg	95.97617:187 96.00870:12 96.96005:341 98.02442:39	null	0	0	193	192	211	0	0	0	3	0	0	0	3	64.4792	134.458
60	20.195	96.9593	Unknown	[M-H]-	null	0.23	FALSE	null	null	null	null	null	null	999	FALSE	FALSE	FALSE	Normalized unit: Intensity	FALSE	FALSE	60	0	0	null	null	null	null	null	null	null	12.04	201013_TT1_Iclass_kuroha_10wk_retinaHZ3_neg	96.95929:305 97.06497:18 97.93253:12 98.02375:53 98.95422:12 99.00868:38 99.04428:30	null	83	45	305	298	279	85	43	26	30	25	47	64	64	144.188	220.958
61	0.171	96.9596	Unknown	[M-H]-	null	0.31	FALSE	null	null	null	null	null	null	999	FALSE	FALSE	FALSE	Normalized unit: Intensity	FALSE	FALSE	61	0	0	null	null	null	null	null	null	null	17.05	201013_TT1_Iclass_kuroha_2yr_retinaKO2_neg	96.95956:761 96.99165:12 97.00300:39 97.02414:12 97.04023:98 97.95880:12 98.02376:327 98.95531:341 99.00891:47 99.01978:144 99.04450:30 99.05659:18	null	386	174	259	282	809	389	315	181	179	178	723	329	371	273.271	493.104
62	0.031	96.9596	Unknown	[M-H]-	null	0.62	FALSE	null	null	null	null	null	null	999	FALSE	FALSE	FALSE	Normalized unit: Intensity	FALSE	FALSE	62	0	0	null	null	null	null	null	null	null	18.39	201013_TT1_Iclass_kuroha_10wk_retinaHZ3_neg	96.95962:319 97.04044:18 98.95629:12 98.97210:18	null	237	250	333	292	4828	362	243	231	320	294	354	274	321	273.208	1827.58
63	0.286	96.9596	Unknown	[M-H]-	null	0.15	FALSE	null	null	null	null	null	null	999	FALSE	FALSE	FALSE	Normalized unit: Intensity	FALSE	FALSE	63	0	0	null	null	null	null	null	null	null	18.12	201013_TT1_Iclass_kuroha_10wk_retinaKO2_neg	96.95963:969 96.98771:18 97.00461:50 97.04077:278 97.98941:12 98.02445:393 98.95648:30 99.00894:83 99.01928:239 99.04714:24 99.05625:34	null	325	177	202	317	835	406	315	180	161	162	503	355	371	234.583	519.188
64	20.721	96.9597	Unknown	[M-H]-	null	0.08	FALSE	null	null	null	null	null	null	999	FALSE	FALSE	FALSE	Normalized unit: Intensity	FALSE	FALSE	64	0	0	null	null	null	null	null	null	null	12.78	201013_TT1_Iclass_kuroha_10wk_retinaHZ1_neg	96.95971:355 98.93025:18 98.95385:24 98.96572:12 99.04553:46	null	315	47	94	96	12	171	52	42	34	38	66	68	72	152.021	92.6667
65	21.043	96.9599	Unknown	[M-H]-	null	0.15	FALSE	null	null	null	null	null	null	999	FALSE	FALSE	FALSE	Normalized unit: Intensity	FALSE	FALSE	65	0	0	null	null	null	null	null	null	null	463.14	201013_TT1_Iclass_kuroha_10wk_retinaHZ3_neg	96.95988:11192 97.93042:18 97.94747:130 97.95693:90 97.97023:66 98.02389:37 98.95563:1005 99.00804:95 99.01954:85 99.04456:68	null	0	41	9099	7466	213	77	59	33	30	37	85	72	108	3046.62	2585.27
66	21.646	96.96	Unknown	[M-H]-	null	0.15	FALSE	null	null	null	null	null	null	999	FALSE	FALSE	FALSE	Normalized unit: Intensity	FALSE	FALSE	66	0	0	null	null	null	null	null	null	null	150.24	201013_TT1_Iclass_kuroha_10wk_retinaKO1_neg	96.96004:3654 97.03081:18 97.93201:30 97.94932:36 97.95834:30 97.97133:45 98.02389:52 98.95556:1937 99.00880:33 99.04450:18	null	0	44	2718	3059	202	0	47	33	32	38	0	54	52	920.354	1086.79
67	21.456	96.96	Unknown	[M-H]-	null	0.08	FALSE	null	null	null	null	null	null	999	FALSE	FALSE	FALSE	Normalized unit: Intensity	FALSE	FALSE	67	0	0	null	null	null	null	null	null	null	12.9	201013_TT1_Iclass_kuroha_10wk_retinaKO2_neg	96.96005:341 98.02442:39 98.94795:24 98.95642:63 99.00880:30 99.02058:18 99.04667:12	null	0	44	1228	1558	377	0	54	32	40	37	0	91	67	423.854	645.188
68	21.055	97.9468	Unknown	[M-H]-	null	0.08	FALSE	null	null	null	null	null	null	999	FALSE	FALSE	FALSE	Normalized unit: Intensity	FALSE	FALSE	68	0	0	null	null	null	null	null	null	null	7.1	201013_TT1_Iclass_kuroha_10wk_retinaHZ3_neg	97.94747:130 97.95693:90 97.97023:66 98.02389:37 98.95563:1005 99.00804:95 99.01954:85 99.04456:68 99.08026:18 99.92549:195 100.03992:27	null	0	0	137	83	0	0	0	0	0	0	0	0	0	45.8125	27.7083
69	0.153	98.0244	Unknown	[M-H]-	null	0.15	FALSE	null	null	null	null	null	null	999	FALSE	FALSE	FALSE	Normalized unit: Intensity	FALSE	FALSE	69	0	0	null	null	null	null	null	null	null	45.1	201013_TT1_Iclass_kuroha_10wk_retinaHZ1_neg	98.01469:12 98.02437:361 98.95497:18 99.00844:41 99.02001:151 99.03046:18 99.04433:42 99.05715:24 99.08189:18 100.00432:105 100.02007:12 100.04078:31	null	322	218	291	298	468	271	273	260	291	279	295	236	292	276.75	345.75
70	21.743	98.9553	Unknown	[M-H]-	null	0.15	FALSE	null	null	null	null	null	null	999	FALSE	FALSE	FALSE	Normalized unit: Intensity	FALSE	FALSE	70	0	0	null	null	null	null	null	null	null	132.72	201013_TT1_Iclass_kuroha_10wk_retinaKO1_neg	98.95531:1831 99.00727:30 99.02225:18 99.04388:65 99.92487:744 99.95496:24 100.74139:12 100.93228:204 100.95155:75 101.02423:115 101.06052:2650	null	0	3	1511	1670	0	0	3	0	0	3	0	3	4	504.625	556.812
71	21.141	98.9556	Unknown	[M-H]-	null	0.15	FALSE	null	null	null	null	null	null	999	FALSE	FALSE	FALSE	Normalized unit: Intensity	FALSE	FALSE	71	0	0	null	null	null	null	null	null	null	250.05	201013_TT1_Iclass_kuroha_10wk_retinaHZ3_neg	98.95563:3655 99.01012:25 99.01877:42 99.04430:42 99.92543:231 99.95346:17 100.00188:25 100.03961:42 100.92832:34 100.95195:137 101.00161:25 101.02370:162 101.06043:3629	null	0	0	3497	2467	4	0	4	3	3	3	5	3	15	1165.65	823.833
72	0.153	98.9558	Unknown	[M-H]-	null	0.08	FALSE	null	null	null	null	null	null	999	FALSE	FALSE	FALSE	Normalized unit: Intensity	FALSE	FALSE	72	0	0	null	null	null	null	null	null	null	30.13	201013_TT1_Iclass_kuroha_2yr_retinaKO2_neg	98.95531:341 99.00891:47 99.01978:144 99.04450:30 99.05659:18 99.07847:12 99.08273:24 100.00301:81 100.03909:42 100.73740:24 100.95178:24 100.99870:30 101.02374:71 101.03429:53 101.04617:28 101.06052:4458	null	26	3	10	11	43	24	12	4	6	6	289	13	15	13.2083	25.9583
73	0.154	99.0199	Unknown	[M-H]-	null	0.08	FALSE	null	null	null	null	null	null	999	FALSE	FALSE	FALSE	Normalized unit: Intensity	FALSE	FALSE	69	1	0	null	null	null	null	null	null	null	16.38	201013_TT1_Iclass_kuroha_10wk_retinaKO3_neg	99.01988:289 99.04602:24 99.05608:12 99.07868:18 100.00470:91 100.01772:24 100.04089:34 100.74061:30 100.99878:37 101.02453:105 101.03646:29 101.06111:4910	null	171	132	183	174	272	196	178	132	199	141	186	152	179	162.083	213.854
74	21.703	99.9249	Unknown	[M-H]-	null	0.08	FALSE	null	null	null	null	null	null	999	FALSE	FALSE	FALSE	Normalized unit: Intensity	FALSE	FALSE	74	0	0	null	null	null	null	null	null	null	11.8	201013_TT1_Iclass_kuroha_10wk_retinaKO1_neg	99.92487:744 99.95496:24 100.74139:12 100.93228:204 100.95155:75 101.02423:115 101.06052:2650 101.93247:37 102.01853:41	null	0	116	165	500	86	0	106	82	98	101	0	110	84	93.8125	195
75	13.578	99.925	Unknown	[M-H]-	null	0.15	FALSE	null	null	null	null	null	null	999	FALSE	FALSE	FALSE	Normalized unit: Intensity	FALSE	FALSE	75	0	0	null	null	null	null	null	null	null	17.57	201013_TT1_Iclass_kuroha_2yr_retinaHZ1_neg	99.92499:1108 99.96805:18 100.93261:139 101.02495:128 101.06047:2379 101.92341:24 101.93355:30 102.02045:18	null	869	920	821	933	940	915	993	682	880	905	805	858	817	869.792	929.375
76	17.972	99.9251	Unknown	[M-H]-	null	0.54	FALSE	null	null	null	null	null	null	999	FALSE	FALSE	FALSE	Normalized unit: Intensity	FALSE	FALSE	76	0	0	null	null	null	null	null	null	null	35.77	201013_TT1_Iclass_kuroha_10wk_retinaHZ2_neg	99.92514:1239 100.00749:18 100.73903:30 100.93153:229 101.02595:50 101.04161:17 101.04550:17 101.06067:2620 101.92828:36 102.02119:18	null	967	1073	992	956	1041	929	1022	1015	933	905	910	947	918	1010.94	975.5
77	21.48	99.9252	Unknown	[M-H]-	null	0.08	FALSE	null	null	null	null	null	null	999	FALSE	FALSE	FALSE	Normalized unit: Intensity	FALSE	FALSE	77	0	0	null	null	null	null	null	null	null	7.1	201013_TT1_Iclass_kuroha_10wk_retinaKO2_neg	99.92516:257 100.73962:18 100.92562:12 100.92993:40 100.93461:24 101.02408:46 101.06067:4790 101.93069:12 102.01962:72	null	0	114	78	85	255	0	115	109	89	112	0	114	80	63.7708	113.438
78	22.352	99.9252	Unknown	[M-H]-	null	0.08	FALSE	null	null	null	null	null	null	999	FALSE	FALSE	FALSE	Normalized unit: Intensity	FALSE	FALSE	78	0	0	null	null	null	null	null	null	null	5.5	201013_TT1_Iclass_kuroha_10wk_retinaKO2_neg	99.92523:111 100.93013:18 101.02569:18 101.06055:835 102.01783:24	null	0	82	0	0	148	0	66	95	82	88	0	75	50	27.5	49.1667
79	9.032	99.9252	Unknown	[M-H]-	null	0.31	FALSE	null	null	null	null	null	null	999	FALSE	FALSE	FALSE	Normalized unit: Intensity	FALSE	FALSE	79	0	0	null	null	null	null	null	null	null	9.27	201013_TT1_Iclass_kuroha_10wk_retinaKO1_neg	99.92524:517 100.93215:72 101.02507:42 101.06078:2024 101.92407:12 101.93369:40 102.01963:24	null	406	440	440	500	451	451	457	401	448	442	450	393	298	428.646	467.521
80	21.08	99.9254	Unknown	[M-H]-	null	0.15	FALSE	null	null	null	null	null	null	999	FALSE	FALSE	FALSE	Normalized unit: Intensity	FALSE	FALSE	80	0	0	null	null	null	null	null	null	null	4.95	201013_TT1_Iclass_kuroha_10wk_retinaHZ3_neg	99.92533:315 99.96151:18 100.04119:53 100.73644:27 100.92938:27 100.95070:158 101.02479:118 101.06053:3491	null	0	146	254	245	43	4	126	118	122	109	140	116	107	133.021	97.5
81	20.264	99.9254	Unknown	[M-H]-	null	0.15	FALSE	null	null	null	null	null	null	999	FALSE	FALSE	FALSE	Normalized unit: Intensity	FALSE	FALSE	81	0	0	null	null	null	null	null	null	null	10.49	201013_TT1_Iclass_kuroha_10wk_retinaHZ3_neg	99.92545:439 100.03997:127 100.73762:24 100.92868:49 101.02311:103 101.03046:29 101.04066:22 101.06069:5807 101.92701:18 102.01921:32	null	116	112	406	338	284	134	118	109	108	158	92	105	131	211.333	251.896
82	10.626	99.9255	Unknown	[M-H]-	null	0.23	FALSE	null	null	null	null	null	null	999	FALSE	FALSE	FALSE	Normalized unit: Intensity	FALSE	FALSE	82	0	0	null	null	null	null	null	null	null	8.79	201013_TT1_Iclass_kuroha_10wk_retinaKO3_neg	99.92550:518 100.74223:18 100.93257:98 101.02493:95 101.06075:1895 101.92416:12 101.93691:12 102.01844:30	null	369	380	379	378	361	418	375	330	360	341	394	389	285	376.208	385.75
83	0.032	99.9259	Unknown	[M-H]-	null	0.08	FALSE	null	null	null	null	null	null	999	FALSE	FALSE	FALSE	Normalized unit: Intensity	FALSE	FALSE	83	0	0	null	null	null	null	null	null	null	3.79	201013_TT1_Iclass_kuroha_10wk_retinaKO1_neg	99.92586:129 100.92777:18 101.02553:18 101.06099:989 102.02045:12	null	128	95	124	162	46	139	131	110	88	123	128	66	274	115.688	115.896
84	20.313	100.04	Unknown	[M-H]-	null	0.15	FALSE	null	null	null	null	null	null	999	FALSE	FALSE	FALSE	Normalized unit: Intensity	FALSE	FALSE	84	0	0	null	null	null	null	null	null	null	25.02	201013_TT1_Iclass_kuroha_10wk_retinaHZ3_neg	100.03951:152 100.74134:33 100.92627:56 101.02534:75 101.06069:5695 101.92700:12 102.01975:30 102.06391:446	null	0	0	116	107	7	0	3	3	0	0	0	0	0	38.625	37.875
85	21.177	100.951	Unknown	[M-H]-	null	0.08	FALSE	null	null	null	null	null	null	999	FALSE	FALSE	FALSE	Normalized unit: Intensity	FALSE	FALSE	85	0	0	null	null	null	null	null	null	null	9	201013_TT1_Iclass_kuroha_10wk_retinaHZ3_neg	100.95139:131 101.02347:156 101.04272:16 101.06068:3424 102.06423:134 103.00460:84 103.04007:63	null	0	0	131	95	0	0	0	0	0	0	0	0	3	43.6042	31.7917
86	19.943	101.06	Unknown	[M-H]-	null	0.08	FALSE	null	null	null	null	null	null	999	FALSE	FALSE	FALSE	Normalized unit: Intensity	FALSE	FALSE	86	0	0	null	null	null	null	null	null	null	10.37	201013_TT1_Iclass_kuroha_2yr_retinaKO2_neg	101.06022:1378 102.01915:44 102.06395:68	null	1919	1807	4817	4407	4356	1836	1685	2033	1763	1922	996	1546	1577	2847.81	3532.88
87	19.285	101.06	Unknown	[M-H]-	null	0.15	FALSE	null	null	null	null	null	null	999	FALSE	FALSE	FALSE	Normalized unit: Intensity	FALSE	FALSE	87	0	0	null	null	null	null	null	null	null	9.55	201013_TT1_Iclass_kuroha_10wk_retinaKO3_neg	101.06040:1618 102.02035:24 102.06405:62 103.04002:18	null	1199	7	4129	3599	3430	1196	70	20	26	14	1063	49	758	1778.33	2741.98
88	20.178	101.06	Unknown	[M-H]-	null	0.15	FALSE	null	null	null	null	null	null	999	FALSE	FALSE	FALSE	Normalized unit: Intensity	FALSE	FALSE	88	0	0	null	null	null	null	null	null	null	7.39	201013_TT1_Iclass_kuroha_10wk_retinaHZ3_neg	101.06049:5943 101.92535:18 102.01898:63 102.03171:12 102.06461:358 103.03948:24 103.06492:24	null	2064	2008	5837	5228	5322	2021	2070	2346	2172	2181	1539	2006	1829	3302.88	4190.52
89	0.303	101.06	no MS2: FA 5:0	[M-H]-	null	0.31	FALSE	1.26	101.061	C5H10O2	FA	NQPDZGIKBAWPEJ-UHFFFAOYSA-N	O=C(O)CCCC	520	TRUE	TRUE	FALSE	Normalized unit: Intensity; Annotation method: Msp20230908_conventional_converted_dev_2	FALSE	FALSE	89	0	0.9	1	-1	-1	-1	-1	-1	0.72	28.7	201013_TT1_Iclass_kuroha_2yr_retinaKO1_neg	101.06059:5234 101.98256:143 102.01974:127 102.06370:268 102.92550:12 103.00572:33 103.01569:24 103.02305:12 103.04031:66 103.06437:18	null	4178	5153	5433	4718	4778	4386	4339	4916	4930	5163	4618	4794	4460	4921.29	4627.4
90	21.244	101.061	Unknown	[M-H]-	null	0.15	FALSE	null	null	null	null	null	null	999	FALSE	FALSE	FALSE	Normalized unit: Intensity	FALSE	FALSE	90	0	0	null	null	null	null	null	null	null	5.5	201013_TT1_Iclass_kuroha_10wk_retinaHZ3_neg	101.06050:3778 102.01871:23 102.06402:206 103.00289:75 103.03906:83	null	0	2921	3634	3072	1194	20	2614	3360	3004	2897	2633	2669	2917	2184.88	1428.69
91	18.439	101.061	Unknown	[M-H]-	null	0.15	FALSE	null	null	null	null	null	null	999	FALSE	FALSE	FALSE	Normalized unit: Intensity	FALSE	FALSE	91	0	0	null	null	null	null	null	null	null	9.62	201013_TT1_Iclass_kuroha_2yr_retinaHZ2_neg	101.06050:2718 102.02013:68 102.06462:137 103.04214:18 103.06708:18	null	1918	2053	2143	2019	1940	1807	1753	2512	2108	2122	886	1838	1835	2038	1921.92
92	0.681	101.061	no MS2: FA 5:0	[M-H]-	null	0.54	FALSE	1.26	101.061	C5H10O2	FA	NQPDZGIKBAWPEJ-UHFFFAOYSA-N	O=C(O)CCCC	520	TRUE	TRUE	FALSE	Normalized unit: Intensity; Annotation method: Msp20230908_conventional_converted_dev_2	FALSE	FALSE	92	0	0.96	1	-1	-1	-1	-1	-1	0.74	37.67	201013_TT1_Iclass_kuroha_10wk_retinaKO3_neg	101.06071:4804 101.98357:133 102.01932:162 102.06386:229 102.23275:12 103.00154:40 103.01658:30 103.04020:54 103.06771:30	null	4247	5350	5361	4715	4505	4565	4548	5055	4749	5368	4821	4577	4550	4986.02	4595.31
93	21.727	101.061	Unknown	[M-H]-	null	0.08	FALSE	null	null	null	null	null	null	999	FALSE	FALSE	FALSE	Normalized unit: Intensity	FALSE	FALSE	93	0	0	null	null	null	null	null	null	null	23.16	201013_TT1_Iclass_kuroha_10wk_retinaKO1_neg	101.06055:2083 101.92467:12 102.01941:57 102.02852:12 102.06395:101 103.03971:85 103.06695:18	null	0	2686	2546	2364	3493	0	2326	2890	2736	2593	0	2278	2141	1744.17	1952.4
94	21.035	101.061	Unknown	[M-H]-	null	0.15	FALSE	null	null	null	null	null	null	999	FALSE	FALSE	FALSE	Normalized unit: Intensity	FALSE	FALSE	94	0	0	null	null	null	null	null	null	null	19.28	201013_TT1_Iclass_kuroha_10wk_retinaKO1_neg	101.06057:4027 102.01842:49 102.06441:199 103.00419:53 103.04002:78 103.06925:21	null	0	2909	3514	3558	1472	3024	3101	3346	3215	3056	3007	3279	3405	2140.96	2684.29
95	0.037	101.061	no MS2: FA 5:0	[M-H]-	null	0.54	FALSE	1.26	101.061	C5H10O2	FA	NQPDZGIKBAWPEJ-UHFFFAOYSA-N	O=C(O)CCCC	520	TRUE	TRUE	FALSE	Normalized unit: Intensity; Annotation method: Msp20230908_conventional_converted_dev_2	FALSE	FALSE	95	0	0.83	1	-1	-1	-1	-1	-1	0.71	10.85	201013_TT1_Iclass_kuroha_2yr_retinaHZ3_neg	101.06058:1857 101.98399:12 102.01792:12 102.06421:58 102.92370:30 103.00362:18	null	899	1150	1237	1121	1036	947	1079	1154	1279	1194	1112	1105	1064	1095.04	1034.54
96	13.145	101.061	Unknown	[M-H]-	null	0.08	FALSE	null	null	null	null	null	null	999	FALSE	FALSE	FALSE	Normalized unit: Intensity	FALSE	FALSE	96	0	0	null	null	null	null	null	null	null	7.41	201013_TT1_Iclass_kuroha_2yr_retinaKO2_neg	101.06061:2722 101.92439:18 102.02024:33 102.06449:121 102.92169:18 102.93267:12 103.03948:24 103.06613:18	null	2520	2882	2773	2678	2620	2289	2697	3213	2608	2797	2696	2530	2462	2724.92	2529.1
97	21.48	101.061	Unknown	[M-H]-	null	0.08	FALSE	null	null	null	null	null	null	999	FALSE	FALSE	FALSE	Normalized unit: Intensity	FALSE	FALSE	97	0	0	null	null	null	null	null	null	null	39.08	201013_TT1_Iclass_kuroha_10wk_retinaKO2_neg	101.06067:4790 101.93069:12 102.01962:72 102.06412:220 103.06490:30	null	0	2740	2596	2452	4602	0	2604	3214	2799	2673	0	2587	2271	1778.71	2351.38
98	19.851	101.061	Unknown	[M-H]-	null	0.15	FALSE	null	null	null	null	null	null	999	FALSE	FALSE	FALSE	Normalized unit: Intensity	FALSE	FALSE	98	0	0	null	null	null	null	null	null	null	2.46	201013_TT1_Iclass_kuroha_2yr_retinaHZ2_neg	101.06070:1968 102.01933:30 102.06399:96	null	1648	1507	4711	4213	4067	1603	1575	1804	1507	1704	252	1483	1441	2622.08	3294.38
99	17.999	101.061	Unknown	[M-H]-	null	0.69	FALSE	null	null	null	null	null	null	999	FALSE	FALSE	FALSE	Normalized unit: Intensity	FALSE	FALSE	99	0	0	null	null	null	null	null	null	null	7.8	201013_TT1_Iclass_kuroha_10wk_retinaKO3_neg	101.06073:3641 102.02007:32 102.06443:161 103.03988:12 103.06575:18	null	2947	2777	2705	2967	2744	3063	2956	2882	2706	2939	2688	2574	2717	2809.67	2924.71
100	0.405	101.061	no MS2: FA 5:0	[M-H]-	null	0.15	FALSE	1.26	101.061	C5H10O2	FA	NQPDZGIKBAWPEJ-UHFFFAOYSA-N	O=C(O)CCCC	520	TRUE	TRUE	FALSE	Normalized unit: Intensity; Annotation method: Msp20230908_conventional_converted_dev_2	FALSE	FALSE	100	0	0.92	1	-1	-1	-1	-1	-1	0.73	3.71	201013_TT1_Iclass_kuroha_2yr_retinaHZ2_neg	101.06073:5513 101.98298:158 102.01922:267 102.06425:208 103.00371:37 103.01712:18 103.03966:83	null	4119	5305	5395	4718	4778	4386	4854	5187	4930	5027	4951	4794	4460	4939.52	4627.4
101	0.195	101.061	no MS2: FA 5:0	[M-H]-	null	0.54	FALSE	1.26	101.061	C5H10O2	FA	NQPDZGIKBAWPEJ-UHFFFAOYSA-N	O=C(O)CCCC	520	TRUE	TRUE	FALSE	Normalized unit: Intensity; Annotation method: Msp20230908_conventional_converted_dev_2	FALSE	FALSE	101	0	0.87	1	-1	-1	-1	-1	-1	0.72	38.25	201013_TT1_Iclass_kuroha_10wk_retinaKO2_neg	101.06074:5584 101.98323:179 102.01932:262 102.06397:295 102.92358:33 103.00475:60 103.01522:24 103.02364:24 103.03927:30 103.06582:18	null	4698	5153	4903	4854	4892	4643	4702	4868	4818	5028	4845	4628	4490	4918.04	4796.19
102	20.762	101.061	Unknown	[M-H]-	null	0.08	FALSE	null	null	null	null	null	null	999	FALSE	FALSE	FALSE	Normalized unit: Intensity	FALSE	FALSE	102	0	0	null	null	null	null	null	null	null	31.36	201013_TT1_Iclass_kuroha_10wk_retinaHZ1_neg	101.06078:3924 102.01918:92 102.06344:253 103.04044:24 103.06388:24	null	3727	2926	2114	2196	569	3583	2881	3493	2954	2888	2025	3049	3309	2922.4	2115.85
103	0.226	101.983	Unknown	[M-H]-	null	0.08	FALSE	null	null	null	null	null	null	999	FALSE	FALSE	FALSE	Normalized unit: Intensity	FALSE	FALSE	103	0	0	null	null	null	null	null	null	null	29.54	201013_TT1_Iclass_kuroha_10wk_retinaKO2_neg	101.98323:179 102.01932:262 102.06397:295 102.92358:33 103.00475:60 103.01522:24 103.02364:24 103.03927:30 103.06582:18 103.91969:30 104.00057:12 104.03500:107	null	182	142	213	192	242	162	140	166	171	158	182	134	236	178.958	198.521
104	0.67	102.065	Unknown	[M-H]-	null	0.08	FALSE	null	null	null	null	null	null	999	FALSE	FALSE	FALSE	Normalized unit: Intensity	FALSE	FALSE	92	1	0	null	null	null	null	null	null	null	12.73	201013_TT1_Iclass_kuroha_BL1_neg	102.06454:268 102.93611:12 103.00369:39 103.01891:18 103.03908:55 103.06522:24 103.92025:68 104.03531:39	null	261	271	262	254	240	261	254	258	267	291	267	241	281	264.771	251.792
105	21.055	103.039	Unknown	[M-H]-	null	0.08	FALSE	null	null	null	null	null	null	999	FALSE	FALSE	FALSE	Normalized unit: Intensity	FALSE	FALSE	105	0	0	null	null	null	null	null	null	null	11.46	201013_TT1_Iclass_kuroha_10wk_retinaHZ3_neg	103.03921:168 104.99770:18	null	0	16	132	94	6	22	22	20	9	17	20	14	22	49.2292	40.6667
106	21.892	105.959	Unknown	[M-H]-	null	0.08	FALSE	null	null	null	null	null	null	999	FALSE	FALSE	FALSE	Normalized unit: Intensity	FALSE	FALSE	106	0	0	null	null	null	null	null	null	null	14.66	201013_TT1_Iclass_kuroha_10wk_retinaHZ3_neg	105.95933:148 107.04967:42 108.02118:51 108.04940:18	null	0	0	109	6	0	0	0	0	0	0	0	0	0	36.4583	2
107	21.752	105.961	Unknown	[M-H]-	null	0.08	FALSE	null	null	null	null	null	null	999	FALSE	FALSE	FALSE	Normalized unit: Intensity	FALSE	FALSE	107	0	0	null	null	null	null	null	null	null	28.41	201013_TT1_Iclass_kuroha_10wk_retinaKO1_neg	105.96054:149 107.04984:54 108.02123:38	null	0	0	71	109	0	0	0	0	0	0	0	0	0	23.7917	36.4583
108	21.177	105.961	Unknown	[M-H]-	null	0.08	FALSE	null	null	null	null	null	null	999	FALSE	FALSE	FALSE	Normalized unit: Intensity	FALSE	FALSE	108	0	0	null	null	null	null	null	null	null	26.58	201013_TT1_Iclass_kuroha_10wk_retinaHZ3_neg	105.96067:200 106.97916:17 107.04970:86 108.02120:158 108.04622:34	null	0	0	124	44	0	0	0	0	0	0	0	0	4	41.5	14.7083
109	20.264	108.022	Unknown	[M-H]-	null	0.15	FALSE	null	null	null	null	null	null	999	FALSE	FALSE	FALSE	Normalized unit: Intensity	FALSE	FALSE	109	0	0	null	null	null	null	null	null	null	25.97	201013_TT1_Iclass_kuroha_10wk_retinaKO1_neg	108.02163:236 108.04624:73 109.01165:570 109.02912:190 109.04250:18 109.99136:24 110.01489:18 110.02420:18	null	21	30	186	234	60	22	14	17	16	32	19	14	20	78.75	105.292
110	21.055	109.011	Unknown	[M-H]-	null	0.15	FALSE	null	null	null	null	null	null	999	FALSE	FALSE	FALSE	Normalized unit: Intensity	FALSE	FALSE	110	0	0	null	null	null	null	null	null	null	176.52	201013_TT1_Iclass_kuroha_10wk_retinaHZ3_neg	109.01116:1708 109.02890:95 110.01474:87 110.62252:106 110.64241:27 110.96005:40 110.97575:35338	null	0	0	1355	1265	30	0	0	0	0	0	0	0	0	451.604	431.667
111	21.655	109.011	Unknown	[M-H]-	null	0.08	FALSE	null	null	null	null	null	null	999	FALSE	FALSE	FALSE	Normalized unit: Intensity	FALSE	FALSE	111	0	0	null	null	null	null	null	null	null	61.69	201013_TT1_Iclass_kuroha_10wk_retinaKO1_neg	109.01124:612 109.03051:33 109.99216:88 110.01431:66 110.62375:37 110.95962:22 110.97548:9309 111.00839:18	null	0	0	481	512	25	0	0	0	0	0	0	0	0	160.333	179.021
112	20.195	109.012	Unknown	[M-H]-	null	0.23	FALSE	null	null	null	null	null	null	999	FALSE	FALSE	FALSE	Normalized unit: Intensity	FALSE	FALSE	112	0	0	null	null	null	null	null	null	null	57.55	201013_TT1_Iclass_kuroha_10wk_retinaHZ3_neg	109.01092:584 109.02793:129 109.03852:46 109.99040:30 110.01328:18 110.02401:30 110.03528:12 110.97490:328 110.98989:90 111.00749:30 111.01926:24 111.04320:12 111.05609:12 111.08049:12	null	0	0	477	459	355	0	0	0	0	0	0	0	0	159.042	271.375
113	21.743	109.992	Unknown	[M-H]-	null	0.15	FALSE	null	null	null	null	null	null	999	FALSE	FALSE	FALSE	Normalized unit: Intensity	FALSE	FALSE	113	0	0	null	null	null	null	null	null	null	33.29	201013_TT1_Iclass_kuroha_10wk_retinaHZ3_neg	109.99197:305 110.01499:24 110.02367:24 110.62316:31 110.95805:22 110.97574:7784 111.00786:24 111.94650:1478 111.97788:66 112.01170:18 112.03769:12	null	0	0	193	156	32	0	0	0	0	0	0	0	0	64.4167	62.6458
114	0.153	110.975	Unknown	[M-H]-	null	0.08	FALSE	null	null	null	null	null	null	999	FALSE	FALSE	FALSE	Normalized unit: Intensity	FALSE	FALSE	114	0	0	null	null	null	null	null	null	null	82.14	201013_TT1_Iclass_kuroha_2yr_retinaKO2_neg	110.97517:512 110.99186:18 111.00682:18 111.01976:53 111.04514:24 111.05679:18 111.94674:191 112.00449:18 112.01491:24 112.03929:73 112.97066:24 112.98616:75 112.99861:37 113.02353:24 113.03478:71 113.05982:30	null	4	4	13	4	3	8	3	0	4	0	502	4	19	7.25	5
115	21.634	110.975	Unknown	[M-H]-	null	0.15	FALSE	null	null	null	null	null	null	999	FALSE	FALSE	FALSE	Normalized unit: Intensity	FALSE	FALSE	115	0	0	null	null	null	null	null	null	null	1026.86	201013_TT1_Iclass_kuroha_10wk_retinaKO1_neg	110.97548:9309 111.00839:18 111.94686:1381 111.97865:89 112.95104:24 112.97146:464 112.98478:541 113.00450:18 113.02421:30	null	0	0	6963	7515	133	0	0	0	0	0	0	0	0	2320.94	2549.19
116	21.432	110.976	Unknown	[M-H]-	null	0.08	FALSE	null	null	null	null	null	null	999	FALSE	FALSE	FALSE	Normalized unit: Intensity	FALSE	FALSE	116	0	0	null	null	null	null	null	null	null	54.22	201013_TT1_Iclass_kuroha_10wk_retinaKO2_neg	110.97564:492 111.00204:18 111.02226:18 111.94660:155 111.97879:18 112.00244:24 112.98502:895 113.02425:32 113.05910:46	null	0	0	1502	2420	342	0	0	0	0	0	0	0	3	500.792	920.396
117	21.055	110.976	Unknown	[M-H]-	null	0.15	FALSE	null	null	null	null	null	null	999	FALSE	FALSE	FALSE	Normalized unit: Intensity	FALSE	FALSE	117	0	0	null	null	null	null	null	null	null	3428.15	201013_TT1_Iclass_kuroha_10wk_retinaHZ3_neg	110.97575:35338 111.59174:18 111.94666:3796 111.97638:311 112.00575:18 112.93749:37 112.95514:106 112.97196:1296 112.98371:1119 113.00460:36 113.02446:46 113.06038:27	null	0	0	27029	19498	182	7	4	0	0	3	3	3	25	9009.58	6562.23
118	20.26	110.976	Unknown	[M-H]-	null	0.23	FALSE	null	null	null	null	null	null	999	FALSE	FALSE	FALSE	Normalized unit: Intensity	FALSE	FALSE	118	0	0	null	null	null	null	null	null	null	39.6	201013_TT1_Iclass_kuroha_10wk_retinaKO1_neg	110.97542:370 110.99096:40 111.00904:30 111.02088:24 111.08019:18 111.94693:53 112.00260:12 112.03961:37 112.98336:18 113.02477:55 113.03550:30 113.06203:18	null	0	0	282	334	171	0	0	0	0	0	0	0	0	93.9792	168.5
119	21.092	111.947	Unknown	[M-H]-	null	0.15	FALSE	null	null	null	null	null	null	999	FALSE	FALSE	FALSE	Normalized unit: Intensity	FALSE	FALSE	119	0	0	null	null	null	null	null	null	null	570.99	201013_TT1_Iclass_kuroha_10wk_retinaHZ3_neg	111.94654:2826 111.97623:268 112.00126:28 112.93599:18 112.95476:72 112.97157:826 112.98392:862 113.02501:46 113.05873:28 113.92872:28 113.94240:81 113.98946:37 114.01903:46	null	0	3	3014	1909	38	3	7	3	4	3	4	3	9	1005.5	650.083
120	21.658	111.947	Unknown	[M-H]-	null	0.15	FALSE	null	null	null	null	null	null	999	FALSE	FALSE	FALSE	Normalized unit: Intensity	FALSE	FALSE	120	0	0	null	null	null	null	null	null	null	233.72	201013_TT1_Iclass_kuroha_10wk_retinaHZ3_neg	111.94661:1220 111.97690:108 112.01312:12 112.93774:18 112.95348:24 112.97127:255 112.98510:368 113.02442:30 113.05900:18 113.92547:42 113.94327:59 114.02506:12	null	0	3	1188	1083	61	0	3	3	0	0	0	3	3	397.125	381.479
121	21.504	111.947	Unknown	[M-H]-	null	0.08	FALSE	null	null	null	null	null	null	999	FALSE	FALSE	FALSE	Normalized unit: Intensity	FALSE	FALSE	121	0	0	null	null	null	null	null	null	null	22.13	201013_TT1_Iclass_kuroha_10wk_retinaKO2_neg	111.94718:193 112.98531:742 113.02552:24 113.03577:12 113.06054:24 113.92557:24 113.99475:18 114.02020:18	null	0	0	556	499	137	0	8	0	0	4	0	4	4	185.375	212.042
122	21.055	112.972	Unknown	[M-H]-	null	0.15	FALSE	null	null	null	null	null	null	999	FALSE	FALSE	FALSE	Normalized unit: Intensity	FALSE	FALSE	122	0	0	null	null	null	null	null	null	null	39.16	201013_TT1_Iclass_kuroha_10wk_retinaHZ3_neg	112.97196:1296 112.98371:1119 113.00460:36 113.02446:46 113.06038:27 113.92548:27 113.94241:195 113.98901:46 114.02098:37 114.93347:90 114.97295:53 115.04009:221 115.07615:582	null	0	0	1008	821	8	0	0	0	0	0	0	0	0	336.125	276.5
123	21.743	112.985	Unknown	[M-H]-	null	0.15	FALSE	null	null	null	null	null	null	999	FALSE	FALSE	FALSE	Normalized unit: Intensity	FALSE	FALSE	123	0	0	null	null	null	null	null	null	null	24.58	201013_TT1_Iclass_kuroha_10wk_retinaHZ3_neg	112.98482:786 113.02336:59 113.06114:24 113.92580:68 113.94471:51 113.98741:50 114.01950:18 114.93401:18 115.03970:196 115.07575:502	null	0	15	586	573	89	0	20	18	21	23	0	26	20	200.438	220.667
124	21.456	112.985	Unknown	[M-H]-	null	0.08	FALSE	null	null	null	null	null	null	999	FALSE	FALSE	FALSE	Normalized unit: Intensity	FALSE	FALSE	124	0	0	null	null	null	null	null	null	null	31.02	201013_TT1_Iclass_kuroha_10wk_retinaKO2_neg	112.98526:744 113.02311:24 113.03321:12 113.06243:18 113.92552:37 113.99060:12 114.93497:54 115.04072:87 115.07624:633	null	0	27	129	169	748	0	18	31	24	21	0	27	21	51.9792	305.604
125	21.055	113.942	Unknown	[M-H]-	null	0.08	FALSE	null	null	null	null	null	null	999	FALSE	FALSE	FALSE	Normalized unit: Intensity	FALSE	FALSE	125	0	0	null	null	null	null	null	null	null	9.84	201013_TT1_Iclass_kuroha_10wk_retinaHZ3_neg	113.94241:195 113.98901:46 114.02098:37 114.93347:90 114.97295:53 115.04009:221 115.07615:582 115.92031:472 116.03860:27	null	0	0	127	93	0	0	0	0	0	3	0	0	0	42.4375	31.0417
126	20.306	114.934	Unknown	[M-H]-	null	0.08	FALSE	null	null	null	null	null	null	999	FALSE	FALSE	FALSE	Normalized unit: Intensity	FALSE	FALSE	126	0	0	null	null	null	null	null	null	null	5.72	201013_TT1_Iclass_kuroha_10wk_retinaHZ3_neg	114.93391:129 115.00117:12 115.01622:12 115.03972:210 115.05434:18 115.07601:852 115.92020:203 116.03818:24 116.07955:34 116.92801:2040 117.01967:18	null	10	3	112	96	80	9	11	4	3	4	8	11	11	41.5	61.7083
127	0.71	114.936	Unknown	[M-H]-	null	0.69	FALSE	null	null	null	null	null	null	999	FALSE	FALSE	FALSE	Normalized unit: Intensity	FALSE	FALSE	127	0	0	null	null	null	null	null	null	null	21.96	201013_TT1_Iclass_kuroha_10wk_retinaHZ1_neg	114.93581:2229 115.00362:18 115.07594:70 115.91964:46 115.93816:51 116.93296:996 117.01847:50	null	704	435	557	542	645	580	278	197	324	531	283	606	283	565.167	589.083
128	21.068	115.076	Unknown	[M-H]-	null	0.15	FALSE	null	null	null	null	null	null	999	FALSE	FALSE	FALSE	Normalized unit: Intensity	FALSE	FALSE	128	0	0	null	null	null	null	null	null	null	4.72	201013_TT1_Iclass_kuroha_10wk_retinaHZ3_neg	115.07569:674 115.91950:703 116.92775:1290 117.01954:29 117.03270:29 117.05640:29	null	0	468	574	429	181	339	389	491	364	433	408	365	409	347.646	316.479
129	20.317	115.076	Unknown	[M-H]-	null	0.23	FALSE	null	null	null	null	null	null	999	FALSE	FALSE	FALSE	Normalized unit: Intensity	FALSE	FALSE	129	0	0	null	null	null	null	null	null	null	19.42	201013_TT1_Iclass_kuroha_10wk_retinaHZ3_neg	115.07601:852 115.92020:203 116.03818:24 116.07955:34 116.92801:2040 117.01967:18 117.05668:24	null	286	292	834	685	655	247	250	419	280	303	220	223	253	470.604	528.917
130	0.357	115.076	no MS2: FA 6:0	[M-H]-	null	0.15	FALSE	1.9	115.076	C6H12O2	FA	FUZZWVXGSFPDMH-UHFFFAOYSA-N	O=C(O)CCCCC	520	TRUE	TRUE	FALSE	Normalized unit: Intensity; Annotation method: Msp20230908_conventional_converted_dev_2	FALSE	FALSE	130	0	0.75	1	-1	-1	-1	-1	-1	0.69	14.33	201013_TT1_Iclass_kuroha_BL1_neg	115.07612:478 115.93602:12 115.99950:12 116.03535:165 116.07962:18 116.90717:30 116.93328:90 116.99662:965 117.02290:30 117.05553:24	null	483	617	591	423	449	448	451	420	559	538	542	440	501	564.021	439.771
131	21.504	115.076	Unknown	[M-H]-	null	0.08	FALSE	null	null	null	null	null	null	999	FALSE	FALSE	FALSE	Normalized unit: Intensity	FALSE	FALSE	131	0	0	null	null	null	null	null	null	null	9.52	201013_TT1_Iclass_kuroha_10wk_retinaKO2_neg	115.07623:580 115.92066:401 116.04178:18 116.08083:18 116.92796:929 117.02064:12 117.05526:49	null	0	399	312	224	547	0	295	497	310	364	0	314	325	237.062	257.167
132	0.662	115.076	no MS2: FA 6:0	[M-H]-	null	0.08	FALSE	1.9	115.076	C6H12O2	FA	FUZZWVXGSFPDMH-UHFFFAOYSA-N	O=C(O)CCCCC	520	TRUE	TRUE	FALSE	Normalized unit: Intensity; Annotation method: Msp20230908_conventional_converted_dev_2	FALSE	FALSE	132	0	0.83	1	-1	-1	-1	-1	-1	0.71	13.33	201013_TT1_Iclass_kuroha_2yr_retinaHZ3_neg	115.07626:555 116.03710:39 116.08055:30 116.61931:12 116.90708:56 116.93350:103 116.99691:1435 117.01874:29 117.05544:24	null	471	637	644	498	372	454	469	462	560	529	607	451	415	583.938	441.375
133	21.727	115.076	Unknown	[M-H]-	null	0.08	FALSE	null	null	null	null	null	null	999	FALSE	FALSE	FALSE	Normalized unit: Intensity	FALSE	FALSE	133	0	0	null	null	null	null	null	null	null	9.52	201013_TT1_Iclass_kuroha_10wk_retinaKO1_neg	115.07639:327 115.92024:1503 116.03654:18 116.08221:18 116.92766:268 117.02059:18 117.05466:159	null	0	344	375	291	405	0	296	445	319	348	0	319	249	239.542	231.812
134	0.196	115.076	no MS2: FA 6:0	[M-H]-	null	0.38	FALSE	1.9	115.076	C6H12O2	FA	FUZZWVXGSFPDMH-UHFFFAOYSA-N	O=C(O)CCCCC	520	TRUE	TRUE	FALSE	Normalized unit: Intensity; Annotation method: Msp20230908_conventional_converted_dev_2	FALSE	FALSE	134	0	0.71	1	-1	-1	-1	-1	-1	0.68	14.02	201013_TT1_Iclass_kuroha_10wk_retinaKO1_neg	115.07578:629 116.03488:204 116.08298:12 116.90536:39 116.93154:45 116.99644:920 117.01851:54 117.03265:24 117.05563:24 117.06834:12	null	471	640	663	507	466	449	451	479	462	558	596	453	384	591.438	474.167
135	21.247	115.076	Unknown	[M-H]-	null	0.08	FALSE	null	null	null	null	null	null	999	FALSE	FALSE	FALSE	Normalized unit: Intensity	FALSE	FALSE	135	0	0	null	null	null	null	null	null	null	12.24	201013_TT1_Iclass_kuroha_2yr_retinaKO2_neg	115.07640:425 115.91997:320 116.07944:24 116.92781:207 117.02007:18 117.05514:18	null	0	422	451	388	141	3	303	537	389	392	396	321	363	291.292	177.458
136	17.972	115.92	Unknown	[M-H]-	null	0.62	FALSE	null	null	null	null	null	null	999	FALSE	FALSE	FALSE	Normalized unit: Intensity	FALSE	FALSE	136	0	0	null	null	null	null	null	null	null	35.61	201013_TT1_Iclass_kuroha_2yr_retinaKO2_neg	115.91993:2869 116.02513:12 116.07971:12 116.55256:12 116.92728:978 116.97035:24 117.02052:18 117.05613:58 117.92587:134	null	2285	2468	2478	2328	2464	2490	2583	2263	2544	2622	2701	2325	2561	2410.25	2427.79
137	14.613	115.92	Unknown	[M-H]-	null	0.46	FALSE	null	null	null	null	null	null	999	FALSE	FALSE	FALSE	Normalized unit: Intensity	FALSE	FALSE	137	0	0	null	null	null	null	null	null	null	17.47	201013_TT1_Iclass_kuroha_10wk_retinaHZ2_neg	115.91997:3631 116.07644:18 116.92696:855 117.01760:18 117.05570:52 117.92631:155	null	3122	3163	3062	3033	3109	3062	3082	2776	3204	2964	3016	3060	2978	3115.75	3067.83
138	8.005	115.92	Unknown	[M-H]-	null	0.15	FALSE	null	null	null	null	null	null	999	FALSE	FALSE	FALSE	Normalized unit: Intensity	FALSE	FALSE	138	0	0	null	null	null	null	null	null	null	9.46	201013_TT1_Iclass_kuroha_2yr_retinaHZ1_neg	115.92014:1225 116.07744:12 116.92856:425 117.05802:24 117.92070:50 117.92931:35	null	729	837	693	823	904	829	925	708	756	754	826	694	871	753.167	851.875
139	10.579	115.92	Unknown	[M-H]-	null	0.77	FALSE	null	null	null	null	null	null	999	FALSE	FALSE	FALSE	Normalized unit: Intensity	FALSE	FALSE	139	0	0	null	null	null	null	null	null	null	12.25	201013_TT1_Iclass_kuroha_2yr_retinaHZ2_neg	115.92015:1279 116.07967:48 116.92625:279 117.01860:27 117.05417:52 117.92644:34	null	1044	1075	1028	973	1021	1029	1094	1127	1028	1021	1052	976	576	1049	1007.77
140	20.073	115.92	Unknown	[M-H]-	null	0.23	FALSE	null	null	null	null	null	null	999	FALSE	FALSE	FALSE	Normalized unit: Intensity	FALSE	FALSE	140	0	0	null	null	null	null	null	null	null	12.62	201013_TT1_Iclass_kuroha_10wk_retinaKO2_neg	115.92020:1298 116.07994:30 116.92750:570 117.05704:30 117.91839:30 117.92819:113	null	336	259	867	837	1059	345	259	261	275	274	245	298	298	487.354	747.104
141	8.943	115.92	Unknown	[M-H]-	null	0.38	FALSE	null	null	null	null	null	null	999	FALSE	FALSE	FALSE	Normalized unit: Intensity	FALSE	FALSE	141	0	0	null	null	null	null	null	null	null	11.71	201013_TT1_Iclass_kuroha_10wk_retinaHZ1_neg	115.92023:1238 116.08074:18 116.92858:391 117.01887:30 117.05514:59 117.92211:50	null	1172	1149	1137	1160	1175	1134	1159	1077	1160	1149	1134	1123	623	1152.77	1156.4
142	21.731	115.92	Unknown	[M-H]-	null	0.15	FALSE	null	null	null	null	null	null	999	FALSE	FALSE	FALSE	Normalized unit: Intensity	FALSE	FALSE	142	0	0	null	null	null	null	null	null	null	17.63	201013_TT1_Iclass_kuroha_10wk_retinaKO1_neg	115.92024:1503 116.03654:18 116.08221:18 116.92766:268 117.02059:18 117.05466:159 117.92280:32 117.97281:122	null	0	276	629	1728	101	0	344	292	294	341	0	286	255	301.583	609.396
143	13.362	115.92	Unknown	[M-H]-	null	0.15	FALSE	null	null	null	null	null	null	999	FALSE	FALSE	FALSE	Normalized unit: Intensity	FALSE	FALSE	143	0	0	null	null	null	null	null	null	null	28.97	201013_TT1_Iclass_kuroha_BL1_neg	115.92030:2025 116.08205:12 116.92778:723 117.01840:24 117.04327:18 117.05414:59 117.92807:80	null	1762	1966	1927	1899	1934	1952	1982	1719	1952	2116	1965	2018	2088	1884.52	1928.23
144	21.432	115.92	Unknown	[M-H]-	null	0.08	FALSE	null	null	null	null	null	null	999	FALSE	FALSE	FALSE	Normalized unit: Intensity	FALSE	FALSE	144	0	0	null	null	null	null	null	null	null	6.71	201013_TT1_Iclass_kuroha_10wk_retinaKO2_neg	115.92030:658 116.03516:18 116.04369:18 116.08005:53 116.92816:1008 117.01866:18 117.05532:56 117.92762:128 117.97368:24	null	0	359	44	27	527	0	306	308	329	339	0	301	264	134.062	184.688
145	13.796	115.92	Unknown	[M-H]-	null	0.15	FALSE	null	null	null	null	null	null	999	FALSE	FALSE	FALSE	Normalized unit: Intensity	FALSE	FALSE	145	0	0	null	null	null	null	null	null	null	13.34	201013_TT1_Iclass_kuroha_10wk_retinaKO1_neg	115.92033:2511 116.08127:18 116.92712:837 116.96903:12 117.01515:24 117.05503:51 117.92376:95	null	2416	2615	2568	2536	2521	2469	2358	2266	2492	2751	2458	2500	2326	2532.83	2508.54
146	13.593	115.92	Unknown	[M-H]-	null	0.08	FALSE	null	null	null	null	null	null	999	FALSE	FALSE	FALSE	Normalized unit: Intensity	FALSE	FALSE	146	0	0	null	null	null	null	null	null	null	17.93	201013_TT1_Iclass_kuroha_2yr_retinaKO3_neg	115.92034:2685 116.02371:18 116.03441:18 116.92745:751 117.01796:12 117.05558:42 117.92497:130	null	2402	2301	2440	2416	2266	2377	2362	2162	2402	2403	2372	2432	2162	2381.15	2353.15
147	11.152	115.92	Unknown	[M-H]-	null	0.08	FALSE	null	null	null	null	null	null	999	FALSE	FALSE	FALSE	Normalized unit: Intensity	FALSE	FALSE	147	0	0	null	null	null	null	null	null	null	7.64	201013_TT1_Iclass_kuroha_2yr_retinaKO1_neg	115.92036:1136 116.02729:18 116.92783:310 117.01892:60 117.05637:70 117.92321:30	null	824	849	781	818	770	834	866	740	790	947	772	829	666	817.708	807.479
148	19.266	115.92	Unknown	[M-H]-	null	0.08	FALSE	null	null	null	null	null	null	999	FALSE	FALSE	FALSE	Normalized unit: Intensity	FALSE	FALSE	148	0	0	null	null	null	null	null	null	null	5.07	201013_TT1_Iclass_kuroha_BL1_neg	115.92037:597 116.92772:202 117.92730:38	null	236	3	484	431	463	249	8	9	7	3	173	14	232	240.958	380.979
149	15.102	115.92	Unknown	[M-H]-	null	0.23	FALSE	null	null	null	null	null	null	999	FALSE	FALSE	FALSE	Normalized unit: Intensity	FALSE	FALSE	149	0	0	null	null	null	null	null	null	null	20.42	201013_TT1_Iclass_kuroha_2yr_retinaHZ3_neg	115.92038:3864 116.03601:12 116.07992:30 116.55452:18 116.92727:1083 116.97311:18 117.01905:24 117.05456:64 117.92648:116	null	2907	3100	2939	3034	3005	2987	2954	2754	3357	3052	3295	2962	2691	2982.21	3008.58
150	9.02	115.92	Unknown	[M-H]-	null	0.38	FALSE	null	null	null	null	null	null	999	FALSE	FALSE	FALSE	Normalized unit: Intensity	FALSE	FALSE	150	0	0	null	null	null	null	null	null	null	9.19	201013_TT1_Iclass_kuroha_10wk_retinaKO2_neg	115.92045:1330 116.02512:18 116.03430:18 116.07986:18 116.92796:337 117.01979:18 117.05502:18 117.92726:69	null	1172	1149	1137	1160	1175	1174	1159	1077	1160	1149	1134	1123	593	1152.77	1169.71
151	7.143	115.92	Unknown	[M-H]-	null	0.38	FALSE	null	null	null	null	null	null	999	FALSE	FALSE	FALSE	Normalized unit: Intensity	FALSE	FALSE	151	0	0	null	null	null	null	null	null	null	6.34	201013_TT1_Iclass_kuroha_BL1_neg	115.92046:848 116.03202:12 116.92856:320 117.05392:30 117.92876:51 117.93967:12	null	705	628	606	622	699	654	604	601	570	650	720	602	726	646.271	658.25
152	22.328	115.921	Unknown	[M-H]-	null	0.08	FALSE	null	null	null	null	null	null	999	FALSE	FALSE	FALSE	Normalized unit: Intensity	FALSE	FALSE	152	0	0	null	null	null	null	null	null	null	10.23	201013_TT1_Iclass_kuroha_10wk_retinaKO2_neg	115.92051:1112 116.92700:195 117.02232:18 117.05578:71 117.91916:49 117.92632:18	null	0	253	0	0	511	0	259	236	293	262	0	290	196	84.375	170.25
153	4.645	115.921	Unknown	[M-H]-	null	0.08	FALSE	null	null	null	null	null	null	999	FALSE	FALSE	FALSE	Normalized unit: Intensity	FALSE	FALSE	153	0	0	null	null	null	null	null	null	null	2.86	201013_TT1_Iclass_kuroha_10wk_retinaKO2_neg	115.92055:369 115.93843:18 116.03788:12 116.92881:237 117.02203:18 117.05678:12 117.91855:12 117.93144:30	null	265	268	202	212	367	301	251	253	272	291	273	244	281	245.125	293.229
154	6.535	115.921	Unknown	[M-H]-	null	0.08	FALSE	null	null	null	null	null	null	999	FALSE	FALSE	FALSE	Normalized unit: Intensity	FALSE	FALSE	154	0	0	null	null	null	null	null	null	null	6.23	201013_TT1_Iclass_kuroha_2yr_retinaKO2_neg	115.92072:633 116.92754:161	null	431	428	393	467	448	422	400	451	468	434	503	432	486	417.479	445.479
155	21.105	115.921	Unknown	[M-H]-	null	0.08	FALSE	null	null	null	null	null	null	999	FALSE	FALSE	FALSE	Normalized unit: Intensity	FALSE	FALSE	155	0	0	null	null	null	null	null	null	null	4.15	201013_TT1_Iclass_kuroha_10wk_retinaKO1_neg	115.92083:372 116.04348:26 116.07880:26 116.92808:1012 117.02055:20 117.03210:13 117.05586:72 117.92865:89 117.97299:116 118.02807:26	null	0	373	522	295	214	8	300	339	320	366	339	264	254	298.354	172.167
156	17.98	116.927	Unknown	[M-H]-	null	0.31	FALSE	null	null	null	null	null	null	999	FALSE	FALSE	FALSE	Normalized unit: Intensity	FALSE	FALSE	136	1	0	null	null	null	null	null	null	null	19.88	201013_TT1_Iclass_kuroha_10wk_retinaKO2_neg	116.92725:1130 116.97110:12 117.01832:30 117.05426:54 117.92794:139 118.04029:24 118.92661:31 118.96904:12 119.03448:1197	null	969	1000	939	885	1016	959	941	911	893	896	941	964	1047	969.25	953.396
157	21.068	116.928	Unknown	[M-H]-	null	0.15	FALSE	null	null	null	null	null	null	999	FALSE	FALSE	FALSE	Normalized unit: Intensity	FALSE	FALSE	157	0	0	null	null	null	null	null	null	null	13.32	201013_TT1_Iclass_kuroha_10wk_retinaHZ3_neg	116.92775:1290 117.01954:29 117.03270:29 117.05640:29 117.92803:166 117.97419:49 118.02769:105 118.03749:29 118.92590:49 119.03414:396	null	0	227	1228	1024	183	9	221	224	267	253	262	224	222	485.042	404.979
158	21.261	116.928	Unknown	[M-H]-	null	0.08	FALSE	null	null	null	null	null	null	999	FALSE	FALSE	FALSE	Normalized unit: Intensity	FALSE	FALSE	158	0	0	null	null	null	null	null	null	null	7.29	201013_TT1_Iclass_kuroha_10wk_retinaKO1_neg	116.92780:930 117.01860:13 117.03180:25 117.05584:168 117.92743:79 117.97235:373 118.02510:19 118.03729:19 118.47475:25 118.92630:13 118.96983:19 118.99289:13 119.03421:425	null	0	195	944	789	127	0	190	191	232	250	203	211	175	379.562	305.312
159	20.309	116.928	Unknown	[M-H]-	null	0.23	FALSE	null	null	null	null	null	null	999	FALSE	FALSE	FALSE	Normalized unit: Intensity	FALSE	FALSE	159	0	0	null	null	null	null	null	null	null	43.11	201013_TT1_Iclass_kuroha_10wk_retinaHZ3_neg	116.92801:2040 117.01967:18 117.05668:24 117.92834:162 118.02930:50 118.04006:12 118.92625:117 119.03449:503	null	236	187	1934	1717	1557	252	187	153	209	212	146	213	215	785.646	1175.38
160	21.456	116.928	Unknown	[M-H]-	null	0.08	FALSE	null	null	null	null	null	null	999	FALSE	FALSE	FALSE	Normalized unit: Intensity	FALSE	FALSE	160	0	0	null	null	null	null	null	null	null	17.37	201013_TT1_Iclass_kuroha_10wk_retinaKO2_neg	116.92805:963 117.02096:18 117.05538:30 117.92790:82 117.97320:30 118.92740:30 118.99367:24 119.03459:325	null	0	214	633	513	877	0	173	202	177	202	0	188	162	282.146	463.479
161	0.032	116.928	Unknown	[M-H]-	null	0.38	FALSE	null	null	null	null	null	null	999	FALSE	FALSE	FALSE	Normalized unit: Intensity	FALSE	FALSE	161	0	0	null	null	null	null	null	null	null	17.85	201013_TT1_Iclass_kuroha_BL1_neg	116.92816:909 117.92846:130 118.92560:60 118.99082:18 119.03442:262	null	540	332	428	564	82	346	451	408	308	340	491	383	926	433.229	330.583
162	0.249	116.996	Unknown	[M-H]-	null	0.23	FALSE	null	null	null	null	null	null	999	FALSE	FALSE	FALSE	Normalized unit: Intensity	FALSE	FALSE	162	0	0	null	null	null	null	null	null	null	41.79	201013_TT1_Iclass_kuroha_2yr_retinaHZ3_neg	116.99639:1321 117.01731:18 117.02961:18 117.99987:24 118.01415:18 118.03895:18 118.05045:49 118.90449:35 119.03432:160	null	1310	1452	1100	1002	231	1312	1337	1343	1506	1286	862	1488	1056	1287.62	848.583
163	0.539	116.997	Unknown	[M-H]-	null	0.08	FALSE	null	null	null	null	null	null	999	FALSE	FALSE	FALSE	Normalized unit: Intensity	FALSE	FALSE	163	0	0	null	null	null	null	null	null	null	8.19	201013_TT1_Iclass_kuroha_10wk_retinaKO1_neg	116.99644:1335 117.02015:23 117.03062:24 117.04947:12 117.99876:30 118.01601:24 118.05152:30 118.90268:84 119.03426:130 119.04545:24	null	1275	1357	1466	1286	102	1358	1316	1426	1476	1496	1169	1564	1165	1366.12	915.292
164	0.361	116.997	Unknown	[M-H]-	null	0.23	FALSE	null	null	null	null	null	null	999	FALSE	FALSE	FALSE	Normalized unit: Intensity	FALSE	FALSE	164	0	0	null	null	null	null	null	null	null	32.84	201013_TT1_Iclass_kuroha_2yr_retinaKO1_neg	116.99665:1727 117.01866:18 117.03351:12 118.00075:30 118.01427:33 118.05152:38 118.90426:86 119.03422:174	null	1310	1524	1235	1028	231	1295	1322	1249	1335	1524	1011	1488	1056	1356.12	851.146
165	0.683	116.997	Unknown	[M-H]-	null	0.69	FALSE	null	null	null	null	null	null	999	FALSE	FALSE	FALSE	Normalized unit: Intensity	FALSE	FALSE	165	0	0	null	null	null	null	null	null	null	33.13	201013_TT1_Iclass_kuroha_2yr_retinaHZ1_neg	116.99661:1641 117.01699:41 117.03196:12 117.05549:18 118.00047:30 118.01358:30 118.05162:50 118.90339:18 119.03448:68	null	1334	1376	1413	1315	245	1453	1606	1501	1501	1457	1224	1515	1304	1374.19	1004.29
166	0.322	117.019	Unknown	[M-H]-	null	0.08	FALSE	null	null	null	null	null	null	999	FALSE	FALSE	FALSE	Normalized unit: Intensity	FALSE	FALSE	166	0	0	null	null	null	null	null	null	null	4.31	201013_TT1_Iclass_kuroha_10wk_retinaKO2_neg	117.01893:297 117.04279:12 117.05471:30 118.01402:42 118.05092:136 118.90324:12 118.91759:18 119.00962:12 119.02416:30 119.03495:335	null	42	29	33	44	279	32	32	38	38	25	48	34	40	35.0208	118.562
167	21.658	117.973	Unknown	[M-H]-	null	0.15	FALSE	null	null	null	null	null	null	999	FALSE	FALSE	FALSE	Normalized unit: Intensity	FALSE	FALSE	167	0	0	null	null	null	null	null	null	null	14.14	201013_TT1_Iclass_kuroha_10wk_retinaHZ3_neg	117.97302:326 118.97105:18 119.03471:228 119.04682:24 119.97577:38 120.03759:12	null	0	0	248	217	32	0	0	0	0	0	0	0	0	82.8125	83.1875
168	21.285	117.974	Unknown	[M-H]-	null	0.15	FALSE	null	null	null	null	null	null	999	FALSE	FALSE	FALSE	Normalized unit: Intensity	FALSE	FALSE	168	0	0	null	null	null	null	null	null	null	23.49	201013_TT1_Iclass_kuroha_10wk_retinaHZ3_neg	117.97324:393 118.02923:24 118.47678:24 118.92501:30 118.97163:30 119.03393:325 119.05122:55 119.97607:18 120.04174:18	null	0	0	413	318	3	0	0	0	0	0	0	0	0	137.542	107.062
169	20.215	119.034	Unknown	[M-H]-	null	0.15	FALSE	null	null	null	null	null	null	999	FALSE	FALSE	FALSE	Normalized unit: Intensity	FALSE	FALSE	169	0	0	null	null	null	null	null	null	null	9.53	201013_TT1_Iclass_kuroha_10wk_retinaHZ3_neg	119.03361:747 119.04965:65 120.04190:52 121.02877:1147 121.06682:18	null	283	291	685	609	562	275	269	239	292	311	244	317	284	419.646	482.062
170	21.703	119.034	Unknown	[M-H]-	null	0.08	FALSE	null	null	null	null	null	null	999	FALSE	FALSE	FALSE	Normalized unit: Intensity	FALSE	FALSE	170	0	0	null	null	null	null	null	null	null	5.43	201013_TT1_Iclass_kuroha_10wk_retinaKO1_neg	119.03419:375 119.05013:24 119.97518:30 120.04096:18 121.02910:709 121.06604:18	null	0	264	241	277	287	0	272	252	307	282	0	274	214	168.312	188.146
171	17.975	119.034	Unknown	[M-H]-	null	0.31	FALSE	null	null	null	null	null	null	999	FALSE	FALSE	FALSE	Normalized unit: Intensity	FALSE	FALSE	171	0	0	null	null	null	null	null	null	null	23.41	201013_TT1_Iclass_kuroha_2yr_retinaHZ2_neg	119.03436:1369 119.94621:39 120.03785:35 120.05698:18 121.02883:291	null	1126	1308	1388	1263	1180	1137	1129	1347	1255	1286	1268	1200	1231	1274.21	1193.08
172	21.432	119.035	Unknown	[M-H]-	null	0.08	FALSE	null	null	null	null	null	null	999	FALSE	FALSE	FALSE	Normalized unit: Intensity	FALSE	FALSE	172	0	0	null	null	null	null	null	null	null	3.79	201013_TT1_Iclass_kuroha_10wk_retinaKO2_neg	119.03434:414 120.03837:18 121.02906:519	null	0	325	241	281	355	0	332	272	318	345	0	303	241	188.604	212.167
173	13.314	119.035	Unknown	[M-H]-	null	0.15	FALSE	null	null	null	null	null	null	999	FALSE	FALSE	FALSE	Normalized unit: Intensity	FALSE	FALSE	173	0	0	null	null	null	null	null	null	null	5.3	201013_TT1_Iclass_kuroha_2yr_retinaKO1_neg	119.03474:1654 119.94537:30 120.03901:63 121.02909:274	null	1194	1410	1395	1443	1228	1248	1344	1270	1307	1473	1270	1201	1139	1333.04	1306.35
174	21.055	119.975	Unknown	[M-H]-	null	0.08	FALSE	null	null	null	null	null	null	999	FALSE	FALSE	FALSE	Normalized unit: Intensity	FALSE	FALSE	174	0	0	null	null	null	null	null	null	null	15.05	201013_TT1_Iclass_kuroha_10wk_retinaHZ3_neg	119.97523:111 120.04580:27 120.95970:37 120.99662:48 121.02917:1175 121.95499:27 122.03239:122 122.06350:18	null	0	0	106	65	0	0	0	0	0	0	0	0	0	35.1667	21.75
175	20.288	121.029	Unknown	[M-H]-	null	0.15	FALSE	null	null	null	null	null	null	999	FALSE	FALSE	FALSE	Normalized unit: Intensity	FALSE	FALSE	175	0	0	null	null	null	null	null	null	null	44.98	201013_TT1_Iclass_kuroha_10wk_retinaHZ3_neg	121.02906:1221 122.03321:136 122.05992:24 123.00895:30 123.02626:18 123.04500:72 123.05813:12	null	167	130	1080	960	415	159	145	166	149	161	130	163	158	458.75	511.208
176	21.334	121.029	Unknown	[M-H]-	null	0.08	FALSE	null	null	null	null	null	null	999	FALSE	FALSE	FALSE	Normalized unit: Intensity	FALSE	FALSE	176	0	0	null	null	null	null	null	null	null	29.3	201013_TT1_Iclass_kuroha_10wk_retinaKO1_neg	121.02920:1332 122.03147:109 122.97588:65 123.01150:24 123.02674:80 123.04492:75	null	0	212	1259	1207	203	0	170	237	210	188	148	212	213	490.479	469.854
177	21.655	121.029	Unknown	[M-H]-	null	0.08	FALSE	null	null	null	null	null	null	999	FALSE	FALSE	FALSE	Normalized unit: Intensity	FALSE	FALSE	177	0	0	null	null	null	null	null	null	null	27.42	201013_TT1_Iclass_kuroha_10wk_retinaKO1_neg	121.02905:881 122.03171:51 122.97477:103 123.01171:143 123.02643:62 123.04432:30	null	0	208	589	652	405	0	162	227	196	196	0	156	190	265.562	352.396
178	21.032	121.029	Unknown	[M-H]-	null	0.08	FALSE	null	null	null	null	null	null	999	FALSE	FALSE	FALSE	Normalized unit: Intensity	FALSE	FALSE	178	0	0	null	null	null	null	null	null	null	21.19	201013_TT1_Iclass_kuroha_10wk_retinaKO1_neg	121.02918:1533 121.95229:26 122.03259:77 122.97518:348 123.01129:237 123.02717:108 123.04460:35	null	0	212	1243	1287	158	236	238	250	195	218	222	235	271	485.271	560.312
179	20.156	121.029	Unknown	[M-H]-	null	0.08	FALSE	null	null	null	null	null	null	999	FALSE	FALSE	FALSE	Normalized unit: Intensity	FALSE	FALSE	179	0	0	null	null	null	null	null	null	null	19.78	201013_TT1_Iclass_kuroha_10wk_retinaKO2_neg	121.02909:673 122.03330:99 122.05999:18 123.01011:18 123.04357:37 123.05495:24	null	163	153	1077	805	674	163	162	174	139	171	118	126	167	464.271	547.292
180	21.056	122.975	Unknown	[M-H]-	null	0.08	FALSE	null	null	null	null	null	null	999	FALSE	FALSE	FALSE	Normalized unit: Intensity	FALSE	FALSE	180	0	0	null	null	null	null	null	null	null	41.56	201013_TT1_Iclass_kuroha_10wk_retinaKO1_neg	122.97530:254 123.01097:253 123.02651:98 123.04529:65 123.97074:14 123.99814:519 124.02779:14 124.03990:28 124.97216:28 124.99143:62 125.00552:484 125.02323:67 125.06253:21	null	0	0	319	277	0	0	0	0	0	0	0	0	0	106.333	92.3125
181	21.055	123.011	Unknown	[M-H]-	null	0.08	FALSE	null	null	null	null	null	null	999	FALSE	FALSE	FALSE	Normalized unit: Intensity	FALSE	FALSE	181	0	0	null	null	null	null	null	null	null	48.41	201013_TT1_Iclass_kuroha_10wk_retinaHZ3_neg	123.01116:378 123.02616:159 123.04700:37 123.97165:46 123.99838:438 124.01608:27 124.03901:27 124.99134:156 125.00614:466 125.02301:46 125.09498:37	null	0	3	300	266	4	3	4	3	0	3	3	6	4	100.854	91.1458
182	21.631	123.012	Unknown	[M-H]-	null	0.08	FALSE	null	null	null	null	null	null	999	FALSE	FALSE	FALSE	Normalized unit: Intensity	FALSE	FALSE	182	0	0	null	null	null	null	null	null	null	16.95	201013_TT1_Iclass_kuroha_10wk_retinaKO1_neg	123.01207:127 123.02587:111 123.04455:12 123.99879:227 124.01837:24 125.00595:152 125.02488:18	null	0	4	98	113	8	0	3	3	3	0	0	3	4	34.2083	40.3958
183	0.712	123.902	Unknown	[M-H]-	null	0.15	FALSE	null	null	null	null	null	null	999	FALSE	FALSE	FALSE	Normalized unit: Intensity	FALSE	FALSE	183	0	0	null	null	null	null	null	null	null	18.29	201013_TT1_Iclass_kuroha_10wk_retinaKO2_neg	123.90168:1005 124.01599:24 124.90018:24 125.00698:37 125.02400:12 125.09463:12 125.89943:693	null	119	4	96	224	294	126	8	6	7	115	142	147	56	73.0208	214.604
184	20.179	123.998	Unknown	[M-H]-	null	0.23	FALSE	null	null	null	null	null	null	999	FALSE	FALSE	FALSE	Normalized unit: Intensity	FALSE	FALSE	184	0	0	null	null	null	null	null	null	null	44.74	201013_TT1_Iclass_kuroha_10wk_retinaHZ3_neg	123.99792:746 124.01547:18 124.03836:85 124.07605:18 125.00481:200 125.02093:30 125.03971:18 125.05974:18 125.09622:45 125.89910:30 125.99425:30 126.01642:663 126.05518:24	null	0	0	760	723	474	0	0	0	0	0	0	0	0	253.229	399.25
185	21.141	123.999	Unknown	[M-H]-	null	0.15	FALSE	null	null	null	null	null	null	999	FALSE	FALSE	FALSE	Normalized unit: Intensity	FALSE	FALSE	185	0	0	null	null	null	null	null	null	null	33.94	201013_TT1_Iclass_kuroha_10wk_retinaHZ3_neg	123.99884:655 124.01627:42 124.03858:51 124.97113:25 124.98382:17 125.00614:292 125.02356:42 125.09662:52 125.96229:270 125.99418:34 126.01660:262	null	0	0	623	525	4	0	0	0	0	0	3	0	0	207.583	176.604
186	21.08	125.006	Unknown	[M-H]-	null	0.15	FALSE	null	null	null	null	null	null	999	FALSE	FALSE	FALSE	Normalized unit: Intensity	FALSE	FALSE	186	0	0	null	null	null	null	null	null	null	40.12	201013_TT1_Iclass_kuroha_10wk_retinaHZ3_neg	125.00523:486 125.96197:66 125.99390:28 126.01646:380 126.05788:28 126.90394:46 126.95294:99 126.99795:106 127.03938:103 127.05247:18 127.07610:46	null	0	0	445	414	4	0	0	0	0	0	0	0	0	148.354	139.5
187	21.202	125.962	Unknown	[M-H]-	null	0.15	FALSE	null	null	null	null	null	null	999	FALSE	FALSE	FALSE	Normalized unit: Intensity	FALSE	FALSE	187	0	0	null	null	null	null	null	null	null	19.81	201013_TT1_Iclass_kuroha_10wk_retinaKO1_neg	125.96165:176 125.99461:24 126.01679:262 126.90325:35 126.95334:101 126.99790:60 127.04006:52 127.05016:18 127.07661:30 128.03562:18 128.07113:30	null	0	0	179	180	0	0	0	0	0	0	0	0	0	59.8125	59.8333
188	21.48	126.016	Unknown	[M-H]-	null	0.08	FALSE	null	null	null	null	null	null	999	FALSE	FALSE	FALSE	Normalized unit: Intensity	FALSE	FALSE	188	0	0	null	null	null	null	null	null	null	8.57	201013_TT1_Iclass_kuroha_10wk_retinaKO2_neg	126.01648:432 126.90385:24 127.01950:12 127.03848:32 127.07603:124 127.11600:12 127.94807:12 128.03487:24 128.03971:12 128.07239:18	null	0	553	222	179	331	0	500	541	560	498	0	522	501	258.438	170.042
189	20.11	126.017	Unknown	[M-H]-	null	0.08	FALSE	null	null	null	null	null	null	999	FALSE	FALSE	FALSE	Normalized unit: Intensity	FALSE	FALSE	189	0	0	null	null	null	null	null	null	null	24.67	201013_TT1_Iclass_kuroha_10wk_retinaHZ3_neg	126.01687:776 126.90444:18 126.99611:84 127.01943:30 127.03962:41 127.07505:30 128.03379:18	null	483	412	801	669	693	430	384	411	402	377	266	372	399	565.167	597.667
190	0.524	126.017	Unknown	[M-H]-	null	0.08	FALSE	null	null	null	null	null	null	999	FALSE	FALSE	FALSE	Normalized unit: Intensity	FALSE	FALSE	190	0	0	null	null	null	null	null	null	null	4.47	201013_TT1_Iclass_kuroha_10wk_retinaHZ2_neg	126.01660:1009 126.90414:117 126.99707:30 127.02045:30 127.03739:18 127.05055:43 127.07398:47 127.11256:12 128.01254:18 128.03537:18 128.08400:12	null	792	960	869	843	590	791	811	810	814	922	767	841	812	873.688	741.375
191	19.338	126.017	Unknown	[M-H]-	null	0.08	FALSE	null	null	null	null	null	null	999	FALSE	FALSE	FALSE	Normalized unit: Intensity	FALSE	FALSE	191	0	0	null	null	null	null	null	null	null	7.01	201013_TT1_Iclass_kuroha_BL1_neg	126.01664:341 126.99606:18	null	260	0	735	688	664	241	0	4	6	3	234	7	256	331.521	530.708
192	21.779	126.017	Unknown	[M-H]-	null	0.15	FALSE	null	null	null	null	null	null	999	FALSE	FALSE	FALSE	Normalized unit: Intensity	FALSE	FALSE	192	0	0	null	null	null	null	null	null	null	11.06	201013_TT1_Iclass_kuroha_10wk_retinaHZ3_neg	126.01667:504 126.90644:24 126.95368:30 126.98528:24 126.99764:24 127.03767:18 127.07549:30 128.03408:18	null	0	493	425	366	245	0	441	492	504	514	0	492	494	305.875	203.396
193	0.692	126.017	Unknown	[M-H]-	null	0.08	FALSE	null	null	null	null	null	null	999	FALSE	FALSE	FALSE	Normalized unit: Intensity	FALSE	FALSE	193	0	0	null	null	null	null	null	null	null	28.68	201013_TT1_Iclass_kuroha_2yr_retinaHZ1_neg	126.01692:889 126.90472:246 126.99352:24 127.01869:24 127.03895:24 127.05263:35 127.07800:18 128.03403:24 128.07647:12	null	711	965	950	774	601	804	882	833	806	854	807	750	816	875.042	726.438
194	20.726	126.017	Unknown	[M-H]-	null	0.08	FALSE	null	null	null	null	null	null	999	FALSE	FALSE	FALSE	Normalized unit: Intensity	FALSE	FALSE	194	0	0	null	null	null	null	null	null	null	21.03	201013_TT1_Iclass_kuroha_10wk_retinaHZ1_neg	126.01696:823 126.90549:38 126.99728:24 127.02052:30 127.03911:24 127.07371:12	null	755	615	194	193	14	654	500	558	536	578	433	560	608	521.417	287.062
195	18.024	126.017	Unknown	[M-H]-	null	0.15	FALSE	null	null	null	null	null	null	999	FALSE	FALSE	FALSE	Normalized unit: Intensity	FALSE	FALSE	195	0	0	null	null	null	null	null	null	null	8.08	201013_TT1_Iclass_kuroha_BL1_neg	126.01697:636 126.90361:12 126.99629:30 127.01952:18 127.03962:24 127.07693:18	null	518	439	431	451	482	535	472	410	386	479	536	427	546	462.792	489.271
196	0.418	126.017	Unknown	[M-H]-	null	0.08	FALSE	null	null	null	null	null	null	999	FALSE	FALSE	FALSE	Normalized unit: Intensity	FALSE	FALSE	196	0	0	null	null	null	null	null	null	null	3.85	201013_TT1_Iclass_kuroha_10wk_retinaKO3_neg	126.01713:1012 126.90380:127 126.99722:24 127.00968:12 127.01454:30 127.02428:24 127.03972:18 127.05213:30 127.07632:42 128.03702:24 128.05052:12	null	773	894	871	758	637	804	817	919	847	817	767	730	774	845.979	733.146
197	21.08	126.953	Unknown	[M-H]-	null	0.15	FALSE	null	null	null	null	null	null	999	FALSE	FALSE	FALSE	Normalized unit: Intensity	FALSE	FALSE	197	0	0	null	null	null	null	null	null	null	11.6	201013_TT1_Iclass_kuroha_10wk_retinaHZ3_neg	126.95256:129 126.98557:128 126.99921:133 127.01582:37 127.03951:46 127.07559:112 127.11286:18 127.94968:37 127.98064:18 127.99731:18 128.94817:27 128.99696:37 129.00435:18 129.01924:70 129.05477:561	null	0	0	160	150	0	0	0	0	0	0	0	0	0	53.2292	49.9792
198	20.221	126.996	Unknown	[M-H]-	null	0.08	FALSE	null	null	null	null	null	null	999	FALSE	FALSE	FALSE	Normalized unit: Intensity	FALSE	FALSE	198	0	0	null	null	null	null	null	null	null	7.96	201013_TT1_Iclass_kuroha_10wk_retinaKO1_neg	126.99440:164 127.01975:30 127.04023:39 127.07757:69 127.11089:18 127.89643:18 127.93355:12 128.03411:33 128.07089:12 128.99343:30 129.01764:18 129.03020:18 129.05521:133 129.09166:460	null	12	8	119	131	63	17	9	12	11	7	15	9	14	46.1042	70.25
199	0.708	127.076	Unknown	[M-H]-	null	0.08	FALSE	null	null	null	null	null	null	999	FALSE	FALSE	FALSE	Normalized unit: Intensity	FALSE	FALSE	199	0	0	null	null	null	null	null	null	null	34.61	201013_TT1_Iclass_kuroha_10wk_retinaKO2_neg	127.07624:1089 127.89655:123 128.08038:47 129.02087:18 129.05686:30 129.09267:146	null	49	26	36	35	439	32	30	30	26	38	33	32	43	36.8125	168.417
200	21.055	129.055	Unknown	[M-H]-	null	0.08	FALSE	null	null	null	null	null	null	999	FALSE	FALSE	FALSE	Normalized unit: Intensity	FALSE	FALSE	200	0	0	null	null	null	null	null	null	null	9.1	201013_TT1_Iclass_kuroha_10wk_retinaHZ3_neg	129.05477:561 129.09154:299 129.91695:37 130.05295:18 130.09736:46 130.92565:79 130.94420:37 130.96201:18 130.99239:2094 131.03282:177 131.06844:46	null	0	47	353	303	64	57	56	54	61	41	56	58	78	133.25	140.979
201	20.313	129.092	Unknown	[M-H]-	null	0.15	FALSE	null	null	null	null	null	null	999	FALSE	FALSE	FALSE	Normalized unit: Intensity	FALSE	FALSE	201	0	0	null	null	null	null	null	null	null	18.76	201013_TT1_Iclass_kuroha_10wk_retinaHZ3_neg	129.09169:584 129.92043:18 130.05204:24 130.09517:30 130.92855:18 130.94508:18 130.99346:42 131.03485:24 131.05668:18 131.07022:12	null	177	176	591	525	431	158	132	196	188	166	110	142	134	314.812	371.688
202	20.229	129.092	Unknown	[M-H]-	null	0.08	FALSE	null	null	null	null	null	null	999	FALSE	FALSE	FALSE	Normalized unit: Intensity	FALSE	FALSE	202	0	0	null	null	null	null	null	null	null	6.53	201013_TT1_Iclass_kuroha_10wk_retinaKO2_neg	129.09180:515 129.92057:30 130.09553:30 130.92945:24 130.94424:50 130.99113:30 131.06979:18	null	169	167	493	525	434	151	125	201	167	144	110	147	137	276.396	370.312
203	21.48	129.092	Unknown	[M-H]-	null	0.08	FALSE	null	null	null	null	null	null	999	FALSE	FALSE	FALSE	Normalized unit: Intensity	FALSE	FALSE	203	0	0	null	null	null	null	null	null	null	13.14	201013_TT1_Iclass_kuroha_10wk_retinaKO2_neg	129.09198:389 129.92191:18 130.05833:18 130.09464:30 130.92893:24 130.94344:30 130.99192:24 131.03603:33 131.07156:18	null	0	186	164	256	458	0	132	271	197	170	0	167	162	116.583	237.938
204	7.091	130.943	Unknown	[M-H]-	null	0.08	FALSE	null	null	null	null	null	null	999	FALSE	FALSE	FALSE	Normalized unit: Intensity	FALSE	FALSE	204	0	0	null	null	null	null	null	null	null	7.04	201013_TT1_Iclass_kuroha_2yr_retinaHZ2_neg	130.94317:255 130.99090:18 131.06936:12 131.91451:311 131.94491:30 132.49805:12 132.92235:789	null	197	189	159	169	180	189	153	174	173	187	192	158	224	181.75	179.25
205	21.731	130.992	Unknown	[M-H]-	null	0.15	FALSE	null	null	null	null	null	null	999	FALSE	FALSE	FALSE	Normalized unit: Intensity	FALSE	FALSE	205	0	0	null	null	null	null	null	null	null	43.22	201013_TT1_Iclass_kuroha_10wk_retinaHZ3_neg	130.99235:1742 131.03433:101 131.06853:24 131.91524:345 131.94294:18 131.99541:50 132.02962:18 132.07112:18 132.50043:18 132.92289:1409 133.01076:117 133.05087:24 133.06626:18	null	0	4	1059	1044	2	0	4	3	3	3	0	4	3	354.604	348.396
206	21.043	130.992	Unknown	[M-H]-	null	0.15	FALSE	null	null	null	null	null	null	999	FALSE	FALSE	FALSE	Normalized unit: Intensity	FALSE	FALSE	206	0	0	null	null	null	null	null	null	null	62.36	201013_TT1_Iclass_kuroha_10wk_retinaHZ3_neg	130.99239:2094 131.03282:177 131.06844:46 131.91535:326 131.99450:56 132.86727:18 132.92249:860 132.99105:18 133.01056:190 133.03718:18 133.06525:37	null	0	3	1697	1284	22	3	4	3	6	6	13	4	36	566.75	436.229
207	21.916	130.993	Unknown	[M-H]-	null	0.08	FALSE	null	null	null	null	null	null	999	FALSE	FALSE	FALSE	Normalized unit: Intensity	FALSE	FALSE	207	0	0	null	null	null	null	null	null	null	32.45	201013_TT1_Iclass_kuroha_10wk_retinaHZ3_neg	130.99250:275 131.91574:46 131.99654:12 132.92287:158 133.01431:12	null	0	3	817	43	0	0	3	3	4	3	0	4	3	273.375	14.4167
208	0.676	131.089	Unknown	[M-H]-	null	0.15	FALSE	null	null	null	null	null	null	999	FALSE	FALSE	FALSE	Normalized unit: Intensity	FALSE	FALSE	208	0	0	null	null	null	null	null	null	null	32.88	201013_TT1_Iclass_kuroha_2yr_retinaKO3_neg	131.08946:720 131.91674:18 132.03151:24 132.09115:46 132.93105:24 133.06612:30 133.08628:37	null	555	619	594	601	103	538	665	515	619	662	572	661	550	589.188	414.104
209	0.353	131.09	Unknown	[M-H]-	null	0.23	FALSE	null	null	null	null	null	null	999	FALSE	FALSE	FALSE	Normalized unit: Intensity	FALSE	FALSE	209	0	0	null	null	null	null	null	null	null	19.76	201013_TT1_Iclass_kuroha_10wk_retinaHZ1_neg	131.09004:754 131.91631:18 132.03119:30 132.06201:18 132.09224:54 132.92957:51 132.99041:18 133.01525:18 133.06481:18 133.08368:24	null	640	607	606	527	198	622	634	549	597	613	536	625	478	617.688	449
210	0.028	131.915	Unknown	[M-H]-	null	0.08	FALSE	null	null	null	null	null	null	999	FALSE	FALSE	FALSE	Normalized unit: Intensity	FALSE	FALSE	210	0	0	null	null	null	null	null	null	null	13.4	201013_TT1_Iclass_kuroha_BL1_neg	131.91497:438 132.92258:391 133.92358:43	null	198	126	191	197	50	173	167	138	112	120	194	134	387	171.667	139.979
211	21.079	131.915	Unknown	[M-H]-	null	0.08	FALSE	null	null	null	null	null	null	999	FALSE	FALSE	FALSE	Normalized unit: Intensity	FALSE	FALSE	211	0	0	null	null	null	null	null	null	null	7.17	201013_TT1_Iclass_kuroha_10wk_retinaHZ3_neg	131.91501:333 131.99313:49 132.03600:29 132.92229:824 133.01080:138 133.06659:29 133.92324:77 133.96046:49 134.01497:29	null	0	177	302	229	89	108	146	158	141	184	167	134	147	159.688	141.812
212	20.083	131.915	Unknown	[M-H]-	null	0.08	FALSE	null	null	null	null	null	null	999	FALSE	FALSE	FALSE	Normalized unit: Intensity	FALSE	FALSE	212	0	0	null	null	null	null	null	null	null	13.11	201013_TT1_Iclass_kuroha_10wk_retinaKO2_neg	131.91509:554 132.92318:1741 133.92323:219	null	141	134	446	397	482	162	123	83	97	131	111	99	116	240.479	347.062
213	10.587	131.915	Unknown	[M-H]-	null	0.46	FALSE	null	null	null	null	null	null	999	FALSE	FALSE	FALSE	Normalized unit: Intensity	FALSE	FALSE	213	0	0	null	null	null	null	null	null	null	8.06	201013_TT1_Iclass_kuroha_2yr_retinaHZ1_neg	131.91501:671 131.94569:13 132.50083:14 132.92281:1578 132.99282:34 133.92310:164	null	433	498	472	434	481	455	527	487	429	479	482	420	347	467.354	456.708
214	7.164	131.915	Unknown	[M-H]-	null	0.15	FALSE	null	null	null	null	null	null	999	FALSE	FALSE	FALSE	Normalized unit: Intensity	FALSE	FALSE	214	0	0	null	null	null	null	null	null	null	5.65	201013_TT1_Iclass_kuroha_10wk_retinaKO2_neg	131.91524:476 132.86649:12 132.92321:1263 133.92269:101	null	383	313	319	302	406	379	298	298	307	330	344	316	401	338.333	362.354
215	21.719	131.915	Unknown	[M-H]-	null	0.15	FALSE	null	null	null	null	null	null	999	FALSE	FALSE	FALSE	Normalized unit: Intensity	FALSE	FALSE	215	0	0	null	null	null	null	null	null	null	8.5	201013_TT1_Iclass_kuroha_10wk_retinaKO1_neg	131.91567:613 131.99434:40 132.92268:3149 133.01163:68 133.04801:12 133.06501:12 133.92267:484 133.95934:18	null	0	119	262	552	102	0	137	132	112	133	0	142	116	126.792	217.896
216	0.724	131.915	Unknown	[M-H]-	null	0.15	FALSE	null	null	null	null	null	null	999	FALSE	FALSE	FALSE	Normalized unit: Intensity	FALSE	FALSE	216	0	0	null	null	null	null	null	null	null	6.17	201013_TT1_Iclass_kuroha_BL1_neg	131.91536:294 132.92190:57 133.92333:18	null	110	79	103	177	89	117	14	104	84	98	117	100	250	97.4792	127.688
217	21.48	131.915	Unknown	[M-H]-	null	0.08	FALSE	null	null	null	null	null	null	999	FALSE	FALSE	FALSE	Normalized unit: Intensity	FALSE	FALSE	217	0	0	null	null	null	null	null	null	null	7.75	201013_TT1_Iclass_kuroha_10wk_retinaKO2_neg	131.91537:354 132.92279:870 133.01187:39 133.92348:80 134.02471:18	null	0	137	123	99	285	0	132	151	152	143	0	146	97	86.75	128.042
218	14.614	131.915	Unknown	[M-H]-	null	0.08	FALSE	null	null	null	null	null	null	999	FALSE	FALSE	FALSE	Normalized unit: Intensity	FALSE	FALSE	218	0	0	null	null	null	null	null	null	null	10.74	201013_TT1_Iclass_kuroha_10wk_retinaKO3_neg	131.91537:1544 131.94303:18 132.05708:18 132.49942:18 132.92326:5894 133.92345:508	null	1397	1337	1520	1312	1434	1449	1375	1255	1418	1356	1317	1312	1256	1418.15	1398.52
219	17.989	131.915	Unknown	[M-H]-	null	0.23	FALSE	null	null	null	null	null	null	999	FALSE	FALSE	FALSE	Normalized unit: Intensity	FALSE	FALSE	219	0	0	null	null	null	null	null	null	null	33.34	201013_TT1_Iclass_kuroha_2yr_retinaKO2_neg	131.91541:1487 131.94635:30 132.50164:18 132.86761:24 132.92307:3891 133.92325:408	null	1142	1111	1126	1174	1115	1200	1077	1002	1246	1164	1271	1105	1208	1126.21	1163
220	8.963	131.915	Unknown	[M-H]-	null	0.46	FALSE	null	null	null	null	null	null	999	FALSE	FALSE	FALSE	Normalized unit: Intensity	FALSE	FALSE	220	0	0	null	null	null	null	null	null	null	8.7	201013_TT1_Iclass_kuroha_10wk_retinaHZ1_neg	131.91541:622 132.86924:12 132.92304:1507 132.99141:18 133.92304:205	null	600	547	550	556	493	503	513	521	569	501	579	555	352	566	517.396
221	22.328	131.915	Unknown	[M-H]-	null	0.08	FALSE	null	null	null	null	null	null	999	FALSE	FALSE	FALSE	Normalized unit: Intensity	FALSE	FALSE	221	0	0	null	null	null	null	null	null	null	3.79	201013_TT1_Iclass_kuroha_10wk_retinaKO2_neg	131.91543:338 132.86916:18 132.92308:1605 133.92314:159	null	0	103	0	0	163	0	105	122	120	106	0	108	92	34.2292	54.4792
222	21.056	132.922	Unknown	[M-H]-	null	0.08	FALSE	null	null	null	null	null	null	999	FALSE	FALSE	FALSE	Normalized unit: Intensity	FALSE	FALSE	222	0	0	null	null	null	null	null	null	null	3.71	201013_TT1_Iclass_kuroha_10wk_retinaKO1_neg	132.92227:546 133.01117:146 133.02953:14 133.06811:28 133.92255:45 133.95954:35 134.02327:21 134.89455:28 134.91989:21 135.00760:14	null	0	510	744	486	293	378	433	517	506	498	491	434	354	417.979	385.667
223	10.574	132.923	no MS2: RIKEN N-VS1 ID-37 from Mouse_Muscle_WT_CTX0_Ctr	[M-H]-	null	0.92	FALSE	10.11	132.923	null	Unknown	null	null	520	TRUE	TRUE	FALSE	Normalized unit: Intensity; Annotation method: Msp20230908_conventional_converted_dev_2	FALSE	FALSE	223	0	0.98	1	-1	-1	-1	-1	-1	0.67	15.13	201013_TT1_Iclass_kuroha_2yr_retinaHZ3_neg	132.92282:1702 132.99282:24 133.92277:150 134.03311:18 134.86270:12 134.92627:41	null	1659	1719	1523	1581	1530	1597	1506	1445	1646	1580	1625	1542	900	1633.67	1569.33
224	21.719	132.923	Unknown	[M-H]-	null	0.15	FALSE	null	null	null	null	null	null	999	FALSE	FALSE	FALSE	Normalized unit: Intensity	FALSE	FALSE	224	0	0	null	null	null	null	null	null	null	16.9	201013_TT1_Iclass_kuroha_10wk_retinaKO1_neg	132.92268:3149 133.01163:68 133.04801:12 133.06501:12 133.92267:484 133.95934:18 134.89418:48 134.92286:79	null	0	393	916	2683	127	0	432	377	402	429	0	394	345	436.083	936.646
225	7.991	132.923	Unknown	[M-H]-	null	0.08	FALSE	null	null	null	null	null	null	999	FALSE	FALSE	FALSE	Normalized unit: Intensity	FALSE	FALSE	225	0	0	null	null	null	null	null	null	null	9.5	201013_TT1_Iclass_kuroha_BL1_neg	132.92306:1811 132.98939:24 133.92285:226 134.86494:12 134.89526:30 134.92299:62	null	1078	1250	1045	1227	1394	1363	1295	961	1134	1294	1251	1082	1416	1124.21	1327.92
226	20.065	132.923	Unknown	[M-H]-	null	0.23	FALSE	null	null	null	null	null	null	999	FALSE	FALSE	FALSE	Normalized unit: Intensity	FALSE	FALSE	226	0	0	null	null	null	null	null	null	null	12.56	201013_TT1_Iclass_kuroha_10wk_retinaKO2_neg	132.92285:1497 133.06116:12 133.92292:179 134.89301:47 134.92282:30	null	480	354	1294	1202	1488	523	420	404	399	443	367	400	463	709.646	1071
227	13.901	132.923	no MS2: RIKEN N-VS1 ID-45 from Mouse_Muscle_WT_CTX0_Ctr	[M-H]-	null	0.15	FALSE	14.65	132.924	null	Unknown	null	null	520	TRUE	TRUE	FALSE	Normalized unit: Intensity; Annotation method: Msp20230908_conventional_converted_dev_2	FALSE	FALSE	227	0	0.94	0.99	-1	-1	-1	-1	-1	0.66	19.84	201013_TT1_Iclass_kuroha_2yr_retinaHZ1_neg	132.92295:4500 132.98842:18 133.04893:18 133.92265:431 134.86383:37 134.89505:24 134.92357:88	null	3794	4122	3871	3920	4281	4094	4330	3199	4078	4364	4330	4152	3369	3929.27	4098.5
228	8.998	132.923	no MS2: RIKEN N-VS1 ID-37 from Mouse_Muscle_WT_CTX0_Ctr	[M-H]-	null	0.85	FALSE	10.11	132.923	null	Unknown	null	null	520	TRUE	TRUE	FALSE	Normalized unit: Intensity; Annotation method: Msp20230908_conventional_converted_dev_2	FALSE	FALSE	228	0	0.87	1	-1	-1	-1	-1	-1	0.65	13.61	201013_TT1_Iclass_kuroha_2yr_retinaKO1_neg	132.92277:1747 132.99126:24 133.92381:220 134.90165:12 134.92200:47	null	1882	1723	1764	1853	1907	1714	1708	1651	1722	1865	1801	1781	965	1789.75	1824.42
229	13.702	132.923	no MS2: RIKEN N-VS1 ID-45 from Mouse_Muscle_WT_CTX0_Ctr	[M-H]-	null	0.15	FALSE	14.65	132.924	null	Unknown	null	null	520	TRUE	TRUE	FALSE	Normalized unit: Intensity; Annotation method: Msp20230908_conventional_converted_dev_2	FALSE	FALSE	229	0	0.9	0.99	-1	-1	-1	-1	-1	0.65	23.3	201013_TT1_Iclass_kuroha_2yr_retinaKO1_neg	132.92289:4235 132.99011:30 133.01410:12 133.92300:520 134.86370:69 134.89260:12 134.92117:134	null	3370	3879	3523	3781	3782	4151	3884	3316	3806	4066	3941	3745	3089	3590.65	3904.81
230	13.598	132.923	no MS2: RIKEN N-VS1 ID-45 from Mouse_Muscle_WT_CTX0_Ctr	[M-H]-	null	0.31	FALSE	14.65	132.924	null	Unknown	null	null	520	TRUE	TRUE	FALSE	Normalized unit: Intensity; Annotation method: Msp20230908_conventional_converted_dev_2	FALSE	FALSE	230	0	0.88	0.99	-1	-1	-1	-1	-1	0.64	29.52	201013_TT1_Iclass_kuroha_2yr_retinaKO2_neg	132.92299:4580 132.99372:24 133.92310:459 134.86386:24 134.89600:18 134.92293:122	null	3590	3662	3523	3649	3599	4151	3565	3226	3462	4014	3941	3296	3161	3591.67	3799.77
231	21.456	132.923	Unknown	[M-H]-	null	0.08	FALSE	null	null	null	null	null	null	999	FALSE	FALSE	FALSE	Normalized unit: Intensity	FALSE	FALSE	231	0	0	null	null	null	null	null	null	null	6.03	201013_TT1_Iclass_kuroha_10wk_retinaKO2_neg	132.92304:718 133.01117:18 133.92348:74 134.02533:18 134.86491:12 134.89470:30 134.92361:18	null	0	462	70	70	767	0	480	449	474	447	0	411	401	177.208	278.896
232	6.507	132.923	Unknown	[M-H]-	null	0.08	FALSE	null	null	null	null	null	null	999	FALSE	FALSE	FALSE	Normalized unit: Intensity	FALSE	FALSE	232	0	0	null	null	null	null	null	null	null	6.62	201013_TT1_Iclass_kuroha_2yr_retinaKO3_neg	132.92306:1015 132.99061:12 133.92233:71 134.89412:34 134.92304:55	null	706	652	569	675	746	588	691	658	676	621	692	660	613	642.229	669.854
233	22.328	132.923	Unknown	[M-H]-	null	0.08	FALSE	null	null	null	null	null	null	999	FALSE	FALSE	FALSE	Normalized unit: Intensity	FALSE	FALSE	233	0	0	null	null	null	null	null	null	null	4.78	201013_TT1_Iclass_kuroha_10wk_retinaKO2_neg	132.92308:1605 133.92314:159 134.86492:30 134.89386:47 134.92324:38	null	0	377	0	0	723	0	376	371	378	359	0	409	284	125.812	240.896
234	15.104	132.923	no MS2: RIKEN N-VS1 ID-45 from Mouse_Muscle_WT_CTX0_Ctr	[M-H]-	null	0.31	FALSE	14.65	132.924	null	Unknown	null	null	520	TRUE	TRUE	FALSE	Normalized unit: Intensity; Annotation method: Msp20230908_conventional_converted_dev_2	FALSE	FALSE	234	0	0.98	0.99	-1	-1	-1	-1	-1	0.67	19.84	201013_TT1_Iclass_kuroha_2yr_retinaHZ3_neg	132.92314:5247 132.99159:30 133.05252:12 133.92284:513 134.86639:42 134.92171:264	null	4338	4793	4432	4656	4494	4460	4345	4079	4891	4927	4562	4531	4443	4520.98	4536.4
235	14.612	132.923	no MS2: RIKEN N-VS1 ID-45 from Mouse_Muscle_WT_CTX0_Ctr	[M-H]-	null	0.54	FALSE	14.65	132.924	null	Unknown	null	null	520	TRUE	TRUE	FALSE	Normalized unit: Intensity; Annotation method: Msp20230908_conventional_converted_dev_2	FALSE	FALSE	235	0	1	0.99	-1	-1	-1	-1	-1	0.67	23.27	201013_TT1_Iclass_kuroha_2yr_retinaKO2_neg	132.92329:5489 133.92323:630 134.04897:12 134.05582:12 134.86219:24 134.87604:12 134.92146:201	null	4329	4941	4562	4554	5107	4762	4684	3971	5030	4799	4817	4883	4678	4610.92	4807.62
236	4.653	132.923	Unknown	[M-H]-	null	0.38	FALSE	null	null	null	null	null	null	999	FALSE	FALSE	FALSE	Normalized unit: Intensity	FALSE	FALSE	236	0	0	null	null	null	null	null	null	null	3.89	201013_TT1_Iclass_kuroha_10wk_retinaKO3_neg	132.92317:478 133.01587:18 133.92318:69 134.92243:12 134.96564:12	null	429	430	323	278	552	470	405	382	385	383	400	373	329	393.979	433.167
237	17.973	132.923	Unknown	[M-H]-	null	0.77	FALSE	null	null	null	null	null	null	999	FALSE	FALSE	FALSE	Normalized unit: Intensity	FALSE	FALSE	237	0	0	null	null	null	null	null	null	null	51.39	201013_TT1_Iclass_kuroha_BL1_neg	132.92320:4611 132.94403:17 133.04923:12 133.92263:472 134.86618:35 134.89797:18 134.92263:117	null	3733	3867	3742	3699	4043	3753	3823	3569	3868	3738	3748	3859	4072	3780.48	3832.06
238	13.472	132.923	no MS2: RIKEN N-VS1 ID-45 from Mouse_Muscle_WT_CTX0_Ctr	[M-H]-	null	0.08	FALSE	14.65	132.924	null	Unknown	null	null	520	TRUE	TRUE	FALSE	Normalized unit: Intensity; Annotation method: Msp20230908_conventional_converted_dev_2	FALSE	FALSE	238	0	0.84	0.99	-1	-1	-1	-1	-1	0.64	4.7	201013_TT1_Iclass_kuroha_BL1_neg	132.92322:3328 133.92325:319 134.86645:18 134.89366:30 134.92149:84	null	3076	3662	3247	3415	3317	3607	3231	3226	3462	3239	3232	3296	3137	3328.52	3446.44
239	7.137	132.923	Unknown	[M-H]-	null	0.38	FALSE	null	null	null	null	null	null	999	FALSE	FALSE	FALSE	Normalized unit: Intensity	FALSE	FALSE	239	0	0	null	null	null	null	null	null	null	7.41	201013_TT1_Iclass_kuroha_BL1_neg	132.92323:1270 133.92258:183 134.86355:24 134.89389:47 134.92207:30	null	1038	965	941	1083	1082	1034	1018	886	946	897	1010	963	1118	981.375	1066.33
240	21.177	133.011	Unknown	[M-H]-	null	0.08	FALSE	null	null	null	null	null	null	999	FALSE	FALSE	FALSE	Normalized unit: Intensity	FALSE	FALSE	240	0	0	null	null	null	null	null	null	null	31.91	201013_TT1_Iclass_kuroha_10wk_retinaHZ3_neg	133.01131:138 133.06941:25 133.92445:42 133.94735:17 133.95866:219 134.02467:17 134.06611:17 134.86435:17 134.95564:17 135.02588:25 135.04531:368 135.07876:17	null	0	0	181	166	3	0	0	0	0	0	3	0	3	60.3125	56.3542
241	21.177	133.959	Unknown	[M-H]-	null	0.08	FALSE	null	null	null	null	null	null	999	FALSE	FALSE	FALSE	Normalized unit: Intensity	FALSE	FALSE	241	0	0	null	null	null	null	null	null	null	8.61	201013_TT1_Iclass_kuroha_10wk_retinaHZ3_neg	133.95866:219 134.02467:17 134.06611:17 134.86435:17 134.95564:17 135.02588:25 135.04531:368 135.07876:17 135.97073:138 136.01728:49 136.03847:94 136.04847:47	null	0	0	147	98	0	0	0	0	0	0	0	0	0	48.9167	32.6042
242	0.032	134.893	Unknown	[M-H]-	null	0.08	FALSE	null	null	null	null	null	null	999	FALSE	FALSE	FALSE	Normalized unit: Intensity	FALSE	FALSE	242	0	0	null	null	null	null	null	null	null	15.2	201013_TT1_Iclass_kuroha_BL1_neg	134.89459:203 136.01643:18 136.89121:58	null	81	54	75	75	0	352	77	50	47	61	96	91	181	69.7708	142.25
243	20.156	135.045	Unknown	[M-H]-	null	0.08	FALSE	null	null	null	null	null	null	999	FALSE	FALSE	FALSE	Normalized unit: Intensity	FALSE	FALSE	243	0	0	null	null	null	null	null	null	null	32.15	201013_TT1_Iclass_kuroha_10wk_retinaKO2_neg	135.04476:563 135.08155:12 136.01541:75 136.04545:44 136.98933:12 137.00476:38 137.02297:144 137.06255:24	null	43	37	499	497	391	33	28	29	29	27	29	24	29	193.021	306.979
244	20.301	135.045	Unknown	[M-H]-	null	0.15	FALSE	null	null	null	null	null	null	999	FALSE	FALSE	FALSE	Normalized unit: Intensity	FALSE	FALSE	244	0	0	null	null	null	null	null	null	null	43.29	201013_TT1_Iclass_kuroha_10wk_retinaHZ3_neg	135.04493:593 136.01687:61 136.04179:107 137.00469:50 137.02468:184 137.04037:30 137.06117:24	null	36	27	624	577	113	34	40	36	35	26	30	31	32	228.938	241.417
245	21.055	135.97	Unknown	[M-H]-	null	0.15	FALSE	null	null	null	null	null	null	999	FALSE	FALSE	FALSE	Normalized unit: Intensity	FALSE	FALSE	245	0	0	null	null	null	null	null	null	null	19.6	201013_TT1_Iclass_kuroha_10wk_retinaHZ3_neg	135.97011:219 136.01775:29 136.04214:59 136.97291:39 136.99047:466 137.00576:88 137.02352:144 137.98589:760 138.01875:647 138.05417:39	null	0	0	185	152	3	0	0	0	0	0	0	0	3	61.7708	51.75
246	21.055	136.991	Unknown	[M-H]-	null	0.15	FALSE	null	null	null	null	null	null	999	FALSE	FALSE	FALSE	Normalized unit: Intensity	FALSE	FALSE	246	0	0	null	null	null	null	null	null	null	17.24	201013_TT1_Iclass_kuroha_10wk_retinaHZ3_neg	136.99084:490 137.02448:236 137.98665:671 138.02001:418 138.05595:37 138.56166:61 138.96941:47 139.00674:26430	null	0	0	442	357	0	0	0	0	0	0	0	0	0	147.479	119.042
247	21.614	136.992	Unknown	[M-H]-	null	0.08	FALSE	null	null	null	null	null	null	999	FALSE	FALSE	FALSE	Normalized unit: Intensity	FALSE	FALSE	247	0	0	null	null	null	null	null	null	null	12.37	201013_TT1_Iclass_kuroha_10wk_retinaHZ3_neg	136.99166:142 137.02394:167 137.06137:12 137.98609:195 138.01907:126 138.56016:12 138.97023:24 138.98525:23 139.00640:5224 139.03786:23	null	0	0	120	130	3	0	0	0	0	0	0	0	0	39.8333	44.3958
248	20.264	137.025	Unknown	[M-H]-	null	0.15	FALSE	null	null	null	null	null	null	999	FALSE	FALSE	FALSE	Normalized unit: Intensity	FALSE	FALSE	248	0	0	null	null	null	null	null	null	null	6.01	201013_TT1_Iclass_kuroha_10wk_retinaHZ3_neg	137.02540:170 137.04195:30 137.06036:33 137.09394:12 137.99015:12 138.01883:1596 138.05605:41 138.96639:18 138.98466:62 139.00594:411 139.02157:137 139.04011:24	null	19	11	189	176	117	15	9	11	11	10	11	12	8	73.0625	102.729
249	21.031	137.986	Unknown	[M-H]-	null	0.15	FALSE	null	null	null	null	null	null	999	FALSE	FALSE	FALSE	Normalized unit: Intensity	FALSE	FALSE	249	0	0	null	null	null	null	null	null	null	24.56	201013_TT1_Iclass_kuroha_10wk_retinaHZ3_neg	137.98665:671 138.02001:418 138.05595:37 138.56166:61 138.96941:47 139.00674:26430 139.51220:18 139.97540:304 140.00991:1085 140.03489:45 140.07044:27	null	0	0	672	523	0	0	0	0	0	0	0	0	0	224.146	174.458
250	20.252	138.019	Unknown	[M-H]-	null	0.23	FALSE	null	null	null	null	null	null	999	FALSE	FALSE	FALSE	Normalized unit: Intensity	FALSE	FALSE	250	0	0	null	null	null	null	null	null	null	47.6	201013_TT1_Iclass_kuroha_10wk_retinaHZ3_neg	138.01926:1536 138.05476:86 138.98629:56 139.00641:431 139.02159:118 139.03887:79 139.07602:24 139.11041:24 139.97419:103 139.99264:181 140.00902:64 140.02147:18 140.03495:30 140.07178:35	null	246	319	1477	1369	662	239	240	319	313	313	224	267	240	680.667	756.896
251	21.752	138.019	Unknown	[M-H]-	null	0.08	FALSE	null	null	null	null	null	null	999	FALSE	FALSE	FALSE	Normalized unit: Intensity	FALSE	FALSE	251	0	0	null	null	null	null	null	null	null	13.74	201013_TT1_Iclass_kuroha_10wk_retinaKO1_neg	138.01935:421 138.56326:12 138.97158:29 138.98990:29 139.00674:3430 139.97606:116 140.00897:121	null	0	367	452	351	242	0	256	328	357	345	0	223	286	272.958	197.521
252	0.177	139.006	Unknown	[M-H]-	null	0.08	FALSE	null	null	null	null	null	null	999	FALSE	FALSE	FALSE	Normalized unit: Intensity	FALSE	FALSE	252	0	0	null	null	null	null	null	null	null	46.46	201013_TT1_Iclass_kuroha_2yr_retinaKO2_neg	139.00628:420 139.02652:32 139.04079:30 139.07621:18 139.99991:18 140.01033:24 140.03412:12 140.04653:18 141.00139:75 141.01763:40 141.03135:18 141.05446:30 141.06589:30 141.09162:87	null	14	10	19	10	20	3	9	4	8	3	399	3	17	14.125	10.75
253	20.203	139.006	Unknown	[M-H]-	null	0.15	FALSE	null	null	null	null	null	null	999	FALSE	FALSE	FALSE	Normalized unit: Intensity	FALSE	FALSE	253	0	0	null	null	null	null	null	null	null	38.41	201013_TT1_Iclass_kuroha_10wk_retinaHZ3_neg	139.00614:491 139.03982:45 139.05177:24 139.97535:92 139.99306:236 140.01051:24 140.02156:30 140.03187:30 140.07143:18 140.98290:156 141.00079:338 141.01580:165 141.03692:18 141.05381:41 141.06963:30 141.09154:96	null	10	3	429	412	348	4	3	3	4	8	0	6	6	147.146	255.042
254	21.432	139.007	Unknown	[M-H]-	null	0.08	FALSE	null	null	null	null	null	null	999	FALSE	FALSE	FALSE	Normalized unit: Intensity	FALSE	FALSE	254	0	0	null	null	null	null	null	null	null	42.76	201013_TT1_Iclass_kuroha_10wk_retinaKO2_neg	139.00666:610 139.07867:18 140.00112:30 140.01043:34 140.07118:24 140.98388:18 141.00281:130 141.05629:18 141.09198:106	null	0	4	1657	2463	498	0	3	7	8	4	0	4	8	553.875	987.312
255	21.058	139.007	Unknown	[M-H]-	null	0.23	FALSE	null	null	null	null	null	null	999	FALSE	FALSE	FALSE	Normalized unit: Intensity	FALSE	FALSE	255	0	0	null	null	null	null	null	null	null	1081.75	201013_TT1_Iclass_kuroha_10wk_retinaHZ3_neg	139.00674:26430 139.51220:18 139.97540:304 140.00991:1085 140.03489:45 140.07044:27 140.96604:45 140.98411:318 141.00205:1973 141.05585:77 141.07143:18 141.09174:58	null	0	6	19539	13809	370	15	6	5	4	8	7	14	20	6515.04	4731.56
256	21.631	139.007	Unknown	[M-H]-	null	0.08	FALSE	null	null	null	null	null	null	999	FALSE	FALSE	FALSE	Normalized unit: Intensity	FALSE	FALSE	256	0	0	null	null	null	null	null	null	null	420.61	201013_TT1_Iclass_kuroha_10wk_retinaKO1_neg	139.00681:4650 139.03900:18 139.97582:153 140.01003:182 140.98383:110 141.00179:764 141.05476:30 141.08969:18	null	0	3	4737	5018	224	0	4	3	8	3	0	7	9	1579.88	1747.12
257	21.141	139.976	Unknown	[M-H]-	null	0.15	FALSE	null	null	null	null	null	null	999	FALSE	FALSE	FALSE	Normalized unit: Intensity	FALSE	FALSE	257	0	0	null	null	null	null	null	null	null	145.19	201013_TT1_Iclass_kuroha_10wk_retinaHZ3_neg	139.97562:413 139.99596:225 140.00957:603 140.07291:17 140.98384:285 141.00185:1773 141.03285:33 141.05614:42 141.06538:17 141.09320:84 141.94964:25 141.97074:82 141.98593:42 142.00370:103 142.05105:25	null	0	0	365	266	3	0	0	0	0	0	0	0	0	121.562	89.5208
258	20.288	139.993	Unknown	[M-H]-	null	0.15	FALSE	null	null	null	null	null	null	999	FALSE	FALSE	FALSE	Normalized unit: Intensity	FALSE	FALSE	258	0	0	null	null	null	null	null	null	null	82.65	201013_TT1_Iclass_kuroha_10wk_retinaHZ3_neg	139.99347:252 140.01225:30 140.03450:70 140.07252:35 140.98293:87 141.00109:262 141.01519:154 141.05507:59 141.07005:33 141.09119:122 141.97033:24 141.98872:30 142.00570:30 142.04934:96 142.08701:61	null	0	0	227	210	41	0	0	0	0	0	0	0	0	75.6042	83.75
259	21.236	141.001	Unknown	[M-H]-	null	0.08	FALSE	null	null	null	null	null	null	999	FALSE	FALSE	FALSE	Normalized unit: Intensity	FALSE	FALSE	259	0	0	null	null	null	null	null	null	null	181.02	201013_TT1_Iclass_kuroha_10wk_retinaKO1_neg	141.00163:1700 141.05485:50 141.09060:69 141.94939:24 141.97166:30 141.98477:24 142.00385:142 142.05211:24 142.08532:30 142.65599:12 142.97769:84 142.99352:184 143.01151:24 143.03504:91 143.07078:607 143.10712:1353	null	0	0	1897	1429	51	0	0	0	4	0	0	0	3	632.208	493.5
260	20.203	141.001	Unknown	[M-H]-	null	0.23	FALSE	null	null	null	null	null	null	999	FALSE	FALSE	FALSE	Normalized unit: Intensity	FALSE	FALSE	260	0	0	null	null	null	null	null	null	null	8.92	201013_TT1_Iclass_kuroha_10wk_retinaHZ3_neg	141.00123:338 141.01563:165 141.05424:30 141.09105:91 141.98595:18 142.00362:24 142.01750:18 142.05281:24 142.06883:12 142.08579:66 142.97192:61 142.99355:51 143.01175:24 143.02980:24 143.04815:24 143.07074:422 143.10680:2114	null	0	0	314	295	227	0	0	0	0	0	0	0	0	104.625	174.146
261	21.08	141.002	Unknown	[M-H]-	null	0.15	FALSE	null	null	null	null	null	null	999	FALSE	FALSE	FALSE	Normalized unit: Intensity	FALSE	FALSE	261	0	0	null	null	null	null	null	null	null	56.86	201013_TT1_Iclass_kuroha_10wk_retinaHZ3_neg	141.00177:1924 141.05567:39 141.09318:49 141.97237:60 141.98570:49 142.00329:112 142.02222:29 142.05317:20 142.08913:20 142.97499:58 142.99291:265 143.01688:29 143.03346:39 143.04885:20 143.07031:631 143.10715:1375	null	0	0	1916	1611	61	0	3	0	0	0	0	0	5	638.812	557.542
262	21.646	141.002	Unknown	[M-H]-	null	0.15	FALSE	null	null	null	null	null	null	999	FALSE	FALSE	FALSE	Normalized unit: Intensity	FALSE	FALSE	262	0	0	null	null	null	null	null	null	null	27.48	201013_TT1_Iclass_kuroha_10wk_retinaHZ3_neg	141.00179:1005 141.05637:12 141.09100:30 141.97506:18 142.00457:81 142.02311:12 142.09205:12 142.97360:18 142.99230:157 143.03499:24 143.07076:259 143.10710:624	null	0	0	895	821	134	0	0	0	3	0	0	0	0	298.25	318.479
263	17.979	141.016	Unknown	[M-H]-	null	0.31	FALSE	null	null	null	null	null	null	999	FALSE	FALSE	FALSE	Normalized unit: Intensity	FALSE	FALSE	263	0	0	null	null	null	null	null	null	null	43.6	201013_TT1_Iclass_kuroha_10wk_retinaHZ3_neg	141.01633:1851 141.04090:23 141.05307:100 141.09077:45 142.02075:87 142.05298:30 142.65262:18 142.92388:12 142.99352:12 143.02289:24 143.03513:30 143.04630:63 143.07150:34 143.10742:1109	null	1373	1493	1575	1406	1340	1382	1413	1201	1495	1520	1446	1456	1551	1480.15	1376.06
264	13.87	141.017	Unknown	[M-H]-	null	0.08	FALSE	null	null	null	null	null	null	999	FALSE	FALSE	FALSE	Normalized unit: Intensity	FALSE	FALSE	264	0	0	null	null	null	null	null	null	null	6.66	201013_TT1_Iclass_kuroha_2yr_retinaKO2_neg	141.01652:1242 141.03989:12 141.05231:65 141.09112:51 142.01944:30 142.89630:12 143.00536:12 143.01459:12 143.03458:56 143.07139:68 143.10760:855	null	788	1004	1011	861	817	885	944	722	972	970	938	794	926	934.354	854.25
265	21.686	142.992	Unknown	[M-H]-	null	0.08	FALSE	null	null	null	null	null	null	999	FALSE	FALSE	FALSE	Normalized unit: Intensity	FALSE	FALSE	265	0	0	null	null	null	null	null	null	null	20.26	201013_TT1_Iclass_kuroha_10wk_retinaHZ3_neg	142.99240:189 143.03417:24 143.04716:18 143.07129:364 143.10704:661 143.90184:58 143.98945:18 143.99927:18 144.04447:24 144.07061:48 144.10961:90 144.90844:12 144.99124:1173 145.01070:29 145.03110:24 145.05001:77 145.08620:36	null	0	3	147	122	4	0	10	6	4	4	0	3	6	50.0208	42.1875
266	21.079	142.993	Unknown	[M-H]-	null	0.08	FALSE	null	null	null	null	null	null	999	FALSE	FALSE	FALSE	Normalized unit: Intensity	FALSE	FALSE	266	0	0	null	null	null	null	null	null	null	42.8	201013_TT1_Iclass_kuroha_10wk_retinaHZ3_neg	142.99291:265 143.01688:29 143.03346:39 143.04885:20 143.07031:631 143.10715:1375 143.90149:68 143.98160:20 144.02866:39 144.04382:49 144.07327:61 144.11015:128 144.96897:29 144.99132:2287 145.05029:81 145.08589:39	null	0	6	238	208	0	12	3	4	8	3	9	12	10	81.2292	73.2292
267	21.081	143.07	Unknown	[M-H]-	null	0.08	FALSE	null	null	null	null	null	null	999	FALSE	FALSE	FALSE	Normalized unit: Intensity	FALSE	FALSE	267	0	0	null	null	null	null	null	null	null	31.51	201013_TT1_Iclass_kuroha_10wk_retinaKO1_neg	143.07112:719 143.10729:1244 143.90055:64 143.98321:34 144.00824:25 144.04667:25 144.07535:78 144.11043:174 144.99149:1326 145.01452:33 145.03023:25 145.05035:57 145.06934:25 145.08757:59	null	0	37	564	629	69	62	61	40	56	40	58	66	75	200.438	253.208
268	20.229	143.071	Unknown	[M-H]-	null	0.08	FALSE	null	null	null	null	null	null	999	FALSE	FALSE	FALSE	Normalized unit: Intensity	FALSE	FALSE	268	0	0	null	null	null	null	null	null	null	10.45	201013_TT1_Iclass_kuroha_10wk_retinaKO2_neg	143.07089:292 143.10731:2133 144.04519:60 144.07400:35 144.11004:250 144.89506:12 144.99137:67 145.02964:18 145.04986:94 145.08554:66 145.11243:24	null	56	30	366	612	252	60	42	35	41	42	28	35	65	150.625	308.104
269	21.767	143.107	Unknown	[M-H]-	null	0.15	FALSE	null	null	null	null	null	null	999	FALSE	FALSE	FALSE	Normalized unit: Intensity	FALSE	FALSE	269	0	0	null	null	null	null	null	null	null	13.09	201013_TT1_Iclass_kuroha_10wk_retinaHZ3_neg	143.10680:801 143.90233:24 144.04637:24 144.06691:24 144.10956:78 144.52406:12 144.97113:12 144.99170:996 145.04992:66 145.08611:30	null	0	677	756	631	1193	0	601	833	672	666	0	582	599	477.646	607.833
270	17.978	143.107	Unknown	[M-H]-	null	0.23	FALSE	null	null	null	null	null	null	999	FALSE	FALSE	FALSE	Normalized unit: Intensity	FALSE	FALSE	270	0	0	null	null	null	null	null	null	null	6.41	201013_TT1_Iclass_kuroha_2yr_retinaHZ2_neg	143.10696:1487 143.89934:24 143.94240:12 143.99365:18 144.02868:18 144.07495:18 144.11048:125 144.89508:24 144.94177:12 145.01544:18 145.04983:84 145.08474:24	null	904	994	986	846	779	770	810	1230	900	940	859	847	901	961.562	798.333
271	0.312	143.107	no MS2: FA 8:0	[M-H]-	null	0.38	FALSE	2.35	143.108	C8H16O2	FA	WWZKQHOCKIZLMA-UHFFFAOYSA-N	O=C(O)CCCCCCC	520	TRUE	TRUE	FALSE	Normalized unit: Intensity; Annotation method: Msp20230908_conventional_converted_dev_2	FALSE	FALSE	271	0	0.62	1	-1	-1	-1	-1	-1	0.65	12.32	201013_TT1_Iclass_kuroha_10wk_retinaKO2_neg	143.10745:1097 143.64166:91 143.66539:18 144.02954:18 144.04811:12 144.06599:17 144.10325:28458 144.58519:12 144.83590:12 144.93202:18 145.01334:24 145.02413:46 145.05167:114 145.10599:1874 145.20583:18	null	1016	1240	1388	1031	903	1110	931	971	1050	1118	1318	981	1005	1214.54	1014.46
272	13.253	143.107	Unknown	[M-H]-	null	0.08	FALSE	null	null	null	null	null	null	999	FALSE	FALSE	FALSE	Normalized unit: Intensity	FALSE	FALSE	272	0	0	null	null	null	null	null	null	null	4.49	201013_TT1_Iclass_kuroha_10wk_retinaHZ2_neg	143.10714:1343 144.02851:12 144.11092:83 144.89705:30 145.01519:12 145.04975:86 145.08410:18 145.11367:18	null	882	1154	1092	898	833	831	887	1260	926	923	866	835	868	1042.58	853.896
273	21.068	143.107	Unknown	[M-H]-	null	0.15	FALSE	null	null	null	null	null	null	999	FALSE	FALSE	FALSE	Normalized unit: Intensity	FALSE	FALSE	273	0	0	null	null	null	null	null	null	null	9.01	201013_TT1_Iclass_kuroha_10wk_retinaHZ3_neg	143.10715:1375 143.90149:68 143.98160:20 144.02866:39 144.04382:49 144.07327:61 144.11015:128 144.96897:29 144.99132:2287 145.05029:81 145.08589:39	null	0	818	1463	1368	637	30	679	900	729	716	782	708	934	760.312	678.375
274	1.217	143.107	no MS2: FA 8:0	[M-H]-	null	0.92	FALSE	2.35	143.108	C8H16O2	FA	WWZKQHOCKIZLMA-UHFFFAOYSA-N	O=C(O)CCCCCCC	520	TRUE	TRUE	FALSE	Normalized unit: Intensity; Annotation method: Msp20230908_conventional_converted_dev_2	FALSE	FALSE	274	0	0.85	1	-1	-1	-1	-1	-1	0.71	5.08	201013_TT1_Iclass_kuroha_2yr_retinaHZ3_neg	143.10772:436 143.91540:38 144.11043:24 145.05055:12 145.05816:12	null	527	557	505	440	444	484	484	413	430	500	518	471	463	529.417	456
275	0.677	143.107	no MS2: FA 8:0	[M-H]-	null	0.38	FALSE	2.35	143.108	C8H16O2	FA	WWZKQHOCKIZLMA-UHFFFAOYSA-N	O=C(O)CCCCCCC	520	TRUE	TRUE	FALSE	Normalized unit: Intensity; Annotation method: Msp20230908_conventional_converted_dev_2	FALSE	FALSE	275	0	0.71	1	-1	-1	-1	-1	-1	0.68	19.05	201013_TT1_Iclass_kuroha_10wk_retinaKO3_neg	143.10731:1194 144.03427:24 144.06559:24 144.11136:53 145.05128:62 145.08812:12 145.12519:18	null	1015	1245	1278	1018	727	1074	991	915	1021	1149	1256	1016	1018	1179.35	939.979
276	22.304	143.107	Unknown	[M-H]-	null	0.08	FALSE	null	null	null	null	null	null	999	FALSE	FALSE	FALSE	Normalized unit: Intensity	FALSE	FALSE	276	0	0	null	null	null	null	null	null	null	6.79	201013_TT1_Iclass_kuroha_10wk_retinaKO2_neg	143.10804:504 144.10434:75 144.99156:39 145.05097:18 145.08745:18	null	0	535	0	0	484	0	423	610	468	492	0	404	347	178.396	161.292
277	20.944	143.107	Unknown	[M-H]-	null	0.08	FALSE	null	null	null	null	null	null	999	FALSE	FALSE	FALSE	Normalized unit: Intensity	FALSE	FALSE	277	0	0	null	null	null	null	null	null	null	9.27	201013_TT1_Iclass_kuroha_10wk_retinaKO2_neg	143.10741:747 144.11105:74 145.05114:12	null	0	758	975	979	744	949	849	916	774	791	678	828	914	577.479	890.5
278	20.317	143.107	Unknown	[M-H]-	null	0.23	FALSE	null	null	null	null	null	null	999	FALSE	FALSE	FALSE	Normalized unit: Intensity	FALSE	FALSE	278	0	0	null	null	null	null	null	null	null	42.6	201013_TT1_Iclass_kuroha_10wk_retinaKO2_neg	143.10744:2960 144.04485:41 144.07674:12 144.11122:278 144.99104:30 145.05021:37 145.08871:30 145.11164:30	null	592	560	2499	2379	2658	611	530	704	618	656	474	561	561	1216.96	1882.67
279	21.528	143.108	Unknown	[M-H]-	null	0.08	FALSE	null	null	null	null	null	null	999	FALSE	FALSE	FALSE	Normalized unit: Intensity	FALSE	FALSE	279	0	0	null	null	null	null	null	null	null	23.95	201013_TT1_Iclass_kuroha_10wk_retinaKO2_neg	143.10775:1995 144.07661:18 144.11123:202 144.99246:30 145.04985:70 145.08713:30 145.11394:30	null	0	763	652	637	2025	0	596	828	699	621	0	627	648	471.542	887.292
280	21.19	143.902	Unknown	[M-H]-	null	0.15	FALSE	null	null	null	null	null	null	999	FALSE	FALSE	FALSE	Normalized unit: Intensity	FALSE	FALSE	280	0	0	null	null	null	null	null	null	null	15.17	201013_TT1_Iclass_kuroha_10wk_retinaHZ3_neg	143.90173:196 143.98920:23 144.04572:30 144.05991:15 144.07492:52 144.11060:176 144.90882:15 144.97012:22 144.99124:1640 145.02776:38 145.04885:80 145.06358:45 145.08723:79 145.89695:30 145.99377:85	null	0	0	149	120	0	0	0	0	0	0	0	0	3	49.7708	39.8958
281	0.065	143.914	Unknown	[M-H]-	null	0.08	FALSE	null	null	null	null	null	null	999	FALSE	FALSE	FALSE	Normalized unit: Intensity	FALSE	FALSE	281	0	0	null	null	null	null	null	null	null	16.67	201013_TT1_Iclass_kuroha_BL1_neg	143.91443:196 144.10246:186 144.91562:24 145.05175:24 145.10345:18 146.02439:24	null	61	62	45	40	46	96	24	40	34	40	62	42	143	56.2083	60.8333
282	0.028	144.103	Unknown	[M-H]-	null	0.08	FALSE	null	null	null	null	null	null	999	FALSE	FALSE	FALSE	Normalized unit: Intensity	FALSE	FALSE	282	0	0	null	null	null	null	null	null	null	53.96	201013_TT1_Iclass_kuroha_BL1_neg	144.10257:504 144.99217:55 145.05123:24 145.10567:42 146.02052:12	null	54	52	2048	1734	242225	24	44	42	119	68	1357	22	507	718.042	81327.9
283	19.974	144.103	Unknown	[M-H]-	null	0.08	FALSE	null	null	null	null	null	null	999	FALSE	FALSE	FALSE	Normalized unit: Intensity	FALSE	FALSE	283	0	0	null	null	null	null	null	null	null	71.81	201013_TT1_Iclass_kuroha_10wk_retinaKO2_neg	144.10305:1366 145.05115:45 145.08771:30 145.10633:120 146.02479:130	null	35	46	168	310	1311	52	33	67	49	49	27	46	50	82.9583	557.771
284	0.548	144.103	Unknown	[M-H]-	null	0.08	FALSE	null	null	null	null	null	null	999	FALSE	FALSE	FALSE	Normalized unit: Intensity	FALSE	FALSE	284	0	0	null	null	null	null	null	null	null	1684.41	201013_TT1_Iclass_kuroha_10wk_retinaKO2_neg	144.10322:33909 144.63501:18 144.64796:18 144.76818:12 145.02594:24 145.05000:124 145.06282:24 145.08527:17 145.10616:2057 145.94052:66 146.02486:119 146.04488:79 146.06369:12 146.10850:225	null	103	122	179	144	32391	99	99	84	117	108	132	96	125	134.562	10877.8
285	0.712	144.103	Unknown	[M-H]-	null	0.38	FALSE	null	null	null	null	null	null	999	FALSE	FALSE	FALSE	Normalized unit: Intensity	FALSE	FALSE	285	0	0	null	null	null	null	null	null	null	536.65	201013_TT1_Iclass_kuroha_10wk_retinaKO2_neg	144.10333:38872 144.49484:18 144.63549:30 144.68518:12 144.74596:12 144.87178:12 144.92584:12 144.93682:12 144.96175:18 145.00879:18 145.02529:30 145.05127:100 145.08689:29 145.10581:2778 145.21067:12 145.72185:12 145.94084:59 145.98138:18 146.02462:86 146.04486:89 146.07191:24 146.09000:24 146.10780:267	null	89	136	440	2190	39122	92	97	94	120	99	320	98	172	221.896	13801.5
286	0.153	144.991	Unknown	[M-H]-	null	0.08	FALSE	null	null	null	null	null	null	999	FALSE	FALSE	FALSE	Normalized unit: Intensity	FALSE	FALSE	286	0	0	null	null	null	null	null	null	null	29.79	201013_TT1_Iclass_kuroha_2yr_retinaKO2_neg	144.99083:198 145.02584:30 145.04984:100 145.06414:37 145.08774:18 145.11253:18 145.94104:36 146.02356:205 146.04451:64 146.92623:18 146.98750:30 147.00346:125 147.02797:30 147.04177:18 147.06479:39 147.07786:24	null	4	8	21	8	5	4	4	3	12	3	212	0	28	10.625	5.875
287	21.707	144.991	Unknown	[M-H]-	null	0.15	FALSE	null	null	null	null	null	null	999	FALSE	FALSE	FALSE	Normalized unit: Intensity	FALSE	FALSE	287	0	0	null	null	null	null	null	null	null	76.61	201013_TT1_Iclass_kuroha_10wk_retinaHZ3_neg	144.99103:1274 145.02345:18 145.05101:69 145.08787:30 145.99481:24 146.00184:12 146.02467:73 146.05611:12 146.90697:53 146.97660:18 146.98719:18 147.02664:31 147.04424:24 147.06649:53	null	0	0	1208	1191	14	0	0	0	0	0	0	0	0	402.604	401.646
288	20.306	144.991	Unknown	[M-H]-	null	0.08	FALSE	null	null	null	null	null	null	999	FALSE	FALSE	FALSE	Normalized unit: Intensity	FALSE	FALSE	288	0	0	null	null	null	null	null	null	null	13.15	201013_TT1_Iclass_kuroha_10wk_retinaHZ3_neg	144.99120:188 145.01549:18 145.02883:18 145.05118:74 145.06640:12 145.08625:69 145.11289:18 145.99386:24 146.02392:119 146.05524:12 146.90207:24 147.02627:41 147.04422:103 147.06606:24 147.08233:24	null	0	0	171	146	65	0	0	0	0	0	0	0	0	57.0625	70.3125
289	21.043	144.991	Unknown	[M-H]-	null	0.15	FALSE	null	null	null	null	null	null	999	FALSE	FALSE	FALSE	Normalized unit: Intensity	FALSE	FALSE	289	0	0	null	null	null	null	null	null	null	140.68	201013_TT1_Iclass_kuroha_10wk_retinaHZ3_neg	144.99129:2275 145.03078:37 145.05034:140 145.08820:52 145.11306:18 145.99488:117 146.02409:132 146.03143:37 146.06219:18 146.97784:18 146.98832:27 147.02777:59 147.04375:110 147.05370:27 147.06722:37 147.08080:18	null	0	0	2246	1772	29	0	0	0	0	0	0	3	9	748.625	600.562
290	20.164	144.991	Unknown	[M-H]-	null	0.15	FALSE	null	null	null	null	null	null	999	FALSE	FALSE	FALSE	Normalized unit: Intensity	FALSE	FALSE	290	0	0	null	null	null	null	null	null	null	18.27	201013_TT1_Iclass_kuroha_10wk_retinaKO1_neg	144.99139:231 145.03061:24 145.04996:90 145.08638:30 146.02435:121 146.89685:18 146.98575:30 147.00959:18 147.02746:72 147.04494:57 147.06850:30	null	0	0	144	183	116	0	0	0	0	0	0	0	0	47.8542	99.7083
291	20.27	145.05	Unknown	[M-H]-	null	0.08	FALSE	null	null	null	null	null	null	999	FALSE	FALSE	FALSE	Normalized unit: Intensity	FALSE	FALSE	291	0	0	null	null	null	null	null	null	null	6.75	201013_TT1_Iclass_kuroha_10wk_retinaKO1_neg	145.05044:132 145.06716:30 145.08705:51 145.11629:18 146.02467:112 146.06269:12 146.90555:12 146.98720:30 147.01118:18 147.02568:24 147.04457:70 147.06798:39	null	57	38	113	117	103	50	57	48	51	40	42	37	51	69.625	90
292	0.028	145.107	Unknown	[M-H]-	null	0.08	FALSE	null	null	null	null	null	null	999	FALSE	FALSE	FALSE	Normalized unit: Intensity	FALSE	FALSE	282	1	0	null	null	null	null	null	null	null	42.57	201013_TT1_Iclass_kuroha_10wk_retinaKO1_neg	145.10660:141 146.02615:24 146.91029:12	null	8	0	159	127	15775	1	0	0	13	3	117	0	47	55.3958	5300.96
293	10.934	146.965	Unknown	[M-H]-	null	0.08	FALSE	null	null	null	null	null	null	999	FALSE	FALSE	FALSE	Normalized unit: Intensity	FALSE	FALSE	293	0	0	null	null	null	null	null	null	null	6	201013_TT1_Iclass_kuroha_10wk_retinaHZ1_neg	146.96530:188 146.98565:30 147.06624:18 147.94448:46 148.08577:12 149.00820:30 149.02384:24 149.04543:12	null	102	86	85	70	62	68	68	86	101	54	66	66	151	90.9375	66.7292
294	0.708	147.946	Unknown	[M-H]-	null	0.08	FALSE	null	null	null	null	null	null	999	FALSE	FALSE	FALSE	Normalized unit: Intensity	FALSE	FALSE	294	0	0	null	null	null	null	null	null	null	12.8	201013_TT1_Iclass_kuroha_10wk_retinaKO2_neg	147.94581:464 148.04180:24 148.90491:36 148.94854:31 149.00934:24 149.02358:30 149.04353:30 149.06037:47 149.09673:18 149.94457:186 150.00182:104 150.01917:24	null	56	6	42	92	151	5	67	3	58	74	46	72	48	34.9375	82.75
295	21.068	149.024	Unknown	[M-H]-	null	0.15	FALSE	null	null	null	null	null	null	999	FALSE	FALSE	FALSE	Normalized unit: Intensity	FALSE	FALSE	295	0	0	null	null	null	null	null	null	null	37.55	201013_TT1_Iclass_kuroha_10wk_retinaHZ3_neg	149.02384:648 149.06156:172 149.09900:37 149.94623:28 149.98602:28 150.00100:254 150.02520:37 150.05909:60 150.98572:28 151.00621:198 151.02299:131 151.03939:336 151.07475:51 151.11210:18	null	0	15	535	509	34	14	19	26	12	19	25	18	22	183.479	185.646
296	20.288	149.06	Unknown	[M-H]-	null	0.15	FALSE	null	null	null	null	null	null	999	FALSE	FALSE	FALSE	Normalized unit: Intensity	FALSE	FALSE	296	0	0	null	null	null	null	null	null	null	14.87	201013_TT1_Iclass_kuroha_10wk_retinaHZ3_neg	149.06019:260 149.09578:115 150.00121:309 150.02929:30 150.05604:155 150.09125:24 151.00067:18 151.01959:85 151.03970:672 151.07591:65	null	30	16	230	223	99	23	21	21	23	20	9	22	19	92.0625	115.021
297	20.18	149.061	Unknown	[M-H]-	null	0.08	FALSE	null	null	null	null	null	null	999	FALSE	FALSE	FALSE	Normalized unit: Intensity	FALSE	FALSE	297	0	0	null	null	null	null	null	null	null	9.78	201013_TT1_Iclass_kuroha_10wk_retinaKO2_neg	149.06082:132 149.09615:51 150.00145:223 150.02877:18 150.05522:51 150.09268:12 150.98507:24 151.00290:30 151.02175:78 151.03963:504 151.06225:18 151.07559:40 151.08769:18	null	23	24	188	223	133	20	21	25	21	22	4	17	24	78.3125	125.417
298	21.104	150.001	Unknown	[M-H]-	null	0.08	FALSE	null	null	null	null	null	null	999	FALSE	FALSE	FALSE	Normalized unit: Intensity	FALSE	FALSE	298	0	0	null	null	null	null	null	null	null	8.05	201013_TT1_Iclass_kuroha_10wk_retinaHZ3_neg	150.00100:254 150.02520:37 150.05909:60 150.98572:28 151.00621:198 151.02299:131 151.03939:336 151.07475:51 151.11210:18 151.94832:62 152.00198:200 152.03552:462 152.07251:37	null	0	62	215	164	48	79	68	64	57	67	77	82	78	92.0833	96.6667
299	20.277	150.001	Unknown	[M-H]-	null	0.23	FALSE	null	null	null	null	null	null	999	FALSE	FALSE	FALSE	Normalized unit: Intensity	FALSE	FALSE	299	0	0	null	null	null	null	null	null	null	13.59	201013_TT1_Iclass_kuroha_10wk_retinaHZ3_neg	150.00121:309 150.02929:30 150.05604:155 150.09125:24 151.00067:18 151.01959:85 151.03970:672 151.07591:65 151.99398:47 152.01258:12 152.03487:706 152.07203:46	null	52	47	328	275	223	57	63	55	51	35	41	47	42	142.583	184.979
300	1.129	150.002	Unknown	[M-H]-	null	0.08	FALSE	null	null	null	null	null	null	999	FALSE	FALSE	FALSE	Normalized unit: Intensity	FALSE	FALSE	300	0	0	null	null	null	null	null	null	null	8.38	201013_TT1_Iclass_kuroha_10wk_retinaHZ1_neg	150.00212:188 151.00422:18 151.04159:30 152.03442:102	null	126	56	35	39	48	105	31	50	63	32	31	73	32	72.2292	64.1042
301	20.156	151.04	Unknown	[M-H]-	null	0.08	FALSE	null	null	null	null	null	null	999	FALSE	FALSE	FALSE	Normalized unit: Intensity	FALSE	FALSE	301	0	0	null	null	null	null	null	null	null	16.67	201013_TT1_Iclass_kuroha_10wk_retinaKO2_neg	151.03980:389 151.07650:45 151.99501:30 152.03508:654 152.07278:36 152.98467:18 153.00213:59 153.01787:30 153.03655:56 153.05413:40 153.09127:34	null	74	51	486	492	382	67	67	101	58	61	60	59	82	203.646	313.542
302	20.288	151.04	Unknown	[M-H]-	null	0.15	FALSE	null	null	null	null	null	null	999	FALSE	FALSE	FALSE	Normalized unit: Intensity	FALSE	FALSE	302	0	0	null	null	null	null	null	null	null	29.33	201013_TT1_Iclass_kuroha_10wk_retinaHZ3_neg	151.03970:672 151.07591:65 151.99398:47 152.01258:12 152.03487:706 152.07203:46 152.98350:18 153.00304:65 153.03291:100 153.05490:106 153.09129:43	null	84	78	585	511	251	69	58	89	67	67	60	71	67	249.188	277
303	21.275	151.04	Unknown	[M-H]-	null	0.08	FALSE	null	null	null	null	null	null	999	FALSE	FALSE	FALSE	Normalized unit: Intensity	FALSE	FALSE	303	0	0	null	null	null	null	null	null	null	7.74	201013_TT1_Iclass_kuroha_10wk_retinaHZ3_neg	151.03962:575 151.07560:41 151.94999:19 151.98279:25 152.00196:197 152.03498:371 152.06807:25 152.98485:155 152.99880:82 153.01983:141 153.05593:50 153.07211:12 153.09127:46	null	0	86	485	428	55	0	71	104	79	79	66	77	99	190.562	161.167
304	21.105	151.04	Unknown	[M-H]-	null	0.08	FALSE	null	null	null	null	null	null	999	FALSE	FALSE	FALSE	Normalized unit: Intensity	FALSE	FALSE	304	0	0	null	null	null	null	null	null	null	24.47	201013_TT1_Iclass_kuroha_10wk_retinaKO1_neg	151.03926:447 151.07751:48 151.94840:26 152.00162:178 152.03500:324 152.07211:39 152.96795:13 152.98532:232 153.00156:107 153.01893:228 153.05590:66 153.07060:20 153.09222:52	null	0	82	424	375	51	125	85	95	87	85	91	93	124	168.562	183.729
305	21.056	152.002	Unknown	[M-H]-	null	0.08	FALSE	null	null	null	null	null	null	999	FALSE	FALSE	FALSE	Normalized unit: Intensity	FALSE	FALSE	305	0	0	null	null	null	null	null	null	null	8.48	201013_TT1_Iclass_kuroha_10wk_retinaKO1_neg	152.00160:264 152.03527:231 152.07122:54 152.98582:313 153.00185:91 153.01971:169 153.03778:104 153.05533:99 153.06531:28 153.07200:21 153.09278:21 153.96037:14 153.98628:43 154.01367:161 154.03962:14 154.05859:21 154.08605:21	null	0	0	229	210	0	0	3	0	0	0	3	3	4	76.4167	69.8542
306	20.068	152.034	Unknown	[M-H]-	null	0.15	FALSE	null	null	null	null	null	null	999	FALSE	FALSE	FALSE	Normalized unit: Intensity	FALSE	FALSE	306	0	0	null	null	null	null	null	null	null	23.58	201013_TT1_Iclass_kuroha_10wk_retinaHZ3_neg	152.03479:839 152.06936:18 153.00393:56 153.01808:24 153.03707:69 153.05466:24 153.06689:24 153.09087:30 154.01232:24 154.05139:30 154.08552:12	null	384	377	776	658	619	373	304	338	300	368	241	288	379	512.271	550.229
307	21.104	152.034	Unknown	[M-H]-	null	0.08	FALSE	null	null	null	null	null	null	999	FALSE	FALSE	FALSE	Normalized unit: Intensity	FALSE	FALSE	304	1	0	null	null	null	null	null	null	null	5.27	201013_TT1_Iclass_kuroha_10wk_retinaHZ3_neg	152.03552:462 152.07251:37 152.98544:323 153.00163:104 153.01887:175 153.03826:28 153.05512:78 153.09132:18 153.98976:101 154.01433:166 154.04894:28 154.06143:56 154.08561:98	null	0	471	371	230	99	15	476	488	534	480	590	488	596	280.729	114.625
308	21.731	152.035	Unknown	[M-H]-	null	0.15	FALSE	null	null	null	null	null	null	999	FALSE	FALSE	FALSE	Normalized unit: Intensity	FALSE	FALSE	308	0	0	null	null	null	null	null	null	null	13.99	201013_TT1_Iclass_kuroha_10wk_retinaHZ3_neg	152.03481:476 152.06628:18 152.98426:57 153.00120:76 153.01880:131 153.03687:37 153.05491:70 153.09207:24 153.86709:30 153.97887:18 153.99222:36 154.00761:12 154.01523:50 154.05468:30 154.06312:12 154.08471:24	null	0	444	389	322	266	0	354	404	442	456	0	364	438	277.812	196
309	0.682	152.035	Unknown	[M-H]-	null	0.08	FALSE	null	null	null	null	null	null	999	FALSE	FALSE	FALSE	Normalized unit: Intensity	FALSE	FALSE	309	0	0	null	null	null	null	null	null	null	21.02	201013_TT1_Iclass_kuroha_2yr_retinaHZ2_neg	152.03513:798 153.00817:24 153.03803:57 153.05624:30 153.09195:12 154.03979:18 154.06249:205 154.09962:18	null	650	662	683	559	424	634	560	656	603	662	574	564	627	665.042	538.896
310	0.202	152.035	Unknown	[M-H]-	null	0.08	FALSE	null	null	null	null	null	null	999	FALSE	FALSE	FALSE	Normalized unit: Intensity	FALSE	FALSE	310	0	0	null	null	null	null	null	null	null	23.13	201013_TT1_Iclass_kuroha_BL1_neg	152.03507:785 153.01191:12 153.03916:70 153.05557:30 153.09126:30 154.01518:18 154.02715:18 154.03888:18 154.06308:144	null	616	680	668	538	482	547	542	597	612	667	571	568	720	654.729	522.188
311	18.027	152.035	Unknown	[M-H]-	null	0.23	FALSE	null	null	null	null	null	null	999	FALSE	FALSE	FALSE	Normalized unit: Intensity	FALSE	FALSE	311	0	0	null	null	null	null	null	null	null	10.39	201013_TT1_Iclass_kuroha_BL1_neg	152.03507:545 153.03817:87 154.04572:12	null	503	376	430	358	401	476	362	379	376	424	392	409	512	436.417	411.667
312	22.328	152.036	Unknown	[M-H]-	null	0.08	FALSE	null	null	null	null	null	null	999	FALSE	FALSE	FALSE	Normalized unit: Intensity	FALSE	FALSE	312	0	0	null	null	null	null	null	null	null	6.16	201013_TT1_Iclass_kuroha_10wk_retinaKO2_neg	152.03555:252 153.00410:24 153.02873:12 153.04175:12 153.09088:18 154.08671:18	null	0	354	0	0	179	0	289	345	327	336	0	306	256	117.854	59.6458
313	21.48	152.036	Unknown	[M-H]-	null	0.08	FALSE	null	null	null	null	null	null	999	FALSE	FALSE	FALSE	Normalized unit: Intensity	FALSE	FALSE	313	0	0	null	null	null	null	null	null	null	8.16	201013_TT1_Iclass_kuroha_10wk_retinaKO2_neg	152.03567:287 152.07180:54 153.00523:18 153.01735:12 153.03450:24 153.05553:30 153.09278:36 153.99212:12 154.01536:18 154.02834:18 154.05154:30 154.06276:45 154.08574:73	null	0	458	211	193	325	0	399	467	457	487	0	416	458	223.188	172.792
314	21.055	152.986	Unknown	[M-H]-	null	0.15	FALSE	null	null	null	null	null	null	999	FALSE	FALSE	FALSE	Normalized unit: Intensity	FALSE	FALSE	314	0	0	null	null	null	null	null	null	null	28.44	201013_TT1_Iclass_kuroha_10wk_retinaHZ3_neg	152.98577:478 153.00041:112 153.01947:210 153.05520:46 153.07505:27 153.09088:37 153.98222:37 153.99823:18 154.01400:152 154.05001:100 154.06154:57 154.08674:89 154.98415:412 155.00099:362 155.01549:170 155.03484:27 155.07190:94	null	0	0	358	281	3	3	0	0	0	0	0	3	3	119.5	95.5208
315	21.153	153.019	Unknown	[M-H]-	null	0.08	FALSE	null	null	null	null	null	null	999	FALSE	FALSE	FALSE	Normalized unit: Intensity	FALSE	FALSE	315	0	0	null	null	null	null	null	null	null	20.81	201013_TT1_Iclass_kuroha_10wk_retinaHZ3_neg	153.01952:311 153.05412:42 153.06685:17 153.09290:34 153.97823:25 153.99038:68 154.01565:117 154.05299:42 154.08630:42 154.94958:17 154.96064:34 154.98347:433 154.99935:194 155.01365:99 155.03219:89 155.04548:17 155.07167:160 155.08762:25 155.10697:107	null	0	4	218	192	7	0	4	4	3	4	10	6	6	74.2917	66.2083
316	20.325	154.013	Unknown	[M-H]-	null	0.15	FALSE	null	null	null	null	null	null	999	FALSE	FALSE	FALSE	Normalized unit: Intensity	FALSE	FALSE	316	0	0	null	null	null	null	null	null	null	23.17	201013_TT1_Iclass_kuroha_10wk_retinaHZ3_neg	154.01318:235 154.04903:80 154.06218:79 154.08674:91 154.96506:37 154.97975:63 154.99853:18 155.01508:41 155.03446:44 155.04386:30 155.05107:18 155.07107:165 155.10752:131 155.89002:24 155.97123:139 155.98685:18 156.01190:699 156.06632:269 156.10254:69	null	3	4	174	133	26	3	3	0	0	0	0	3	3	60.3958	53.9583
317	21.079	154.014	Unknown	[M-H]-	null	0.08	FALSE	null	null	null	null	null	null	999	FALSE	FALSE	FALSE	Normalized unit: Intensity	FALSE	FALSE	317	0	0	null	null	null	null	null	null	null	24.82	201013_TT1_Iclass_kuroha_10wk_retinaHZ3_neg	154.01428:169 154.05485:29 154.08631:98 154.96159:39 154.98411:572 154.99968:236 155.01693:159 155.03516:49 155.07311:128 155.10842:49 155.97304:193 156.01214:376 156.02900:49 156.06575:217 156.10442:64	null	0	0	160	148	0	4	3	3	0	0	6	4	4	53.2292	50.8958
318	21.117	154.984	Unknown	[M-H]-	null	0.15	FALSE	null	null	null	null	null	null	999	FALSE	FALSE	FALSE	Normalized unit: Intensity	FALSE	FALSE	318	0	0	null	null	null	null	null	null	null	34.9	201013_TT1_Iclass_kuroha_10wk_retinaHZ3_neg	154.98352:545 155.00114:130 155.01716:145 155.03624:60 155.05132:28 155.07120:101 155.10757:75 155.97208:141 156.01220:377 156.03128:28 156.06727:156 156.10191:28 156.10769:28 156.49533:80 156.61733:18 156.89404:81 156.96492:33 156.99654:30833 157.05057:18 157.08607:74	null	0	3	521	374	3	0	0	3	4	0	0	3	0	174.646	125.646
319	21.59	154.984	Unknown	[M-H]-	null	0.08	FALSE	null	null	null	null	null	null	999	FALSE	FALSE	FALSE	Normalized unit: Intensity	FALSE	FALSE	319	0	0	null	null	null	null	null	null	null	15.22	201013_TT1_Iclass_kuroha_10wk_retinaHZ3_neg	154.98434:255 155.00134:69 155.01441:42 155.04445:18 155.07225:51 155.08835:12 155.10787:32 155.96960:58 155.98708:46 156.01239:120 156.03095:12 156.06638:59 156.10170:30 156.49483:45 156.96267:22 156.99637:7742 157.05052:30 157.08769:45	null	0	0	185	135	3	0	0	3	0	0	0	0	0	61.5208	46.0625
320	21.576	155.071	Unknown	[M-H]-	null	0.08	FALSE	null	null	null	null	null	null	999	FALSE	FALSE	FALSE	Normalized unit: Intensity	FALSE	FALSE	320	0	0	null	null	null	null	null	null	null	9.04	201013_TT1_Iclass_kuroha_10wk_retinaKO2_neg	155.07103:199 155.10731:79 155.87407:35 156.01345:49 156.06645:184 156.10244:118 156.49851:24 156.89425:54 156.99626:3179 157.05233:30 157.06925:24 157.08687:217 157.10149:23 157.12344:1512	null	0	22	48	45	159	0	20	22	18	16	0	13	22	23.1875	67.8333
321	20.317	155.072	Unknown	[M-H]-	null	0.23	FALSE	null	null	null	null	null	null	999	FALSE	FALSE	FALSE	Normalized unit: Intensity	FALSE	FALSE	321	0	0	null	null	null	null	null	null	null	11.39	201013_TT1_Iclass_kuroha_10wk_retinaKO1_neg	155.07078:258 155.10865:111 155.88518:18 155.97092:136 155.99407:18 156.01230:621 156.02852:37 156.06698:216 156.10315:82 156.61984:24 156.89449:213 156.94561:18 156.97705:63 156.99596:910 157.03374:12 157.05984:54 157.08728:223 157.12278:2944	null	24	18	184	197	140	15	17	19	10	20	10	23	22	75.2083	117.271
322	20.326	155.108	Unknown	[M-H]-	null	0.08	FALSE	null	null	null	null	null	null	999	FALSE	FALSE	FALSE	Normalized unit: Intensity	FALSE	FALSE	322	0	0	null	null	null	null	null	null	null	11.69	201013_TT1_Iclass_kuroha_10wk_retinaKO2_neg	155.10760:146 155.88700:24 155.96981:24 156.01173:97 156.06640:174 156.10385:95 156.62498:12 156.89396:220 156.98062:30 156.99644:439 157.05046:38 157.06703:18 157.08760:202 157.12312:2373	null	29	20	128	119	135	29	22	35	20	29	19	27	23	58.9583	94.2292
323	20.203	155.97	Unknown	[M-H]-	null	0.15	FALSE	null	null	null	null	null	null	999	FALSE	FALSE	FALSE	Normalized unit: Intensity	FALSE	FALSE	323	0	0	null	null	null	null	null	null	null	13.03	201013_TT1_Iclass_kuroha_10wk_retinaHZ3_neg	155.97028:212 155.98622:12 156.01143:602 156.06509:166 156.10199:30 156.89419:147 156.95792:12 156.97704:47 156.99577:773 157.01374:45 157.03089:24 157.04928:56 157.06699:30 157.08524:170 157.12241:2396 157.88501:12 157.96437:12 158.00255:51 158.04317:24 158.05451:24	null	0	0	171	150	121	0	0	0	0	0	0	0	0	56.8958	90.2292
324	20.288	156.012	Unknown	[M-H]-	null	0.15	FALSE	null	null	null	null	null	null	999	FALSE	FALSE	FALSE	Normalized unit: Intensity	FALSE	FALSE	324	0	0	null	null	null	null	null	null	null	91.74	201013_TT1_Iclass_kuroha_10wk_retinaHZ3_neg	156.01190:680 156.06636:226 156.08250:12 156.10327:73 156.62431:18 156.89433:183 156.94048:12 156.97724:123 156.99606:769 157.01410:55 157.02782:24 157.04979:40 157.06486:46 157.08546:390 157.12271:3176 157.88373:24 157.96511:24 157.99970:53 158.04302:18 158.05979:18 158.08154:40 158.09016:18	null	4	0	646	568	131	4	6	8	3	0	3	4	5	216.708	234.458
325	21.334	156.012	Unknown	[M-H]-	null	0.08	FALSE	null	null	null	null	null	null	999	FALSE	FALSE	FALSE	Normalized unit: Intensity	FALSE	FALSE	325	0	0	null	null	null	null	null	null	null	17.04	201013_TT1_Iclass_kuroha_10wk_retinaKO1_neg	156.01194:389 156.03035:12 156.03701:12 156.06702:168 156.10231:60 156.89508:30 156.99584:2226 157.02731:23 157.05011:48 157.06599:18 157.08650:225 157.12282:1391 157.99973:180 158.05985:18 158.08207:91	null	0	3	302	377	13	0	10	3	6	3	3	4	12	101.562	130.021
326	20.156	156.012	Unknown	[M-H]-	null	0.08	FALSE	null	null	null	null	null	null	999	FALSE	FALSE	FALSE	Normalized unit: Intensity	FALSE	FALSE	326	0	0	null	null	null	null	null	null	null	35.74	201013_TT1_Iclass_kuroha_10wk_retinaKO2_neg	156.01185:255 156.03086:24 156.06615:69 156.10618:24 156.89476:114 156.94441:12 156.98117:119 156.99554:553 157.01533:53 157.05148:24 157.06503:18 157.08755:115 157.12318:1903 157.88628:18 157.96765:18 158.00155:60 158.05609:12 158.06118:18 158.08035:18 158.09095:18	null	3	3	400	568	243	3	4	3	3	0	0	9	4	135.271	271.396
327	21.528	156.067	Unknown	[M-H]-	null	0.08	FALSE	null	null	null	null	null	null	999	FALSE	FALSE	FALSE	Normalized unit: Intensity	FALSE	FALSE	327	0	0	null	null	null	null	null	null	null	16.75	201013_TT1_Iclass_kuroha_10wk_retinaKO2_neg	156.06704:245 156.10343:75 156.49556:24 156.89437:55 156.99655:3360 157.05027:72 157.08695:164 157.10789:46 157.12369:1553 157.87189:47 157.99910:242 158.06648:18 158.09029:42 158.12750:139	null	0	3	71	52	176	0	3	3	0	3	0	4	3	24.6458	76.1042
328	20.317	156.894	Unknown	[M-H]-	null	0.23	FALSE	null	null	null	null	null	null	999	FALSE	FALSE	FALSE	Normalized unit: Intensity	FALSE	FALSE	328	0	0	null	null	null	null	null	null	null	19.1	201013_TT1_Iclass_kuroha_10wk_retinaKO2_neg	156.89396:220 156.98062:30 156.99644:439 157.05046:38 157.06703:18 157.08760:202 157.12312:2373 157.88244:18 157.99965:18 158.00814:18 158.05210:18 158.06123:18 158.08907:39 158.12651:315 158.89353:96 158.93963:166 158.97523:444 159.00333:18	null	16	12	225	218	228	18	12	6	4	14	7	13	19	84.4792	154.375
329	7.984	156.981	Unknown	[M-H]-	null	0.15	FALSE	null	null	null	null	null	null	999	FALSE	FALSE	FALSE	Normalized unit: Intensity	FALSE	FALSE	329	0	0	null	null	null	null	null	null	null	6.66	201013_TT1_Iclass_kuroha_10wk_retinaKO1_neg	156.98054:265 157.01537:12 157.05401:24 157.06505:12 157.08680:104 157.12268:737 157.88464:18 158.05221:18 158.08817:12 158.12748:102 158.46334:18 158.89266:46 158.91022:35 158.92023:18 158.93776:87 158.97515:4495 159.06373:18	null	152	180	131	187	178	186	178	143	138	172	156	146	179	154.312	183.917
330	0.715	156.996	Unknown	[M-H]-	null	0.08	FALSE	null	null	null	null	null	null	999	FALSE	FALSE	FALSE	Normalized unit: Intensity	FALSE	FALSE	330	0	0	null	null	null	null	null	null	null	3.84	201013_TT1_Iclass_kuroha_10wk_retinaKO1_neg	156.99561:419 157.02574:18 157.05023:24 157.08622:35 157.12256:449 157.94280:12 157.99971:30 158.04579:18 158.08168:12 158.12829:32 158.89255:40 158.91070:18 158.93920:112 158.97525:167 158.99779:18 159.03420:12 159.06598:40	null	22	34	55	126	64	25	22	28	20	56	171	30	43	36.9167	71.7083
331	0.153	156.996	Unknown	[M-H]-	null	0.08	FALSE	null	null	null	null	null	null	999	FALSE	FALSE	FALSE	Normalized unit: Intensity	FALSE	FALSE	331	0	0	null	null	null	null	null	null	null	22.08	201013_TT1_Iclass_kuroha_2yr_retinaKO2_neg	156.99584:536 157.02676:12 157.05191:24 157.06009:37 157.08746:170 157.12279:1573 158.00097:24 158.03432:12 158.04305:18 158.05284:12 158.07970:18 158.08957:18 158.12525:144 158.89157:79 158.93887:46 158.99122:24 159.02953:18 159.04240:48 159.06722:24 159.10148:40	null	35	42	113	51	3	31	33	22	35	36	557	34	76	63.3958	28.375
332	20.309	156.996	Unknown	[M-H]-	null	0.23	FALSE	null	null	null	null	null	null	999	FALSE	FALSE	FALSE	Normalized unit: Intensity	FALSE	FALSE	332	0	0	null	null	null	null	null	null	null	25.65	201013_TT1_Iclass_kuroha_10wk_retinaHZ3_neg	156.99606:769 157.01410:55 157.02782:24 157.04979:40 157.06486:46 157.08546:390 157.12271:3176 157.88373:24 157.96511:24 157.99970:53 158.04302:18 158.05979:18 158.08154:40 158.09016:18 158.12606:342 158.89258:160 158.93860:224 158.97494:396 159.00855:24 159.04353:24 159.06647:65 159.10475:34	null	3	7	726	708	560	4	4	0	3	0	3	3	3	245.333	424.167
333	21.456	156.996	Unknown	[M-H]-	null	0.08	FALSE	null	null	null	null	null	null	999	FALSE	FALSE	FALSE	Normalized unit: Intensity	FALSE	FALSE	333	0	0	null	null	null	null	null	null	null	148.67	201013_TT1_Iclass_kuroha_10wk_retinaKO2_neg	156.99623:4477 157.02063:11 157.04870:37 157.06996:18 157.08714:167 157.12283:1586 157.87106:24 157.89411:12 157.99963:210 158.08444:24 158.12652:173 158.89267:48 158.91226:36 158.93802:100 158.97516:1162 158.99134:182 159.06647:48 159.10208:35	null	0	3	4965	6427	4022	0	3	3	4	3	0	3	22	1655.96	3482.85
334	22.304	156.996	Unknown	[M-H]-	null	0.08	FALSE	null	null	null	null	null	null	999	FALSE	FALSE	FALSE	Normalized unit: Intensity	FALSE	FALSE	334	0	0	null	null	null	null	null	null	null	35.2	201013_TT1_Iclass_kuroha_10wk_retinaKO2_neg	156.99628:1219 157.05093:30 157.08773:64 157.12385:468 157.87086:69 157.99997:101 158.12875:24 158.93932:59 158.97565:1190 159.00382:18 159.06488:30	null	0	110	0	0	1122	0	125	108	127	140	0	127	65	36.7292	374.146
335	21.638	156.996	Unknown	[M-H]-	null	0.08	FALSE	null	null	null	null	null	null	999	FALSE	FALSE	FALSE	Normalized unit: Intensity	FALSE	FALSE	335	0	0	null	null	null	null	null	null	null	350.63	201013_TT1_Iclass_kuroha_10wk_retinaHZ3_neg	156.99642:9871 157.05142:24 157.08862:42 157.12248:330 157.87117:12 157.98140:32 157.99902:628 158.08204:30 158.12653:69 158.46157:18 158.91077:30 158.92274:18 158.93863:24 158.97536:988 158.99087:473 159.06510:34 159.07578:12 159.10300:30	null	0	3	9114	9412	2058	0	4	8	4	4	0	4	21	3039.17	3823.33
336	21.067	156.997	Unknown	[M-H]-	null	0.23	FALSE	null	null	null	null	null	null	999	FALSE	FALSE	FALSE	Normalized unit: Intensity	FALSE	FALSE	336	0	0	null	null	null	null	null	null	null	891.08	201013_TT1_Iclass_kuroha_10wk_retinaHZ3_neg	156.99659:41549 157.04178:18 157.05233:18 157.08751:46 157.12334:613 157.60647:27 157.88093:18 157.99906:2635 158.09000:37 158.12588:125 158.89179:93 158.91121:37 158.92521:37 158.93862:118 158.97564:837 158.99195:1439 159.02840:27 159.04517:27 159.06738:91 159.10222:27	null	0	3	36095	29103	1796	25	10	3	7	5	8	17	40	12032.6	10308
337	0.345	157.122	Unknown	[M-H]-	null	0.15	FALSE	null	null	null	null	null	null	999	FALSE	FALSE	FALSE	Normalized unit: Intensity	FALSE	FALSE	337	0	0	null	null	null	null	null	null	null	2.67	201013_TT1_Iclass_kuroha_10wk_retinaHZ3_neg	157.12245:1673 158.01955:18 158.04333:31 158.05461:24 158.08308:18 158.12543:152 158.89407:24 158.94185:18 158.98964:18 159.03934:30 159.06643:24 159.08021:12 159.10152:30	null	1384	1624	1552	1314	1158	1452	1311	1167	1435	1423	1434	1344	1377	1520.12	1307.92
338	13.251	157.123	Unknown	[M-H]-	null	0.23	FALSE	null	null	null	null	null	null	999	FALSE	FALSE	FALSE	Normalized unit: Intensity	FALSE	FALSE	338	0	0	null	null	null	null	null	null	null	5.02	201013_TT1_Iclass_kuroha_10wk_retinaHZ3_neg	157.12254:1642 157.88489:30 158.04889:12 158.08212:24 158.12583:219 158.89037:84 158.93871:62 158.97511:3709 159.06589:24 159.10139:57 159.13230:12	null	1212	1356	1389	1082	1083	1200	1228	1307	1238	1203	1141	1177	1087	1318.92	1121.71
339	8.976	157.123	Unknown	[M-H]-	null	0.54	FALSE	null	null	null	null	null	null	999	FALSE	FALSE	FALSE	Normalized unit: Intensity	FALSE	FALSE	339	0	0	null	null	null	null	null	null	null	6.85	201013_TT1_Iclass_kuroha_10wk_retinaHZ3_neg	157.12261:1400 158.08598:12 158.12771:90 158.89063:88 158.91104:30 158.93800:94 158.97502:2050 159.02661:12 159.06629:41 159.10224:30	null	1101	1237	1218	1102	1061	1148	1065	1230	1092	1176	1119	1076	789	1185.48	1103.67
340	19.92	157.123	Unknown	[M-H]-	null	0.08	FALSE	null	null	null	null	null	null	999	FALSE	FALSE	FALSE	Normalized unit: Intensity	FALSE	FALSE	340	0	0	null	null	null	null	null	null	null	6.17	201013_TT1_Iclass_kuroha_2yr_retinaKO2_neg	157.12265:592 158.12666:30 158.93924:50 158.97497:540 159.06677:12	null	659	562	1685	1480	1513	686	549	685	574	568	364	580	544	968.375	1226.62
341	17.988	157.123	Unknown	[M-H]-	null	0.46	FALSE	null	null	null	null	null	null	999	FALSE	FALSE	FALSE	Normalized unit: Intensity	FALSE	FALSE	341	0	0	null	null	null	null	null	null	null	7.08	201013_TT1_Iclass_kuroha_10wk_retinaHZ3_neg	157.12272:1232 157.88508:48 157.92085:12 157.98309:24 158.12687:138 158.46514:37 158.89011:116 158.91174:30 158.94066:108 158.97519:6269 159.06378:18 159.10373:30 159.12616:18	null	1094	1133	1231	1041	1106	1086	1139	1189	1096	1123	1120	1094	1133	1152.77	1077.67
342	21.205	157.123	Unknown	[M-H]-	null	0.08	FALSE	null	null	null	null	null	null	999	FALSE	FALSE	FALSE	Normalized unit: Intensity	FALSE	FALSE	342	0	0	null	null	null	null	null	null	null	3.88	201013_TT1_Iclass_kuroha_2yr_retinaKO2_neg	157.12281:1127 158.08301:12 158.12673:69 158.89398:12 158.93903:30 158.97544:463 159.06736:18	null	0	924	589	648	476	3	901	1006	925	868	1058	828	1029	504.438	375.729
343	21.755	157.123	Unknown	[M-H]-	null	0.15	FALSE	null	null	null	null	null	null	999	FALSE	FALSE	FALSE	Normalized unit: Intensity	FALSE	FALSE	343	0	0	null	null	null	null	null	null	null	8.38	201013_TT1_Iclass_kuroha_10wk_retinaHZ3_neg	157.12284:524 157.86897:18 157.99888:377 158.04985:18 158.08205:40 158.12703:57 158.46524:12 158.91258:34 158.93882:24 158.97493:1295 158.99170:187 159.06664:51 159.08294:18 159.10020:18	null	0	820	565	452	1490	0	767	848	794	826	0	788	765	461.729	647.396
344	20.739	157.123	Unknown	[M-H]-	null	0.15	FALSE	null	null	null	null	null	null	999	FALSE	FALSE	FALSE	Normalized unit: Intensity	FALSE	FALSE	344	0	0	null	null	null	null	null	null	null	14.29	201013_TT1_Iclass_kuroha_10wk_retinaHZ3_neg	157.12307:940 158.00083:54 158.04423:18 158.09328:18 158.12677:87 158.89285:24 158.93841:43 158.97527:110 159.04399:18 159.06594:30 159.09997:24	null	1292	974	871	841	63	1341	944	986	875	833	692	816	1050	1045.54	748.396
345	21.345	157.123	Unknown	[M-H]-	null	0.15	FALSE	null	null	null	null	null	null	999	FALSE	FALSE	FALSE	Normalized unit: Intensity	FALSE	FALSE	345	0	0	null	null	null	null	null	null	null	10.44	201013_TT1_Iclass_kuroha_10wk_retinaKO1_neg	157.12297:1231 157.96815:12 157.99968:78 158.05075:18 158.08265:30 158.12690:132 158.89251:41 158.94003:35 158.97559:73 158.99012:86 159.02570:24 159.04664:18 159.06571:81 159.10268:24	null	0	910	961	1161	570	0	828	1059	878	899	820	861	845	623.917	576.896
346	0.209	157.123	Unknown	[M-H]-	null	0.23	FALSE	null	null	null	null	null	null	999	FALSE	FALSE	FALSE	Normalized unit: Intensity	FALSE	FALSE	346	0	0	null	null	null	null	null	null	null	19.9	201013_TT1_Iclass_kuroha_2yr_retinaKO2_neg	157.12298:1644 158.00213:30 158.05637:18 158.08255:24 158.12753:162 158.89315:69 158.94246:12 158.98870:44 159.03005:12 159.04182:34 159.06657:30 159.08182:24 159.10398:56	null	1419	1503	1516	1308	1079	1419	1375	1235	1435	1434	1521	1344	1324	1479.54	1268.77
347	19.362	157.123	Unknown	[M-H]-	null	0.08	FALSE	null	null	null	null	null	null	999	FALSE	FALSE	FALSE	Normalized unit: Intensity	FALSE	FALSE	347	0	0	null	null	null	null	null	null	null	4.66	201013_TT1_Iclass_kuroha_BL1_neg	157.12308:241 158.12539:18 158.93930:35 158.97472:491	null	493	4	1312	1213	1197	463	383	0	4	8	377	42	314	603.188	957.729
348	21.48	157.123	Unknown	[M-H]-	null	0.08	FALSE	null	null	null	null	null	null	999	FALSE	FALSE	FALSE	Normalized unit: Intensity	FALSE	FALSE	348	0	0	null	null	null	null	null	null	null	17.88	201013_TT1_Iclass_kuroha_10wk_retinaKO2_neg	157.12309:1828 157.87103:62 157.99977:261 158.05114:12 158.08421:30 158.12655:153 158.89291:52 158.91044:37 158.93873:86 158.97544:1020 158.99154:193 159.06758:43 159.10203:18 159.12658:12	null	0	831	596	514	1644	0	827	949	806	891	0	837	810	475.667	719.375
349	1.725	157.123	no MS2: FA 9:0	[M-H]-	null	0.54	FALSE	2.81	157.123	C9H18O2	FA	FBUKVWPVBMHYJY-UHFFFAOYSA-N	O=C(O)CCCCCCCC	520	TRUE	TRUE	FALSE	Normalized unit: Intensity; Annotation method: Msp20230908_conventional_converted_dev_2	FALSE	FALSE	349	0	0.87	1	-1	-1	-1	-1	-1	0.72	5.14	201013_TT1_Iclass_kuroha_10wk_retinaHZ2_neg	157.12335:979 158.12758:108 158.91366:18 158.93895:12 158.98938:12	null	508	624	666	456	599	554	556	432	532	507	700	615	520	599.729	536.208
350	20.301	157.123	Unknown	[M-H]-	null	0.23	FALSE	null	null	null	null	null	null	999	FALSE	FALSE	FALSE	Normalized unit: Intensity	FALSE	FALSE	350	0	0	null	null	null	null	null	null	null	45.39	201013_TT1_Iclass_kuroha_10wk_retinaKO1_neg	157.12311:3297 157.88321:18 158.00224:55 158.04490:24 158.05721:30 158.09018:30 158.12637:296 158.89277:133 158.93893:151 158.97532:350 159.00624:12 159.02804:24 159.04768:30 159.06702:52 159.08994:12 159.10330:45 159.12800:12	null	776	749	2789	2909	2468	750	692	812	768	734	581	676	686	1437.85	2042.19
351	0.661	157.123	Unknown	[M-H]-	null	0.46	FALSE	null	null	null	null	null	null	999	FALSE	FALSE	FALSE	Normalized unit: Intensity	FALSE	FALSE	351	0	0	null	null	null	null	null	null	null	8.36	201013_TT1_Iclass_kuroha_10wk_retinaHZ2_neg	157.12320:1553 157.94292:18 158.04540:18 158.06042:12 158.08315:24 158.12623:156 158.88895:30 158.93735:12 158.98658:47 159.03873:32 159.06830:30 159.10134:30	null	1365	1531	1541	1337	1001	1459	1354	1232	1479	1412	1583	1388	1354	1478.81	1265.33
352	18.483	157.124	Unknown	[M-H]-	null	0.15	FALSE	null	null	null	null	null	null	999	FALSE	FALSE	FALSE	Normalized unit: Intensity	FALSE	FALSE	352	0	0	null	null	null	null	null	null	null	6.11	201013_TT1_Iclass_kuroha_2yr_retinaKO3_neg	157.12367:814 158.12762:42 158.93831:38 158.97493:337 159.06635:18	null	719	640	715	662	682	659	402	449	614	348	323	657	649	691.271	667.667
353	22.304	157.124	Unknown	[M-H]-	null	0.08	FALSE	null	null	null	null	null	null	999	FALSE	FALSE	FALSE	Normalized unit: Intensity	FALSE	FALSE	353	0	0	null	null	null	null	null	null	null	6.24	201013_TT1_Iclass_kuroha_10wk_retinaKO2_neg	157.12385:468 157.87086:69 157.99997:101 158.12875:24 158.93932:59 158.97565:1190 159.00382:18 159.06488:30	null	0	659	0	0	461	0	598	698	572	551	0	513	428	219.604	153.521
354	21.634	157.999	Unknown	[M-H]-	null	0.15	FALSE	null	null	null	null	null	null	999	FALSE	FALSE	FALSE	Normalized unit: Intensity	FALSE	FALSE	335	1	0	null	null	null	null	null	null	null	91.51	201013_TT1_Iclass_kuroha_10wk_retinaKO1_neg	157.99921:699 158.09093:18 158.12782:41 158.93790:53 158.97515:1675 159.02931:18 159.06783:24 159.10142:30 159.89395:18 159.97532:258 159.99638:24	null	0	0	613	655	176	0	0	0	0	0	0	0	0	204.208	276.979
355	0.178	158.127	Unknown	[M-H]-	null	0.08	FALSE	null	null	null	null	null	null	999	FALSE	FALSE	FALSE	Normalized unit: Intensity	FALSE	FALSE	346	1	0	null	null	null	null	null	null	null	6.06	201013_TT1_Iclass_kuroha_10wk_retinaKO2_neg	158.12691:146 158.89061:45 158.90977:12 158.93951:30 158.98758:79 159.01152:12 159.02884:12 159.04056:65 159.06506:49 159.08086:18 159.10281:18 159.89305:123 160.02304:18 160.06143:140 160.09782:86	null	136	173	145	140	125	162	149	31	124	118	161	142	142	151.062	142.5
356	20.325	158.892	Unknown	[M-H]-	null	0.23	FALSE	null	null	null	null	null	null	999	FALSE	FALSE	FALSE	Normalized unit: Intensity	FALSE	FALSE	356	0	0	null	null	null	null	null	null	null	13.46	201013_TT1_Iclass_kuroha_10wk_retinaHZ3_neg	158.89211:153 158.93828:187 158.96260:12 158.97501:356 159.00812:24 159.04426:24 159.06651:122 159.08147:24 159.10149:62 159.12975:24 159.89280:235 159.93848:24 159.97581:30 160.03936:103 160.07542:24 160.89123:314 160.95666:18	null	21	13	159	131	136	19	11	7	10	4	9	8	13	64.375	95.4792
357	4.653	158.975	Unknown	[M-H]-	null	0.31	FALSE	null	null	null	null	null	null	999	FALSE	FALSE	FALSE	Normalized unit: Intensity	FALSE	FALSE	357	0	0	null	null	null	null	null	null	null	3.66	201013_TT1_Iclass_kuroha_2yr_retinaKO1_neg	158.97468:796 159.03008:12 159.06414:24 159.10060:18 159.89277:58 159.94121:18 159.97557:130 160.89328:63 160.91124:30 160.97550:24 161.08219:12	null	446	456	327	377	576	464	455	417	384	506	459	470	411	409.521	472.229
358	19.362	158.975	Unknown	[M-H]-	null	0.08	FALSE	null	null	null	null	null	null	999	FALSE	FALSE	FALSE	Normalized unit: Intensity	FALSE	FALSE	358	0	0	null	null	null	null	null	null	null	5.48	201013_TT1_Iclass_kuroha_BL1_neg	158.97472:491 159.97623:69 160.89248:24 160.97628:24 161.08018:18	null	400	4	945	926	963	423	453	0	8	16	299	409	451	449.708	770.479
359	10.63	158.975	no MS2: RIKEN N-VS1 ID-97 from Mouse_Muscle_WT_CTX0_Ctr	[M-H]-	null	0.85	FALSE	10.13	158.974	null	Unknown	null	null	520	TRUE	TRUE	FALSE	Normalized unit: Intensity; Annotation method: Msp20230908_conventional_converted_dev_2	FALSE	FALSE	359	0	0.97	1	-1	-1	-1	-1	-1	0.67	17.8	201013_TT1_Iclass_kuroha_2yr_retinaHZ2_neg	158.97493:2192 159.06534:39 159.10280:28 159.89274:79 159.97561:368 160.89264:84 160.90979:28 160.97569:109 161.04326:14 161.08244:14	null	2370	2446	2292	2299	2285	2188	2285	2142	2282	2296	2439	2246	1363	2369.38	2257.08
360	15.097	158.975	no MS2: RIKEN N-VS1 ID-111 from Mouse_Muscle_WT_CTX5_Ctr	[M-H]-	null	0.62	FALSE	14.5	158.976	null	Unknown	null	null	520	TRUE	TRUE	FALSE	Normalized unit: Intensity; Annotation method: Msp20230908_conventional_converted_dev_2	FALSE	FALSE	360	0	0.96	1	-1	-1	-1	-1	-1	0.66	22.51	201013_TT1_Iclass_kuroha_2yr_retinaKO3_neg	158.97542:7541 159.00870:11 159.02905:12 159.07064:12 159.10187:24 159.84244:12 159.89247:321 159.93952:29 159.97643:1196 160.00039:12 160.06342:12 160.89112:320 160.91142:39 160.95699:18 160.97441:256 161.04365:12 161.08212:30	null	6937	7959	7193	7487	7179	6992	7056	6725	7646	7889	7584	7262	6760	7363.06	7219.56
361	13.764	158.975	no MS2: RIKEN N-VS1 ID-104 from Mouse_Macrophage_WT_N_F1	[M-H]-	null	0.54	FALSE	13.05	158.975	null	Unknown	null	null	520	TRUE	TRUE	FALSE	Normalized unit: Intensity; Annotation method: Msp20230908_conventional_converted_dev_2	FALSE	FALSE	361	0	0.95	1	-1	-1	-1	-1	-1	0.66	17.95	201013_TT1_Iclass_kuroha_10wk_retinaKO1_neg	158.97506:6506 159.06523:41 159.10289:18 159.89187:343 159.94349:18 159.97566:828 160.06794:12 160.10803:18 160.86528:12 160.89175:244 160.91116:24 160.93534:30 160.97424:209 161.01026:24 161.04912:18 161.08174:33	null	5986	6888	6245	6262	6366	6495	6687	5754	6339	6535	6522	6558	5240	6372.73	6374.27
362	6.531	158.975	Unknown	[M-H]-	null	0.46	FALSE	null	null	null	null	null	null	999	FALSE	FALSE	FALSE	Normalized unit: Intensity	FALSE	FALSE	362	0	0	null	null	null	null	null	null	null	7.15	201013_TT1_Iclass_kuroha_2yr_retinaKO3_neg	158.97494:1359 159.10323:32 159.89285:32 159.97553:203 160.89300:48 160.91133:48 161.07471:48	null	962	1048	970	990	1115	960	1026	940	998	1020	1008	1128	980	993.333	1021.88
363	13.171	158.975	no MS2: RIKEN N-VS1 ID-104 from Mouse_Macrophage_WT_N_F1	[M-H]-	null	0.31	FALSE	13.05	158.975	null	Unknown	null	null	520	TRUE	TRUE	FALSE	Normalized unit: Intensity; Annotation method: Msp20230908_conventional_converted_dev_2	FALSE	FALSE	363	0	1	1	-1	-1	-1	-1	-1	0.67	44.23	201013_TT1_Iclass_kuroha_2yr_retinaHZ3_neg	158.97519:4888 159.06638:45 159.10199:24 159.89167:200 159.93881:30 159.97552:750 160.06528:18 160.89077:155 160.90895:41 160.95802:12 160.97385:153 161.04973:18 161.08295:30	null	4098	4496	4615	4366	4946	4849	4519	3833	4451	4623	4532	4392	4897	4402.92	4720.48
364	19.92	158.975	Unknown	[M-H]-	null	0.08	FALSE	null	null	null	null	null	null	999	FALSE	FALSE	FALSE	Normalized unit: Intensity	FALSE	FALSE	364	0	0	null	null	null	null	null	null	null	5.01	201013_TT1_Iclass_kuroha_2yr_retinaKO2_neg	158.97497:540 159.06677:12 159.97574:83 160.95567:18 161.08083:18	null	599	499	1328	1228	1297	527	543	416	505	487	414	520	538	808.604	1017.48
365	13.933	158.975	no MS2: RIKEN N-VS1 ID-111 from Mouse_Muscle_WT_CTX5_Ctr	[M-H]-	null	0.31	FALSE	14.5	158.976	null	Unknown	null	null	520	TRUE	TRUE	FALSE	Normalized unit: Intensity; Annotation method: Msp20230908_conventional_converted_dev_2	FALSE	FALSE	365	0	0.96	0.99	-1	-1	-1	-1	-1	0.66	8.2	201013_TT1_Iclass_kuroha_10wk_retinaHZ3_neg	158.97499:6172 159.02892:12 159.06595:30 159.12716:12 159.89116:172 159.93784:24 159.94719:12 159.97599:727 160.05974:12 160.89166:234 160.91050:24 160.93842:35 160.97448:229 161.02502:24 161.08361:24	null	6245	6826	6533	6301	6230	6473	6753	5936	6780	7081	6749	6573	5571	6534.65	6334.9
366	17.978	158.975	Unknown	[M-H]-	null	0.46	FALSE	null	null	null	null	null	null	999	FALSE	FALSE	FALSE	Normalized unit: Intensity	FALSE	FALSE	366	0	0	null	null	null	null	null	null	null	82.72	201013_TT1_Iclass_kuroha_2yr_retinaHZ3_neg	158.97505:6370 159.06548:30 159.10376:18 159.89197:277 159.93761:24 159.97537:846 160.89139:249 160.90999:24 160.93726:18 160.95547:18 160.97448:202 161.01090:24 161.06176:24 161.08118:43	null	5798	6356	6293	5987	6133	6011	6164	5657	6429	6283	6266	6183	5987	6148.92	6043.52
367	7.108	158.975	Unknown	[M-H]-	null	0.85	FALSE	null	null	null	null	null	null	999	FALSE	FALSE	FALSE	Normalized unit: Intensity	FALSE	FALSE	367	0	0	null	null	null	null	null	null	null	17.27	201013_TT1_Iclass_kuroha_10wk_retinaKO2_neg	158.97507:2028 159.06875:12 159.10593:12 159.84675:12 159.89067:51 159.93862:18 159.97622:317 160.89240:30 160.91277:30 160.97692:40 161.04602:18	null	2193	2203	1952	2062	2316	2180	1896	1797	1954	2027	2181	2030	2304	2116.17	2185.94
368	14.618	158.975	no MS2: RIKEN N-VS1 ID-111 from Mouse_Muscle_WT_CTX5_Ctr	[M-H]-	null	0.92	FALSE	14.5	158.976	null	Unknown	null	null	520	TRUE	TRUE	FALSE	Normalized unit: Intensity; Annotation method: Msp20230908_conventional_converted_dev_2	FALSE	FALSE	368	0	1	1	-1	-1	-1	-1	-1	0.67	24.02	201013_TT1_Iclass_kuroha_BL1_neg	158.97546:7820 159.01638:12 159.06884:18 159.10251:30 159.12701:12 159.89193:372 159.94050:29 159.97593:1191 160.89127:385 160.91147:54 160.93692:24 160.95394:18 160.97565:226 160.99133:12 161.00872:24 161.04403:18 161.05990:12 161.08151:50	null	6802	7507	7440	7441	7440	7333	7337	6783	7905	7734	7668	7172	7057	7249.65	7404.9
369	7.615	158.975	Unknown	[M-H]-	null	0.15	FALSE	null	null	null	null	null	null	999	FALSE	FALSE	FALSE	Normalized unit: Intensity	FALSE	FALSE	369	0	0	null	null	null	null	null	null	null	10.85	201013_TT1_Iclass_kuroha_BL1_neg	158.97514:3056 159.06694:18 159.10417:18 159.89240:71 159.93782:24 159.97617:444 160.89224:96 160.91070:24 160.93466:18 160.97405:89 161.04239:12	null	1792	1983	1613	1747	1730	1972	1556	1591	1781	1742	1810	1943	2130	1795.9	1816.42
370	21.432	158.975	Unknown	[M-H]-	null	0.08	FALSE	null	null	null	null	null	null	999	FALSE	FALSE	FALSE	Normalized unit: Intensity	FALSE	FALSE	370	0	0	null	null	null	null	null	null	null	7.68	201013_TT1_Iclass_kuroha_10wk_retinaKO2_neg	158.97520:1282 158.99154:210 159.03046:24 159.06449:30 159.10251:24 159.12743:12 159.87008:12 159.89323:44 159.94551:12 159.97617:129 160.89181:101 160.90929:44 160.97513:75 161.00333:12 161.03360:12 161.08231:24	null	0	656	83	126	1124	0	611	702	623	637	0	571	481	246.146	416.542
371	13.594	158.975	no MS2: RIKEN N-VS1 ID-104 from Mouse_Macrophage_WT_N_F1	[M-H]-	null	0.15	FALSE	13.05	158.975	null	Unknown	null	null	520	TRUE	TRUE	FALSE	Normalized unit: Intensity; Annotation method: Msp20230908_conventional_converted_dev_2	FALSE	FALSE	371	0	0.96	1	-1	-1	-1	-1	-1	0.67	43.84	201013_TT1_Iclass_kuroha_2yr_retinaHZ1_neg	158.97518:6760 159.06539:18 159.10322:18 159.12787:18 159.89185:220 159.92147:12 159.93921:12 159.97589:788 160.89139:200 160.91030:41 160.97449:186 161.04538:18 161.08114:24	null	6020	6196	6117	5980	6016	6152	6088	5420	5959	6430	5993	6102	5030	6111.06	6049.5
372	11.715	158.975	no MS2: RIKEN N-VS1 ID-104 from Mouse_Macrophage_WT_N_F1	[M-H]-	null	0.62	FALSE	13.05	158.975	null	Unknown	null	null	520	TRUE	TRUE	FALSE	Normalized unit: Intensity; Annotation method: Msp20230908_conventional_converted_dev_2	FALSE	FALSE	372	0	0.81	1	-1	-1	-1	-1	-1	0.63	10.09	201013_TT1_Iclass_kuroha_10wk_retinaKO2_neg	158.97534:2176 159.06547:30 159.10186:18 159.89162:78 159.97568:364 160.89067:69 160.91003:33 160.97524:67 161.04659:18 161.08067:56	null	2296	2163	2252	2259	2170	2418	2029	2025	2209	2324	2319	2343	2097	2236.77	2282.27
373	9.928	158.975	no MS2: RIKEN N-VS1 ID-103 from Cell_C2C12_WT_N_24hCtr	[M-H]-	null	0.46	FALSE	9.83	158.975	null	Unknown	null	null	520	TRUE	TRUE	FALSE	Normalized unit: Intensity; Annotation method: Msp20230908_conventional_converted_dev_2	FALSE	FALSE	373	0	1	1	-1	-1	-1	-1	-1	0.67	13.39	201013_TT1_Iclass_kuroha_10wk_retinaKO2_neg	158.97510:2092 159.06734:30 159.10429:12 159.89105:37 159.93739:18 159.97638:324 160.89181:70 160.91077:40 160.93594:18 160.97523:90 161.04474:18 161.08227:18	null	1986	2036	1990	2033	2003	2067	2025	1803	1975	2036	2089	2048	1828	2004.1	2034.21
374	11.151	158.975	no MS2: RIKEN N-VS1 ID-97 from Mouse_Muscle_WT_CTX0_Ctr	[M-H]-	null	0.15	FALSE	10.13	158.974	null	Unknown	null	null	520	TRUE	TRUE	FALSE	Normalized unit: Intensity; Annotation method: Msp20230908_conventional_converted_dev_2	FALSE	FALSE	374	0	0.88	1	-1	-1	-1	-1	-1	0.65	10.72	201013_TT1_Iclass_kuroha_2yr_retinaHZ2_neg	158.97482:2261 159.10233:12 159.89233:103 159.93986:12 159.97611:320 160.89167:119 160.91026:30 160.95530:18 160.97499:90 161.08004:18	null	2109	2069	2027	2044	2121	2008	2133	1947	2069	2239	2197	2173	1348	2068.19	2057.5
375	9.039	158.975	no MS2: RIKEN N-VS1 ID-103 from Cell_C2C12_WT_N_24hCtr	[M-H]-	null	0.69	FALSE	9.83	158.975	null	Unknown	null	null	520	TRUE	TRUE	FALSE	Normalized unit: Intensity; Annotation method: Msp20230908_conventional_converted_dev_2	FALSE	FALSE	375	0	0.93	1	-1	-1	-1	-1	-1	0.66	14.04	201013_TT1_Iclass_kuroha_2yr_retinaHZ1_neg	158.97529:2462 159.06482:24 159.10297:18 159.88270:30 159.89446:59 159.93989:24 159.97547:335 160.89076:61 160.90972:24 160.93188:24 160.97243:99 161.02125:12 161.08365:49	null	2471	2699	2486	2473	2576	2491	2524	2326	2493	2567	2595	2513	1405	2551.69	2513.15
376	21.719	158.975	Unknown	[M-H]-	null	0.15	FALSE	null	null	null	null	null	null	999	FALSE	FALSE	FALSE	Normalized unit: Intensity	FALSE	FALSE	376	0	0	null	null	null	null	null	null	null	21.66	201013_TT1_Iclass_kuroha_10wk_retinaKO1_neg	158.97513:2639 159.02956:24 159.06721:48 159.09960:12 159.97601:485 160.84498:12 160.91255:30 160.97531:109 161.00209:18 161.02213:12 161.04279:12 161.05953:18 161.08101:24	null	0	579	1388	3256	146	0	631	590	527	676	0	606	503	655.521	1133.88
377	20.065	158.975	Unknown	[M-H]-	null	0.23	FALSE	null	null	null	null	null	null	999	FALSE	FALSE	FALSE	Normalized unit: Intensity	FALSE	FALSE	377	0	0	null	null	null	null	null	null	null	16.18	201013_TT1_Iclass_kuroha_10wk_retinaKO2_neg	158.97532:2586 159.00812:12 159.04617:12 159.06630:24 159.10443:30 159.13114:12 159.89336:94 159.97632:361 160.04361:24 160.89201:101 160.91269:12 160.95690:30 160.97558:42 161.00415:24 161.02355:30 161.04453:18 161.06055:43 161.08344:30	null	610	520	1910	2017	2156	590	524	510	524	630	500	581	624	1013.06	1587.77
378	10.751	158.975	no MS2: RIKEN N-VS1 ID-97 from Mouse_Muscle_WT_CTX0_Ctr	[M-H]-	null	0.08	FALSE	10.13	158.974	null	Unknown	null	null	520	TRUE	TRUE	FALSE	Normalized unit: Intensity; Annotation method: Msp20230908_conventional_converted_dev_2	FALSE	FALSE	378	0	0.95	1	-1	-1	-1	-1	-1	0.66	4.53	201013_TT1_Iclass_kuroha_10wk_retinaKO3_neg	158.97533:2221 159.06557:24 159.10243:12 159.88441:71 159.89344:65 159.97656:278 160.89172:109 160.91090:43 160.93851:12 160.97496:157 161.04803:12 161.07971:24	null	2112	2146	2076	2115	2164	2215	2285	1805	2254	2155	2439	2116	1364	2111.27	2164.54
379	8.785	158.975	no MS2: RIKEN N-VS1 ID-103 from Cell_C2C12_WT_N_24hCtr	[M-H]-	null	0.08	FALSE	9.83	158.975	null	Unknown	null	null	520	TRUE	TRUE	FALSE	Normalized unit: Intensity; Annotation method: Msp20230908_conventional_converted_dev_2	FALSE	FALSE	379	0	0.87	1	-1	-1	-1	-1	-1	0.65	11.41	201013_TT1_Iclass_kuroha_BL1_neg	158.97498:2103 159.06601:12 159.10285:24 159.89255:70 159.94005:18 159.97600:254 160.89143:68 160.91039:92 160.95811:18 160.97466:64 161.08455:18	null	2024	2105	1934	2201	2320	2354	1961	1967	2121	2206	2257	2094	2002	2021.21	2291.62
380	7.994	158.975	no MS2: RIKEN N-VS1 ID-103 from Cell_C2C12_WT_N_24hCtr	[M-H]-	null	0.85	FALSE	9.83	158.975	null	Unknown	null	null	520	TRUE	TRUE	FALSE	Normalized unit: Intensity; Annotation method: Msp20230908_conventional_converted_dev_2	FALSE	FALSE	380	0	0.66	1	-1	-1	-1	-1	-1	0.6	22.75	201013_TT1_Iclass_kuroha_10wk_retinaKO2_neg	158.97520:4607 159.06581:15 159.10370:30 159.89323:67 159.93682:22 159.97566:637 160.89225:92 160.91052:37 160.93639:15 160.97441:152 161.04590:15 161.07618:15	null	2582	3338	2138	3257	3408	3427	2882	2392	2915	3006	3101	2799	3308	2686.17	3364
381	22.304	158.976	Unknown	[M-H]-	null	0.08	FALSE	null	null	null	null	null	null	999	FALSE	FALSE	FALSE	Normalized unit: Intensity	FALSE	FALSE	381	0	0	null	null	null	null	null	null	null	8.62	201013_TT1_Iclass_kuroha_10wk_retinaKO2_neg	158.97565:1190 159.00382:18 159.06488:30 159.86809:12 159.97705:175 160.97414:86	null	0	542	0	0	1229	0	532	557	530	627	0	500	454	180.792	409.812
382	21.043	158.992	Unknown	[M-H]-	null	0.15	FALSE	null	null	null	null	null	null	999	FALSE	FALSE	FALSE	Normalized unit: Intensity	FALSE	FALSE	382	0	0	null	null	null	null	null	null	null	11.4	201013_TT1_Iclass_kuroha_10wk_retinaHZ3_neg	158.99195:1439 159.02840:27 159.04517:27 159.06738:91 159.10222:27 159.57017:27 159.89358:118 159.93750:27 159.97616:272 159.99517:139 160.04201:37 160.06145:18 160.06885:27 160.89247:131 160.91162:37 160.97381:82 161.00456:167 161.02363:46 161.04053:27 161.05955:67 161.08269:37	null	0	0	1382	1175	70	0	0	0	0	0	0	3	13	460.521	415.083
383	20.325	159.893	Unknown	[M-H]-	null	0.23	FALSE	null	null	null	null	null	null	999	FALSE	FALSE	FALSE	Normalized unit: Intensity	FALSE	FALSE	383	0	0	null	null	null	null	null	null	null	19.21	201013_TT1_Iclass_kuroha_10wk_retinaHZ3_neg	159.89311:312 159.93978:30 159.97644:48 160.04105:24 160.06230:18 160.89173:313 160.91772:12 160.93976:18 160.95588:30 160.97402:18 161.00333:119 161.02783:35 161.04346:24 161.06069:38 161.08101:47 161.89324:166 161.99708:24	null	21	10	252	247	229	23	10	11	22	16	10	18	17	94.2917	166.25
384	13.975	159.976	Unknown	[M-H]-	null	0.08	FALSE	null	null	null	null	null	null	999	FALSE	FALSE	FALSE	Normalized unit: Intensity	FALSE	FALSE	365	1	0	null	null	null	null	null	null	null	5.91	201013_TT1_Iclass_kuroha_2yr_retinaHZ1_neg	159.97556:940 160.89093:327 160.90925:30 160.93613:33 160.97458:206 161.01872:12 161.02918:18 161.04603:24 161.08078:42 161.10956:12 161.88904:239 161.91305:59 161.97915:18	null	820	937	834	828	870	853	932	780	892	992	910	919	731	863.667	850.375
385	13.223	159.976	Unknown	[M-H]-	null	0.08	FALSE	null	null	null	null	null	null	999	FALSE	FALSE	FALSE	Normalized unit: Intensity	FALSE	FALSE	363	1	0	null	null	null	null	null	null	null	12.19	201013_TT1_Iclass_kuroha_10wk_retinaKO2_neg	159.97607:892 160.89118:229 160.91120:24 160.94525:12 160.95682:12 160.97419:150 161.08265:78 161.89109:159 161.91151:57	null	614	620	578	620	722	653	565	623	634	697	606	614	624	603.979	665.062
386	21.055	159.976	Unknown	[M-H]-	null	0.08	FALSE	null	null	null	null	null	null	999	FALSE	FALSE	FALSE	Normalized unit: Intensity	FALSE	FALSE	386	0	0	null	null	null	null	null	null	null	5.07	201013_TT1_Iclass_kuroha_10wk_retinaHZ3_neg	159.97616:272 159.99517:139 160.04201:37 160.06145:18 160.06885:27 160.89247:131 160.91162:37 160.97381:82 161.00456:167 161.02363:46 161.04053:27 161.05955:67 161.08269:37 161.89295:63 161.99653:53 162.02247:51 162.05485:37	null	0	107	172	88	71	75	80	116	117	116	91	75	66	92.9375	78.375
387	10.677	159.977	Unknown	[M-H]-	null	0.08	FALSE	null	null	null	null	null	null	999	FALSE	FALSE	FALSE	Normalized unit: Intensity	FALSE	FALSE	359	1	0	null	null	null	null	null	null	null	4.23	201013_TT1_Iclass_kuroha_10wk_retinaKO2_neg	159.97662:415 160.89171:112 160.91045:59 160.97450:71 161.04517:24 161.08136:18 161.88933:56	null	318	355	285	305	360	349	310	282	322	302	324	331	219	319.167	337.854
388	20.325	160.892	Unknown	[M-H]-	null	0.23	FALSE	null	null	null	null	null	null	999	FALSE	FALSE	FALSE	Normalized unit: Intensity	FALSE	FALSE	388	0	0	null	null	null	null	null	null	null	12.31	201013_TT1_Iclass_kuroha_10wk_retinaKO1_neg	160.89197:319 160.95870:18 161.00317:119 161.02359:65 161.04009:44 161.06055:58 161.08326:44 161.09615:12 161.89326:159 161.99671:46 162.02059:63 162.05612:48 162.09736:12 162.89232:338 162.95506:18	null	23	11	278	287	247	20	21	15	17	18	8	24	22	103.938	184.688
389	0.712	160.892	Unknown	[M-H]-	null	0.15	FALSE	null	null	null	null	null	null	999	FALSE	FALSE	FALSE	Normalized unit: Intensity	FALSE	FALSE	389	0	0	null	null	null	null	null	null	null	6.95	201013_TT1_Iclass_kuroha_10wk_retinaHZ1_neg	160.89244:490 160.91060:32 161.00483:12 161.04387:18 161.89409:211 162.89311:637 162.98220:18 163.00138:18	null	161	69	86	104	127	135	41	37	66	66	86	101	75	105.396	121.875
390	21.079	161.005	Unknown	[M-H]-	null	0.08	FALSE	null	null	null	null	null	null	999	FALSE	FALSE	FALSE	Normalized unit: Intensity	FALSE	FALSE	390	0	0	null	null	null	null	null	null	null	8.2	201013_TT1_Iclass_kuroha_10wk_retinaHZ3_neg	161.00496:182 161.02340:39 161.04470:39 161.06147:67 161.08347:29 161.09764:20 161.89238:152 161.99833:49 162.02359:84 162.05335:29 162.89275:176 162.95264:29 162.96792:49 162.98340:39 163.00569:100 163.02281:76 163.03927:175 163.07546:73	null	0	0	162	124	3	0	0	0	0	0	0	0	0	53.9167	42.2083
391	13.569	162.892	Unknown	[M-H]-	null	0.08	FALSE	null	null	null	null	null	null	999	FALSE	FALSE	FALSE	Normalized unit: Intensity	FALSE	FALSE	391	0	0	null	null	null	null	null	null	null	9.94	201013_TT1_Iclass_kuroha_2yr_retinaKO3_neg	162.89218:486 162.98273:24 163.00217:77 163.07612:24 163.88745:64 163.91090:18 164.04313:12 164.07639:12 164.89447:158	null	370	296	312	297	327	357	318	288	360	327	353	379	366	325.729	326.792
392	20.309	162.893	Unknown	[M-H]-	null	0.23	FALSE	null	null	null	null	null	null	999	FALSE	FALSE	FALSE	Normalized unit: Intensity	FALSE	FALSE	392	0	0	null	null	null	null	null	null	null	19.32	201013_TT1_Iclass_kuroha_10wk_retinaHZ3_neg	162.89295:447 162.95367:18 162.96173:12 163.00456:53 163.02165:75 163.03948:188 163.07627:182 163.88887:24 164.01784:117 164.03469:129 164.06952:60 164.08159:24 164.10627:90 164.89471:190 164.98699:18 165.00093:71	null	31	16	376	344	330	34	22	25	21	18	12	28	29	141.208	235.75
393	0.71	162.893	Unknown	[M-H]-	null	0.31	FALSE	null	null	null	null	null	null	999	FALSE	FALSE	FALSE	Normalized unit: Intensity	FALSE	FALSE	393	0	0	null	null	null	null	null	null	null	10.08	201013_TT1_Iclass_kuroha_10wk_retinaHZ1_neg	162.89311:637 162.98220:18 163.00138:18 163.06642:12 163.07628:12 164.89440:229	null	206	102	135	110	191	194	55	78	109	88	101	156	97	147.5	165.083
394	21.48	162.894	Unknown	[M-H]-	null	0.08	FALSE	null	null	null	null	null	null	999	FALSE	FALSE	FALSE	Normalized unit: Intensity	FALSE	FALSE	394	0	0	null	null	null	null	null	null	null	5.86	201013_TT1_Iclass_kuroha_10wk_retinaKO2_neg	162.89376:128 162.98064:24 163.00312:24 163.03903:24 163.04993:18 163.07516:39 164.03503:65 164.10852:59 164.89582:35 165.00350:12	null	0	20	59	74	117	0	20	18	22	18	0	14	28	26.3958	63.7708
395	20.276	163.039	Unknown	[M-H]-	null	0.15	FALSE	null	null	null	null	null	null	999	FALSE	FALSE	FALSE	Normalized unit: Intensity	FALSE	FALSE	395	0	0	null	null	null	null	null	null	null	12.71	201013_TT1_Iclass_kuroha_10wk_retinaHZ3_neg	163.03858:206 163.07612:132 163.11155:30 164.01736:96 164.03668:112 164.07220:51 164.10668:132 164.89382:129 165.00053:43 165.01848:82 165.04142:121 165.05482:147 165.07634:24 165.09149:100 165.11058:18	null	20	18	211	202	58	18	10	16	19	10	17	24	15	82.6042	92.5208
396	21.153	163.04	Unknown	[M-H]-	null	0.08	FALSE	null	null	null	null	null	null	999	FALSE	FALSE	FALSE	Normalized unit: Intensity	FALSE	FALSE	396	0	0	null	null	null	null	null	null	null	17.22	201013_TT1_Iclass_kuroha_10wk_retinaHZ3_neg	163.03830:346 163.05844:25 163.07555:66 163.97325:34 164.00006:55 164.01712:81 164.03454:155 164.07343:25 164.10891:42 164.89435:61 164.98593:96 165.01959:252 165.03851:70 165.05599:162 165.09138:34	null	0	18	233	210	18	0	15	19	25	27	28	29	22	83.9167	75.9792
397	20.156	163.04	Unknown	[M-H]-	null	0.08	FALSE	null	null	null	null	null	null	999	FALSE	FALSE	FALSE	Normalized unit: Intensity	FALSE	FALSE	397	0	0	null	null	null	null	null	null	null	9.63	201013_TT1_Iclass_kuroha_10wk_retinaKO2_neg	163.03977:104 163.07689:95 163.88810:78 164.00114:12 164.01722:87 164.03428:30 164.07178:30 164.10878:39 164.89453:70 165.00281:30 165.01998:30 165.03951:170 165.05473:165 165.07649:18 165.09253:34	null	21	17	152	170	119	16	18	17	13	17	17	16	15	63	101.729
398	20.257	164.107	Unknown	[M-H]-	null	0.08	FALSE	null	null	null	null	null	null	999	FALSE	FALSE	FALSE	Normalized unit: Intensity	FALSE	FALSE	398	0	0	null	null	null	null	null	null	null	20.88	201013_TT1_Iclass_kuroha_10wk_retinaHZ3_neg	164.10668:132 164.89382:129 165.00053:43 165.01848:82 165.04142:121 165.05482:147 165.07634:24 165.09149:100 165.11058:18 165.99669:37 166.01145:43 166.03354:77 166.04984:355 166.06457:139 166.08669:38 166.12321:34	null	0	0	105	97	96	0	0	0	0	0	0	0	0	34.9167	64.375
399	20.309	164.895	Unknown	[M-H]-	null	0.23	FALSE	null	null	null	null	null	null	999	FALSE	FALSE	FALSE	Normalized unit: Intensity	FALSE	FALSE	399	0	0	null	null	null	null	null	null	null	15.8	201013_TT1_Iclass_kuroha_10wk_retinaHZ3_neg	164.89595:196 165.00190:52 165.01760:59 165.03912:133 165.05530:173 165.09325:67 165.99434:54 166.01224:64 166.03324:123 166.05110:260 166.06623:142 166.08574:24 166.99396:67	null	6	5	162	162	158	12	9	4	10	8	4	3	11	57.625	110.479
400	21.055	164.986	Unknown	[M-H]-	null	0.08	FALSE	null	null	null	null	null	null	999	FALSE	FALSE	FALSE	Normalized unit: Intensity	FALSE	FALSE	400	0	0	null	null	null	null	null	null	null	15.39	201013_TT1_Iclass_kuroha_10wk_retinaHZ3_neg	164.98566:216 165.00132:46 165.01920:183 165.03870:79 165.05502:171 165.09301:46 165.98132:46 165.99636:27 166.01513:139 166.03230:27 166.05042:136 166.06483:88 166.08870:27 166.99481:157 167.00315:108 167.01670:334 167.03507:107 167.05082:37 167.07020:58 167.08330:27	null	0	0	147	103	0	0	0	0	0	0	0	0	0	48.8542	34.3333
401	21.275	165.019	Unknown	[M-H]-	null	0.08	FALSE	null	null	null	null	null	null	999	FALSE	FALSE	FALSE	Normalized unit: Intensity	FALSE	FALSE	401	0	0	null	null	null	null	null	null	null	12.32	201013_TT1_Iclass_kuroha_10wk_retinaHZ3_neg	165.01989:271 165.03907:51 165.05483:126 165.09020:31 165.98037:31 165.99608:31 166.01639:80 166.03139:31 166.04996:221 166.06397:97 166.96336:12 166.99978:85 167.01575:226 167.03287:158 167.05313:58 167.06951:68 167.08266:12 167.10874:41	null	0	4	251	188	3	0	9	4	6	3	6	8	9	84.875	63.7083
402	5.52	165.04	Unknown	[M-H]-	null	0.23	FALSE	null	null	null	null	null	null	999	FALSE	FALSE	FALSE	Normalized unit: Intensity	FALSE	FALSE	402	0	0	null	null	null	null	null	null	null	12.67	201013_TT1_Iclass_kuroha_2yr_retinaKO1_neg	165.04026:421 165.88677:12 166.01196:30 166.04935:78 166.99363:50 167.03756:24 167.04715:24	null	184	198	186	183	179	168	170	202	193	322	265	187	285	189.583	176.458
403	20.156	165.04	Unknown	[M-H]-	null	0.08	FALSE	null	null	null	null	null	null	999	FALSE	FALSE	FALSE	Normalized unit: Intensity	FALSE	FALSE	403	0	0	null	null	null	null	null	null	null	6.06	201013_TT1_Iclass_kuroha_10wk_retinaKO2_neg	165.03951:170 165.05473:165 165.07649:18 165.09253:34 166.01018:39 166.05058:368 166.08650:18 166.12698:12 166.99326:99 167.01691:120 167.03548:40 167.05250:67 167.07160:50 167.10719:24 167.14332:33	null	57	58	189	158	142	56	54	77	57	60	42	65	66	101.354	118.5
404	0.683	165.041	Unknown	[M-H]-	null	0.15	FALSE	null	null	null	null	null	null	999	FALSE	FALSE	FALSE	Normalized unit: Intensity	FALSE	FALSE	404	0	0	null	null	null	null	null	null	null	13.7	201013_TT1_Iclass_kuroha_BL1_neg	165.04065:366 165.05649:12 165.07478:30 165.09009:50 165.98425:30 166.01328:18 166.02381:18 166.04971:286 166.06777:32 166.08251:18 166.99434:123 167.02002:18 167.03566:42 167.05572:52 167.07004:24 167.14625:12	null	310	416	390	320	168	368	350	349	369	401	355	376	368	371.854	285.396
405	20.301	165.055	Unknown	[M-H]-	null	0.15	FALSE	null	null	null	null	null	null	999	FALSE	FALSE	FALSE	Normalized unit: Intensity	FALSE	FALSE	405	0	0	null	null	null	null	null	null	null	10.27	201013_TT1_Iclass_kuroha_10wk_retinaKO1_neg	165.05475:209 165.09112:59 166.01082:53 166.03369:79 166.05011:333 166.06557:107 166.09098:45 166.99439:74 167.01461:224 167.04288:54 167.07214:73 167.08377:30 167.10886:30 167.14470:56	null	8	3	215	217	126	5	4	7	3	4	3	7	5	75.2292	115.979
406	20.205	165.056	Unknown	[M-H]-	null	0.08	FALSE	null	null	null	null	null	null	999	FALSE	FALSE	FALSE	Normalized unit: Intensity	FALSE	FALSE	406	0	0	null	null	null	null	null	null	null	6.79	201013_TT1_Iclass_kuroha_10wk_retinaKO2_neg	165.05467:146 165.07519:18 165.09262:45 165.52427:12 166.00039:30 166.01305:38 166.02956:18 166.05136:276 166.08963:24 166.99404:73 167.01649:97 167.03275:63 167.04210:18 167.05381:24 167.07228:50 167.10845:18 167.14338:60	null	4	4	188	217	136	4	6	6	3	3	0	4	7	65.8333	119.083
407	1.158	165.979	Unknown	[M-H]-	null	0.62	FALSE	null	null	null	null	null	null	999	FALSE	FALSE	FALSE	Normalized unit: Intensity	FALSE	FALSE	407	0	0	null	null	null	null	null	null	null	21.61	201013_TT1_Iclass_kuroha_10wk_retinaHZ1_neg	165.97911:1781 166.01447:29 166.05110:30 166.98280:108 167.97432:149 167.98803:12 168.04115:12	null	732	519	40	69	100	454	246	186	492	187	100	495	96	430.542	207.396
408	20.288	166.05	Unknown	[M-H]-	null	0.15	FALSE	null	null	null	null	null	null	999	FALSE	FALSE	FALSE	Normalized unit: Intensity	FALSE	FALSE	408	0	0	null	null	null	null	null	null	null	14.21	201013_TT1_Iclass_kuroha_10wk_retinaKO1_neg	166.05011:333 166.06557:107 166.09098:45 166.99439:74 167.01461:224 167.04288:54 167.07214:73 167.08377:30 167.10886:30 167.14470:56 168.00416:24 168.02904:95 168.06582:80 168.10236:56	null	174	149	295	300	257	177	189	176	151	169	113	145	165	205.896	244.604
409	21.504	166.05	Unknown	[M-H]-	null	0.08	FALSE	null	null	null	null	null	null	999	FALSE	FALSE	FALSE	Normalized unit: Intensity	FALSE	FALSE	409	0	0	null	null	null	null	null	null	null	5.69	201013_TT1_Iclass_kuroha_10wk_retinaKO2_neg	166.05047:224 166.06557:125 166.08756:24 166.99397:60 167.01848:18 167.03468:24 167.05506:18 167.07260:51 167.10885:53 167.14489:24 167.99785:18 168.03098:30 168.06488:61 168.10358:30	null	0	171	77	92	172	0	148	201	205	175	0	163	211	82.5833	88.0417
410	0.298	166.052	Unknown	[M-H]-	null	0.08	FALSE	null	null	null	null	null	null	999	FALSE	FALSE	FALSE	Normalized unit: Intensity	FALSE	FALSE	410	0	0	null	null	null	null	null	null	null	10.38	201013_TT1_Iclass_kuroha_10wk_retinaKO2_neg	166.05185:257 166.06376:71 166.99481:84 167.00760:12 167.03573:39 167.05159:57 167.07238:24 167.10832:12 167.99841:18 168.03984:24 168.05421:12 168.07796:30	null	308	296	263	228	248	291	250	244	282	287	276	252	319	288.917	255.583
411	20.276	167.015	Unknown	[M-H]-	null	0.15	FALSE	null	null	null	null	null	null	999	FALSE	FALSE	FALSE	Normalized unit: Intensity	FALSE	FALSE	411	0	0	null	null	null	null	null	null	null	19.15	201013_TT1_Iclass_kuroha_10wk_retinaKO1_neg	167.01535:220 167.03591:74 167.05173:38 167.07145:99 167.09475:12 167.10603:35 167.14556:50 167.99733:18 168.00912:30 168.02949:104 168.06636:43 168.10337:36 168.98482:79 169.01075:24 169.02618:30 169.05093:57 169.06437:255 169.08658:209 169.10130:12 169.12356:170	null	0	3	185	193	46	3	0	0	0	0	0	0	0	62.7083	80.5625
412	21.104	167.017	Unknown	[M-H]-	null	0.15	FALSE	null	null	null	null	null	null	999	FALSE	FALSE	FALSE	Normalized unit: Intensity	FALSE	FALSE	412	0	0	null	null	null	null	null	null	null	17.01	201013_TT1_Iclass_kuroha_10wk_retinaHZ3_neg	167.01656:233 167.03404:91 167.05289:29 167.07198:49 167.10791:49 167.14294:20 167.99167:49 168.00933:29 168.02633:61 168.06286:39 168.10232:20 168.96437:49 168.98835:287 169.01348:82 169.02868:52 169.05087:189 169.06381:171 169.08761:206 169.12238:64	null	0	0	258	235	4	0	0	3	0	0	3	4	3	86.0833	79.625
413	0.202	168.988	Unknown	[M-H]-	null	0.08	FALSE	null	null	null	null	null	null	999	FALSE	FALSE	FALSE	Normalized unit: Intensity	FALSE	FALSE	413	0	0	null	null	null	null	null	null	null	21.35	201013_TT1_Iclass_kuroha_10wk_retinaKO2_neg	168.98808:688 169.06015:152 169.08626:109 169.12286:41 169.98918:18 170.02764:80 170.05853:30 170.08110:77 170.58713:12 171.04010:29 171.06533:1861	null	1773	258	282	192	616	1724	210	172	190	179	601	348	2024	770.812	844.312
414	19.362	168.988	Unknown	[M-H]-	null	0.08	FALSE	null	null	null	null	null	null	999	FALSE	FALSE	FALSE	Normalized unit: Intensity	FALSE	FALSE	414	0	0	null	null	null	null	null	null	null	4.2	201013_TT1_Iclass_kuroha_BL1_neg	168.98827:192 169.08770:30 170.02719:44 170.83069:12	null	152	0	73	52	153	139	19	0	0	0	53	20	187	75.2083	114.896
415	21.08	168.988	Unknown	[M-H]-	null	0.15	FALSE	null	null	null	null	null	null	999	FALSE	FALSE	FALSE	Normalized unit: Intensity	FALSE	FALSE	415	0	0	null	null	null	null	null	null	null	11.56	201013_TT1_Iclass_kuroha_10wk_retinaHZ3_neg	168.98835:287 169.01348:82 169.02868:52 169.05087:189 169.06381:171 169.08761:206 169.12238:64 169.95879:301 169.99365:76 170.01344:104 170.02812:71 170.08147:132 170.95894:96 170.97806:659 171.01082:445 171.04877:49 171.06607:91 171.07912:29	null	0	44	239	181	76	6	48	26	32	28	129	67	611	94.5208	87.4583
416	20.131	168.989	Unknown	[M-H]-	null	0.08	FALSE	null	null	null	null	null	null	999	FALSE	FALSE	FALSE	Normalized unit: Intensity	FALSE	FALSE	416	0	0	null	null	null	null	null	null	null	10.23	201013_TT1_Iclass_kuroha_10wk_retinaKO2_neg	168.98882:275 169.01846:30 169.04921:37 169.06563:212 169.08633:158 169.12405:70 169.99189:12 170.02796:109 170.06776:30 170.08312:34 170.12732:12 170.83373:12 170.91078:18 170.95573:12 170.97253:18 170.99519:12 171.01174:214 171.04358:24 171.06684:91 171.08191:18	null	240	25	74	73	246	202	29	24	24	18	58	42	307	112.875	173.583
417	0.678	168.989	Unknown	[M-H]-	null	0.15	FALSE	null	null	null	null	null	null	999	FALSE	FALSE	FALSE	Normalized unit: Intensity	FALSE	FALSE	417	0	0	null	null	null	null	null	null	null	41.29	201013_TT1_Iclass_kuroha_10wk_retinaKO3_neg	168.98908:1998 169.05158:24 169.06279:30 169.08661:135 169.12354:91 169.99552:79 170.02784:119 170.05447:18 170.08858:12 170.12741:12 171.03217:30 171.04254:18 171.06652:64	null	1880	235	302	226	594	1803	271	197	203	211	648	347	2354	805.417	874.521
418	22.328	168.989	Unknown	[M-H]-	null	0.08	FALSE	null	null	null	null	null	null	999	FALSE	FALSE	FALSE	Normalized unit: Intensity	FALSE	FALSE	418	0	0	null	null	null	null	null	null	null	4.53	201013_TT1_Iclass_kuroha_10wk_retinaKO2_neg	168.98914:235 169.02331:24 169.04955:48 169.06176:12 169.08826:67 169.12487:24 170.02884:45 170.08316:55 170.98139:12 171.06697:70	null	0	27	0	0	118	0	34	22	22	21	0	24	169	8.875	39.4583
419	0.393	168.989	Unknown	[M-H]-	null	0.08	FALSE	null	null	null	null	null	null	999	FALSE	FALSE	FALSE	Normalized unit: Intensity	FALSE	FALSE	419	0	0	null	null	null	null	null	null	null	60.68	201013_TT1_Iclass_kuroha_10wk_retinaHZ1_neg	168.98928:2024 169.03861:12 169.06337:66 169.08833:200 169.12459:38 169.15724:12 169.99375:53 170.02799:117 170.05853:24 170.09218:12 170.12756:24 171.03010:24 171.04346:12 171.06687:30 171.08017:12	null	1912	242	298	196	587	1663	293	212	203	206	601	360	2357	817.375	815.042
420	21.056	169.087	Unknown	[M-H]-	null	0.08	FALSE	null	null	null	null	null	null	999	FALSE	FALSE	FALSE	Normalized unit: Intensity	FALSE	FALSE	420	0	0	null	null	null	null	null	null	null	9.28	201013_TT1_Iclass_kuroha_10wk_retinaKO1_neg	169.08673:245 169.12273:100 169.95881:147 169.99103:50 170.00784:41 170.02821:99 170.04547:21 170.06070:34 170.06988:14 170.08276:134 170.12052:14 170.94157:21 170.95441:21 170.97839:486 171.01137:289 171.03023:64 171.04330:34 171.06466:73 171.10208:547 171.13840:1888	null	0	86	172	197	40	78	94	119	72	82	93	88	81	85.8542	104.979
421	20.301	169.087	Unknown	[M-H]-	null	0.15	FALSE	null	null	null	null	null	null	999	FALSE	FALSE	FALSE	Normalized unit: Intensity	FALSE	FALSE	421	0	0	null	null	null	null	null	null	null	10.35	201013_TT1_Iclass_kuroha_10wk_retinaHZ3_neg	169.08730:254 169.12325:159 169.97330:18 169.99599:18 170.02827:108 170.04722:31 170.05779:45 170.08238:145 170.58938:24 170.90852:30 170.95859:30 170.98665:66 171.01187:378 171.02929:30 171.04632:30 171.06719:69 171.08187:45 171.10277:740 171.13898:3038	null	58	65	225	223	143	50	58	75	60	58	51	70	43	116.125	138.438
422	20.35	169.123	Unknown	[M-H]-	null	0.08	FALSE	null	null	null	null	null	null	999	FALSE	FALSE	FALSE	Normalized unit: Intensity	FALSE	FALSE	422	0	0	null	null	null	null	null	null	null	25	201013_TT1_Iclass_kuroha_10wk_retinaKO2_neg	169.12284:178 169.83356:12 170.02814:57 170.03979:18 170.08177:142 170.12502:18 170.58629:18 170.91141:39 170.97620:18 171.01089:24 171.02997:18 171.04648:12 171.06474:40 171.07371:18 171.10300:755 171.13857:2585	null	21	12	154	167	158	24	22	16	17	17	12	14	20	62.3958	116.479
423	21.092	169.959	Unknown	[M-H]-	null	0.15	FALSE	null	null	null	null	null	null	999	FALSE	FALSE	FALSE	Normalized unit: Intensity	FALSE	FALSE	423	0	0	null	null	null	null	null	null	null	16.9	201013_TT1_Iclass_kuroha_10wk_retinaHZ3_neg	169.95879:301 169.99365:76 170.01344:104 170.02812:71 170.08147:132 170.95894:96 170.97806:659 171.01082:445 171.04877:49 171.06607:91 171.07912:29 171.10239:431 171.13815:1719 171.88358:20 171.94729:49 171.97510:1044 172.00590:241 172.06486:29	null	0	0	256	202	0	0	0	0	0	0	0	0	0	85.3958	67.4792
424	20.197	170.028	Unknown	[M-H]-	null	0.08	FALSE	null	null	null	null	null	null	999	FALSE	FALSE	FALSE	Normalized unit: Intensity	FALSE	FALSE	424	0	0	null	null	null	null	null	null	null	7.97	201013_TT1_Iclass_kuroha_10wk_retinaKO1_neg	170.02773:168 170.04622:30 170.06811:30 170.08208:237 170.12497:18 170.90908:49 170.93258:12 170.95582:24 170.98587:24 171.01135:317 171.03820:47 171.06693:58 171.10199:622 171.13871:2228 171.88076:40 171.94852:18 171.98149:131 172.00688:255 172.03711:18 172.06012:12 172.07485:12 172.09865:109	null	74	51	149	123	108	74	54	67	55	55	43	49	71	91.0208	101.646
425	21.59	170.978	Unknown	[M-H]-	null	0.08	FALSE	null	null	null	null	null	null	999	FALSE	FALSE	FALSE	Normalized unit: Intensity	FALSE	FALSE	425	0	0	null	null	null	null	null	null	null	19.33	201013_TT1_Iclass_kuroha_10wk_retinaHZ3_neg	170.97893:183 171.01151:96 171.02691:30 171.06653:30 171.10232:120 171.13857:411 171.94938:24 171.97543:549 172.00553:79 172.01703:12 172.03336:12 172.09834:190 172.14224:31 172.47677:58 172.95533:17 172.97383:1882 172.98971:1559 173.02294:23 173.08143:24	null	0	0	202	200	12	0	0	0	0	0	0	0	3	67.1667	70.6667
426	21.117	170.978	Unknown	[M-H]-	null	0.15	FALSE	null	null	null	null	null	null	999	FALSE	FALSE	FALSE	Normalized unit: Intensity	FALSE	FALSE	426	0	0	null	null	null	null	null	null	null	58.83	201013_TT1_Iclass_kuroha_10wk_retinaHZ3_neg	170.97841:726 171.01091:315 171.03898:25 171.06675:52 171.10280:459 171.13844:1506 171.94773:61 171.97560:1554 172.00708:237 172.05870:34 172.09800:397 172.14234:149 172.42398:34 172.44037:34 172.47598:231 172.94498:16 172.98289:5666 173.02201:40 173.08063:25	null	0	0	718	502	4	0	0	0	0	0	0	0	0	239.354	168.854
427	0.704	171.066	Unknown	[M-H]-	null	0.08	FALSE	null	null	null	null	null	null	999	FALSE	FALSE	FALSE	Normalized unit: Intensity	FALSE	FALSE	427	0	0	null	null	null	null	null	null	null	73.08	201013_TT1_Iclass_kuroha_10wk_retinaKO2_neg	171.06604:6236 171.10325:67 171.13900:343 171.88474:18 171.91110:12 171.94397:18 171.95054:12 171.97959:24 172.06928:509 172.10083:37 172.14271:30 173.01325:12 173.04517:24 173.05812:24 173.07968:137 173.11787:24	null	51	46	48	70	3963	68	45	54	72	56	63	57	58	48.5833	1366.71
428	5.882	171.101	Unknown	[M-H]-	null	0.46	FALSE	null	null	null	null	null	null	999	FALSE	FALSE	FALSE	Normalized unit: Intensity	FALSE	FALSE	428	0	0	null	null	null	null	null	null	null	7.75	201013_TT1_Iclass_kuroha_10wk_retinaKO2_neg	171.10147:370 171.13918:381 172.10420:30 172.14123:24 173.04551:12 173.08100:12 173.11773:24	null	228	306	271	275	334	311	273	367	288	296	254	261	212	268.125	306.812
429	20.319	171.103	Unknown	[M-H]-	null	0.08	FALSE	null	null	null	null	null	null	999	FALSE	FALSE	FALSE	Normalized unit: Intensity	FALSE	FALSE	429	0	0	null	null	null	null	null	null	null	18.37	201013_TT1_Iclass_kuroha_10wk_retinaKO1_neg	171.10262:853 171.13857:2886 171.88070:42 171.98168:136 172.00711:311 172.03760:30 172.06027:24 172.08236:18 172.09922:236 172.14188:358 172.90775:18 172.97295:169 172.99041:304 173.01636:30 173.04390:44 173.05821:40 173.08034:50 173.10226:12 173.11774:64 173.14748:24	null	139	117	675	669	681	149	130	117	109	105	80	131	102	310.312	499.708
430	13.239	171.138	Unknown	[M-H]-	null	0.15	FALSE	null	null	null	null	null	null	999	FALSE	FALSE	FALSE	Normalized unit: Intensity	FALSE	FALSE	430	0	0	null	null	null	null	null	null	null	5.04	201013_TT1_Iclass_kuroha_10wk_retinaHZ2_neg	171.13822:821 171.87757:24 171.98229:24 172.06134:12 172.10696:24 172.14113:152 172.90709:18 173.00662:12 173.04652:30 173.07954:46 173.11872:65 173.14232:12	null	751	865	821	727	678	706	750	752	728	746	700	730	675	812.5	703.625
431	21.334	171.138	Unknown	[M-H]-	null	0.08	FALSE	null	null	null	null	null	null	999	FALSE	FALSE	FALSE	Normalized unit: Intensity	FALSE	FALSE	431	0	0	null	null	null	null	null	null	null	16.97	201013_TT1_Iclass_kuroha_10wk_retinaKO1_neg	171.13849:1507 171.88223:12 171.94756:18 171.97508:313 172.00747:162 172.02700:12 172.04294:18 172.05946:24 172.07423:18 172.09759:432 172.14164:127 172.47593:50 172.97382:390 172.99039:1092 173.02389:50 173.04572:24 173.06054:30 173.08031:47 173.09927:70 173.11729:30	null	0	497	1249	1288	533	0	523	612	481	525	447	470	577	582.125	607.062
432	0.032	171.138	Unknown	[M-H]-	null	0.08	FALSE	null	null	null	null	null	null	999	FALSE	FALSE	FALSE	Normalized unit: Intensity	FALSE	FALSE	432	0	0	null	null	null	null	null	null	null	5.55	201013_TT1_Iclass_kuroha_BL1_neg	171.13869:207 172.14141:30 173.08331:24	null	231	229	272	210	168	217	204	212	205	227	276	177	220	244.146	198.104
433	18.003	171.138	Unknown	[M-H]-	null	0.08	FALSE	null	null	null	null	null	null	999	FALSE	FALSE	FALSE	Normalized unit: Intensity	FALSE	FALSE	433	0	0	null	null	null	null	null	null	null	6.38	201013_TT1_Iclass_kuroha_10wk_retinaKO3_neg	171.13855:624 171.83160:30 171.88195:30 171.97984:24 172.07418:12 172.10337:24 172.14228:66 172.83036:200 172.88918:24 172.90943:39 172.95711:56 173.04712:30 173.08216:54 173.11776:60	null	727	722	703	628	674	722	631	751	676	720	691	608	650	717.562	674.708
434	21.042	171.138	Unknown	[M-H]-	null	0.23	FALSE	null	null	null	null	null	null	999	FALSE	FALSE	FALSE	Normalized unit: Intensity	FALSE	FALSE	434	0	0	null	null	null	null	null	null	null	18.94	201013_TT1_Iclass_kuroha_10wk_retinaKO1_neg	171.13840:1888 171.94803:91 171.97512:703 172.00712:223 172.02971:21 172.04429:14 172.06508:21 172.09863:433 172.14166:168 172.41922:21 172.43333:28 172.47701:96 172.95117:19 172.98337:5036 173.02281:33 173.04361:21 173.06100:14 173.08484:38 173.09833:28 173.11824:35	null	0	586	1533	1629	663	597	557	643	564	535	574	653	690	706.229	962.938
435	8.956	171.139	Unknown	[M-H]-	null	0.23	FALSE	null	null	null	null	null	null	999	FALSE	FALSE	FALSE	Normalized unit: Intensity	FALSE	FALSE	435	0	0	null	null	null	null	null	null	null	4.83	201013_TT1_Iclass_kuroha_2yr_retinaHZ2_neg	171.13856:784 171.87825:18 171.98091:12 172.01995:12 172.06459:18 172.10629:18 172.14246:76 172.90760:24 173.04367:18 173.07934:24 173.08645:12 173.12023:42	null	650	761	703	684	636	649	723	750	714	691	665	688	446	705	656.271
436	18.423	171.139	Unknown	[M-H]-	null	0.08	FALSE	null	null	null	null	null	null	999	FALSE	FALSE	FALSE	Normalized unit: Intensity	FALSE	FALSE	436	0	0	null	null	null	null	null	null	null	4.85	201013_TT1_Iclass_kuroha_2yr_retinaHZ3_neg	171.13845:514 171.98121:18 172.09718:12 172.14148:30 172.83164:12 173.11804:30	null	432	440	439	427	399	397	366	468	451	407	246	395	364	437	407.729
437	21.719	171.139	Unknown	[M-H]-	null	0.15	FALSE	null	null	null	null	null	null	999	FALSE	FALSE	FALSE	Normalized unit: Intensity	FALSE	FALSE	437	0	0	null	null	null	null	null	null	null	12.2	201013_TT1_Iclass_kuroha_10wk_retinaHZ3_neg	171.13873:612 171.91252:18 171.94769:24 171.97568:655 172.00686:49 172.06983:12 172.09764:273 172.14186:69 172.41775:18 172.47736:48 172.97363:1748 172.99013:1141 173.01606:12 173.04323:24 173.08292:53 173.10224:24 173.11715:30	null	0	478	597	566	1480	0	480	532	446	465	0	465	446	358.375	682.125
438	21.48	171.139	Unknown	[M-H]-	null	0.08	FALSE	null	null	null	null	null	null	999	FALSE	FALSE	FALSE	Normalized unit: Intensity	FALSE	FALSE	438	0	0	null	null	null	null	null	null	null	36.97	201013_TT1_Iclass_kuroha_10wk_retinaKO2_neg	171.13885:2061 171.97721:178 172.06893:18 172.09831:155 172.14168:233 172.47577:18 172.95808:12 172.97379:390 172.98997:219 173.02269:18 173.04425:12 173.08336:30 173.09597:18 173.10577:12 173.11741:38 173.14846:18	null	0	538	761	763	1944	0	549	576	552	502	0	497	522	432.979	902.479
439	0.685	171.139	Unknown	[M-H]-	null	0.23	FALSE	null	null	null	null	null	null	999	FALSE	FALSE	FALSE	Normalized unit: Intensity	FALSE	FALSE	439	0	0	null	null	null	null	null	null	null	14.93	201013_TT1_Iclass_kuroha_10wk_retinaKO1_neg	171.13887:895 171.98147:30 172.03235:18 172.07169:24 172.09560:18 172.10591:30 172.14237:76 173.04595:12 173.05629:46 173.08189:24 173.11751:59	null	838	876	938	854	523	837	847	707	851	864	1048	842	889	883.854	737.812
440	0.243	171.139	Unknown	[M-H]-	null	0.31	FALSE	null	null	null	null	null	null	999	FALSE	FALSE	FALSE	Normalized unit: Intensity	FALSE	FALSE	440	0	0	null	null	null	null	null	null	null	14.99	201013_TT1_Iclass_kuroha_2yr_retinaKO1_neg	171.13835:1047 171.98133:24 172.03030:18 172.07640:18 172.08177:12 172.10652:30 172.14119:134 172.98275:12 173.05556:35 173.07874:24 173.09351:12 173.11774:30	null	810	927	906	865	679	923	862	786	839	896	900	862	902	881.25	822.125
441	20.301	171.139	Unknown	[M-H]-	null	0.23	FALSE	null	null	null	null	null	null	999	FALSE	FALSE	FALSE	Normalized unit: Intensity	FALSE	FALSE	441	0	0	null	null	null	null	null	null	null	54.89	201013_TT1_Iclass_kuroha_10wk_retinaHZ3_neg	171.13898:3038 171.88062:24 171.94607:12 171.98244:128 172.00673:341 172.03771:30 172.06133:24 172.09841:151 172.14195:410 172.90805:12 172.95393:12 172.97451:101 172.99056:300 173.02279:39 173.04522:30 173.06278:73 173.08122:78 173.10188:18 173.11877:55 173.14269:24	null	512	435	2768	2721	2470	479	438	476	428	379	332	396	455	1238.04	1889.96
442	3.045	171.14	no MS2: FA 10:0	[M-H]-	null	0.08	FALSE	3.13	171.139	C10H20O2	FA	GHVNFZFCNZKVNT-UHFFFAOYSA-N	O=C(O)CCCCCCCCC	520	TRUE	TRUE	FALSE	Normalized unit: Intensity; Annotation method: Msp20230908_conventional_converted_dev_2	FALSE	FALSE	442	0	1	1	-1	-1	-1	-1	-1	0.75	5.53	201013_TT1_Iclass_kuroha_BL1_neg	171.13965:512 171.97988:12 172.10782:12 172.14185:60 173.11672:18	null	376	409	412	326	359	363	356	346	352	372	442	345	423	399.104	349.667
443	21.432	171.974	Unknown	[M-H]-	null	0.08	FALSE	null	null	null	null	null	null	999	FALSE	FALSE	FALSE	Normalized unit: Intensity	FALSE	FALSE	443	0	0	null	null	null	null	null	null	null	15.35	201013_TT1_Iclass_kuroha_10wk_retinaKO2_neg	171.97390:146 172.06679:24 172.09991:229 172.14211:197 172.47625:24 172.97394:398 172.99136:144 173.02080:12 173.08281:57 173.10327:18 173.11752:30 173.97700:82 174.05651:24	null	0	44	121	141	167	0	40	41	51	38	0	32	53	54.7708	102.792
444	21.166	171.975	Unknown	[M-2H]2-	null	0.15	FALSE	null	null	null	null	null	null	999	FALSE	FALSE	FALSE	Normalized unit: Intensity	FALSE	FALSE	444	0	0	null	null	null	null	null	null	null	174.58	201013_TT1_Iclass_kuroha_10wk_retinaHZ3_neg	171.97512:1745 172.00660:219 172.03448:15 172.06394:15 172.07498:15 172.09828:328 172.14233:114 172.41323:15 172.42107:30 172.43347:38 172.47571:225 172.98245:6334 173.01662:21	null	0	45	1623	1435	19	0	40	45	39	45	41	45	38	556.25	484.667
445	21.646	171.976	Unknown	[M-H]-	null	0.15	FALSE	null	null	null	null	null	null	999	FALSE	FALSE	FALSE	Normalized unit: Intensity	FALSE	FALSE	445	0	0	null	null	null	null	null	null	null	79.34	201013_TT1_Iclass_kuroha_10wk_retinaHZ3_neg	171.97636:733 172.00566:97 172.02518:18 172.06110:18 172.09743:294 172.14296:24 172.43697:12 172.47681:165 172.97358:2155 172.98984:1627 173.02750:24 173.04507:18 173.08402:24 173.11860:18 173.47278:18 173.97662:162 173.99417:92 174.05608:18	null	0	33	725	672	85	0	39	37	38	37	0	31	48	252.729	252.438
446	20.19	171.982	Unknown	[M-H]-	null	0.15	FALSE	null	null	null	null	null	null	999	FALSE	FALSE	FALSE	Normalized unit: Intensity	FALSE	FALSE	446	0	0	null	null	null	null	null	null	null	10.75	201013_TT1_Iclass_kuroha_10wk_retinaHZ3_neg	171.98177:171 172.00588:284 172.06130:30 172.07555:12 172.09849:85 172.14169:307 172.90830:18 172.97267:90 172.99003:293 173.02673:30 173.04446:18 173.05934:41 173.08119:35 173.10176:24 173.11879:51 173.14160:18 173.88185:18 173.90965:24 173.97633:24 173.99378:34 174.01375:24 174.05494:39 174.07992:12	null	30	29	153	142	128	43	24	25	26	30	26	35	32	70.625	104.333
447	20.276	172.007	Unknown	[M-H]-	null	0.15	FALSE	null	null	null	null	null	null	999	FALSE	FALSE	FALSE	Normalized unit: Intensity	FALSE	FALSE	447	0	0	null	null	null	null	null	null	null	29.76	201013_TT1_Iclass_kuroha_10wk_retinaHZ3_neg	172.00591:280 172.01936:104 172.03743:18 172.04469:12 172.06463:24 172.10096:132 172.14197:235 172.97299:170 172.99126:330 173.02068:42 173.04060:12 173.06191:18 173.08223:75 173.09987:12 173.11799:56 173.14301:18 173.88088:12 173.90787:24 173.97732:46 173.99239:18 174.00525:18 174.01854:30 174.05567:59 174.07895:12	null	0	0	291	230	95	0	0	0	0	0	0	0	0	97.0833	108.438
448	21.424	172.098	Unknown	[M-H]-	null	0.15	FALSE	null	null	null	null	null	null	999	FALSE	FALSE	FALSE	Normalized unit: Intensity	FALSE	FALSE	448	0	0	null	null	null	null	null	null	null	15.52	201013_TT1_Iclass_kuroha_10wk_retinaKO1_neg	172.09748:470 172.14178:139 172.48346:12 172.97267:333 172.99049:900 173.01200:12 173.01965:39 173.04444:24 173.08081:39 173.10013:30 173.11942:51 173.14487:12 173.97632:40 173.99545:60 174.02464:18 174.04076:12 174.05503:37 174.07779:24	null	0	12	328	449	185	0	19	18	16	15	0	19	16	113.479	211.417
449	21.105	172.098	Unknown	[M-H]-	null	0.08	FALSE	null	null	null	null	null	null	999	FALSE	FALSE	FALSE	Normalized unit: Intensity	FALSE	FALSE	449	0	0	null	null	null	null	null	null	null	8.62	201013_TT1_Iclass_kuroha_10wk_retinaKO1_neg	172.09771:397 172.14155:169 172.43138:33 172.47702:133 172.98301:5735 173.02336:26 173.04381:13 173.06412:13 173.08355:20 173.09841:26 173.11579:20 173.39568:13 173.47239:13 173.70999:13 173.94571:26 173.97616:354 173.99400:443 174.01584:20 174.05630:26 174.10420:13	null	0	14	357	389	53	20	24	13	24	16	19	16	28	123.542	153.833
450	21.638	172.974	Unknown	[M-H]-	null	0.08	FALSE	null	null	null	null	null	null	999	FALSE	FALSE	FALSE	Normalized unit: Intensity	FALSE	FALSE	450	0	0	null	null	null	null	null	null	null	166.37	201013_TT1_Iclass_kuroha_10wk_retinaHZ3_neg	172.97397:1996 172.98963:1636 173.02540:18 173.04293:24 173.08078:18 173.10083:18 173.11892:18 173.47458:24 173.97547:178 173.99344:87 174.96884:248 174.98886:88 175.02408:24 175.04032:24	null	0	0	2001	1711	239	0	3	0	0	0	0	3	3	667.083	649.896
451	21.48	172.974	Unknown	[M-H]-	null	0.08	FALSE	null	null	null	null	null	null	999	FALSE	FALSE	FALSE	Normalized unit: Intensity	FALSE	FALSE	451	0	0	null	null	null	null	null	null	null	31.75	201013_TT1_Iclass_kuroha_10wk_retinaKO2_neg	172.97379:390 172.98997:219 173.02269:18 173.04425:12 173.08336:30 173.09597:18 173.10577:12 173.11741:38 173.14846:18 173.97409:18 174.05339:18 174.07191:12 174.86531:12 174.97021:30 174.98488:12 175.04723:18 175.05966:24 175.07394:18	null	0	3	1339	1711	408	0	0	3	0	0	0	0	3	447.271	706.104
452	21.08	172.976	Unknown	[M-H]-	null	0.15	FALSE	null	null	null	null	null	null	999	FALSE	FALSE	FALSE	Normalized unit: Intensity	FALSE	FALSE	452	0	0	null	null	null	null	null	null	null	468.86	201013_TT1_Iclass_kuroha_10wk_retinaHZ3_neg	172.98238:5906 173.04286:20 173.08480:20 173.11928:29 173.47213:29 173.90979:20 173.97598:485 173.99447:444 174.01951:39 174.05789:29 174.88467:29 174.90601:20 174.96882:628 174.98902:340 175.07560:39	null	0	0	5845	5258	147	0	3	0	3	3	0	3	4	1948.21	1801.98
453	0.153	172.991	Unknown	[M-H]-	null	0.08	FALSE	null	null	null	null	null	null	999	FALSE	FALSE	FALSE	Normalized unit: Intensity	FALSE	FALSE	453	0	0	null	null	null	null	null	null	null	12.72	201013_TT1_Iclass_kuroha_2yr_retinaKO2_neg	172.99095:133 173.02139:12 173.04016:12 173.05703:24 173.08106:34 173.11645:85 173.97660:56 174.01815:24 174.05349:68 174.07772:44 174.95499:41 174.96920:37 174.99104:18 175.05896:18 175.06953:33	null	3	3	17	10	10	8	5	7	0	10	110	0	17	7.625	9.25
454	20.228	172.991	Unknown	[M-H]-	null	0.23	FALSE	null	null	null	null	null	null	999	FALSE	FALSE	FALSE	Normalized unit: Intensity	FALSE	FALSE	454	0	0	null	null	null	null	null	null	null	25.53	201013_TT1_Iclass_kuroha_10wk_retinaHZ3_neg	172.99126:330 173.02068:42 173.04060:12 173.06191:18 173.08223:75 173.09987:12 173.11799:56 173.14301:18 173.88088:12 173.90787:24 173.97732:46 173.99239:18 174.00525:18 174.01854:30 174.05567:59 174.07895:12 174.88151:35 174.90726:24 174.93668:30 174.96231:24 174.98355:24 174.99840:18 175.02273:41 175.03826:54 175.05965:30 175.07463:30 175.09608:12	null	0	0	326	323	253	0	0	0	0	0	0	0	3	108.562	191.812
455	21.584	174.969	Unknown	[M-H]-	null	0.15	FALSE	null	null	null	null	null	null	999	FALSE	FALSE	FALSE	Normalized unit: Intensity	FALSE	FALSE	455	0	0	null	null	null	null	null	null	null	13.63	201013_TT1_Iclass_kuroha_10wk_retinaHZ3_neg	174.96871:215 174.98642:138 175.00046:66 175.01508:24 175.03692:24 175.97078:18 176.04006:18 176.95881:18 176.99902:133 177.02012:33 177.03341:12 177.05411:24	null	0	5	222	190	33	0	4	3	3	4	0	6	3	75.6667	74.25
456	21.08	174.969	Unknown	[M-H]-	null	0.15	FALSE	null	null	null	null	null	null	999	FALSE	FALSE	FALSE	Normalized unit: Intensity	FALSE	FALSE	456	0	0	null	null	null	null	null	null	null	38.46	201013_TT1_Iclass_kuroha_10wk_retinaHZ3_neg	174.96933:616 174.99009:332 175.02267:51 175.03960:64 175.05978:28 175.07722:37 175.09616:60 175.97016:67 175.98883:46 176.00201:28 176.01488:37 176.03366:37 176.07119:28 176.90991:18 176.96230:37 176.99955:406 177.02128:76 177.05580:81	null	0	4	589	506	13	0	3	3	4	10	7	6	3	197.792	173.021
457	21.711	176.998	Unknown	[M-H]-	null	0.08	FALSE	null	null	null	null	null	null	999	FALSE	FALSE	FALSE	Normalized unit: Intensity	FALSE	FALSE	457	0	0	null	null	null	null	null	null	null	17.56	201013_TT1_Iclass_kuroha_10wk_retinaHZ3_neg	176.99847:178 177.01727:24 177.02379:24 177.03754:24 177.05746:38 177.09259:184 177.98364:24 177.99724:24 178.01803:24 178.05056:40 178.09245:37 178.88019:75 178.96434:12 178.99445:44 179.01823:18 179.03508:132 179.04857:12 179.07084:71 179.10549:30	null	0	0	191	186	8	0	0	0	0	0	0	0	0	63.5625	64.75
458	21.153	176.999	Unknown	[M-H]-	null	0.15	FALSE	null	null	null	null	null	null	999	FALSE	FALSE	FALSE	Normalized unit: Intensity	FALSE	FALSE	458	0	0	null	null	null	null	null	null	null	30.23	201013_TT1_Iclass_kuroha_10wk_retinaHZ3_neg	176.99939:426 177.02061:68 177.05489:58 177.09124:279 177.98138:61 177.99667:42 178.01853:56 178.03055:17 178.05332:42 178.09292:47 178.87984:17 178.95962:17 178.99676:104 179.03503:163 179.07175:116 179.10609:17	null	0	0	366	299	5	0	0	0	0	0	0	0	0	121.979	101.292
459	21.068	177.092	Unknown	[M-H]-	null	0.15	FALSE	null	null	null	null	null	null	999	FALSE	FALSE	FALSE	Normalized unit: Intensity	FALSE	FALSE	459	0	0	null	null	null	null	null	null	null	19.84	201013_TT1_Iclass_kuroha_10wk_retinaKO1_neg	177.09160:508 177.87770:14 177.98278:71 178.00227:37 178.01853:57 178.05074:56 178.09139:51 178.95791:21 178.97712:34 178.99682:100 179.01638:76 179.03312:92 179.07100:190 179.11240:28	null	0	144	419	492	329	146	144	188	147	133	150	168	179	187.708	322.542
460	21.504	177.092	Unknown	[M-H]-	null	0.08	FALSE	null	null	null	null	null	null	999	FALSE	FALSE	FALSE	Normalized unit: Intensity	FALSE	FALSE	460	0	0	null	null	null	null	null	null	null	31.61	201013_TT1_Iclass_kuroha_10wk_retinaKO2_neg	177.09191:1354 178.05302:12 178.09458:103 178.88223:57 179.03660:12 179.05350:12 179.07065:53 179.10580:30 179.14553:12	null	0	163	171	310	1023	0	140	149	140	137	0	126	134	111.188	444.625
461	22.304	177.092	Unknown	[M-H]-	null	0.08	FALSE	null	null	null	null	null	null	999	FALSE	FALSE	FALSE	Normalized unit: Intensity	FALSE	FALSE	461	0	0	null	null	null	null	null	null	null	10.79	201013_TT1_Iclass_kuroha_10wk_retinaKO2_neg	177.09192:294 178.04825:12 178.09408:30 178.88152:57 178.99521:12 179.07285:24	null	0	118	0	0	290	0	111	108	107	121	0	74	69	39.4583	96.5417
462	21.707	177.092	Unknown	[M-H]-	null	0.15	FALSE	null	null	null	null	null	null	999	FALSE	FALSE	FALSE	Normalized unit: Intensity	FALSE	FALSE	462	0	0	null	null	null	null	null	null	null	10.89	201013_TT1_Iclass_kuroha_10wk_retinaKO1_neg	177.09195:299 177.96304:12 177.98280:30 178.00073:30 178.03400:12 178.05058:40 178.09236:40 178.87764:88 178.96496:18 178.99569:62 179.01695:30 179.03446:111 179.05085:24 179.07132:72 179.08796:12 179.10486:12	null	0	123	216	229	734	0	132	125	176	173	0	158	128	112.938	321.042
463	20.333	177.092	Unknown	[M-H]-	null	0.23	FALSE	null	null	null	null	null	null	999	FALSE	FALSE	FALSE	Normalized unit: Intensity	FALSE	FALSE	463	0	0	null	null	null	null	null	null	null	21.7	201013_TT1_Iclass_kuroha_10wk_retinaKO2_neg	177.09180:970 177.87976:57 178.05133:39 178.09484:144 178.85956:24 178.99544:30 179.03582:66 179.05705:12 179.07128:73 179.09086:18 179.10593:18	null	126	131	440	557	764	139	115	152	132	108	85	117	99	232.208	486.458
464	20.288	178.994	Unknown	[M-H]-	null	0.15	FALSE	null	null	null	null	null	null	999	FALSE	FALSE	FALSE	Normalized unit: Intensity	FALSE	FALSE	464	0	0	null	null	null	null	null	null	null	14.12	201013_TT1_Iclass_kuroha_10wk_retinaHZ3_neg	178.99364:137 179.01659:98 179.03691:101 179.05235:55 179.07073:192 179.09369:18 179.10639:24 179.14609:18 179.88316:30 179.99318:18 180.01268:30 180.03090:76 180.06652:138 180.10411:86 180.95873:18 180.98959:125 181.01337:74 181.03091:78 181.05140:46 181.07068:89 181.08430:63 181.09914:12	null	3	0	139	130	21	4	4	3	3	0	0	3	3	47.4375	51.7708
465	21.105	178.996	Unknown	[M-H]-	null	0.08	FALSE	null	null	null	null	null	null	999	FALSE	FALSE	FALSE	Normalized unit: Intensity	FALSE	FALSE	465	0	0	null	null	null	null	null	null	null	15.21	201013_TT1_Iclass_kuroha_10wk_retinaKO1_neg	178.99613:240 179.01803:57 179.03477:146 179.07118:113 179.08581:26 179.10595:20 179.87709:13 179.96385:372 179.99888:74 180.01345:26 180.03009:103 180.06790:61 180.10272:45 180.40880:13 180.46525:48 180.48369:13 180.96341:83 180.98872:2292 181.01708:164 181.05175:44 181.07359:26 181.08542:47 181.10228:13	null	0	4	160	156	3	0	8	3	6	3	3	3	6	54.8958	52.8958
466	20.306	179.071	Unknown	[M-H]-	null	0.08	FALSE	null	null	null	null	null	null	999	FALSE	FALSE	FALSE	Normalized unit: Intensity	FALSE	FALSE	466	0	0	null	null	null	null	null	null	null	6.91	201013_TT1_Iclass_kuroha_10wk_retinaHZ3_neg	179.07073:192 179.09369:18 179.10639:24 179.14609:18 179.88316:30 179.99318:18 180.01268:30 180.03090:76 180.06652:138 180.10411:86 180.95873:18 180.98959:125 181.01337:74 181.03091:78 181.05140:46 181.07068:89 181.08430:63 181.09914:12 181.12090:30 181.15782:24	null	14	5	178	135	77	18	23	23	17	15	3	22	10	65.5208	76.5208
467	20.172	179.072	Unknown	[M-H]-	null	0.08	FALSE	null	null	null	null	null	null	999	FALSE	FALSE	FALSE	Normalized unit: Intensity	FALSE	FALSE	467	0	0	null	null	null	null	null	null	null	5.57	201013_TT1_Iclass_kuroha_10wk_retinaKO1_neg	179.07089:174 179.10743:34 179.15026:12 179.88267:18 179.96853:18 179.99554:24 180.01225:24 180.03095:53 180.06558:173 180.08601:12 180.10215:75 180.85901:18 180.95762:30 180.98906:314 181.01358:12 181.02923:41 181.04999:66 181.08468:71 181.12471:50 181.15949:18	null	16	17	178	163	100	15	15	9	13	22	12	15	14	70.2708	92.7917
468	11.36	179.073	Unknown	[M-H]-	null	0.15	FALSE	null	null	null	null	null	null	999	FALSE	FALSE	FALSE	Normalized unit: Intensity	FALSE	FALSE	468	0	0	null	null	null	null	null	null	null	22.76	201013_TT1_Iclass_kuroha_2yr_retinaHZ3_neg	179.07350:501 180.03036:18 180.07105:49 180.29430:12 180.98974:30 181.07184:30	null	182	433	480	379	228	202	423	331	454	501	271	331	67	364.938	269.771
469	11.461	179.074	Unknown	[M-H]-	null	0.08	FALSE	null	null	null	null	null	null	999	FALSE	FALSE	FALSE	Normalized unit: Intensity	FALSE	FALSE	469	0	0	null	null	null	null	null	null	null	17.34	201013_TT1_Iclass_kuroha_2yr_retinaKO3_neg	179.07382:533 179.11172:12 180.02691:18 180.07273:62 181.06928:18	null	170	488	510	387	228	197	331	347	454	501	271	383	75	389.167	270.708
470	0.692	179.107	Unknown	[M-H]-	null	0.08	FALSE	null	null	null	null	null	null	999	FALSE	FALSE	FALSE	Normalized unit: Intensity	FALSE	FALSE	470	0	0	null	null	null	null	null	null	null	67.5	201013_TT1_Iclass_kuroha_10wk_retinaKO3_neg	179.10714:924 179.98584:18 180.02725:45 180.05145:24 180.06750:108 180.10955:108 180.98862:48 181.01307:24 181.07152:30 181.08688:65 181.11297:12 181.12476:18	null	718	795	762	648	101	836	799	772	792	814	746	754	722	758.521	528.292
471	0.249	179.107	Unknown	[M-H]-	null	0.08	FALSE	null	null	null	null	null	null	999	FALSE	FALSE	FALSE	Normalized unit: Intensity	FALSE	FALSE	471	0	0	null	null	null	null	null	null	null	67.28	201013_TT1_Iclass_kuroha_2yr_retinaHZ2_neg	179.10737:812 180.02733:24 180.06650:136 180.11019:93 180.98868:68 181.01329:12 181.04917:18 181.07561:18 181.08984:18	null	629	859	740	577	185	651	668	761	747	775	658	731	587	742.75	471.042
472	0.542	179.107	Unknown	[M-H]-	null	0.08	FALSE	null	null	null	null	null	null	999	FALSE	FALSE	FALSE	Normalized unit: Intensity	FALSE	FALSE	472	0	0	null	null	null	null	null	null	null	13.12	201013_TT1_Iclass_kuroha_2yr_retinaKO3_neg	179.10717:985 180.02806:18 180.04751:30 180.06686:83 180.11025:101 180.99073:96 181.01348:24 181.05226:12 181.07222:24 181.08613:43 181.11254:18	null	677	858	738	650	126	710	789	696	821	843	769	856	676	757.646	495.208
473	21.141	179.964	Unknown	[M-H]-	null	0.15	FALSE	null	null	null	null	null	null	999	FALSE	FALSE	FALSE	Normalized unit: Intensity	FALSE	FALSE	473	0	0	null	null	null	null	null	null	null	35.34	201013_TT1_Iclass_kuroha_10wk_retinaHZ3_neg	179.96422:480 179.99526:89 180.01210:42 180.03214:96 180.05116:17 180.06755:80 180.10379:34 180.46610:70 180.87930:34 180.96332:121 180.98884:2532 181.01665:185 181.04975:76 181.06421:17 181.08204:25 181.08981:34 181.46253:25 181.99172:169 182.01487:58 182.04433:42 182.05872:17	null	0	0	525	464	0	0	0	0	0	0	0	0	0	174.854	154.562
474	21.646	179.967	Unknown	[M-H]-	null	0.15	FALSE	null	null	null	null	null	null	999	FALSE	FALSE	FALSE	Normalized unit: Intensity	FALSE	FALSE	474	0	0	null	null	null	null	null	null	null	16.97	201013_TT1_Iclass_kuroha_10wk_retinaHZ3_neg	179.96358:238 179.99726:24 180.01192:12 180.03618:75 180.06711:24 180.46919:30 180.87800:18 180.96007:46 180.98892:1294 181.01612:138 181.04942:32 181.99089:60 182.01448:18 182.04499:24	null	0	0	201	147	4	0	0	0	0	0	0	0	0	67.0833	50.1667
475	20.211	180.067	Unknown	[M-H]-	null	0.23	FALSE	null	null	null	null	null	null	999	FALSE	FALSE	FALSE	Normalized unit: Intensity	FALSE	FALSE	475	0	0	null	null	null	null	null	null	null	10.59	201013_TT1_Iclass_kuroha_10wk_retinaHZ3_neg	180.06631:214 180.10211:61 180.85590:18 180.88625:12 180.96270:18 180.98817:308 181.02969:58 181.05020:72 181.07388:63 181.08645:30 181.10369:24 181.12246:30 181.16004:18 181.98914:18 182.00623:30 182.02206:49 182.04549:64 182.08214:75 182.11319:18	null	73	80	188	182	147	78	78	83	62	69	66	59	74	113.833	135.958
476	21.731	180.989	Unknown	[M-H]-	null	0.15	FALSE	null	null	null	null	null	null	999	FALSE	FALSE	FALSE	Normalized unit: Intensity	FALSE	FALSE	476	0	0	null	null	null	null	null	null	null	163.12	201013_TT1_Iclass_kuroha_10wk_retinaKO1_neg	180.98866:2771 181.01460:80 181.04955:30 181.06666:18 181.08647:24 181.99121:164 182.01203:24 182.04698:18 182.08177:18 182.96337:24 182.98616:41 183.00428:240 183.02955:37 183.04508:47 183.06679:24	null	0	10	1765	1898	20	0	10	17	16	15	0	10	13	591.771	639.271
477	21.043	180.989	Unknown	[M-H]-	null	0.15	FALSE	null	null	null	null	null	null	999	FALSE	FALSE	FALSE	Normalized unit: Intensity	FALSE	FALSE	477	0	0	null	null	null	null	null	null	null	232.42	201013_TT1_Iclass_kuroha_10wk_retinaHZ3_neg	180.98896:2970 181.01607:260 181.05205:62 181.07020:46 181.08520:46 181.16048:27 181.99153:205 182.01086:66 182.02708:80 182.04508:37 182.05645:46 182.08118:59 182.95403:18 182.96550:50 183.00459:283 183.03010:94 183.04515:53 183.06580:37 183.08141:18	null	0	11	2772	2310	34	11	14	10	12	14	32	22	29	927.771	784.917
478	20.162	180.989	Unknown	[M-H]-	null	0.23	FALSE	null	null	null	null	null	null	999	FALSE	FALSE	FALSE	Normalized unit: Intensity	FALSE	FALSE	478	0	0	null	null	null	null	null	null	null	18.68	201013_TT1_Iclass_kuroha_10wk_retinaKO1_neg	180.98894:295 181.01413:40 181.03189:35 181.05237:48 181.06293:18 181.07032:52 181.08711:42 181.12318:30 181.99257:18 182.00239:30 182.02920:24 182.04634:30 182.08173:77 182.96460:108 182.98892:148 183.00667:74 183.02545:30 183.04666:85 183.06525:73 183.08230:42	null	9	5	227	264	170	10	14	10	10	3	0	3	10	80.2708	148.062
479	21.079	181.016	Unknown	[M-H]-	null	0.08	FALSE	null	null	null	null	null	null	999	FALSE	FALSE	FALSE	Normalized unit: Intensity	FALSE	FALSE	479	0	0	null	null	null	null	null	null	null	26.09	201013_TT1_Iclass_kuroha_10wk_retinaHZ3_neg	181.01343:255 181.05475:51 181.08820:39 181.16022:20 181.95757:29 181.99188:148 182.00892:70 182.01976:49 182.04552:39 182.08155:55 182.96341:89 183.00717:212 183.03032:92 183.04573:59 183.06625:29 183.08420:49 183.10498:49	null	0	0	235	182	3	0	0	0	3	3	3	0	3	78.25	61.625
480	0.325	182.964	Unknown	[M-H]-	null	0.46	FALSE	null	null	null	null	null	null	999	FALSE	FALSE	FALSE	Normalized unit: Intensity	FALSE	FALSE	480	0	0	null	null	null	null	null	null	null	249.73	201013_TT1_Iclass_kuroha_2yr_retinaKO1_neg	182.96376:12575 183.10281:30 183.13895:88 183.96886:513 183.99653:18 184.07021:24 184.36149:24 184.96057:3580 185.04457:12	null	9711	11419	10595	9837	3121	10456	10331	10172	10881	11817	9236	11722	9315	10575.3	7804.83
481	0.664	182.964	Unknown	[M-H]-	null	0.92	FALSE	null	null	null	null	null	null	999	FALSE	FALSE	FALSE	Normalized unit: Intensity	FALSE	FALSE	481	0	0	null	null	null	null	null	null	null	120.24	201013_TT1_Iclass_kuroha_2yr_retinaHZ1_neg	182.96417:12526 183.01623:18 183.07223:24 183.10503:18 183.13673:24 183.96873:506 183.99280:12 184.06901:18 184.37230:12 184.96102:3687 185.04102:18	null	10755	11297	11149	10838	1649	11406	12426	10540	11444	11449	10568	12048	10674	11066.9	7964.52
482	0.457	182.964	Unknown	[M-H]-	null	0.46	FALSE	null	null	null	null	null	null	999	FALSE	FALSE	FALSE	Normalized unit: Intensity	FALSE	FALSE	482	0	0	null	null	null	null	null	null	null	51.02	201013_TT1_Iclass_kuroha_2yr_retinaHZ1_neg	182.96429:10907 183.00785:24 183.07589:12 183.10329:34 183.14025:24 183.96905:434 184.07375:34 184.36935:18 184.96090:3236	null	10087	11233	10595	10370	1806	10832	10940	10557	10881	11645	9789	11737	9792	10638.4	7669.29
483	13.159	182.988	Unknown	[M-H]-	null	0.54	FALSE	null	null	null	null	null	null	999	FALSE	FALSE	FALSE	Normalized unit: Intensity	FALSE	FALSE	483	0	0	null	null	null	null	null	null	null	15.84	201013_TT1_Iclass_kuroha_10wk_retinaKO1_neg	182.98815:2148 183.03335:46 183.06546:18 183.10115:18 183.14025:18 183.99198:35 184.95971:18 184.97594:12 184.99160:18 185.04370:18 185.08165:36	null	1791	1948	1885	2017	1856	1931	1979	1773	1921	1913	2013	1789	1816	1874.31	1934.69
484	13.241	182.988	Unknown	[M-H]-	null	0.15	FALSE	null	null	null	null	null	null	999	FALSE	FALSE	FALSE	Normalized unit: Intensity	FALSE	FALSE	484	0	0	null	null	null	null	null	null	null	13.4	201013_TT1_Iclass_kuroha_2yr_retinaHZ3_neg	182.98824:1949 183.03276:30 183.07083:18 183.10365:30 183.13748:18 183.99159:121 184.06986:18 184.96243:18 184.99202:12 185.04666:24 185.08199:54	null	1799	1842	1894	1905	1894	1931	1979	1740	1921	1913	2013	1790	1816	1845.19	1910.12
485	8.782	182.988	Unknown	[M-H]-	null	0.08	FALSE	null	null	null	null	null	null	999	FALSE	FALSE	FALSE	Normalized unit: Intensity	FALSE	FALSE	485	0	0	null	null	null	null	null	null	null	11.38	201013_TT1_Iclass_kuroha_10wk_retinaKO3_neg	182.98840:1857 183.03277:18 183.10087:18 183.99143:68 184.95873:24 184.98489:18 185.04745:24 185.08267:43	null	1589	1745	1878	1738	2331	1927	1698	1658	1781	1690	1747	1868	1802	1737.44	1998.75
486	17.966	182.989	Unknown	[M-H]-	null	0.38	FALSE	null	null	null	null	null	null	999	FALSE	FALSE	FALSE	Normalized unit: Intensity	FALSE	FALSE	486	0	0	null	null	null	null	null	null	null	20.42	201013_TT1_Iclass_kuroha_2yr_retinaKO2_neg	182.98860:1525 183.03006:31 183.06562:12 183.10330:24 183.13857:30 183.99206:56 184.01076:12 184.96040:37 184.99165:18 185.04896:30 185.08166:24	null	1295	1325	1371	1433	1350	1349	1379	1370	1449	1422	1484	1357	1265	1330.17	1377.35
487	21.727	183.005	Unknown	[M-H]-	null	0.08	FALSE	null	null	null	null	null	null	999	FALSE	FALSE	FALSE	Normalized unit: Intensity	FALSE	FALSE	487	0	0	null	null	null	null	null	null	null	3.93	201013_TT1_Iclass_kuroha_10wk_retinaKO1_neg	183.00454:163 183.06801:30 183.10128:24 183.14069:30 184.00649:43 184.99130:117 185.02041:24 185.04334:34 185.06089:18 185.08055:67	null	0	3	152	181	26	0	13	7	5	9	0	14	12	51.625	69
488	21.043	183.005	Unknown	[M-H]-	null	0.15	FALSE	null	null	null	null	null	null	999	FALSE	FALSE	FALSE	Normalized unit: Intensity	FALSE	FALSE	488	0	0	null	null	null	null	null	null	null	8.57	201013_TT1_Iclass_kuroha_10wk_retinaHZ3_neg	183.00514:348 183.02942:76 183.04781:123 183.06491:61 183.07961:27 183.10395:34 183.13906:71 183.97860:20 184.00482:34 184.02522:48 184.05943:27 184.07472:20 184.09951:20 184.13676:27 184.95846:37 184.99119:572 185.02660:45 185.04242:168 185.06061:71 185.08274:74	null	0	12	264	198	28	28	22	14	14	9	15	24	44	91.9792	84.7083
489	20.322	183.139	Unknown	[M-H]-	null	0.15	FALSE	null	null	null	null	null	null	999	FALSE	FALSE	FALSE	Normalized unit: Intensity	FALSE	FALSE	489	0	0	null	null	null	null	null	null	null	9.46	201013_TT1_Iclass_kuroha_10wk_retinaKO1_neg	183.13940:185 184.00675:24 184.01957:30 184.05736:38 184.07624:30 184.09753:52 184.13585:24 184.97720:18 184.98966:18 185.00211:12 185.02615:30 185.04460:67 185.06097:219 185.08092:64 185.11697:212 185.15424:555	null	18	13	131	142	133	16	13	17	18	13	8	8	22	54.0833	96.9583
490	0.226	184.961	Unknown	[M-H]-	null	0.15	FALSE	null	null	null	null	null	null	999	FALSE	FALSE	FALSE	Normalized unit: Intensity	FALSE	FALSE	490	0	0	null	null	null	null	null	null	null	200.2	201013_TT1_Iclass_kuroha_10wk_retinaHZ2_neg	184.96066:3861 184.98715:11 185.01346:12 185.04305:24 185.05672:18 185.08110:32 185.11599:44 185.15365:198 185.96607:176 186.11889:24 186.15614:24 186.98093:24 187.06638:30	null	2907	3508	3094	3127	990	3397	3184	3125	3270	3226	2806	3453	2744	3169.5	2504.85
491	0.393	184.961	Unknown	[M-H]-	null	0.38	FALSE	null	null	null	null	null	null	999	FALSE	FALSE	FALSE	Normalized unit: Intensity	FALSE	FALSE	491	0	0	null	null	null	null	null	null	null	258.71	201013_TT1_Iclass_kuroha_2yr_retinaKO3_neg	184.96078:3764 185.04261:12 185.06058:18 185.08326:33 185.11311:99 185.15365:258 185.68845:12 185.96592:150 186.15731:24 186.96711:30 187.01900:12 187.04491:12 187.05465:12 187.06927:18	null	3220	3633	3304	3266	889	3446	3387	3260	3521	3556	3228	3627	3080	3385.96	2533.58
492	0.676	184.961	Unknown	[M-H]-	null	0.69	FALSE	null	null	null	null	null	null	999	FALSE	FALSE	FALSE	Normalized unit: Intensity	FALSE	FALSE	492	0	0	null	null	null	null	null	null	null	297.28	201013_TT1_Iclass_kuroha_2yr_retinaHZ1_neg	184.96103:3928 185.04364:12 185.08145:57 185.11568:77 185.15425:167 185.96634:146 186.12673:24 186.15901:30 186.95863:12 186.97782:12	null	3329	3568	3402	3311	564	3736	3822	3320	3595	3681	3264	3661	3256	3432.96	2536.92
493	21.018	184.991	Unknown	[M-H]-	null	0.15	FALSE	null	null	null	null	null	null	999	FALSE	FALSE	FALSE	Normalized unit: Intensity	FALSE	FALSE	493	0	0	null	null	null	null	null	null	null	49.78	201013_TT1_Iclass_kuroha_10wk_retinaHZ3_neg	184.99119:572 185.02660:45 185.04242:168 185.06061:71 185.08274:74 185.11845:91 185.15370:271 185.96978:34 185.98853:156 186.02112:39 186.04192:60 186.07290:27 186.11335:174 186.16027:27 186.93388:20 186.95294:27 186.97030:243 186.98810:119 187.00588:399 187.03853:44 187.05907:34 187.09616:64	null	0	0	607	495	14	3	3	0	0	0	8	3	3	202.188	170.521
494	21.638	184.992	Unknown	[M-H]-	null	0.08	FALSE	null	null	null	null	null	null	999	FALSE	FALSE	FALSE	Normalized unit: Intensity	FALSE	FALSE	494	0	0	null	null	null	null	null	null	null	15.68	201013_TT1_Iclass_kuroha_10wk_retinaHZ3_neg	184.99121:216 185.02828:18 185.04372:55 185.06016:24 185.08373:30 185.11876:75 185.15362:134 185.96860:12 185.98209:12 185.99161:31 186.02077:18 186.04362:12 186.11292:84 186.95635:18 186.97257:45 186.98542:30 187.00659:143 187.02277:12 187.03991:24 187.05933:18	null	0	0	210	181	10	0	3	0	0	0	0	0	0	69.9167	63.625
495	20.252	185.06	Unknown	[M-H]-	null	0.15	FALSE	null	null	null	null	null	null	999	FALSE	FALSE	FALSE	Normalized unit: Intensity	FALSE	FALSE	495	0	0	null	null	null	null	null	null	null	17.9	201013_TT1_Iclass_kuroha_10wk_retinaHZ3_neg	185.05963:300 185.08037:51 185.09536:24 185.11630:91 185.15387:458 185.99094:12 186.02010:41 186.03752:24 186.06145:39 186.11336:73 186.15549:80 186.93407:40 186.98620:34 186.99207:40 187.00615:188 187.02792:24 187.04000:30 187.06094:97 187.07024:59 187.08108:12 187.09661:66 187.11615:12 187.13300:60	null	0	3	244	230	82	0	0	0	0	0	0	0	0	82.3542	104.021
496	1.973	185.112	Unknown	[M-H]-	null	1	FALSE	null	null	null	null	null	null	999	FALSE	FALSE	FALSE	Normalized unit: Intensity	FALSE	FALSE	496	0	0	null	null	null	null	null	null	null	139.13	201013_TT1_Iclass_kuroha_10wk_retinaHZ1_neg	185.11167:6386 185.15092:29 186.11444:589 187.10822:216	null	5446	3990	1307	1473	1820	4380	2123	2302	3139	2258	1889	5108	2439	3581.02	2557.48
497	0.345	185.154	Unknown	[M-H]-	null	0.08	FALSE	null	null	null	null	null	null	999	FALSE	FALSE	FALSE	Normalized unit: Intensity	FALSE	FALSE	497	0	0	null	null	null	null	null	null	null	8.97	201013_TT1_Iclass_kuroha_2yr_retinaHZ3_neg	185.15357:262 185.96558:202 186.11601:24 186.15587:30 186.97859:18 187.03480:24 187.07241:30 187.09793:44 187.13428:18	null	207	192	210	199	163	235	178	176	222	213	226	198	210	202.896	199.062
498	20.309	185.154	Unknown	[M-H]-	null	0.23	FALSE	null	null	null	null	null	null	999	FALSE	FALSE	FALSE	Normalized unit: Intensity	FALSE	FALSE	498	0	0	null	null	null	null	null	null	null	19.56	201013_TT1_Iclass_kuroha_10wk_retinaHZ3_neg	185.15438:481 186.02128:30 186.04389:33 186.06257:40 186.07647:30 186.11437:162 186.15780:81 186.93501:77 186.96674:18 186.98976:43 187.00596:250 187.04307:33 187.06240:37 187.09695:35 187.11588:18 187.13320:46	null	128	95	515	507	466	104	121	130	102	106	79	101	115	246.021	358.979
499	21.504	185.154	Unknown	[M-H]-	null	0.08	FALSE	null	null	null	null	null	null	999	FALSE	FALSE	FALSE	Normalized unit: Intensity	FALSE	FALSE	499	0	0	null	null	null	null	null	null	null	10.08	201013_TT1_Iclass_kuroha_10wk_retinaKO2_neg	185.15443:450 186.07794:12 186.11592:71 186.15675:44 187.09620:50 187.13484:62	null	0	132	213	199	398	0	110	132	101	118	0	113	108	114.979	198.958
500	21.08	185.155	Unknown	[M-H]-	null	0.15	FALSE	null	null	null	null	null	null	999	FALSE	FALSE	FALSE	Normalized unit: Intensity	FALSE	FALSE	500	0	0	null	null	null	null	null	null	null	8.36	201013_TT1_Iclass_kuroha_10wk_retinaKO1_neg	185.15430:357 185.98768:130 186.02294:35 186.04445:35 186.06144:26 186.07182:35 186.11291:244 186.15640:44 186.93476:44 186.97178:170 186.98854:78 187.00538:315 187.03814:44 187.05820:48 187.08349:26 187.09999:26 187.13347:106	null	0	118	269	283	108	3	112	127	119	113	163	135	141	128.854	131.438
501	20.337	186.113	Unknown	[M-H]-	null	0.15	FALSE	null	null	null	null	null	null	999	FALSE	FALSE	FALSE	Normalized unit: Intensity	FALSE	FALSE	501	0	0	null	null	null	null	null	null	null	19.33	201013_TT1_Iclass_kuroha_10wk_retinaKO1_neg	186.11357:238 186.15765:38 186.93392:44 186.97410:12 186.98924:30 187.00682:131 187.04117:30 187.06143:60 187.07561:18 187.09915:66 187.11548:18 187.13378:104 187.96117:61 187.98490:37 188.00267:24 188.01066:18 188.03664:30 188.05444:18 188.07166:18 188.09894:24 188.13643:18	null	4	3	167	180	78	4	3	0	3	3	0	3	0	58.0417	87.3333
502	21.007	186.97	Unknown	[M-H]-	null	0.08	FALSE	null	null	null	null	null	null	999	FALSE	FALSE	FALSE	Normalized unit: Intensity	FALSE	FALSE	502	0	0	null	null	null	null	null	null	null	38.46	201013_TT1_Iclass_kuroha_10wk_retinaKO1_neg	186.97022:363 186.98841:192 187.00623:429 187.04089:61 187.06057:32 187.09697:30 187.11427:39 187.13426:81 187.96012:764 188.00024:95 188.03608:30 188.07017:12 188.10100:18 188.13855:18 188.35908:18 188.37922:18 188.45747:12 188.88157:18 188.96830:5354 189.01925:36 189.03623:30 189.05727:30	null	0	3	261	222	0	3	3	6	6	0	0	0	0	88.0208	75.1042
503	20.306	187.006	Unknown	[M-H]-	null	0.08	FALSE	null	null	null	null	null	null	999	FALSE	FALSE	FALSE	Normalized unit: Intensity	FALSE	FALSE	503	0	0	null	null	null	null	null	null	null	18.83	201013_TT1_Iclass_kuroha_10wk_retinaHZ3_neg	187.00596:250 187.04307:33 187.06240:37 187.09695:35 187.11588:18 187.13320:46 187.96017:67 187.99053:24 188.03675:55 188.05731:18 188.07024:18 188.09395:24 188.13725:12 188.88534:57 188.96840:109 188.98559:30 188.99905:41 189.01297:24 189.03457:45 189.05647:43 189.07870:50 189.09172:24 189.11406:18	null	0	0	225	167	33	3	0	3	4	4	0	0	0	75.125	67.7083
504	21.08	187.007	Unknown	[M-H]-	null	0.15	FALSE	null	null	null	null	null	null	999	FALSE	FALSE	FALSE	Normalized unit: Intensity	FALSE	FALSE	504	0	0	null	null	null	null	null	null	null	31.55	201013_TT1_Iclass_kuroha_10wk_retinaHZ3_neg	187.00654:452 187.03715:61 187.06158:39 187.07484:20 187.09692:29 187.13296:49 187.93809:29 187.96059:2395 187.99991:65 188.01402:29 188.03360:29 188.36274:29 188.46172:29 188.47308:39 188.88289:29 188.93758:19 188.96821:5694 189.01574:39 189.04370:29 189.05585:29 189.07897:20	null	0	3	429	346	6	0	3	0	3	0	0	0	3	144	117.271
505	20.152	187.007	Unknown	[M-H]-	null	0.15	FALSE	null	null	null	null	null	null	999	FALSE	FALSE	FALSE	Normalized unit: Intensity	FALSE	FALSE	505	0	0	null	null	null	null	null	null	null	14.21	201013_TT1_Iclass_kuroha_10wk_retinaKO1_neg	187.00598:270 187.03897:30 187.06120:24 187.07760:24 187.09873:56 187.13261:24 187.96288:60 187.98323:24 188.00515:24 188.01266:41 188.02995:18 188.05409:12 188.07229:30 188.09652:24 188.88438:12 188.96785:131 188.98504:30 188.99906:50 189.01443:49 189.03371:18 189.05528:61 189.07213:30 189.08804:24 189.11167:30	null	0	3	212	234	144	0	3	3	0	0	0	0	0	71.5417	126
506	21.622	187.96	Unknown	[M-H]-	null	0.15	FALSE	null	null	null	null	null	null	999	FALSE	FALSE	FALSE	Normalized unit: Intensity	FALSE	FALSE	506	0	0	null	null	null	null	null	null	null	232.07	201013_TT1_Iclass_kuroha_10wk_retinaHZ3_neg	187.96031:1642 187.99901:24 188.01571:18 188.46237:30 188.96783:1715 189.01830:24 189.04003:18 189.05535:12 189.08968:18 189.95755:133 189.96974:203	null	0	0	1419	1248	79	0	0	0	0	0	0	0	0	472.938	442.312
507	21.153	187.96	Unknown	[M-H]-	null	0.15	FALSE	null	null	null	null	null	null	999	FALSE	FALSE	FALSE	Normalized unit: Intensity	FALSE	FALSE	507	0	0	null	null	null	null	null	null	null	506.92	201013_TT1_Iclass_kuroha_10wk_retinaHZ3_neg	187.96037:3213 188.00490:42 188.03703:34 188.36105:34 188.46183:97 188.93751:16 188.96811:4222 189.01835:56 189.04064:34 189.05671:25 189.07907:34 189.95655:266 189.97047:455 190.01637:34 190.04746:34 190.05725:25	null	0	0	3144	2624	17	0	0	0	0	0	0	0	0	1048.15	880.271
508	21.48	187.961	Unknown	[M-H]-	null	0.08	FALSE	null	null	null	null	null	null	999	FALSE	FALSE	FALSE	Normalized unit: Intensity	FALSE	FALSE	508	0	0	null	null	null	null	null	null	null	20.47	201013_TT1_Iclass_kuroha_10wk_retinaKO2_neg	187.96109:141 188.03215:18 188.88510:24 188.96909:64 188.98589:57 189.00044:18 189.02166:12 189.96027:18 189.97508:12 190.04984:36	null	0	0	342	150	125	0	0	0	0	0	0	0	0	113.938	91.5417
509	20.201	188.968	Unknown	[M-H]-	null	0.15	FALSE	null	null	null	null	null	null	999	FALSE	FALSE	FALSE	Normalized unit: Intensity	FALSE	FALSE	509	0	0	null	null	null	null	null	null	null	14.39	201013_TT1_Iclass_kuroha_10wk_retinaKO2_neg	188.96868:217 189.02167:24 189.04706:30 189.07258:18 189.08927:18 189.11436:18 189.97876:18 190.05318:30 190.07888:12 190.88338:18 190.93023:12 190.95847:24 191.01009:24 191.03350:43 191.05227:18 191.07369:38	null	0	0	126	130	142	0	0	0	0	0	0	0	0	42.0625	90.6667
510	21.068	188.968	Unknown	[M-H]-	null	0.15	FALSE	null	null	null	null	null	null	999	FALSE	FALSE	FALSE	Normalized unit: Intensity	FALSE	FALSE	510	0	0	null	null	null	null	null	null	null	551.26	201013_TT1_Iclass_kuroha_10wk_retinaHZ3_neg	188.96821:5694 189.01574:39 189.04370:29 189.05585:29 189.07897:20 189.97029:403 190.01687:49 190.06585:20 190.88151:58 190.96128:740 191.00033:269 191.01486:103 191.03466:76 191.05642:20 191.07216:74	null	0	0	5631	4452	77	0	0	0	0	0	0	0	0	1877.08	1509.85
511	21.582	188.968	Unknown	[M-H]-	null	0.08	FALSE	null	null	null	null	null	null	999	FALSE	FALSE	FALSE	Normalized unit: Intensity	FALSE	FALSE	511	0	0	null	null	null	null	null	null	null	118.86	201013_TT1_Iclass_kuroha_10wk_retinaKO1_neg	188.96841:1786 189.01036:24 189.05558:12 189.95720:124 189.97151:107 190.01972:12 190.96169:318 191.00045:52 191.01306:42 191.03525:30	null	0	0	1511	1563	66	0	0	0	0	0	0	0	0	503.667	543.167
512	21.662	189.969	Unknown	[M-H]-	null	0.08	FALSE	null	null	null	null	null	null	999	FALSE	FALSE	FALSE	Normalized unit: Intensity	FALSE	FALSE	512	0	0	null	null	null	null	null	null	null	42.57	201013_TT1_Iclass_kuroha_10wk_retinaHZ3_neg	189.96495:128 189.99166:24 190.01873:24 190.04558:12 190.96005:224 191.00059:78 191.01549:30 191.03615:47 191.07114:30 191.10954:24 191.96644:24 192.00565:12 192.03121:24	null	0	0	160	126	0	0	0	0	0	0	0	0	0	53.4167	41.8958
513	21.068	190.961	Unknown	[M-H]-	null	0.15	FALSE	null	null	null	null	null	null	999	FALSE	FALSE	FALSE	Normalized unit: Intensity	FALSE	FALSE	513	0	0	null	null	null	null	null	null	null	78.12	201013_TT1_Iclass_kuroha_10wk_retinaHZ3_neg	190.96128:740 191.00033:269 191.01486:103 191.03466:76 191.05642:20 191.07216:74 191.10709:29 191.88194:29 191.96353:49 192.00782:49 192.03276:49 192.06568:29 192.10966:20 192.88376:39 192.95505:151 192.98945:606 193.01715:181 193.04786:75 193.06374:29	null	0	0	699	583	11	0	0	0	0	0	0	0	0	232.938	198
514	20.27	191.072	Unknown	[M-H]-	null	0.08	FALSE	null	null	null	null	null	null	999	FALSE	FALSE	FALSE	Normalized unit: Intensity	FALSE	FALSE	514	0	0	null	null	null	null	null	null	null	5.8	201013_TT1_Iclass_kuroha_10wk_retinaKO1_neg	191.07176:138 191.09013:18 191.10758:95 191.14576:12 191.88470:58 191.96837:12 192.01013:24 192.03125:30 192.06768:32 192.10431:39 192.88198:45 192.99181:134 193.00796:99 193.03292:81 193.04880:102 193.06639:29 193.08663:637 193.11929:12	null	0	0	107	105	62	0	0	0	0	4	0	0	3	35.625	55.8542
515	20.253	191.109	Unknown	[M-H]-	null	0.08	FALSE	null	null	null	null	null	null	999	FALSE	FALSE	FALSE	Normalized unit: Intensity	FALSE	FALSE	515	0	0	null	null	null	null	null	null	null	11.21	201013_TT1_Iclass_kuroha_10wk_retinaKO2_neg	191.10670:258 191.14455:12 191.88472:44 192.02610:24 192.06783:30 192.10673:24 192.88233:30 192.98926:50 193.00994:143 193.03109:39 193.04982:29 193.06388:24 193.08671:823 193.10930:12	null	76	70	134	136	179	80	65	69	68	71	57	64	70	93.1667	131.625
516	21.67	192.989	Unknown	[M-H]-	null	0.15	FALSE	null	null	null	null	null	null	999	FALSE	FALSE	FALSE	Normalized unit: Intensity	FALSE	FALSE	516	0	0	null	null	null	null	null	null	null	20.92	201013_TT1_Iclass_kuroha_10wk_retinaHZ3_neg	192.98892:336 193.01417:98 193.05023:43 193.08739:130 193.98865:57 194.01662:30 194.08271:75 194.10579:12 194.95433:12 194.98806:1896 195.02961:39 195.04898:18 195.06938:30	null	0	13	280	248	22	0	24	18	13	21	0	25	17	97.7083	90.1458
517	21.068	192.989	Unknown	[M-H]-	null	0.15	FALSE	null	null	null	null	null	null	999	FALSE	FALSE	FALSE	Normalized unit: Intensity	FALSE	FALSE	517	0	0	null	null	null	null	null	null	null	32.62	201013_TT1_Iclass_kuroha_10wk_retinaHZ3_neg	192.98945:606 193.01715:181 193.04786:75 193.06374:29 193.08613:407 193.16211:29 193.88756:29 193.95848:39 193.99111:98 194.01194:84 194.04501:49 194.08345:194 194.11775:29 194.88272:29 194.94758:29 194.98799:3433 195.03316:51 195.07829:98	null	0	20	548	511	22	22	24	19	24	24	23	18	31	189	185.146
518	21.576	193.086	Unknown	[M-H]-	null	0.08	FALSE	null	null	null	null	null	null	999	FALSE	FALSE	FALSE	Normalized unit: Intensity	FALSE	FALSE	518	0	0	null	null	null	null	null	null	null	33.85	201013_TT1_Iclass_kuroha_10wk_retinaKO2_neg	193.08599:764 193.12393:12 193.15826:18 193.88194:12 194.08422:166 194.88337:30 194.98840:56 195.07921:49 195.10179:12 195.13953:397	null	0	17	125	123	626	0	8	12	13	14	0	5	14	47.3542	249.562
519	20.301	193.087	Unknown	[M-H]-	null	0.23	FALSE	null	null	null	null	null	null	999	FALSE	FALSE	FALSE	Normalized unit: Intensity	FALSE	FALSE	519	0	0	null	null	null	null	null	null	null	41.99	201013_TT1_Iclass_kuroha_10wk_retinaKO2_neg	193.08656:788 193.12042:12 193.88362:30 194.00060:12 194.04207:12 194.05526:18 194.08439:155 194.12067:18 194.88408:75 194.98932:57 195.02855:12 195.04788:18 195.07961:127 195.13888:599	null	14	3	694	696	771	9	9	15	5	11	5	12	12	236.729	492.125
520	21.13	193.985	Unknown	[M-H]-	null	0.08	FALSE	null	null	null	null	null	null	999	FALSE	FALSE	FALSE	Normalized unit: Intensity	FALSE	FALSE	520	0	0	null	null	null	null	null	null	null	18.9	201013_TT1_Iclass_kuroha_10wk_retinaKO1_neg	193.98474:199 194.01132:138 194.04374:31 194.06310:24 194.08345:135 194.11908:31 194.88246:39 194.98801:2553 195.02933:159 195.04809:39 195.06430:46 195.07778:67 195.10523:24 195.13791:199 195.95444:96 195.99090:110 196.00582:98 196.02583:77 196.06425:24	null	0	0	114	110	3	0	0	0	0	0	3	0	0	37.8333	37.7917
521	21.752	194.082	Unknown	[M-H]-	null	0.08	FALSE	null	null	null	null	null	null	999	FALSE	FALSE	FALSE	Normalized unit: Intensity	FALSE	FALSE	521	0	0	null	null	null	null	null	null	null	7.91	201013_TT1_Iclass_kuroha_10wk_retinaKO1_neg	194.08199:217 194.35777:18 194.90564:12 194.98821:2838 195.03084:67 195.03988:18 195.06764:30 195.08545:18 195.13791:48 195.80921:24 195.96114:24 195.99123:128 196.02488:24 196.06532:18 196.13917:18	null	0	145	122	120	139	0	118	161	154	149	0	127	118	89.2917	86.2708
522	20.154	194.082	Unknown	[M-H]-	null	0.23	FALSE	null	null	null	null	null	null	999	FALSE	FALSE	FALSE	Normalized unit: Intensity	FALSE	FALSE	522	0	0	null	null	null	null	null	null	null	20.22	201013_TT1_Iclass_kuroha_10wk_retinaKO2_neg	194.08222:341 194.88323:24 194.98829:170 195.01256:18 195.03196:24 195.04646:30 195.07967:89 195.10540:24 195.13915:250 196.00747:18 196.04284:12 196.06642:24 196.09783:36 196.14171:35	null	128	125	295	302	306	135	130	125	104	104	95	100	112	182.75	247.479
523	21.456	194.085	Unknown	[M-H]-	null	0.08	FALSE	null	null	null	null	null	null	999	FALSE	FALSE	FALSE	Normalized unit: Intensity	FALSE	FALSE	523	0	0	null	null	null	null	null	null	null	8.48	201013_TT1_Iclass_kuroha_10wk_retinaKO2_neg	194.08492:151 194.11876:18 194.88216:51 194.98795:47 195.03181:12 195.04496:18 195.07676:91 195.09911:12 195.11316:12 195.13939:397 195.17590:12 196.02472:30 196.06109:18 196.09849:52 196.13290:12 196.14151:60	null	0	165	83	110	166	0	144	177	158	151	0	127	152	82.6875	91.75
524	0.153	194.988	Unknown	[M-H]-	null	0.08	FALSE	null	null	null	null	null	null	999	FALSE	FALSE	FALSE	Normalized unit: Intensity	FALSE	FALSE	524	0	0	null	null	null	null	null	null	null	36.5	201013_TT1_Iclass_kuroha_2yr_retinaKO2_neg	194.98733:324 195.03123:24 195.06653:24 195.08402:30 195.10093:30 195.13911:103 195.98942:24 196.02146:24 196.05932:18 196.14426:18 196.98321:35 197.01853:24 197.05755:30 197.08087:30	null	13	24	29	22	5	7	13	22	28	18	314	10	50	21.8542	11.5
525	21.055	194.988	Unknown	[M-H]-	null	0.15	FALSE	null	null	null	null	null	null	999	FALSE	FALSE	FALSE	Normalized unit: Intensity	FALSE	FALSE	525	0	0	null	null	null	null	null	null	null	286.16	201013_TT1_Iclass_kuroha_10wk_retinaHZ3_neg	194.98787:3747 195.02666:92 195.04712:46 195.06412:70 195.07695:110 195.10014:37 195.11908:18 195.13861:289 195.95336:66 195.97229:18 195.99067:222 196.02097:59 196.03958:37 196.06123:37 196.08129:37 196.09350:46 196.14178:46 196.45353:37 196.94729:18 196.95682:46 196.99562:46 197.02085:104 197.06164:107 197.07515:79	null	0	3	3304	2388	60	8	3	3	0	3	4	4	20	1102.42	818.271
526	21.731	194.988	Unknown	[M-H]-	null	0.15	FALSE	null	null	null	null	null	null	999	FALSE	FALSE	FALSE	Normalized unit: Intensity	FALSE	FALSE	526	0	0	null	null	null	null	null	null	null	212.97	201013_TT1_Iclass_kuroha_10wk_retinaKO1_neg	194.98798:1806 195.03112:40 195.06624:30 195.13935:24 195.81087:30 195.90284:24 195.95549:38 195.97483:12 195.99207:58 196.01819:24 196.05819:18 196.98955:18 197.01336:12 197.02636:30 197.04212:18 197.04803:18 197.07910:24	null	0	3	2119	2185	9	0	0	0	0	0	0	0	3	707.208	731.417
527	20.152	194.989	Unknown	[M-H]-	null	0.15	FALSE	null	null	null	null	null	null	999	FALSE	FALSE	FALSE	Normalized unit: Intensity	FALSE	FALSE	527	0	0	null	null	null	null	null	null	null	18.16	201013_TT1_Iclass_kuroha_10wk_retinaKO1_neg	194.98787:275 195.01201:38 195.02788:24 195.04683:35 195.07428:68 195.13911:224 195.94996:12 195.98965:55 196.01763:18 196.03710:18 196.06206:34 196.08250:18 196.09767:24 196.14197:18 196.14783:18 196.98534:24 197.00712:75 197.02278:59 197.06058:156 197.09369:40	null	3	0	145	195	164	3	0	0	0	0	0	0	0	49.2292	120.729
528	20.306	195.078	Unknown	[M-H]-	null	0.08	FALSE	null	null	null	null	null	null	999	FALSE	FALSE	FALSE	Normalized unit: Intensity	FALSE	FALSE	528	0	0	null	null	null	null	null	null	null	13.38	201013_TT1_Iclass_kuroha_10wk_retinaHZ3_neg	195.07761:161 195.10040:60 195.12081:39 195.13837:646 195.94926:24 195.99077:18 196.00584:24 196.02757:24 196.04587:24 196.06184:58 196.08145:24 196.09769:66 196.11010:24 196.14118:82 196.88434:34 196.98564:34 197.00614:38 197.02813:75 197.04675:122 197.06634:151 197.09725:50 197.11761:62 197.15434:142	null	20	15	158	155	125	23	20	24	21	20	12	13	14	64.2083	100.771
529	21.032	195.139	Unknown	[M-H]-	null	0.08	FALSE	null	null	null	null	null	null	999	FALSE	FALSE	FALSE	Normalized unit: Intensity	FALSE	FALSE	529	0	0	null	null	null	null	null	null	null	18.96	201013_TT1_Iclass_kuroha_10wk_retinaKO1_neg	195.13855:324 195.95266:35 195.99102:138 196.00976:35 196.02809:35 196.06102:17 196.14073:57 196.46160:26 196.88514:17 196.98905:59 197.01714:108 197.04247:26 197.06187:94 197.08237:61 197.11758:26 197.15269:59	null	0	12	242	258	87	17	20	18	9	22	13	23	21	84.5833	120.812
530	20.309	195.139	Unknown	[M-H]-	null	0.23	FALSE	null	null	null	null	null	null	999	FALSE	FALSE	FALSE	Normalized unit: Intensity	FALSE	FALSE	530	0	0	null	null	null	null	null	null	null	50.51	201013_TT1_Iclass_kuroha_10wk_retinaKO1_neg	195.13873:614 195.95228:12 195.98830:18 196.00912:24 196.02084:24 196.03952:30 196.06083:86 196.07803:24 196.09726:44 196.14068:79 196.88595:39 196.97969:24 197.00561:31 197.02340:56 197.06630:151 197.09469:60 197.11740:30 197.15398:143	null	8	9	545	562	560	13	14	11	13	10	6	4	11	187.646	378.5
531	21.504	195.139	Unknown	[M-H]-	null	0.08	FALSE	null	null	null	null	null	null	999	FALSE	FALSE	FALSE	Normalized unit: Intensity	FALSE	FALSE	531	0	0	null	null	null	null	null	null	null	27.03	201013_TT1_Iclass_kuroha_10wk_retinaKO2_neg	195.13883:371 196.02566:18 196.06225:24 196.07953:30 196.09941:24 196.13980:53 196.88621:12 196.98328:24 197.02176:30 197.05987:51 197.07442:83 197.09621:30 197.11819:31 197.15342:130	null	0	15	143	86	346	0	9	20	28	18	0	21	19	52.7083	144.292
532	21.662	195.991	Unknown	[M-H]-	null	0.08	FALSE	null	null	null	null	null	null	999	FALSE	FALSE	FALSE	Normalized unit: Intensity	FALSE	FALSE	532	0	0	null	null	null	null	null	null	null	18.55	201013_TT1_Iclass_kuroha_10wk_retinaHZ3_neg	195.99128:155 196.01237:12 196.02490:30 196.06306:18 196.09712:24 196.98952:30 197.00652:30 197.02484:62 197.04303:52 197.06505:49 197.09505:18 197.15837:12 197.98571:18 198.00321:30 198.03212:12 198.07993:18	null	0	0	121	77	0	0	0	0	0	0	0	0	0	40.4167	25.5833
533	13.325	197.047	Unknown	[M-H]-	null	0.08	FALSE	null	null	null	null	null	null	999	FALSE	FALSE	FALSE	Normalized unit: Intensity	FALSE	FALSE	533	0	0	null	null	null	null	null	null	null	26.03	201013_TT1_Iclass_kuroha_10wk_retinaHZ2_neg	197.04802:517 197.07983:24 197.09516:38 197.12020:24 197.15514:12 197.85100:58 198.04888:49 198.85379:24 198.90569:30 198.94091:187 198.96230:24 199.04748:12 199.09698:30 199.13196:42	null	401	526	402	461	443	410	453	336	516	486	449	450	377	442.688	437.75
534	17.977	197.048	Unknown	[M-H]-	null	0.08	FALSE	null	null	null	null	null	null	999	FALSE	FALSE	FALSE	Normalized unit: Intensity	FALSE	FALSE	534	0	0	null	null	null	null	null	null	null	30.17	201013_TT1_Iclass_kuroha_2yr_retinaKO2_neg	197.04765:717 197.07997:30 197.09476:30 197.11509:18 197.15456:18 197.85342:125 198.05100:45 198.85377:30 198.90435:32 198.92189:24 198.94032:167 198.96999:30 198.99071:12 199.02693:18 199.06191:30 199.09899:30 199.13488:45	null	471	517	497	489	453	480	512	452	602	547	556	550	428	495.167	474.125
535	20.313	197.057	Unknown	[M-H]-	null	0.15	FALSE	null	null	null	null	null	null	999	FALSE	FALSE	FALSE	Normalized unit: Intensity	FALSE	FALSE	535	0	0	null	null	null	null	null	null	null	5.69	201013_TT1_Iclass_kuroha_10wk_retinaHZ3_neg	197.06578:172 197.09704:24 197.11815:55 197.13804:12 197.15511:116 197.98663:12 198.01805:33 198.04252:18 198.05657:24 198.07512:87 198.11339:40 198.15141:68 198.90601:103 198.94067:82 198.97684:12 198.99072:24 199.02223:185 199.04270:250 199.05719:171 199.09689:42 199.11663:12 199.13609:113	null	32	27	161	143	82	30	33	23	32	24	23	23	34	73.3542	84.9167
536	20.309	197.154	Unknown	[M-H]-	null	0.23	FALSE	null	null	null	null	null	null	999	FALSE	FALSE	FALSE	Normalized unit: Intensity	FALSE	FALSE	536	0	0	null	null	null	null	null	null	null	13.4	201013_TT1_Iclass_kuroha_10wk_retinaKO2_neg	197.15413:209 198.02107:12 198.04247:18 198.05611:24 198.07666:96 198.11536:18 198.15254:72 198.90553:51 198.94226:73 198.98996:12 199.00501:24 199.02254:30 199.04291:105 199.06017:58 199.09913:30 199.13376:138 199.16991:2710	null	7	3	123	142	169	22	6	5	3	8	7	14	4	44.25	111.021
537	20.164	198.941	Unknown	[M-H]-	null	0.15	FALSE	null	null	null	null	null	null	999	FALSE	FALSE	FALSE	Normalized unit: Intensity	FALSE	FALSE	537	0	0	null	null	null	null	null	null	null	12.16	201013_TT1_Iclass_kuroha_10wk_retinaKO2_neg	198.94102:196 198.99000:39 199.00579:58 199.02212:192 199.04210:285 199.07796:24 199.09299:24 199.10654:18 199.13540:90 199.16986:2543 200.00187:18 200.01595:12 200.03027:57 200.04786:24 200.06423:18 200.09575:18 200.13347:18 200.17328:294 200.39412:18 200.89958:12 200.94017:63 200.98015:12 201.03767:3481	null	16	14	172	132	140	16	19	18	13	15	10	13	14	67.3958	96.1458
538	13.788	198.941	Unknown	[M-H]-	null	0.08	FALSE	null	null	null	null	null	null	999	FALSE	FALSE	FALSE	Normalized unit: Intensity	FALSE	FALSE	538	0	0	null	null	null	null	null	null	null	10.33	201013_TT1_Iclass_kuroha_2yr_retinaKO3_neg	198.94132:274 198.96308:24 198.96971:24 198.97878:12 199.03435:12 199.04580:18 199.06062:36 199.09731:30 199.13411:39 199.17018:1314 199.84993:18 199.94716:12 200.09084:18 200.17364:174 200.85872:100 200.90427:30 200.93958:165 200.96750:12 201.03117:12	null	261	243	213	235	212	280	231	211	224	280	254	280	260	239.312	242.083
539	21.068	199.006	Unknown	[M-H]-	null	0.15	FALSE	null	null	null	null	null	null	999	FALSE	FALSE	FALSE	Normalized unit: Intensity	FALSE	FALSE	539	0	0	null	null	null	null	null	null	null	40.63	201013_TT1_Iclass_kuroha_10wk_retinaHZ3_neg	199.00644:636 199.04253:259 199.05843:149 199.09628:54 199.13292:126 199.16975:1280 200.00418:296 200.02717:58 200.03894:29 200.05318:39 200.05980:20 200.09787:20 200.17391:135 200.38628:20 200.90258:20 200.93907:29 200.96884:144 200.98654:219 201.00471:90 201.03750:2959 201.07539:39 201.11576:39	null	0	0	656	614	20	0	0	0	0	0	0	0	0	218.812	211.333
540	20.301	199.042	Unknown	[M-H]-	null	0.15	FALSE	null	null	null	null	null	null	999	FALSE	FALSE	FALSE	Normalized unit: Intensity	FALSE	FALSE	540	0	0	null	null	null	null	null	null	null	14.69	201013_TT1_Iclass_kuroha_10wk_retinaKO1_neg	199.04194:250 199.05822:219 199.07835:30 199.09634:70 199.13251:106 199.17007:2477 200.00142:37 200.02819:51 200.04540:84 200.09406:24 200.13017:30 200.13611:18 200.17344:401 200.39264:24 200.90403:89 200.93961:36 200.95823:12 200.99755:23 201.03767:4940 201.08769:18 201.11334:56 201.14725:18	null	0	0	255	256	60	3	0	0	0	0	0	0	0	84.8958	106.625
541	20.156	199.042	Unknown	[M-H]-	null	0.08	FALSE	null	null	null	null	null	null	999	FALSE	FALSE	FALSE	Normalized unit: Intensity	FALSE	FALSE	541	0	0	null	null	null	null	null	null	null	14.36	201013_TT1_Iclass_kuroha_10wk_retinaKO2_neg	199.04241:242 199.05964:71 199.07502:24 199.09589:30 199.13354:79 199.16984:1950 199.99911:12 200.02797:69 200.05110:34 200.07397:24 200.09494:24 200.17320:329 200.39221:32 200.85626:24 200.90420:18 200.93975:83 200.96430:12 200.98384:18 201.00210:23 201.03767:4440 201.07238:34 201.11046:37	null	0	0	246	268	201	4	0	0	0	0	0	0	3	82.1458	157.958
542	0.519	199.169	Unknown	[M-H]-	null	0.08	FALSE	null	null	null	null	null	null	999	FALSE	FALSE	FALSE	Normalized unit: Intensity	FALSE	FALSE	542	0	0	null	null	null	null	null	null	null	2.39	201013_TT1_Iclass_kuroha_2yr_retinaKO1_neg	199.16967:1609 199.98822:24 200.06652:24 200.13569:24 200.17333:157 201.05821:12 201.08554:18 201.11168:57	null	1485	1386	1334	1498	1101	1503	1388	1351	1378	1518	1490	1481	1415	1401.65	1367.58
543	19.822	199.17	Unknown	[M-H]-	null	0.08	FALSE	null	null	null	null	null	null	999	FALSE	FALSE	FALSE	Normalized unit: Intensity	FALSE	FALSE	543	0	0	null	null	null	null	null	null	null	9.34	201013_TT1_Iclass_kuroha_2yr_retinaHZ2_neg	199.16952:663 200.17316:115 200.85630:24 201.11312:18	null	610	425	1357	1422	1413	577	485	546	458	458	67	497	471	797.104	1137.31
544	8.97	199.17	Unknown	[M-H]-	null	0.69	FALSE	null	null	null	null	null	null	999	FALSE	FALSE	FALSE	Normalized unit: Intensity	FALSE	FALSE	544	0	0	null	null	null	null	null	null	null	6.73	201013_TT1_Iclass_kuroha_10wk_retinaHZ3_neg	199.16954:1334 200.17359:186 200.85744:18 200.90293:39 200.94052:36 201.02404:24 201.07785:18 201.11193:24 201.17397:18	null	1221	1159	1235	1170	1147	1168	1192	1097	1176	1114	1204	1159	768	1204.98	1161.69
545	21.068	199.17	Unknown	[M-H]-	null	0.15	FALSE	null	null	null	null	null	null	999	FALSE	FALSE	FALSE	Normalized unit: Intensity	FALSE	FALSE	545	0	0	null	null	null	null	null	null	null	15.59	201013_TT1_Iclass_kuroha_10wk_retinaHZ3_neg	199.16975:1280 200.00418:296 200.02717:58 200.03894:29 200.05318:39 200.05980:20 200.09787:20 200.17391:135 200.38628:20 200.90258:20 200.93907:29 200.96884:144 200.98654:219 201.00471:90 201.03750:2959 201.07539:39 201.11576:39 201.15088:20 201.17419:29	null	0	798	1313	1256	503	1096	934	940	885	822	1022	888	1116	703.708	951.583
546	10.541	199.17	Unknown	[M-H]-	null	0.15	FALSE	null	null	null	null	null	null	999	FALSE	FALSE	FALSE	Normalized unit: Intensity	FALSE	FALSE	546	0	0	null	null	null	null	null	null	null	7.06	201013_TT1_Iclass_kuroha_10wk_retinaHZ1_neg	199.16979:1309 200.17417:146 200.90380:26 200.93981:50 201.02805:19 201.07689:19 201.11408:34 201.17343:19	null	1199	1085	982	1028	998	998	1114	1116	1040	1090	1002	1055	719	1088.94	1008.08
547	21.719	199.17	Unknown	[M-H]-	null	0.15	FALSE	null	null	null	null	null	null	999	FALSE	FALSE	FALSE	Normalized unit: Intensity	FALSE	FALSE	547	0	0	null	null	null	null	null	null	null	11.47	201013_TT1_Iclass_kuroha_10wk_retinaKO1_neg	199.16959:635 199.80397:18 200.00459:39 200.05038:18 200.13628:12 200.17265:63 200.85534:32 200.97046:24 200.98510:34 201.01797:24 201.03829:276 201.07455:18 201.11399:18 201.18083:18	null	0	732	662	725	1413	0	729	806	702	724	0	792	709	464.958	712.583
548	0.364	199.17	Unknown	[M-H]-	null	0.31	FALSE	null	null	null	null	null	null	999	FALSE	FALSE	FALSE	Normalized unit: Intensity	FALSE	FALSE	548	0	0	null	null	null	null	null	null	null	12.89	201013_TT1_Iclass_kuroha_10wk_retinaHZ2_neg	199.16983:1614 199.99225:18 200.10156:12 200.17290:208 201.08288:24 201.11076:30 201.18155:24	null	1481	1506	1291	1437	1159	1513	1496	1327	1380	1459	1411	1383	1460	1426.17	1369.85
549	17.974	199.17	Unknown	[M-H]-	null	0.15	FALSE	null	null	null	null	null	null	999	FALSE	FALSE	FALSE	Normalized unit: Intensity	FALSE	FALSE	549	0	0	null	null	null	null	null	null	null	11.3	201013_TT1_Iclass_kuroha_2yr_retinaHZ3_neg	199.16985:1360 199.84939:77 199.94650:18 200.01763:18 200.17257:213 200.85918:95 200.90375:24 200.93956:115 200.99718:18 201.02619:30 201.04013:12 201.11287:30	null	1158	1128	1127	1133	1097	1192	1179	1153	1199	1169	1167	1169	1127	1137.6	1140.52
550	0.685	199.17	Unknown	[M-H]-	null	0.23	FALSE	null	null	null	null	null	null	999	FALSE	FALSE	FALSE	Normalized unit: Intensity	FALSE	FALSE	550	0	0	null	null	null	null	null	null	null	21.55	201013_TT1_Iclass_kuroha_2yr_retinaHZ1_neg	199.16992:1861 199.99042:30 200.06848:24 200.13625:18 200.17367:177 201.03138:12 201.05427:12 201.11087:35 201.17601:18	null	1425	1404	1405	1458	1064	1519	1581	1311	1391	1378	1510	1410	1426	1411.4	1347.19
551	0.231	199.17	Unknown	[M-H]-	null	0.31	FALSE	null	null	null	null	null	null	999	FALSE	FALSE	FALSE	Normalized unit: Intensity	FALSE	FALSE	551	0	0	null	null	null	null	null	null	null	19.11	201013_TT1_Iclass_kuroha_10wk_retinaHZ1_neg	199.17004:1625 199.99329:24 200.13382:12 200.17333:128 201.05015:12 201.07834:18 201.11384:18 201.18748:12	null	1475	1401	1301	1426	1186	1433	1415	1327	1354	1408	1393	1388	1344	1392.46	1348.42
552	20.717	199.17	Unknown	[M-H]-	null	0.08	FALSE	null	null	null	null	null	null	999	FALSE	FALSE	FALSE	Normalized unit: Intensity	FALSE	FALSE	552	0	0	null	null	null	null	null	null	null	20.53	201013_TT1_Iclass_kuroha_10wk_retinaHZ1_neg	199.17008:1430 200.17371:163 200.85895:46 200.94220:18 201.07452:12 201.11367:30 201.14716:18 201.17599:24	null	1336	788	717	771	57	1246	854	944	792	786	655	893	949	946.979	691.167
553	4.636	199.17	no MS2: FA 12:0	[M-H]-	null	0.31	FALSE	4.34	199.17	C12H24O2	FA	POULHZVOKOAJMA-UHFFFAOYSA-N	O=C(O)CCCCCCCCCCC	520	TRUE	TRUE	FALSE	Normalized unit: Intensity; Annotation method: Msp20230908_conventional_converted_dev_2	FALSE	FALSE	553	0	0.99	1	-1	-1	-1	-1	-1	0.75	7.22	201013_TT1_Iclass_kuroha_10wk_retinaKO2_neg	199.17010:1644 200.17318:198 200.85895:24 200.90331:18 201.11290:24 201.17170:24	null	1210	1401	1319	1391	1432	1250	1356	1336	1388	1180	1318	1393	1242	1310	1357.56
554	20.301	199.17	Unknown	[M-H]-	null	0.23	FALSE	null	null	null	null	null	null	999	FALSE	FALSE	FALSE	Normalized unit: Intensity	FALSE	FALSE	554	0	0	null	null	null	null	null	null	null	42.52	201013_TT1_Iclass_kuroha_10wk_retinaHZ3_neg	199.17016:2773 200.00228:18 200.01308:18 200.02834:37 200.05624:58 200.08732:18 200.13495:30 200.17313:332 200.39131:24 200.90320:55 200.94058:24 200.96673:12 200.98240:12 201.00110:50 201.03757:5354 201.07675:47 201.09249:12 201.11109:30 201.14868:30 201.17546:18	null	685	602	2547	2474	2496	731	690	672	600	625	525	656	656	1277.94	1900.42
555	4.344	199.17	no MS2: FA 12:0	[M-H]-	null	0.08	FALSE	4.34	199.17	C12H24O2	FA	POULHZVOKOAJMA-UHFFFAOYSA-N	O=C(O)CCCCCCCCCCC	520	TRUE	TRUE	FALSE	Normalized unit: Intensity; Annotation method: Msp20230908_conventional_converted_dev_2	FALSE	FALSE	555	0	1	1	-1	-1	-1	-1	-1	0.75	2.19	201013_TT1_Iclass_kuroha_10wk_retinaKO2_neg	199.17031:1043 200.17278:208 200.86077:24 201.11154:18	null	556	498	468	494	1055	511	487	426	508	464	529	469	452	507.396	686.771
556	13.228	199.17	Unknown	[M-H]-	null	0.46	FALSE	null	null	null	null	null	null	999	FALSE	FALSE	FALSE	Normalized unit: Intensity	FALSE	FALSE	556	0	0	null	null	null	null	null	null	null	6.07	201013_TT1_Iclass_kuroha_10wk_retinaHZ1_neg	199.17031:1768 200.01194:12 200.17337:288 200.90170:24 200.93974:104 201.02913:24 201.07651:24 201.11375:33 201.17876:24	null	1437	1357	1277	1179	1220	1248	1342	1233	1272	1256	1327	1269	1157	1356.85	1215.58
557	21.48	199.17	Unknown	[M-H]-	null	0.08	FALSE	null	null	null	null	null	null	999	FALSE	FALSE	FALSE	Normalized unit: Intensity	FALSE	FALSE	557	0	0	null	null	null	null	null	null	null	21.53	201013_TT1_Iclass_kuroha_10wk_retinaKO2_neg	199.17041:1727 200.00017:63 200.13209:18 200.13839:12 200.17370:241 200.93912:12 201.03957:50 201.06348:18 201.07602:18 201.09035:12 201.11332:66 201.14761:18 201.17951:18	null	0	718	802	904	1727	0	829	791	743	745	0	800	797	506.979	877.042
558	4.758	199.17	no MS2: FA 12:0	[M-H]-	null	1	FALSE	4.34	199.17	C12H24O2	FA	POULHZVOKOAJMA-UHFFFAOYSA-N	O=C(O)CCCCCCCCCCC	520	TRUE	TRUE	FALSE	Normalized unit: Intensity; Annotation method: Msp20230908_conventional_converted_dev_2	FALSE	FALSE	558	0	0.98	1	-1	-1	-1	-1	-1	0.75	93.37	201013_TT1_Iclass_kuroha_BL1_neg	199.17048:11835 200.17335:1435 200.85882:30 200.89301:18 200.90635:18 200.98196:12 201.07407:12 201.11630:12 201.17622:105	null	4891	4457	5277	4579	5598	6872	6289	6294	5230	6565	6022	5321	8432	4874.88	5683.12
559	19.362	199.171	Unknown	[M-H]-	null	0.08	FALSE	null	null	null	null	null	null	999	FALSE	FALSE	FALSE	Normalized unit: Intensity	FALSE	FALSE	559	0	0	null	null	null	null	null	null	null	4.67	201013_TT1_Iclass_kuroha_BL1_neg	199.17113:221 200.17212:67 200.85934:12	null	385	0	1036	1095	1099	405	6	3	0	4	369	31	321	473.875	866.188
560	21.552	200.174	Unknown	[M-H]-	null	0.08	TRUE	null	null	null	null	null	null	999	FALSE	FALSE	FALSE	Normalized unit: Intensity	FALSE	FALSE	560	0	0	null	null	null	null	null	null	null	7.92	201013_TT1_Iclass_kuroha_10wk_retinaKO2_neg	200.17362:287 200.98261:18 201.01778:18 201.03741:60 201.05851:12 201.07654:30 201.11281:46 201.14854:12 201.17690:18 201.90207:12 202.03327:12	null	0	108	58	60	234	0	131	122	119	128	0	106	111	55.625	97.7708
561	20.285	200.174	Unknown	[M-H]-	null	0.23	FALSE	null	null	null	null	null	null	999	FALSE	FALSE	FALSE	Normalized unit: Intensity	FALSE	FALSE	554	1	0	null	null	null	null	null	null	null	16.47	201013_TT1_Iclass_kuroha_10wk_retinaKO2_neg	200.17392:348 200.90266:54 200.93829:42 200.98805:24 201.03750:433 201.06240:30 201.08027:24 201.11557:39 201.17578:24 201.90427:70 201.93928:41 202.04284:64 202.11689:24	null	119	108	333	338	361	116	85	110	112	97	72	78	91	186.646	271.958
562	21.08	200.986	Unknown	[M-H]-	null	0.15	FALSE	null	null	null	null	null	null	999	FALSE	FALSE	FALSE	Normalized unit: Intensity	FALSE	FALSE	562	0	0	null	null	null	null	null	null	null	12.97	201013_TT1_Iclass_kuroha_10wk_retinaKO1_neg	200.98601:156 201.03722:2241 201.07268:33 201.11498:34 201.15181:17 201.16972:17 201.93553:42 201.98615:66 202.01649:33 202.04129:390 202.07744:25 202.90582:34 202.95139:268 202.98407:126 203.00226:63 203.03447:236 203.07489:34	null	0	0	175	177	0	0	0	0	0	0	0	0	0	58.25	58.9375
563	21.31	201.037	Unknown	[M-H]-	null	0.08	FALSE	null	null	null	null	null	null	999	FALSE	FALSE	FALSE	Normalized unit: Intensity	FALSE	FALSE	563	0	0	null	null	null	null	null	null	null	182.11	201013_TT1_Iclass_kuroha_10wk_retinaKO1_neg	201.03734:2904 201.07390:29 201.11423:62 201.14883:18 201.17183:30 201.90750:12 201.93043:24 201.98001:18 201.99610:24 202.01899:18 202.04068:378 202.10298:12 202.11994:12 202.90083:18 202.94915:40 202.98375:69 203.00127:39 203.03391:203 203.06734:36 203.13829:18	null	0	0	2645	2709	24	0	3	3	3	0	3	3	6	881.667	911.271
564	21.056	201.037	Unknown	[M-H]-	null	0.08	TRUE	null	null	null	null	null	null	999	FALSE	FALSE	FALSE	Normalized unit: Intensity	FALSE	FALSE	564	0	0	null	null	null	null	null	null	null	68.88	201013_TT1_Iclass_kuroha_10wk_retinaKO1_neg	201.03740:2964 201.07095:27 201.08451:21 201.11338:66 201.15550:21 201.90344:35 201.93096:51 201.95547:21 201.98338:130 202.00316:14 202.04058:495 202.07016:21 202.11192:28 202.90406:38 202.95017:243 202.98419:165 203.03288:172 203.07116:40 203.09907:28 203.13249:21	79.96001:17 109.01506:69 121.03531:17 124.00137:332 137.01099:17 141.06477:17 141.90201:17 169.06971:17	0	0	2469	2530	27	3	3	3	0	3	4	4	11	823.021	853.354
565	20.162	201.037	Unknown	[M-H]-	null	0.23	TRUE	null	null	null	null	null	null	999	FALSE	FALSE	FALSE	Normalized unit: Intensity	FALSE	FALSE	565	0	0	null	null	null	null	null	null	null	456.77	201013_TT1_Iclass_kuroha_10wk_retinaHZ3_neg	201.03747:7720 201.06895:22 201.11148:24 201.17540:18 201.90359:76 201.94048:132 201.99228:18 202.01687:12 202.04069:716 202.08345:18 202.11130:18 202.90453:33 202.94037:132 202.96415:12 202.99279:52 203.03372:357 203.06823:30 203.09058:24 203.12692:30 203.14256:24	96.00707:35 109.01388:227 124.00065:518 125.00741:17 141.07510:17 141.88610:34 158.89585:17 169.06696:17 172.03029:17 199.01404:35 201.03778:35	4	0	6395	5572	3593	4	0	0	0	0	0	4	3	2133.31	3056.38
566	21.202	201.038	Unknown	[M-H]-	null	0.08	TRUE	null	null	null	null	null	null	999	FALSE	FALSE	FALSE	Normalized unit: Intensity	FALSE	FALSE	566	0	0	null	null	null	null	null	null	null	147.69	201013_TT1_Iclass_kuroha_10wk_retinaHZ3_neg	201.03741:2828 201.07728:37 201.08918:15 201.11528:38 201.14699:30 201.17178:15 201.90412:30 201.93230:38 201.96640:30 201.98415:142 202.00065:38 202.04038:360 202.48308:23 202.90529:23 202.92773:15 202.95031:167 202.98458:282 203.00246:117 203.03312:249 203.05295:81 203.06890:40 203.09105:23 203.10726:23	109.00811:35 109.01397:17 123.98929:17 124.00311:123 141.88613:17	0	3	2814	2104	17	0	3	3	3	0	8	3	6	939.062	707.042
567	20.139	201.939	Unknown	[M-H]-	null	0.15	FALSE	null	null	null	null	null	null	999	FALSE	FALSE	FALSE	Normalized unit: Intensity	FALSE	FALSE	567	0	0	null	null	null	null	null	null	null	13.89	201013_TT1_Iclass_kuroha_10wk_retinaKO1_neg	201.94012:203 201.99786:24 202.04043:597 202.07067:12 202.90260:30 202.93873:143 202.98241:12 202.99375:60 203.03418:252 203.07242:33 203.09540:12 203.11040:12 203.13340:12 203.14287:18 203.90523:18 203.94058:113 203.97679:18 204.03914:39	null	14	13	150	152	147	13	5	6	10	9	7	7	24	59.1667	103.667
568	21.092	202.983	Unknown	[M-H]-	null	0.15	FALSE	null	null	null	null	null	null	999	FALSE	FALSE	FALSE	Normalized unit: Intensity	FALSE	FALSE	568	0	0	null	null	null	null	null	null	null	14.45	201013_TT1_Iclass_kuroha_10wk_retinaHZ3_neg	202.98341:278 202.99866:162 203.01458:39 203.03444:187 203.09226:20 203.90308:20 203.95391:377 203.98317:78 204.03424:49 204.44754:20 204.90429:61 204.94196:97 204.96281:1114 204.98979:145 205.01532:49 205.04029:39 205.07028:29 205.08695:82	null	0	4	279	196	0	4	0	3	4	3	4	5	5	94.6042	66.9375
569	20.179	203.032	Unknown	[M-H]-	null	0.23	FALSE	null	null	null	null	null	null	999	FALSE	FALSE	FALSE	Normalized unit: Intensity	FALSE	FALSE	569	0	0	null	null	null	null	null	null	null	15.95	201013_TT1_Iclass_kuroha_10wk_retinaHZ3_neg	203.03218:381 203.05945:18 203.07012:24 203.08799:24 203.10503:24 203.12798:30 203.90365:37 203.94000:64 203.95637:30 203.98001:35 204.02020:18 204.03461:46 204.06529:35 204.08504:18 204.12496:18 204.49557:12 204.90288:109 204.93876:135 204.96358:38 204.99199:30 205.01469:12 205.03094:47 205.04986:30 205.06776:24 205.08507:156 205.12431:23 205.13793:12	null	0	0	330	290	169	0	0	0	0	0	0	0	0	109.917	153.188
570	0.706	203.868	Unknown	[M-H]-	null	0.08	TRUE	null	null	null	null	null	null	999	FALSE	FALSE	FALSE	Normalized unit: Intensity	FALSE	FALSE	570	0	0	null	null	null	null	null	null	null	17.67	201013_TT1_Iclass_kuroha_2yr_retinaKO1_neg	203.86757:297 203.90660:12 204.90389:35 204.92750:12 204.95161:12 205.08683:32 205.15883:89 205.86572:206	114.93542:13 144.88659:9 161.89143:9 161.90296:9	79	56	67	87	230	73	51	31	80	111	43	76	32	67.375	129.896
571	21.662	203.954	Unknown	[M-H]-	null	0.08	TRUE	null	null	null	null	null	null	999	FALSE	FALSE	FALSE	Normalized unit: Intensity	FALSE	FALSE	571	0	0	null	null	null	null	null	null	null	21.94	201013_TT1_Iclass_kuroha_10wk_retinaHZ3_neg	203.95393:222 203.98325:30 203.99232:18 204.00578:12 204.02767:18 204.06248:12 204.94648:38 204.96352:285 204.99107:39 205.01457:24 205.03224:12 205.05061:35 205.06979:30 205.08364:30 205.15922:184 205.95934:30 206.01225:18 206.04791:24	79.95924:35 139.97630:17 155.99405:17	0	3	193	156	8	0	0	0	0	0	0	0	0	65.2917	54.3333
572	21.117	203.955	Unknown	[M-H]-	null	0.15	TRUE	null	null	null	null	null	null	999	FALSE	FALSE	FALSE	Normalized unit: Intensity	FALSE	FALSE	572	0	0	null	null	null	null	null	null	null	31.12	201013_TT1_Iclass_kuroha_10wk_retinaKO1_neg	203.95346:385 203.98885:47 204.03019:55 204.06641:33 204.44859:13 204.90150:35 204.94397:130 204.96250:1028 204.99094:125 205.01210:70 205.03400:26 205.04935:54 205.06879:38 205.08801:82 205.15867:695 205.93280:20 205.96625:117 205.98882:20 206.01166:90 206.02954:20 206.05002:26	79.95688:41 80.96401:12 92.02324:6 96.00224:6 110.99182:12 124.00210:6 124.02633:6 124.99891:6 139.97617:17 155.99609:6 161.89717:6 171.98617:6	0	4	404	322	3	0	0	3	4	0	0	4	3	136.25	108.375
573	20.277	204.903	Unknown	[M-H]-	null	0.23	FALSE	null	null	null	null	null	null	999	FALSE	FALSE	FALSE	Normalized unit: Intensity	FALSE	FALSE	573	0	0	null	null	null	null	null	null	null	14.32	201013_TT1_Iclass_kuroha_10wk_retinaHZ3_neg	204.90285:173 204.93929:181 204.96168:36 204.99089:24 205.01073:18 205.03280:48 205.04965:42 205.07017:112 205.08685:138 205.10317:12 205.11752:24 205.12855:18 205.15927:1097 205.99036:24 206.00662:12 206.02924:18 206.04563:46 206.08166:135 206.11980:30 206.15900:219 206.90381:98 206.94154:49 206.99024:24 207.01235:30	null	3	0	154	126	126	3	0	3	0	3	0	3	3	52.2708	85
574	20.154	204.938	Unknown	[M-H]-	null	0.23	FALSE	null	null	null	null	null	null	999	FALSE	FALSE	FALSE	Normalized unit: Intensity	FALSE	FALSE	574	0	0	null	null	null	null	null	null	null	10.99	201013_TT1_Iclass_kuroha_10wk_retinaHZ3_neg	204.93806:285 204.96124:30 204.99398:24 205.01605:18 205.03162:41 205.04679:30 205.06444:12 205.08458:145 205.10580:18 205.12406:24 205.15712:693 205.94766:18 206.02986:30 206.04578:12 206.06760:12 206.08486:43 206.15565:157 206.90163:24 206.94118:88 206.99315:30 207.00639:18 207.01932:12 207.02694:34 207.04639:30	null	29	14	245	235	206	37	21	13	20	21	19	21	22	95.875	159.5
575	14.621	204.94	Unknown	[M-H]-	null	0.08	FALSE	null	null	null	null	null	null	999	FALSE	FALSE	FALSE	Normalized unit: Intensity	FALSE	FALSE	575	0	0	null	null	null	null	null	null	null	15.67	201013_TT1_Iclass_kuroha_10wk_retinaKO2_neg	204.93961:689 205.01481:24 205.08816:30 205.16009:108 205.88080:12 205.94660:18 206.09315:18 206.16325:24 206.87544:24 206.90572:50 206.94195:297 206.99018:18 207.04800:18	null	580	442	434	456	552	519	459	397	469	412	476	522	540	485.188	509.271
576	17.968	204.94	Unknown	[M-H]-	null	0.15	FALSE	null	null	null	null	null	null	999	FALSE	FALSE	FALSE	Normalized unit: Intensity	FALSE	FALSE	576	0	0	null	null	null	null	null	null	null	35.85	201013_TT1_Iclass_kuroha_2yr_retinaKO2_neg	204.94000:437 204.99001:12 205.01581:18 205.08704:53 205.15941:164 205.87408:12 205.94087:24 206.08658:12 206.84683:18 206.87670:30 206.90264:50 206.94201:126 206.99555:30 207.04468:18	null	390	333	321	352	341	363	370	339	348	394	425	352	430	348.271	351.875
577	21.499	204.962	Unknown	[M-H]-	null	0.15	TRUE	null	null	null	null	null	null	999	FALSE	FALSE	FALSE	Normalized unit: Intensity	FALSE	FALSE	577	0	0	null	null	null	null	null	null	null	16.63	201013_TT1_Iclass_kuroha_10wk_retinaHZ3_neg	204.96229:390 204.98679:35 205.01652:24 205.03735:24 205.04927:12 205.08645:18 205.15990:273 205.94698:12 205.96668:58 206.01228:18 206.04887:18 206.08377:18 206.15325:33 206.93591:37 206.95803:57 206.97305:18 206.99485:30 207.01186:30 207.02879:12 207.04528:24 207.06603:30	79.95870:35 93.03714:17 124.00071:34 125.00959:34	0	0	369	319	15	0	0	0	0	0	0	0	0	123.125	111.458
578	21.117	204.963	Unknown	[M-H]-	null	0.15	TRUE	null	null	null	null	null	null	999	FALSE	FALSE	FALSE	Normalized unit: Intensity	FALSE	FALSE	578	0	0	null	null	null	null	null	null	null	47.29	201013_TT1_Iclass_kuroha_10wk_retinaHZ3_neg	204.96265:1124 204.99320:166 205.01557:76 205.03160:27 205.05188:36 205.07249:45 205.09223:27 205.12735:18 205.15922:469 205.93055:36 205.94988:36 205.96572:97 205.99023:36 206.01390:45 206.04816:55 206.08306:27 206.15953:111 206.91591:27 206.93524:107 206.95780:96 207.00352:114 207.02943:66 207.04676:27 207.06497:102	79.95725:69 97.01038:35 124.00164:69 125.00873:125 140.00164:17 145.89128:52 162.89675:17 205.16475:35	0	0	1039	903	4	0	0	0	0	0	0	0	0	346.271	302.396
579	21.286	205.159	Unknown	[M-H]-	null	0.08	FALSE	null	null	null	null	null	null	999	FALSE	FALSE	FALSE	Normalized unit: Intensity	FALSE	FALSE	579	0	0	null	null	null	null	null	null	null	11.65	201013_TT1_Iclass_kuroha_10wk_retinaKO1_neg	205.15884:568 205.93824:18 205.96733:24 206.00338:18 206.02733:24 206.04514:39 206.08309:40 206.12720:12 206.15874:113 206.90783:18 206.93168:70 206.96358:24 206.99805:58 207.03167:37 207.04784:18 207.06554:71 207.08440:18 207.10176:30 207.13833:254	null	0	101	517	528	195	0	82	110	130	118	103	102	110	206.25	241.188
580	0.666	205.159	Unknown	[M-H]-	null	0.15	FALSE	null	null	null	null	null	null	999	FALSE	FALSE	FALSE	Normalized unit: Intensity	FALSE	FALSE	580	0	0	null	null	null	null	null	null	null	10.94	201013_TT1_Iclass_kuroha_10wk_retinaKO2_neg	205.15894:1107 205.83199:12 205.86602:655 206.07922:32 206.12070:18 206.15703:300 206.86874:36 206.90556:41 206.92282:12 206.99233:24 207.02613:12 207.06228:12 207.10109:18 207.13886:673	null	252	310	270	261	337	286	324	255	260	288	305	262	231	277.354	294.667
581	20.293	205.159	Unknown	[M-H]-	null	0.23	TRUE	null	null	null	null	null	null	999	FALSE	FALSE	FALSE	Normalized unit: Intensity	FALSE	FALSE	581	0	0	null	null	null	null	null	null	null	46.53	201013_TT1_Iclass_kuroha_10wk_retinaHZ3_neg	205.15950:1166 205.90399:12 205.97851:12 206.02754:46 206.04706:31 206.06412:18 206.08202:88 206.11929:18 206.16044:158 206.90511:46 206.94225:24 206.95272:12 206.99498:24 207.01078:51 207.02818:24 207.04791:65 207.06567:136 207.10146:24 207.12027:12 207.13939:455 207.17029:12	133.07604:17 145.88356:17 145.89103:34 162.89473:35 189.13287:17 205.16233:17	93	86	1095	968	989	84	98	89	93	84	78	78	111	424.917	680.479
582	5.713	205.16	Unknown	[M-H]-	null	1	TRUE	null	null	null	null	null	null	999	FALSE	FALSE	FALSE	Normalized unit: Intensity	FALSE	FALSE	582	0	0	null	null	null	null	null	null	null	18.66	201013_TT1_Iclass_kuroha_2yr_retinaKO3_neg	205.15952:1161 206.16223:143 207.02434:12 207.09930:18 207.14451:18	145.89243:6 189.12474:12 205.15716:17	332	475	377	486	329	396	282	312	395	434	362	511	464	394.75	403.833
583	21.48	205.16	Unknown	[M-H]-	null	0.08	TRUE	null	null	null	null	null	null	999	FALSE	FALSE	FALSE	Normalized unit: Intensity	FALSE	FALSE	583	0	0	null	null	null	null	null	null	null	27.23	201013_TT1_Iclass_kuroha_10wk_retinaKO2_neg	205.15957:896 205.98170:12 206.08532:34 206.11805:18 206.16053:169 206.90782:12 207.02537:18 207.06738:24 207.08604:18 207.10172:30 207.11524:12 207.13866:520	145.89639:17 205.15334:17 205.16842:17	0	112	291	325	802	0	100	124	111	107	0	100	96	134.312	375.729
584	21.068	205.16	Unknown	[M-H]-	null	0.15	FALSE	null	null	null	null	null	null	999	FALSE	FALSE	FALSE	Normalized unit: Intensity	FALSE	FALSE	584	0	0	null	null	null	null	null	null	null	13.14	201013_TT1_Iclass_kuroha_10wk_retinaHZ3_neg	205.15991:761 205.93072:39 205.94969:39 205.96695:115 205.99250:80 206.01428:55 206.04351:58 206.07922:29 206.12153:20 206.15895:57 206.93443:144 206.95739:156 206.97782:29 206.99781:130 207.00881:91 207.03382:74 207.06542:76 207.08042:39 207.10182:39 207.13877:488	null	0	104	681	568	223	104	104	116	111	107	120	120	158	261.688	298.562
585	0.708	205.866	Unknown	[M-H]-	null	0.08	FALSE	null	null	null	null	null	null	999	FALSE	FALSE	FALSE	Normalized unit: Intensity	FALSE	FALSE	585	0	0	null	null	null	null	null	null	null	27.77	201013_TT1_Iclass_kuroha_10wk_retinaKO2_neg	205.86602:655 206.07922:32 206.12070:18 206.15703:300 206.86874:36 206.90556:41 206.92282:12 206.99233:24 207.02613:12 207.06228:12 207.10109:18 207.13886:673 207.86448:158	null	85	36	48	84	188	82	50	26	74	80	45	73	28	56.4375	118.125
586	20.139	206.941	Unknown	[M-H]-	null	0.15	FALSE	null	null	null	null	null	null	999	FALSE	FALSE	FALSE	Normalized unit: Intensity	FALSE	FALSE	586	0	0	null	null	null	null	null	null	null	7.26	201013_TT1_Iclass_kuroha_10wk_retinaKO2_neg	206.94112:100 206.99136:12 207.00919:30 207.02831:18 207.04960:37 207.06437:85 207.08910:24 207.10237:30 207.13836:387 208.00456:18 208.01701:24 208.02977:18 208.04387:24 208.06069:24 208.09853:179 208.14101:73 208.98502:89 209.02592:30 209.04583:30	null	6	4	80	100	107	8	6	3	4	4	0	3	9	30.0833	71.6667
587	21.104	206.957	Unknown	[M-H]-	null	0.08	FALSE	null	null	null	null	null	null	999	FALSE	FALSE	FALSE	Normalized unit: Intensity	FALSE	FALSE	587	0	0	null	null	null	null	null	null	null	10.52	201013_TT1_Iclass_kuroha_10wk_retinaHZ3_neg	206.95719:150 207.00330:100 207.02760:136 207.04773:37 207.06652:86 207.08614:18 207.10675:37 207.13813:438 207.96269:28 207.98990:37 208.00624:46 208.03442:18 208.06830:37 208.09725:158 208.14026:50 208.93134:83 208.95134:28 208.98370:268 209.00975:178 209.04367:46 209.05930:37	null	0	0	130	98	0	0	0	0	0	0	0	0	0	43.1667	32.5
588	20.282	207.066	Unknown	[M-H]-	null	0.08	FALSE	null	null	null	null	null	null	999	FALSE	FALSE	FALSE	Normalized unit: Intensity	FALSE	FALSE	588	0	0	null	null	null	null	null	null	null	8.82	201013_TT1_Iclass_kuroha_10wk_retinaHZ3_neg	207.06567:136 207.10146:24 207.12027:12 207.13939:455 207.17029:12 208.00498:24 208.04462:30 208.06231:45 208.09791:477 208.14092:50 208.16162:12 208.89932:18 208.98267:47 209.01599:30 209.04484:33 209.06264:24 209.07980:156 209.09719:65 209.11603:56 209.15386:136	null	0	3	109	85	38	0	0	0	0	0	0	0	3	37.1875	41.1667
589	20.285	207.138	Unknown	[M-H]-	null	0.23	TRUE	null	null	null	null	null	null	999	FALSE	FALSE	FALSE	Normalized unit: Intensity	FALSE	FALSE	589	0	0	null	null	null	null	null	null	null	44.5	201013_TT1_Iclass_kuroha_10wk_retinaHZ3_neg	207.13835:743 207.89636:12 208.01079:24 208.02588:12 208.04084:24 208.06074:34 208.07289:18 208.09784:357 208.13872:77 208.98477:45 209.00124:18 209.02717:60 209.05013:48 209.08254:131 209.09926:78 209.11925:30 209.15457:93 209.19243:12	144.89967:17 147.89319:17 164.89455:35 177.09141:17 191.10216:17 207.13736:17	28	32	536	454	524	38	25	46	48	33	21	27	28	198.521	338.875
590	21.504	207.139	Unknown	[M-H]-	null	0.08	TRUE	null	null	null	null	null	null	999	FALSE	FALSE	FALSE	Normalized unit: Intensity	FALSE	FALSE	590	0	0	null	null	null	null	null	null	null	36.75	201013_TT1_Iclass_kuroha_10wk_retinaKO2_neg	207.13856:478 207.87536:18 208.07019:35 208.09777:247 208.13977:107 208.98401:33 209.00743:24 209.04328:12 209.08318:109 209.10037:40 209.11864:35 209.15509:114	147.89802:17 151.08818:17 191.11310:17 207.13363:17 207.16595:17	0	43	126	251	489	0	40	36	33	34	0	26	31	56.2917	246.854
591	21.08	207.139	Unknown	[M-H]-	null	0.15	FALSE	null	null	null	null	null	null	999	FALSE	FALSE	FALSE	Normalized unit: Intensity	FALSE	FALSE	591	0	0	null	null	null	null	null	null	null	19.06	201013_TT1_Iclass_kuroha_10wk_retinaHZ3_neg	207.13813:438 207.96269:28 207.98990:37 208.00624:46 208.03442:18 208.06830:37 208.09725:158 208.14026:50 208.93134:83 208.95134:28 208.98370:268 209.00975:178 209.04367:46 209.05930:37 209.08297:54 209.10200:46 209.11815:28 209.15065:18 209.15900:46	null	0	44	412	354	134	49	47	40	40	41	53	52	50	151.917	178.812
592	0.708	207.139	Unknown	[M-H]-	null	0.08	FALSE	null	null	null	null	null	null	999	FALSE	FALSE	FALSE	Normalized unit: Intensity	FALSE	FALSE	592	0	0	null	null	null	null	null	null	null	17.91	201013_TT1_Iclass_kuroha_10wk_retinaKO2_neg	207.13886:673 207.86448:158 208.01172:12 208.02285:12 208.03744:18 208.04917:12 208.06595:24 208.09728:194 208.14221:129 208.86627:18 208.88323:24 208.98413:40 209.00832:24 209.02525:18 209.04637:18 209.08104:105 209.09928:24 209.11313:18 209.15574:123	null	101	120	113	98	182	98	130	111	120	111	101	119	104	111.479	126.208
593	4.268	208.098	Unknown	[M-H]-	null	1	TRUE	null	null	null	null	null	null	999	FALSE	FALSE	FALSE	Normalized unit: Intensity	FALSE	FALSE	593	0	0	null	null	null	null	null	null	null	245.38	201013_TT1_Iclass_kuroha_2yr_retinaKO1_neg	208.09752:4322 208.98456:38 209.10059:639 210.10326:62	107.08874:1 119.08663:1 120.06143:2 121.02940:1 121.06492:2 122.03629:16 123.02920:2 131.90926:1 134.89528:1 135.04693:1 135.08037:7 145.92812:1 146.07325:3 147.04115:2 147.05175:2 147.07511:2 147.08532:3 147.90408:1 148.05300:47 152.03271:2 152.03915:2 161.05181:1 161.06454:3 161.09560:1 161.55710:1 161.79267:1 161.88854:2 162.06843:18 162.10575:3 163.07502:51 164.66624:1 176.06502:1 176.85368:1…	1845	1619	1288	2154	2079	2111	1895	1808	3424	3441	1891	2378	3406	1583.85	2114.65
594	20.285	208.098	Unknown	[M-H]-	null	0.23	TRUE	null	null	null	null	null	null	999	FALSE	FALSE	FALSE	Normalized unit: Intensity	FALSE	FALSE	594	0	0	null	null	null	null	null	null	null	43.16	201013_TT1_Iclass_kuroha_10wk_retinaKO2_neg	208.09760:407 208.14158:73 208.98453:80 209.05034:18 209.08223:99 209.10070:51 209.11755:24 209.15489:99 210.04297:18 210.07919:30 210.11150:86 210.15116:49	107.03780:52 120.01169:17 208.13795:17	39	42	432	387	404	48	36	42	46	43	37	50	39	170.938	279.938
595	21.48	208.099	Unknown	[M-H]-	null	0.08	TRUE	null	null	null	null	null	null	999	FALSE	FALSE	FALSE	Normalized unit: Intensity	FALSE	FALSE	595	0	0	null	null	null	null	null	null	null	22.75	201013_TT1_Iclass_kuroha_10wk_retinaKO2_neg	208.09879:246 208.14107:84 208.98413:24 209.04475:12 209.08143:104 209.10202:43 209.11867:24 209.13942:12 209.15443:56 210.07894:24 210.11150:24 210.15123:39	107.04027:26 107.04518:9	0	39	129	123	295	0	40	62	44	40	0	44	38	56.0208	139.271
596	21.683	208.984	Unknown	[M-H]-	null	0.15	FALSE	null	null	null	null	null	null	999	FALSE	FALSE	FALSE	Normalized unit: Intensity	FALSE	FALSE	596	0	0	null	null	null	null	null	null	null	10.35	201013_TT1_Iclass_kuroha_10wk_retinaHZ3_neg	208.98510:135 209.00825:54 209.04662:50 209.08292:30 209.10222:18 209.12003:18 209.15504:18 209.98732:92 210.00791:18 210.02444:18 210.04284:30 210.08160:12 210.11168:12 210.89833:18 210.96128:12 210.98676:24 211.00217:38 211.02667:24 211.04286:30 211.06118:54	null	0	60	146	139	36	0	46	47	60	57	0	50	52	68.7708	58.3542
597	21.202	208.985	Unknown	[M-H]-	null	0.08	TRUE	null	null	null	null	null	null	999	FALSE	FALSE	FALSE	Normalized unit: Intensity	FALSE	FALSE	597	0	0	null	null	null	null	null	null	null	21.32	201013_TT1_Iclass_kuroha_10wk_retinaHZ3_neg	208.98491:416 209.01127:164 209.04667:92 209.07976:74 209.10236:30 209.11989:30 209.15453:38 209.96762:15 209.98850:168 210.00212:50 210.01392:30 210.04691:56 210.07693:38 210.08759:23 210.11305:38 210.15035:23 210.90054:38 210.95200:23 210.98386:50 211.00090:84 211.04002:79 211.06233:145 211.07890:45	79.95876:10 80.96704:10 81.03681:7 83.01795:3 92.99508:10 104.99924:3 108.01882:3 109.00864:3 122.03895:3 122.97666:10 123.99651:3 124.99722:3 142.99057:10 143.00572:7 144.96872:3 149.01984:3 180.98843:3	0	50	332	210	16	0	50	80	62	43	87	63	78	127.604	75.3958
598	21.08	209.01	Unknown	[M-H]-	null	0.15	TRUE	null	null	null	null	null	null	999	FALSE	FALSE	FALSE	Normalized unit: Intensity	FALSE	FALSE	598	0	0	null	null	null	null	null	null	null	20.33	201013_TT1_Iclass_kuroha_10wk_retinaKO1_neg	209.01166:288 209.04675:42 209.06414:25 209.08301:109 209.09883:42 209.11636:25 209.15362:42 209.97060:17 209.98660:154 210.00608:25 210.03932:42 210.07943:34 210.11196:17 210.15231:72 210.49357:17 210.95778:25 210.99095:47 211.00384:34 211.02519:57 211.03809:52 211.06071:110 211.09616:73	80.96457:17 92.99652:17 97.06334:17	0	0	225	224	0	4	3	0	0	0	4	3	3	74.9375	76
599	20.269	209.083	Unknown	[M-H]-	null	0.23	FALSE	null	null	null	null	null	null	999	FALSE	FALSE	FALSE	Normalized unit: Intensity	FALSE	FALSE	599	0	0	null	null	null	null	null	null	null	11.32	201013_TT1_Iclass_kuroha_10wk_retinaHZ3_neg	209.08254:131 209.09926:78 209.11925:30 209.15457:93 209.19243:12 209.98734:18 210.01974:24 210.04023:30 210.08094:44 210.11291:55 210.14884:60 210.93869:12 210.99916:78 211.01922:30 211.03891:53 211.05692:73 211.07499:61 211.09704:72 211.13343:1087 211.16918:102	null	6	3	127	124	110	3	0	3	3	3	0	3	0	45.3958	79.0417
600	20.317	209.154	Unknown	[M-H]-	null	0.23	FALSE	null	null	null	null	null	null	999	FALSE	FALSE	FALSE	Normalized unit: Intensity	FALSE	FALSE	600	0	0	null	null	null	null	null	null	null	20.43	201013_TT1_Iclass_kuroha_10wk_retinaKO1_neg	209.15443:145 209.98600:18 210.02437:18 210.03877:30 210.06198:18 210.07812:75 210.09168:12 210.11293:52 210.15181:76 210.99944:77 211.01390:18 211.03817:81 211.06309:72 211.09798:128 211.13367:1055 211.17070:136	null	3	0	104	124	110	3	0	3	0	0	0	0	0	35.5625	79.0833
601	21.117	209.987	Unknown	[M-H]-	null	0.15	TRUE	null	null	null	null	null	null	999	FALSE	FALSE	FALSE	Normalized unit: Intensity	FALSE	FALSE	601	0	0	null	null	null	null	null	null	null	19.47	201013_TT1_Iclass_kuroha_10wk_retinaKO1_neg	209.98660:154 210.00608:25 210.03932:42 210.07943:34 210.11196:17 210.15231:72 210.49357:17 210.95778:25 210.99095:47 211.00384:34 211.02519:57 211.03809:52 211.06071:110 211.09616:73 211.13366:453 211.16974:48 211.94804:34 211.96420:17 212.00307:34 212.01549:34 212.03787:42 212.07442:625	79.96078:35 144.00222:17 199.01924:17	0	3	122	128	0	0	3	0	4	0	0	4	3	41.7292	42.625
602	20.301	211.133	Unknown	[M-H]-	null	0.23	TRUE	null	null	null	null	null	null	999	FALSE	FALSE	FALSE	Normalized unit: Intensity	FALSE	FALSE	602	0	0	null	null	null	null	null	null	null	65.68	201013_TT1_Iclass_kuroha_10wk_retinaKO1_neg	211.13332:1168 211.16719:142 211.99008:12 212.00368:30 212.03275:18 212.04774:18 212.07472:1196 212.12953:744 212.16920:18 212.49861:12 212.93869:12 213.00224:24 213.02321:57 213.06108:107 213.07625:219 213.11201:42 213.13285:100 213.14800:164 213.18582:480	97.07275:17 123.99826:35	55	45	1030	1038	972	48	55	69	60	66	34	59	43	377	686.083
603	0.708	211.133	Unknown	[M-H]-	null	0.08	FALSE	null	null	null	null	null	null	999	FALSE	FALSE	FALSE	Normalized unit: Intensity	FALSE	FALSE	603	0	0	null	null	null	null	null	null	null	11.81	201013_TT1_Iclass_kuroha_10wk_retinaKO2_neg	211.13349:552 211.17164:82 212.03485:18 212.07449:736 212.12839:389 212.16653:12 212.17777:12 212.50149:18 212.83387:575 212.88313:18 212.97679:30 213.02044:24 213.04298:18 213.06952:117 213.11304:24 213.14068:95 213.18603:265	null	116	128	111	104	170	106	114	105	117	120	109	115	103	118.375	126.854
604	21.055	211.134	Unknown	[M-H]-	null	0.15	FALSE	null	null	null	null	null	null	999	FALSE	FALSE	FALSE	Normalized unit: Intensity	FALSE	FALSE	604	0	0	null	null	null	null	null	null	null	26.82	201013_TT1_Iclass_kuroha_10wk_retinaKO1_neg	211.13351:651 211.16895:34 211.96255:21 211.98194:14 212.00008:35 212.02712:28 212.05242:34 212.07433:623 212.10146:27 212.13010:368 212.97266:121 212.99365:108 213.02011:135 213.03973:58 213.05958:60 213.07772:83 213.11233:21 213.14809:75 213.18562:195	null	0	75	553	560	245	70	62	82	76	82	75	69	95	209.312	291.688
605	21.48	211.134	Unknown	[M-H]-	null	0.08	TRUE	null	null	null	null	null	null	999	FALSE	FALSE	FALSE	Normalized unit: Intensity	FALSE	FALSE	605	0	0	null	null	null	null	null	null	null	37.05	201013_TT1_Iclass_kuroha_10wk_retinaKO2_neg	211.13374:751 211.17004:75 211.85107:12 212.07409:791 212.12981:452 212.84663:24 212.98140:30 213.01709:45 213.03648:12 213.07645:159 213.11415:30 213.13394:109 213.14842:117 213.18607:277	81.03863:17 139.03848:17 211.14120:17	0	61	356	346	719	0	61	86	77	54	0	51	57	138.812	355.042
606	0.249	212.074	Unknown	[M-H]-	null	0.08	FALSE	null	null	null	null	null	null	999	FALSE	FALSE	FALSE	Normalized unit: Intensity	FALSE	FALSE	606	0	0	null	null	null	null	null	null	null	26.88	201013_TT1_Iclass_kuroha_10wk_retinaKO1_neg	212.07375:1313 212.14277:12 212.98988:12 213.07693:160 213.11315:30 213.14566:76 213.18554:185 214.05422:12 214.07366:55 214.15279:12	null	1170	1234	1208	1310	1009	1278	1237	1206	1251	1214	1191	1257	1196	1203.96	1199.12
607	0.674	212.074	Unknown	[M-H]-	null	0.31	FALSE	null	null	null	null	null	null	999	FALSE	FALSE	FALSE	Normalized unit: Intensity	FALSE	FALSE	607	0	0	null	null	null	null	null	null	null	25.75	201013_TT1_Iclass_kuroha_2yr_retinaKO1_neg	212.07383:1849 212.13539:24 212.99101:18 213.07721:177 213.11299:18 213.14529:63 213.18499:100 213.88316:12 214.07045:80 214.14845:12	null	1252	1319	1284	1237	936	1311	1275	1167	1316	1421	1280	1334	1243	1285.1	1161.5
608	21.743	212.074	Unknown	[M-H]-	null	0.15	TRUE	null	null	null	null	null	null	999	FALSE	FALSE	FALSE	Normalized unit: Intensity	FALSE	FALSE	608	0	0	null	null	null	null	null	null	null	9.59	201013_TT1_Iclass_kuroha_10wk_retinaHZ3_neg	212.07391:610 212.13222:51 212.97618:44 212.99569:43 213.02130:33 213.05905:55 213.07819:63 213.14519:18 213.15392:12 213.18467:126 213.96537:90 213.99825:12 214.01925:24 214.05780:18 214.07047:30 214.10400:12 214.14610:12	null	0	614	526	509	685	0	663	612	647	713	0	634	597	380	398.146
609	21.48	212.074	Unknown	[M-H]-	null	0.08	TRUE	null	null	null	null	null	null	999	FALSE	FALSE	FALSE	Normalized unit: Intensity	FALSE	FALSE	609	0	0	null	null	null	null	null	null	null	11.79	201013_TT1_Iclass_kuroha_10wk_retinaKO2_neg	212.07409:791 212.12981:452 212.84663:24 212.98140:30 213.01709:45 213.03648:12 213.07645:159 213.11415:30 213.13394:109 213.14842:117 213.18607:277 213.98682:18 214.02599:12 214.05147:24 214.06955:61 214.10785:18 214.14477:53	77.04093:17 141.00486:17 212.07932:17	0	649	369	342	767	0	768	678	668	705	0	671	612	339.354	369.729
610	21.068	212.074	Unknown	[M-H]-	null	0.15	TRUE	null	null	null	null	null	null	999	FALSE	FALSE	FALSE	Normalized unit: Intensity	FALSE	FALSE	610	0	0	null	null	null	null	null	null	null	4.72	201013_TT1_Iclass_kuroha_10wk_retinaKO1_neg	212.07433:623 212.10146:27 212.13010:368 212.97266:121 212.99365:108 213.02011:135 213.03973:58 213.05958:60 213.07772:83 213.11233:21 213.14809:75 213.18562:195 213.96311:158 213.98968:28 214.01763:117 214.03569:21 214.05294:28 214.07042:85 214.10798:39 214.14657:38	79.95609:35 91.98063:17 141.00112:35 156.01504:17	0	739	551	592	204	31	802	707	768	704	816	813	854	429.833	275.958
611	20.146	212.075	Unknown	[M-H]-	null	0.23	FALSE	null	null	null	null	null	null	999	FALSE	FALSE	FALSE	Normalized unit: Intensity	FALSE	FALSE	611	0	0	null	null	null	null	null	null	null	32.04	201013_TT1_Iclass_kuroha_10wk_retinaKO2_neg	212.07455:1441 212.13006:242 212.99136:12 213.00147:24 213.03422:30 213.07658:208 213.11875:24 213.14683:99 213.18550:253 214.01366:30 214.05173:49 214.06963:84 214.14473:24	null	606	517	1437	1432	1556	588	564	511	499	502	440	494	559	853.062	1191.96
612	8.975	212.075	Unknown	[M-H]-	null	0.92	FALSE	null	null	null	null	null	null	999	FALSE	FALSE	FALSE	Normalized unit: Intensity	FALSE	FALSE	612	0	0	null	null	null	null	null	null	null	9.88	201013_TT1_Iclass_kuroha_10wk_retinaHZ2_neg	212.07460:1238 212.97852:30 213.07728:176 213.11828:12 213.14640:35 213.18549:151 214.07285:52 214.14314:18	null	979	1060	957	972	967	984	971	953	927	1018	1056	1021	544	998.604	974.5
613	22.328	212.075	Unknown	[M-H]-	null	0.08	TRUE	null	null	null	null	null	null	999	FALSE	FALSE	FALSE	Normalized unit: Intensity	FALSE	FALSE	613	0	0	null	null	null	null	null	null	null	6.06	201013_TT1_Iclass_kuroha_10wk_retinaKO2_neg	212.07484:538 212.13093:103 212.90915:49 212.97851:30 213.02168:30 213.07720:94 213.13471:12 213.15272:18 213.18471:98 214.07016:46 214.10675:18 214.14458:24	null	0	493	0	0	340	0	464	460	474	518	0	455	330	164.312	113.354
614	0.369	212.075	Unknown	[M-H]-	null	0.15	FALSE	null	null	null	null	null	null	999	FALSE	FALSE	FALSE	Normalized unit: Intensity	FALSE	FALSE	614	0	0	null	null	null	null	null	null	null	15.27	201013_TT1_Iclass_kuroha_2yr_retinaKO1_neg	212.07447:1405 212.14281:18 212.97597:18 213.07692:217 213.11034:18 213.14674:44 213.18509:137 214.07206:73	null	1239	1252	1254	1170	953	1278	1237	1247	1270	1327	1268	1278	1297	1248.38	1133.77
615	0.708	212.834	Unknown	[M-H]-	null	0.08	FALSE	null	null	null	null	null	null	999	FALSE	FALSE	FALSE	Normalized unit: Intensity	FALSE	FALSE	615	0	0	null	null	null	null	null	null	null	17.54	201013_TT1_Iclass_kuroha_10wk_retinaKO2_neg	212.83387:575 212.88313:18 212.97679:30 213.02044:24 213.04298:18 213.06952:117 213.11304:24 213.14068:95 213.18603:265 213.83602:18 214.04999:36 214.06926:74 214.10845:12 214.14566:30 214.18829:36 214.83170:843	null	11	14	5	56	150	13	20	13	20	21	13	15	18	9.91667	73.0833
616	21.104	212.976	Unknown	[M-H]-	null	0.08	FALSE	null	null	null	null	null	null	999	FALSE	FALSE	FALSE	Normalized unit: Intensity	FALSE	FALSE	616	0	0	null	null	null	null	null	null	null	9.56	201013_TT1_Iclass_kuroha_10wk_retinaHZ3_neg	212.97632:167 212.99855:92 213.02316:106 213.05362:100 213.07663:162 213.11298:46 213.13022:28 213.14807:52 213.18542:172 213.96458:186 213.98218:37 213.99569:37 214.01804:150 214.03644:28 214.05171:53 214.07024:77 214.09373:18 214.11529:18 214.14693:37 214.18864:37 214.94835:18 214.96245:46 215.00139:399 215.03852:233 215.05095:204 215.06797:46	null	0	0	163	125	22	0	0	0	0	0	0	0	0	54.4792	49.1667
617	21.056	213.02	Unknown	[M-H]-	null	0.08	FALSE	null	null	null	null	null	null	999	FALSE	FALSE	FALSE	Normalized unit: Intensity	FALSE	FALSE	617	0	0	null	null	null	null	null	null	null	8.04	201013_TT1_Iclass_kuroha_10wk_retinaKO1_neg	213.02011:135 213.03973:58 213.05958:60 213.07772:83 213.11233:21 213.14809:75 213.18562:195 213.96311:158 213.98968:28 214.01763:117 214.03569:21 214.05294:28 214.07042:85 214.10798:39 214.14657:38 214.18929:62 214.93228:14 214.95034:21 214.98071:62 215.00072:335 215.02026:126 215.03617:154 215.05201:143 215.07067:34 215.09646:48 215.12683:35	null	0	0	136	120	5	0	0	0	0	3	0	0	0	45.2708	41.7917
618	0.249	213.077	Unknown	[M-H]-	null	0.08	FALSE	null	null	null	null	null	null	999	FALSE	FALSE	FALSE	Normalized unit: Intensity	FALSE	FALSE	606	1	0	null	null	null	null	null	null	null	6.15	201013_TT1_Iclass_kuroha_10wk_retinaHZ1_neg	213.07706:209 213.11213:32 213.14916:90 213.18527:253 214.07198:57 214.14700:18 214.18698:24	null	185	157	163	179	140	209	173	175	149	166	156	189	189	168.146	176.25
619	3.158	213.143	Unknown	[M-H]-	null	1	TRUE	null	null	null	null	null	null	999	FALSE	FALSE	FALSE	Normalized unit: Intensity	FALSE	FALSE	619	0	0	null	null	null	null	null	null	null	57.95	201013_TT1_Iclass_kuroha_10wk_retinaHZ1_neg	213.14299:8859 213.18344:22 214.14579:894 215.13850:365	76.97306:4 112.02509:2 140.05380:19 142.00334:2 185.11104:11 185.12770:4 213.14168:12	2798	1739	568	715	687	1472	901	1342	1838	922	900	2350	1172	1701.92	957.917
620	5.282	213.185	FA 13:0	[M-H]-	null	0.85	TRUE	4.7	213.186	C13H26O2	FA	SZHOJFHSIKHZHA-UHFFFAOYSA-N	O=C(O)CCCCCCCCCCCC	310	TRUE	TRUE	TRUE	Normalized unit: Intensity; Annotation method: Msp20230908_conventional_converted_dev_2	FALSE	FALSE	620	0	0.96	1	0.3	0.36	0.75	1	2	1.66	12.82	201013_TT1_Iclass_kuroha_2yr_retinaHZ3_neg	213.18523:709 214.07486:24 214.19093:39 214.83255:24	76.97259:2 78.04242:1 96.95783:1 102.93040:1 136.90307:1 140.99813:1 213.18007:1 213.18704:2	346	325	423	346	356	360	343	381	436	409	411	379	458	364.417	353.729
621	20.309	213.186	Unknown	[M-H]-	null	0.23	FALSE	null	null	null	null	null	null	999	FALSE	FALSE	FALSE	Normalized unit: Intensity	FALSE	FALSE	621	0	0	null	null	null	null	null	null	null	16.34	201013_TT1_Iclass_kuroha_10wk_retinaKO1_neg	213.18582:480 214.01609:43 214.05186:116 214.06845:81 214.10410:38 214.11931:18 214.14669:61 214.18947:83 215.01371:166 215.04807:199 215.09005:40 215.10442:30 215.12273:18 215.13083:18 215.16592:24	null	78	73	468	475	411	94	78	85	77	68	68	71	69	206.417	326.729
622	21.504	213.186	Unknown	[M-H]-	null	0.08	TRUE	null	null	null	null	null	null	999	FALSE	FALSE	FALSE	Normalized unit: Intensity	FALSE	FALSE	622	0	0	null	null	null	null	null	null	null	9.61	201013_TT1_Iclass_kuroha_10wk_retinaKO2_neg	213.18553:406 213.96475:18 214.01136:12 214.05215:18 214.07136:59 214.10688:18 214.14671:83 214.18954:64 215.01010:30 215.05197:187 215.10398:18 215.14014:24 215.14947:12 215.16640:18	93.03202:9	0	78	153	144	358	0	93	108	96	93	0	87	91	77.2708	167.229
623	21.03	213.186	Unknown	[M-H]-	null	0.08	FALSE	null	null	null	null	null	null	999	FALSE	FALSE	FALSE	Normalized unit: Intensity	FALSE	FALSE	623	0	0	null	null	null	null	null	null	null	4.69	201013_TT1_Iclass_kuroha_10wk_retinaHZ3_neg	213.18534:269 213.96367:163 213.99486:27 214.01670:130 214.04987:34 214.06813:66 214.10590:42 214.14307:54 214.14903:66 214.18782:59 214.95017:20 214.96773:56 214.98380:129 215.00065:446 215.03915:225 215.08914:49 215.12822:34	null	0	101	241	249	110	126	116	114	96	91	121	114	108	113.917	161.667
624	21.104	213.964	Unknown	[M-H]-	null	0.15	FALSE	null	null	null	null	null	null	999	FALSE	FALSE	FALSE	Normalized unit: Intensity	FALSE	FALSE	624	0	0	null	null	null	null	null	null	null	19.75	201013_TT1_Iclass_kuroha_10wk_retinaHZ3_neg	213.96458:186 213.98218:37 213.99569:37 214.01804:150 214.03644:28 214.05171:53 214.07024:77 214.09373:18 214.11529:18 214.14693:37 214.18864:37 214.94835:18 214.96245:46 215.00139:399 215.03852:233 215.05095:204 215.06797:46 215.09099:46 215.12612:46 215.16518:28 215.95124:28 215.96080:82 215.98028:46 216.00138:93 216.01493:46 216.04380:37 216.05816:46	null	0	0	205	141	3	0	0	0	0	0	0	0	0	68.3333	47.8958
625	21.055	214.018	Unknown	[M-H]-	null	0.15	FALSE	null	null	null	null	null	null	999	FALSE	FALSE	FALSE	Normalized unit: Intensity	FALSE	FALSE	625	0	0	null	null	null	null	null	null	null	11.67	201013_TT1_Iclass_kuroha_10wk_retinaHZ3_neg	214.01857:185 214.05464:37 214.07416:37 214.10399:18 214.14559:60 214.18800:37 214.92906:27 214.96614:46 215.00130:406 215.04270:211 215.07035:46 215.08671:18 215.10055:18 215.12694:37 215.16720:18 215.96029:37 215.97744:27 216.00019:77 216.04309:46 216.06446:27 216.09232:18	null	0	0	138	127	0	0	0	0	0	0	0	0	0	46.0208	42.3333
626	20.306	214.052	Unknown	[M-H]-	null	0.08	FALSE	null	null	null	null	null	null	999	FALSE	FALSE	FALSE	Normalized unit: Intensity	FALSE	FALSE	626	0	0	null	null	null	null	null	null	null	9.56	201013_TT1_Iclass_kuroha_10wk_retinaHZ3_neg	214.05189:123 214.07083:86 214.10732:24 214.14459:59 214.19032:78 215.01157:228 215.03658:213 215.05029:293 215.09061:38 215.12911:37 215.15877:18 215.19193:24 216.02029:85 216.05215:82 216.08343:30 216.09973:24	null	4	0	107	94	33	0	0	0	0	0	0	0	0	37.0625	42.5
627	21.679	215	Unknown	[M-H]-	null	0.08	FALSE	null	null	null	null	null	null	999	FALSE	FALSE	FALSE	Normalized unit: Intensity	FALSE	FALSE	627	0	0	null	null	null	null	null	null	null	12.12	201013_TT1_Iclass_kuroha_10wk_retinaKO1_neg	215.00030:156 215.01745:56 215.05015:65 215.06983:24 215.08901:18 215.12962:18 215.96489:12 216.00191:24 216.02883:24 216.96268:57 216.98056:24 217.01390:127 217.03077:145 217.05047:18 217.07178:12	null	0	0	127	131	12	0	0	0	0	0	0	0	0	42.4792	47.7708
628	21.068	215.001	Unknown	[M-H]-	null	0.15	TRUE	null	null	null	null	null	null	999	FALSE	FALSE	FALSE	Normalized unit: Intensity	FALSE	FALSE	628	0	0	null	null	null	null	null	null	null	47.07	201013_TT1_Iclass_kuroha_10wk_retinaHZ3_neg	215.00140:348 215.03674:216 215.05174:168 215.07090:29 215.09369:29 215.12648:39 215.16534:20 215.95984:29 215.98055:20 216.00141:87 216.02846:39 216.05257:29 216.06912:29 216.96374:94 217.01433:335 217.03212:536 217.06991:39 217.08863:39	79.96145:52 92.02979:17 93.03293:17 135.05237:17 138.01584:17 151.03189:17 171.99496:17	0	0	385	343	14	0	0	0	0	0	0	0	0	128.354	119.167
629	20.176	215.046	Unknown	[M-H]-	null	0.15	TRUE	null	null	null	null	null	null	999	FALSE	FALSE	FALSE	Normalized unit: Intensity	FALSE	FALSE	629	0	0	null	null	null	null	null	null	null	23.29	201013_TT1_Iclass_kuroha_10wk_retinaKO1_neg	215.04516:218 215.09280:18 215.10554:18 215.13040:24 215.15280:30 215.16470:18 216.00912:18 216.02663:24 216.05035:94 216.07694:24 216.09972:18 216.85229:30 216.96452:18 216.98947:12 217.01482:354 217.03193:1086 217.06754:32 217.09059:24 217.10497:12 217.12380:30 217.14479:37	79.96004:17 92.02886:35 108.01749:52 171.97900:17 213.03995:17 214.99675:17	3	0	245	251	274	3	0	0	0	0	0	4	6	82.5208	175.854
630	20.257	215.05	Unknown	[M-H]-	null	0.08	FALSE	null	null	null	null	null	null	999	FALSE	FALSE	FALSE	Normalized unit: Intensity	FALSE	FALSE	630	0	0	null	null	null	null	null	null	null	29.63	201013_TT1_Iclass_kuroha_10wk_retinaHZ3_neg	215.04985:273 215.07102:106 215.09158:35 215.12851:30 215.16666:12 215.98187:18 215.99847:12 216.00420:12 216.02281:47 216.04751:73 216.06468:24 216.08304:12 216.10036:24 216.85300:18 216.98966:18 217.01496:292 217.03183:1006 217.07644:47 217.10371:18 217.12470:24 217.14542:18	null	4	3	273	251	221	8	3	0	3	3	0	4	3	93.6458	159.667
631	21.504	215.053	Unknown	[M-H]-	null	0.08	FALSE	null	null	null	null	null	null	999	FALSE	FALSE	FALSE	Normalized unit: Intensity	FALSE	FALSE	631	0	0	null	null	null	null	null	null	null	10.71	201013_TT1_Iclass_kuroha_10wk_retinaKO2_neg	215.05197:187 215.10398:18 215.14014:24 215.14947:12 215.16640:18 216.05685:24 217.01957:33 217.03100:18 217.06913:18 217.10184:18 217.12423:18 217.14631:18	null	0	3	69	51	147	0	4	3	3	5	0	4	12	24.125	66.0417
632	0.679	215.961	Unknown	[M-H]-	null	0.77	FALSE	null	null	null	null	null	null	999	FALSE	FALSE	FALSE	Normalized unit: Intensity	FALSE	FALSE	632	0	0	null	null	null	null	null	null	null	364.91	201013_TT1_Iclass_kuroha_2yr_retinaKO1_neg	215.96063:3045 216.96385:153 217.00109:30 217.05168:24 217.07738:12 217.10554:18 217.12065:18 217.47028:24 217.95749:818	null	2309	2525	2527	2310	228	2397	2725	2686	2644	2754	2168	2695	2007	2453.46	1644.96
633	0.512	215.962	Unknown	[M-H]-	null	0.31	TRUE	null	null	null	null	null	null	999	FALSE	FALSE	FALSE	Normalized unit: Intensity	FALSE	FALSE	633	0	0	null	null	null	null	null	null	null	169.95	201013_TT1_Iclass_kuroha_10wk_retinaKO1_neg	215.96084:2315 216.03200:12 216.09579:18 216.96512:75 217.00224:33 217.04772:18 217.10887:12 217.11543:18 217.46308:18 217.95786:717	112.96282:6	2013	2555	2301	2140	209	2347	2378	2472	2769	2630	1864	2472	2030	2289.69	1565.44
634	0.28	215.962	Unknown	[M-H]-	null	0.31	TRUE	null	null	null	null	null	null	999	FALSE	FALSE	FALSE	Normalized unit: Intensity	FALSE	FALSE	634	0	0	null	null	null	null	null	null	null	419.69	201013_TT1_Iclass_kuroha_10wk_retinaKO2_neg	215.96156:417 215.99846:18 216.03353:12 216.06029:18 216.08613:18 216.96542:24 217.00283:232 217.05219:18 217.08247:18 217.10586:18 217.95938:126 218.00143:18 218.03491:12	null	1850	2590	1999	1770	402	1888	2447	2389	2429	2263	1511	2608	1658	2146.31	1353.12
635	21.104	216.964	Unknown	[M-H]-	null	0.08	FALSE	null	null	null	null	null	null	999	FALSE	FALSE	FALSE	Normalized unit: Intensity	FALSE	FALSE	635	0	0	null	null	null	null	null	null	null	5.47	201013_TT1_Iclass_kuroha_10wk_retinaHZ3_neg	216.96421:118 216.99209:116 217.01458:349 217.03201:541 217.05997:28 217.10088:18 217.14499:28 217.15506:18 217.97656:282 218.01643:152 218.03681:141 218.08014:28 218.46784:58 218.94169:128 218.95996:52 218.97955:304 219.01005:157 219.02977:79 219.04767:37 219.06482:18	null	0	0	114	79	0	0	0	0	0	0	0	0	0	38	26.3125
636	0.715	217.003	Unknown	[M-H]-	null	0.08	TRUE	null	null	null	null	null	null	999	FALSE	FALSE	FALSE	Normalized unit: Intensity	FALSE	FALSE	636	0	0	null	null	null	null	null	null	null	6.7	201013_TT1_Iclass_kuroha_10wk_retinaKO1_neg	217.00258:406 217.03242:59 217.96805:18 218.00548:41 218.03400:18 218.08125:18 218.09688:18 218.11218:12 218.47505:12 218.82888:24 218.98347:24 218.99936:18 219.01265:12 219.03030:12 219.10007:30	null	42	36	42	201	256	24	36	185	182	34	177	162	39	39.7292	160.458
637	20.156	217.016	Unknown	[M-H]-	null	0.08	TRUE	null	null	null	null	null	null	999	FALSE	FALSE	FALSE	Normalized unit: Intensity	FALSE	FALSE	637	0	0	null	null	null	null	null	null	null	44.46	201013_TT1_Iclass_kuroha_10wk_retinaKO2_neg	217.01568:516 217.03181:483 217.07104:44 217.08450:24 217.10184:30 217.11716:12 217.14388:18 217.94823:12 218.01942:93 218.03571:69 218.07828:30 218.10342:24 218.16739:96 218.47090:87 218.98683:127 219.01112:64 219.02808:67 219.04928:18 219.06448:24 219.10226:165 219.12192:63	92.02359:17 93.03240:17 124.00090:35 138.98293:35 139.97469:52 139.98854:52	9	3	424	452	407	3	3	0	3	6	0	3	4	145.375	287.542
638	21.08	217.032	Unknown	[M-H]-	null	0.15	TRUE	null	null	null	null	null	null	999	FALSE	FALSE	FALSE	Normalized unit: Intensity	FALSE	FALSE	638	0	0	null	null	null	null	null	null	null	11.7	201013_TT1_Iclass_kuroha_10wk_retinaHZ3_neg	217.03201:541 217.05997:28 217.10088:18 217.14499:28 217.15506:18 217.97656:282 218.01643:152 218.03681:141 218.08014:28 218.46784:58 218.94169:128 218.95996:52 218.97955:304 219.01005:157 219.02977:79 219.04767:37 219.06482:18 219.08422:28 219.10240:219 219.13934:83	79.95944:17 92.02607:17 109.00961:17 124.00035:52 137.01034:35 139.97816:34 139.99636:34 217.04067:17	0	0	550	513	14	0	0	0	0	3	3	0	4	183.312	175.542
639	20.264	217.032	Unknown	[M-H]-	null	0.15	TRUE	null	null	null	null	null	null	999	FALSE	FALSE	FALSE	Normalized unit: Intensity	FALSE	FALSE	639	0	0	null	null	null	null	null	null	null	78.17	201013_TT1_Iclass_kuroha_10wk_retinaHZ3_neg	217.03183:1006 217.07644:47 217.10371:18 217.12470:24 217.14542:18 217.99718:24 218.03427:135 218.08313:44 218.10337:18 218.16791:42 218.46746:77 218.98163:51 219.01187:73 219.02722:109 219.06799:43 219.08154:30 219.10162:224	108.01721:17 123.99950:52 125.01117:17 138.98502:69 138.99369:17 139.97352:34 139.99238:69	3	0	1039	987	220	0	0	0	0	0	0	0	0	347.271	402.583
640	0.656	217.958	Unknown	[M-H]-	null	0.08	FALSE	null	null	null	null	null	null	999	FALSE	FALSE	FALSE	Normalized unit: Intensity	FALSE	FALSE	640	0	0	null	null	null	null	null	null	null	141.36	201013_TT1_Iclass_kuroha_2yr_retinaKO3_neg	217.95885:985 218.04404:12 218.10005:67 218.13161:17 218.16740:3284 218.47101:136 218.94048:64 218.96123:31 218.98756:60 219.03166:18 219.06913:18 219.11304:24 219.14331:15 219.17613:46914 219.42803:12 219.46130:12 219.47689:12 219.51744:12 219.74722:18 219.75603:12 219.83569:12 219.86418:24 219.89673:24 219.94807:18 219.95982:34 219.97825:12 220.04070:12 220.05423:18	null	697	846	836	823	65	851	906	842	929	893	698	983	696	793.125	579.729
641	21.055	217.977	Unknown	[M-H]-	null	0.15	TRUE	null	null	null	null	null	null	999	FALSE	FALSE	FALSE	Normalized unit: Intensity	FALSE	FALSE	641	0	0	null	null	null	null	null	null	null	38.5	201013_TT1_Iclass_kuroha_10wk_retinaHZ3_neg	217.97562:451 218.01633:75 218.03277:99 218.08244:37 218.13646:18 218.46638:27 218.94007:132 218.95946:62 218.97861:334 219.00913:119 219.02990:97 219.04506:55 219.06141:27 219.06866:18 219.10201:239 219.14183:59 219.17499:7416 219.93236:665 219.97342:351 220.00009:27 220.02532:37 220.04786:37 220.06301:46	79.95658:17 120.00880:17 139.98050:17 142.97460:17 142.98505:35 170.97625:52 200.97000:17 200.97712:35	0	0	347	330	5	0	0	0	0	0	0	0	0	115.688	111.854
642	0.677	218.166	Unknown	[M-H]-	null	0.85	FALSE	null	null	null	null	null	null	999	FALSE	FALSE	FALSE	Normalized unit: Intensity	FALSE	FALSE	642	0	0	null	null	null	null	null	null	null	484.3	201013_TT1_Iclass_kuroha_2yr_retinaKO1_neg	218.16647:4805 218.46968:134 218.94110:56 218.95814:30 218.98564:54 219.17494:62038 219.43583:12 219.47355:30 219.59074:12 219.66439:24 219.80604:18 219.81790:18 219.83682:18 219.85077:12 219.88988:24 219.89989:24 219.98318:18 220.01728:12 220.06100:18 220.14712:2380 220.17682:5535	null	3273	3999	3787	3322	412	3762	3957	3787	3957	4295	3605	3703	3205	3686.54	2498.5
643	0.382	218.167	Unknown	[M-H]-	null	0.31	TRUE	null	null	null	null	null	null	999	FALSE	FALSE	FALSE	Normalized unit: Intensity	FALSE	FALSE	643	0	0	null	null	null	null	null	null	null	526.4	201013_TT1_Iclass_kuroha_10wk_retinaHZ2_neg	218.16737:4005 218.47208:106 218.94056:88 218.96003:30 218.98873:24 219.02587:12 219.10416:12 219.11291:12 219.13014:20 219.17564:56552 219.42879:12 219.47900:24 219.58832:12 219.81177:24 219.89757:30 219.97126:18 219.98734:12 220.02689:18 220.05604:18 220.09872:12 220.11073:17 220.15163:2182 220.17756:6500 220.23512:12	216.07684:17 219.18576:17	3316	4095	3547	2910	822	3286	3418	3614	3661	4142	2924	3610	3060	3652.71	2339.29
644	0.533	218.168	Unknown	[M-H]-	null	0.23	TRUE	null	null	null	null	null	null	999	FALSE	FALSE	FALSE	Normalized unit: Intensity	FALSE	FALSE	644	0	0	null	null	null	null	null	null	null	169.74	201013_TT1_Iclass_kuroha_10wk_retinaHZ3_neg	218.16754:3879 218.47207:143 218.50621:30 218.87781:12 218.94007:66 218.96277:50 218.98859:40 219.02006:12 219.13796:15 219.17595:58642 219.47374:18 219.47986:18 219.50011:12 219.58225:12 219.80746:18 219.89486:33 219.90263:18 219.93915:24 219.96689:18 219.98519:18 220.00046:12 220.02407:18 220.05666:12 220.10663:12 220.14982:1983 220.17800:6169	null	3312	4078	3547	3236	490	3578	3288	3522	3857	4219	3437	3528	3199	3645.6	2434.79
645	0.273	218.168	Unknown	[M-H]-	null	0.23	TRUE	null	null	null	null	null	null	999	FALSE	FALSE	FALSE	Normalized unit: Intensity	FALSE	FALSE	645	0	0	null	null	null	null	null	null	null	331.95	201013_TT1_Iclass_kuroha_2yr_retinaHZ2_neg	218.16789:3959 218.47180:123 218.94127:50 218.95926:30 218.98645:62 219.09861:12 219.17630:58787 219.43441:18 219.67962:12 219.75971:12 219.81026:18 219.82776:18 219.87832:12 219.89987:24 219.94849:18 219.96781:38 220.05732:18 220.11594:41 220.15121:2093 220.17816:6052	216.08842:17	3316	4064	3331	2741	822	3236	3322	3832	3537	3976	2704	3610	3060	3570.38	2266.6
646	21.08	218.98	Unknown	[M-H]-	null	0.15	FALSE	null	null	null	null	null	null	999	FALSE	FALSE	FALSE	Normalized unit: Intensity	FALSE	FALSE	641	1	0	null	null	null	null	null	null	null	34.98	201013_TT1_Iclass_kuroha_10wk_retinaHZ3_neg	218.97955:304 219.01005:157 219.02977:79 219.04767:37 219.06482:18 219.08422:28 219.10240:219 219.13934:83 219.17510:6275 219.48066:18 219.93243:960 219.97484:365 220.01112:67 220.02468:46 220.06172:50 220.10465:37 220.12568:18 220.14332:37 220.17850:1419 220.93998:1268 220.99281:110 221.01217:92 221.02623:67 221.04523:56 221.05637:28 221.07078:28 221.08415:37	null	0	23	352	252	12	55	44	26	24	22	35	30	29	125.042	106.562
647	21.081	219.101	Unknown	[M-H]-	null	0.08	FALSE	null	null	null	null	null	null	999	FALSE	FALSE	FALSE	Normalized unit: Intensity	FALSE	FALSE	647	0	0	null	null	null	null	null	null	null	10.17	201013_TT1_Iclass_kuroha_10wk_retinaKO1_neg	219.10227:287 219.14437:32 219.17501:5641 219.93249:588 219.97438:213 220.00274:104 220.01332:42 220.03139:25 220.03740:17 220.06203:34 220.10010:34 220.14486:33 220.17812:921 220.91635:17 220.93930:935 220.96857:41 220.98739:92 221.00924:53 221.02319:45 221.04270:42 221.07843:50 221.10289:34 221.11605:34 221.15526:17 221.18161:73	null	0	3	215	242	119	3	3	0	3	0	4	3	3	72.7708	121.292
648	20.317	219.102	Unknown	[M-H]-	null	0.23	TRUE	null	null	null	null	null	null	999	FALSE	FALSE	FALSE	Normalized unit: Intensity	FALSE	FALSE	648	0	0	null	null	null	null	null	null	null	28.01	201013_TT1_Iclass_kuroha_10wk_retinaKO2_neg	219.10194:328 219.12557:39 219.17529:11092 219.93260:30 219.97464:18 219.98900:18 220.01998:18 220.10402:105 220.14559:60 220.17837:1610 220.94154:54 220.95904:12 221.04876:12 221.06962:12 221.08326:30 221.09705:24 221.11612:50 221.15347:123 221.18300:174	133.06629:35 141.97742:17 161.06754:35 163.11197:52 177.08987:52 189.05698:17 203.14222:102 204.08036:35 218.46621:17 219.10979:17 219.17472:1400	3	0	256	313	351	3	4	0	0	0	0	0	0	86.2083	222.542
649	21.528	219.102	Unknown	[M-H]-	null	0.08	TRUE	null	null	null	null	null	null	999	FALSE	FALSE	FALSE	Normalized unit: Intensity	FALSE	FALSE	649	0	0	null	null	null	null	null	null	null	24.03	201013_TT1_Iclass_kuroha_10wk_retinaKO2_neg	219.10224:423 219.13999:62 219.17561:6150 219.93206:30 219.97317:18 219.99191:18 220.06235:18 220.10293:110 220.14569:29 220.17889:1247 220.94068:52 220.99012:30 221.06295:18 221.08088:12 221.09862:24 221.11726:41 221.13201:12 221.15402:40 221.18180:105	126.90512:9 133.06789:9 136.55758:17 161.05913:9 163.11137:9 165.08732:9 177.09397:17 189.05892:9 191.10665:9 203.13498:9 203.14700:43 204.07917:9 219.08943:9 219.10644:17 219.17402:316	0	0	149	74	339	0	0	0	4	0	0	3	3	49.7083	137.667
650	20.944	219.175	Unknown	[M-H]-	null	0.08	TRUE	null	null	null	null	null	null	999	FALSE	FALSE	FALSE	Normalized unit: Intensity	FALSE	FALSE	650	0	0	null	null	null	null	null	null	null	8.37	201013_TT1_Iclass_kuroha_10wk_retinaKO2_neg	219.17473:1856 219.97464:24 220.10635:12 220.17860:241 220.94208:12 221.10153:18 221.11829:24 221.17855:30	null	0	18960	4547	3555	1558	22219	20908	20302	19890	20826	13790	22688	25166	7835.58	9110.65
651	19.27	219.175	Unknown	[M-H]-	null	0.08	TRUE	null	null	null	null	null	null	999	FALSE	FALSE	FALSE	Normalized unit: Intensity	FALSE	FALSE	651	0	0	null	null	null	null	null	null	null	22.52	201013_TT1_Iclass_kuroha_BL1_neg	219.17480:3583 220.14924:12 220.17838:537 221.17989:30	133.06213:9 203.14190:26 219.17527:196	6843	68	24652	18575	17665	6225	29	71	242	152	5831	179	2961	10520.8	14155.2
652	21.767	219.175	Unknown	[M-H]-	null	0.15	TRUE	null	null	null	null	null	null	999	FALSE	FALSE	FALSE	Normalized unit: Intensity	FALSE	FALSE	652	0	0	null	null	null	null	null	null	null	87.6	201013_TT1_Iclass_kuroha_10wk_retinaHZ3_neg	219.17512:15323 219.93120:211 219.97246:41 220.02930:18 220.06283:12 220.14663:70 220.17827:1992 220.94080:237 220.95742:76 220.98594:47 221.00375:18 221.01908:24 221.04948:18 221.07894:30 221.10402:75 221.11904:30 221.15395:18 221.18081:146	79.95660:4 80.96155:2 80.98275:1 93.03465:1 94.99458:2 104.99617:1 107.05123:1 119.04636:2 123.99806:2 125.99363:1 126.90272:2 131.04451:1 131.05415:1 133.01072:2 133.06350:3 137.00238:1 138.01227:1 138.97937:1 139.98140:1 141.97882:2 147.07852:1 155.98876:3 161.06095:1 163.11260:14 177.09001:2 187.11390:2 189.05654:1 202.48515:1 203.14284:75 203.95504:3 217.07491:1 218.47611:3 218.96702:1 218.98…	0	17574	14291	9672	5919	0	13819	19056	17216	19185	0	14439	13286	10621.9	5197.04
653	19.833	219.175	Unknown	[M-H]-	null	0.38	TRUE	null	null	null	null	null	null	999	FALSE	FALSE	FALSE	Normalized unit: Intensity	FALSE	FALSE	653	0	0	null	null	null	null	null	null	null	44.85	201013_TT1_Iclass_kuroha_2yr_retinaKO1_neg	219.17515:11209 219.47793:12 220.14055:18 220.17824:1576 221.12354:12 221.18148:132	203.14444:35 219.17534:228	10453	10257	31375	23507	25185	9795	8060	10170	9171	11017	5180	8177	8081	17361.5	19495.5
654	18.364	219.175	Unknown	[M-H]-	null	0.08	FALSE	null	null	null	null	null	null	999	FALSE	FALSE	FALSE	Normalized unit: Intensity	FALSE	FALSE	654	0	0	null	null	null	null	null	null	null	37.72	201013_TT1_Iclass_kuroha_2yr_retinaKO2_neg	219.17524:10061 220.14735:46 220.17862:1470 221.11916:18 221.14942:12 221.18249:116	null	12133	13469	15424	11347	11490	11441	10713	14616	13028	14001	9938	11228	10780	13675.5	11425.8
655	20.089	219.175	Unknown	[M-H]-	null	0.23	FALSE	null	null	null	null	null	null	999	FALSE	FALSE	FALSE	Normalized unit: Intensity	FALSE	FALSE	655	0	0	null	null	null	null	null	null	null	210.99	201013_TT1_Iclass_kuroha_10wk_retinaHZ3_neg	219.17525:36580 219.48243:18 219.50425:18 219.64842:18 219.89662:12 219.92962:18 219.97528:24 219.99164:18 220.00949:24 220.02648:18 220.03874:18 220.06328:18 220.10698:30 220.14493:49 220.17824:5215 220.26305:12 220.52140:12 220.92702:18 220.93882:30 220.98551:24 221.00032:34 221.02440:30 221.04175:24 221.05187:18 221.08328:18 221.09746:24 221.11729:52 221.15705:18 221.18108:409	null	12981	13136	34391	25997	26268	12467	10656	13243	11809	13186	7452	11074	10066	20169.4	21577.5
656	20.234	219.175	Unknown	[M-H]-	null	0.08	TRUE	null	null	null	null	null	null	999	FALSE	FALSE	FALSE	Normalized unit: Intensity	FALSE	FALSE	656	0	0	null	null	null	null	null	null	null	15.7	201013_TT1_Iclass_kuroha_2yr_retinaKO2_neg	219.17526:10195 220.14780:29 220.17844:1330 221.18141:104	133.06499:3 163.11180:3 203.14334:45 203.15902:7 219.17404:328 220.17894:3	13901	14564	20349	12720	16144	12988	12264	15525	13602	15130	9567	12032	11171	16271.2	13950.6
657	0.383	219.175	Unknown	[M-H]-	null	0.38	TRUE	null	null	null	null	null	null	999	FALSE	FALSE	FALSE	Normalized unit: Intensity	FALSE	FALSE	657	0	0	null	null	null	null	null	null	null	343.28	201013_TT1_Iclass_kuroha_2yr_retinaKO1_neg	219.17529:60065 219.72890:18 219.80779:24 219.82936:18 219.89936:30 219.95005:12 219.96733:24 219.99816:18 220.03488:12 220.05443:18 220.09259:18 220.14810:2586 220.17691:5735 220.70254:12 220.75353:24 220.90363:24 220.93578:50 220.96433:30 221.00274:24 221.04604:24 221.08117:18 221.11802:88 221.14956:575 221.18084:641 221.22304:12	133.06909:69 147.07925:17 163.11707:17 187.11839:17 203.14522:319 218.46698:17 219.17845:1766 220.17766:17 222.09831:17	45644	59383	56489	39813	23154	46088	44820	56269	49644	57554	37996	46617	42660	53838.5	36351.4
658	18.467	219.175	Unknown	[M-H]-	null	0.38	FALSE	null	null	null	null	null	null	999	FALSE	FALSE	FALSE	Normalized unit: Intensity	FALSE	FALSE	658	0	0	null	null	null	null	null	null	null	49.2	201013_TT1_Iclass_kuroha_2yr_retinaHZ3_neg	219.17536:13564 220.14690:29 220.17857:1856 221.12001:12 221.18121:191	null	11866	13926	15236	11885	12319	11326	11276	14137	13027	13236	3999	10631	10938	13676	11843.6
659	0.681	219.175	Unknown	[M-H]-	null	1	FALSE	null	null	null	null	null	null	999	FALSE	FALSE	FALSE	Normalized unit: Intensity	FALSE	FALSE	659	0	0	null	null	null	null	null	null	null	241.51	201013_TT1_Iclass_kuroha_2yr_retinaKO1_neg	219.17539:59584 219.43842:18 219.46120:18 219.81895:18 219.83429:18 219.85077:12 219.87847:12 219.89489:31 219.91430:18 219.96056:24 219.99230:18 220.01972:18 220.04122:12 220.14898:2500 220.17752:6057 220.46820:12 220.51196:12 220.54427:12 220.63390:18 220.63980:12 220.77672:12 220.87161:24 220.91646:12 220.93899:40 220.95788:30 220.97278:12 220.98972:18 221.04653:24 221.11736:90 221.15000:554 2…	null	47104	58664	57369	41849	18883	51072	47799	57382	51532	59180	43361	48274	44041	54379.3	37267.9
660	22.328	219.175	Unknown	[M-H]-	null	0.08	TRUE	null	null	null	null	null	null	999	FALSE	FALSE	FALSE	Normalized unit: Intensity	FALSE	FALSE	660	0	0	null	null	null	null	null	null	null	39.72	201013_TT1_Iclass_kuroha_10wk_retinaKO2_neg	219.17547:10127 219.93200:43 220.14523:89 220.17889:1528 220.94102:40 221.08196:18 221.10405:24 221.11766:24 221.15542:12 221.18158:137	203.14191:69 219.17502:519	0	13557	0	0	5956	0	10414	12654	11548	13159	0	9528	6637	4519.1	1985.21
661	21.48	219.175	Unknown	[M-H]-	null	0.08	TRUE	null	null	null	null	null	null	999	FALSE	FALSE	FALSE	Normalized unit: Intensity	FALSE	FALSE	661	0	0	null	null	null	null	null	null	null	33.32	201013_TT1_Iclass_kuroha_10wk_retinaKO2_neg	219.17548:6699 219.47133:12 219.93324:24 219.97492:30 220.03097:12 220.06615:18 220.10045:62 220.14410:66 220.17857:1186 220.93820:92 220.96042:12 221.00049:18 221.01555:18 221.06778:30 221.08529:24 221.11517:47 221.15266:65 221.18332:126	124.00033:17 138.98470:17 147.08229:17 161.06184:17 163.11358:17 177.09229:52 203.14363:52 219.17555:466	0	18043	3668	2252	6482	0	15427	19831	18006	19677	0	15150	14972	7237.04	2911.21
662	19.578	219.175	Unknown	[M-H]-	null	0.08	FALSE	null	null	null	null	null	null	999	FALSE	FALSE	FALSE	Normalized unit: Intensity	FALSE	FALSE	662	0	0	null	null	null	null	null	null	null	17.48	201013_TT1_Iclass_kuroha_10wk_retinaKO1_neg	219.17550:24754 219.47015:12 219.82583:12 220.00818:18 220.14655:71 220.17857:3512 220.55992:12 220.97504:12 220.98358:18 221.05962:18 221.08418:30 221.15269:18 221.18202:229	null	8224	8263	26762	23735	25037	7962	6654	8085	6912	8048	4966	6570	6679	14416.2	18911.5
663	18.043	219.176	Unknown	[M-H]-	null	0.92	TRUE	null	null	null	null	null	null	999	FALSE	FALSE	FALSE	Normalized unit: Intensity	FALSE	FALSE	663	0	0	null	null	null	null	null	null	null	75.77	201013_TT1_Iclass_kuroha_10wk_retinaHZ1_neg	219.17553:15450 220.14594:69 220.17842:2133 221.07441:12 221.12553:12 221.18116:128	119.04568:3 133.06254:7 147.08585:3 163.10748:7 163.11420:3 163.12630:3 187.11492:3 203.14496:53 218.47211:10 219.17439:688 219.40299:3 220.11978:3	15144	13470	14780	11626	13735	14539	12644	13685	13367	14162	13847	11709	13826	14464.8	13300
664	0.279	219.176	Unknown	[M-H]-	null	0.31	TRUE	null	null	null	null	null	null	999	FALSE	FALSE	FALSE	Normalized unit: Intensity	FALSE	FALSE	664	0	0	null	null	null	null	null	null	null	267.14	201013_TT1_Iclass_kuroha_10wk_retinaHZ2_neg	219.17554:57622 219.21472:10 219.47646:18 219.48306:12 219.66793:12 219.73892:24 219.80848:24 219.89933:24 219.91917:18 219.96457:18 219.99402:18 220.00295:12 220.02065:12 220.04563:18 220.14903:2205 220.17734:5918 220.66750:12 220.77130:12 220.82140:24 220.87660:12 220.93671:52 220.95643:30 220.96572:18 221.00197:18 221.05004:30 221.07559:30 221.11867:100 221.15050:481 221.18047:593 221.25528:18	133.06682:35 147.08608:17 163.11113:17 187.11495:35 203.14876:169 218.47465:17 219.17768:1363	43181	59173	56489	39813	23154	46088	43848	57831	49644	57554	36906	46617	40980	52947.6	36351.4
665	21.092	219.176	Unknown	[M-H]-	null	0.15	TRUE	null	null	null	null	null	null	999	FALSE	FALSE	FALSE	Normalized unit: Intensity	FALSE	FALSE	665	0	0	null	null	null	null	null	null	null	35.57	201013_TT1_Iclass_kuroha_10wk_retinaHZ3_neg	219.17530:7509 219.48777:20 219.93206:795 219.97371:513 220.00890:75 220.02126:49 220.03451:20 220.06328:29 220.10339:53 220.14493:29 220.17833:1370 220.94000:1286 220.98587:133 221.00764:69 221.02647:39 221.04521:64 221.06470:39 221.08098:39 221.10002:29 221.11792:39 221.15350:29 221.18299:152	79.95715:52 120.00313:17 124.00196:17 138.97400:17 139.01950:17 141.97649:35 155.98674:17 156.00027:17 163.11899:52 171.97397:17 177.09434:17 189.05651:17 203.14516:52 203.96017:17 219.18113:410	0	19565	6952	5624	1461	369	17604	20234	19413	20142	21172	18636	22338	8839.15	2484.42
666	19.72	219.176	Unknown	[M-H]-	null	0.15	TRUE	null	null	null	null	null	null	999	FALSE	FALSE	FALSE	Normalized unit: Intensity	FALSE	FALSE	666	0	0	null	null	null	null	null	null	null	12.42	201013_TT1_Iclass_kuroha_BL1_neg	219.17538:8165 220.14828:45 220.17878:1127 221.15518:12 221.18192:143	203.14525:34 219.17901:139	9763	9826	28811	25210	29561	9273	8060	10025	8937	9441	3499	8177	7818	16133.2	21348.1
667	0.547	219.176	Unknown	[M-H]-	null	0.31	TRUE	null	null	null	null	null	null	999	FALSE	FALSE	FALSE	Normalized unit: Intensity	FALSE	FALSE	667	0	0	null	null	null	null	null	null	null	161.42	201013_TT1_Iclass_kuroha_10wk_retinaKO3_neg	219.17578:50016 219.44575:12 219.47424:18 219.50129:12 219.65890:12 219.81181:18 219.89504:18 219.98121:12 220.05324:12 220.08967:12 220.15099:1990 220.17805:5258 220.46252:12 220.49690:12 220.59590:12 220.69284:12 220.76217:18 220.91285:12 220.93844:30 220.95707:38 220.99213:12 221.04301:18 221.07246:18 221.08707:12 221.09750:12 221.11808:117 221.14998:482 221.18213:434 221.26656:12	93.03244:17 93.03989:17 133.06624:69 163.11518:35 202.50889:17 203.14512:86 218.47899:17 219.17818:1199 222.30559:17	46292	59852	56282	42852	18959	48799	44011	58529	51844	57551	39953	46221	44411	54142	36870.4
668	20.721	219.176	Unknown	[M-H]-	null	0.08	FALSE	null	null	null	null	null	null	999	FALSE	FALSE	FALSE	Normalized unit: Intensity	FALSE	FALSE	668	0	0	null	null	null	null	null	null	null	189.06	201013_TT1_Iclass_kuroha_10wk_retinaHZ1_neg	219.17586:27959 219.48133:30 219.90908:18 220.14850:68 220.17913:3441 220.69358:12 220.93863:12 221.11942:24 221.15293:18 221.18178:292	null	26569	19275	3395	2719	116	24670	16319	20096	18396	19549	11794	16486	14770	16413	9168.17
669	21.197	219.176	Unknown	[M-H]-	null	0.08	FALSE	null	null	null	null	null	null	999	FALSE	FALSE	FALSE	Normalized unit: Intensity	FALSE	FALSE	669	0	0	null	null	null	null	null	null	null	32.76	201013_TT1_Iclass_kuroha_2yr_retinaKO2_neg	219.17604:20706 219.47555:12 220.14528:89 220.17894:2723 220.97978:18 221.03165:18 221.12485:12 221.15036:36 221.18141:213	null	0	19415	6393	4536	1161	369	16592	19555	19198	19328	20365	15867	19130	8602.77	2021.92
670	20.832	219.176	Unknown	[M-H]-	null	0.31	TRUE	null	null	null	null	null	null	999	FALSE	FALSE	FALSE	Normalized unit: Intensity	FALSE	FALSE	670	0	0	null	null	null	null	null	null	null	34.5	201013_TT1_Iclass_kuroha_10wk_retinaKO3_neg	219.17606:25994 219.46242:18 219.74136:12 220.14770:141 220.17902:3704 220.25135:12 220.53575:12 221.11906:24 221.13431:12 221.15309:12 221.18136:257	100.93089:2 119.05264:2 126.90148:1 133.06725:9 135.34620:1 143.89114:1 144.05787:1 147.07972:4 163.11105:21 172.30262:1 183.64627:1 187.11136:4 202.50049:1 203.14262:132 204.17567:1 218.47605:6 218.50345:1 218.99081:1 219.05982:1 219.17495:1264 219.29047:1 219.45262:1 219.63563:1 219.78750:1 219.82287:1 219.88114:1 219.91028:1 220.14901:2 220.18094:2 220.26738:1 220.29655:1 220.31723:2 220.33092…	3500	19506	4187	2926	456	25415	20244	19679	18682	19957	11938	21181	24890	9064.48	9599.17
671	21.622	219.932	Unknown	[M-H]-	null	0.15	TRUE	null	null	null	null	null	null	999	FALSE	FALSE	FALSE	Normalized unit: Intensity	FALSE	FALSE	671	0	0	null	null	null	null	null	null	null	62.93	201013_TT1_Iclass_kuroha_10wk_retinaHZ3_neg	219.93174:577 219.97446:48 219.99964:18 220.02982:12 220.09957:12 220.17774:465 220.93950:379 220.96745:38 220.98751:56 221.00714:30 221.02284:52 221.04693:24 221.07424:24 221.10846:12 221.18121:59 221.93418:65 221.98383:24 222.01658:12	79.95832:69 81.95668:17 139.98010:35 155.99057:34 220.18252:69	0	0	450	408	8	0	0	0	0	0	0	0	0	150.062	138.5
672	21.141	219.932	Unknown	[M-H]-	null	0.15	TRUE	null	null	null	null	null	null	999	FALSE	FALSE	FALSE	Normalized unit: Intensity	FALSE	FALSE	672	0	0	null	null	null	null	null	null	null	131.92	201013_TT1_Iclass_kuroha_10wk_retinaHZ3_neg	219.93245:919 219.97367:156 219.99585:42 220.00947:42 220.03584:25 220.06759:25 220.10415:66 220.14361:17 220.17843:1078 220.93963:1053 220.96950:107 220.97781:42 220.98823:165 221.01323:84 221.04092:34 221.05813:34 221.08259:64 221.11754:42 221.15179:42 221.18118:70 221.92965:166 221.94346:150 221.97059:42 221.98602:54 222.00487:44 222.01454:34 222.02016:17 222.03268:44	79.95631:160 80.96411:17 123.99245:17 139.97647:35 139.99164:17 155.97411:17 155.98728:295 171.97839:35 203.95847:52 204.14946:52 205.12219:17 220.17802:52	0	3	1003	837	3	0	3	3	0	0	0	3	3	335.25	279.958
673	18.456	220.178	Unknown	[M-H]-	null	0.23	FALSE	null	null	null	null	null	null	999	FALSE	FALSE	FALSE	Normalized unit: Intensity	FALSE	FALSE	658	1	0	null	null	null	null	null	null	null	19.78	201013_TT1_Iclass_kuroha_2yr_retinaHZ2_neg	220.17812:2511 220.28649:12 221.15595:12 221.18182:221 222.07727:18 222.11601:12 222.18432:24	null	1774	2083	2230	1781	1862	1679	1648	2148	1916	1986	620	1624	1761	2028.6	1773.85
674	19.876	220.179	Unknown	[M-H]-	null	0.15	FALSE	null	null	null	null	null	null	999	FALSE	FALSE	FALSE	Normalized unit: Intensity	FALSE	FALSE	653	1	0	null	null	null	null	null	null	null	9.72	201013_TT1_Iclass_kuroha_2yr_retinaHZ3_neg	220.17873:1733 221.18213:119 222.07756:18 222.18249:24	null	1643	1618	4359	3276	3443	1611	1352	1757	1476	1534	727	1503	1300	2540.12	2776.81
675	0.244	220.179	Unknown	[M-H]-	null	0.31	TRUE	null	null	null	null	null	null	999	FALSE	FALSE	FALSE	Normalized unit: Intensity	FALSE	FALSE	664	1	0	null	null	null	null	null	null	null	97.13	201013_TT1_Iclass_kuroha_10wk_retinaHZ3_neg	220.17860:6299 220.43782:12 220.47637:12 220.54514:12 220.60246:12 220.65666:12 220.86623:12 220.89021:12 220.93680:24 220.96285:30 220.98545:24 220.99660:12 221.00860:12 221.04244:18 221.06128:12 221.08015:30 221.10055:24 221.11927:101 221.15036:420 221.18166:681 221.28461:12 221.37335:12 221.73917:18 221.95771:18 221.97538:18 222.01591:12 222.02192:18 222.03452:30 222.06076:12 222.08444:30 222.…	120.06608:35 147.04722:35 148.05434:321 149.06486:17 175.08066:17 177.13454:35 189.09572:35 190.09901:17 204.11740:52 204.14976:17 205.12586:243 220.13971:69 220.15354:52 220.18170:234	4628	6265	6028	4490	3175	4938	4882	6255	5400	5654	4307	4971	4609	5640.08	4200.83
676	21.695	220.939	Unknown	[M-H]-	null	0.15	TRUE	null	null	null	null	null	null	999	FALSE	FALSE	FALSE	Normalized unit: Intensity	FALSE	FALSE	676	0	0	null	null	null	null	null	null	null	30.4	201013_TT1_Iclass_kuroha_10wk_retinaHZ3_neg	220.93941:492 220.98646:67 221.00980:38 221.02715:32 221.05068:30 221.08317:30 221.10201:61 221.11652:30 221.15271:18 221.18069:167 221.26072:12 221.93592:55 221.97234:36 222.00549:18 222.01812:12 222.03799:18 222.06727:12 222.07760:83 222.10700:18 222.15198:18 222.93416:51 222.95916:84 222.98451:66 222.99734:36 223.00738:24 223.02733:86 223.04369:18	79.95900:35 109.01136:17 140.98370:52	0	3	407	362	7	0	4	5	4	3	0	0	0	136.562	123.042
677	21.08	220.94	Unknown	[M-H]-	null	0.15	TRUE	null	null	null	null	null	null	999	FALSE	FALSE	FALSE	Normalized unit: Intensity	FALSE	FALSE	677	0	0	null	null	null	null	null	null	null	116.46	201013_TT1_Iclass_kuroha_10wk_retinaHZ3_neg	220.94000:1286 220.98587:133 221.00764:69 221.02647:39 221.04521:64 221.06470:39 221.08098:39 221.10002:29 221.11792:39 221.15350:29 221.18299:152 221.93628:133 221.96417:29 221.98050:20 222.00422:65 222.04013:29 222.05594:29 222.07570:245 222.10919:29 222.15015:56 222.93287:223 222.98318:68 223.00500:119 223.02651:154	79.95797:69 109.01333:52 121.03197:17 133.01576:35 139.98803:17 140.98493:86 140.99528:34	0	3	1295	987	39	3	8	3	3	8	4	4	3	432.521	342.979
678	0.273	221.15	Unknown	[M-H]-	null	0.15	FALSE	null	null	null	null	null	null	999	FALSE	FALSE	FALSE	Normalized unit: Intensity	FALSE	FALSE	678	0	0	null	null	null	null	null	null	null	33.82	201013_TT1_Iclass_kuroha_2yr_retinaKO3_neg	221.14970:620 221.18074:442 221.39628:12 221.79218:12 221.98009:18 222.03156:12 222.04329:36 222.05665:12 222.06720:24 222.08489:30 222.11001:30 222.15352:73 222.18492:53 222.23279:18 222.31142:18 222.87572:18 222.93588:12 222.94636:12 222.95627:18 223.02780:1248 223.07744:61 223.10146:18 223.13670:37 223.17097:30	null	464	551	451	423	160	472	502	533	532	558	460	561	406	488.646	351.812
679	1.716	221.154	Unknown	[M-H]-	null	0.69	TRUE	null	null	null	null	null	null	999	FALSE	FALSE	FALSE	Normalized unit: Intensity	FALSE	FALSE	679	0	0	null	null	null	null	null	null	null	9.83	201013_TT1_Iclass_kuroha_2yr_retinaKO2_neg	221.15396:599 221.18389:30 222.12537:18 222.15768:74 223.02787:80	149.05840:9 220.14157:9 221.15064:17	81	154	171	100	132	101	160	94	178	84	209	167	127	135.312	110.625
680	20.067	221.181	Unknown	[M-H]-	null	0.15	FALSE	null	null	null	null	null	null	999	FALSE	FALSE	FALSE	Normalized unit: Intensity	FALSE	FALSE	680	0	0	null	null	null	null	null	null	null	18.77	201013_TT1_Iclass_kuroha_10wk_retinaKO2_neg	221.18140:434 221.43194:12 221.83832:12 221.85505:12 221.89267:12 222.05497:18 222.07605:39 222.11111:30 222.15826:18 222.18667:18 222.74435:12 223.02836:292 223.08062:47 223.10267:18 223.13363:54 223.16294:18	null	201	202	400	321	347	159	150	184	163	186	144	176	149	267.625	275.708
681	21.141	221.93	Unknown	[M-H]-	null	0.15	FALSE	null	null	null	null	null	null	999	FALSE	FALSE	FALSE	Normalized unit: Intensity	FALSE	FALSE	681	0	0	null	null	null	null	null	null	null	14.82	201013_TT1_Iclass_kuroha_10wk_retinaHZ3_neg	221.92834:221 221.94354:121 221.96639:34 221.99150:17 222.00659:88 222.04276:25 222.07772:86 222.10984:25 222.14811:42 222.93432:188 222.95685:113 222.99615:63 223.02813:90 223.07200:100 223.09793:83 223.13316:337 223.16863:17 223.93482:34 223.95028:17 223.98840:25 224.00442:42 224.02653:60	null	0	0	174	114	0	0	0	3	0	0	0	3	0	58.0833	38.125
682	21.48	222.077	Unknown	[M-H]-	null	0.08	TRUE	null	null	null	null	null	null	999	FALSE	FALSE	FALSE	Normalized unit: Intensity	FALSE	FALSE	682	0	0	null	null	null	null	null	null	null	17.5	201013_TT1_Iclass_kuroha_10wk_retinaKO2_neg	222.07676:231 222.10705:24 222.15029:81 223.02786:92 223.04468:18 223.07700:92 223.13418:521 223.16996:30 224.02408:18 224.05454:12 224.08823:41 224.13618:66 224.16484:18	108.04485:17 131.05194:17	0	21	73	109	194	0	14	27	22	21	0	9	24	31.4792	101.042
683	20.325	222.077	Unknown	[M-H]-	null	0.23	TRUE	null	null	null	null	null	null	999	FALSE	FALSE	FALSE	Normalized unit: Intensity	FALSE	FALSE	683	0	0	null	null	null	null	null	null	null	20.66	201013_TT1_Iclass_kuroha_10wk_retinaKO2_neg	222.07713:259 222.11288:30 222.12680:24 222.14976:131 222.19235:18 223.02809:106 223.08200:124 223.11493:18 223.13372:668 223.79708:30 224.02926:30 224.08073:18 224.09373:65 224.13606:117 224.16432:24	108.04203:17 109.02651:17 134.01948:17 159.04149:17 160.06267:17 177.05506:17 190.05304:35	24	11	194	180	217	17	22	25	16	20	10	16	27	76.2083	138.104
684	20.268	222.151	Unknown	[M-H]-	null	0.23	TRUE	null	null	null	null	null	null	999	FALSE	FALSE	FALSE	Normalized unit: Intensity	FALSE	FALSE	684	0	0	null	null	null	null	null	null	null	30.83	201013_TT1_Iclass_kuroha_10wk_retinaKO2_neg	222.14909:149 222.18779:12 223.02751:136 223.07624:75 223.10969:18 223.13369:448 223.16685:24 223.43739:12 223.79417:12 224.02622:30 224.08896:59 224.13630:73 224.16856:24	97.06297:17	0	3	124	152	148	0	3	0	0	0	0	3	0	42.4375	100.062
685	21.631	222.931	Unknown	[M-H]-	null	0.08	TRUE	null	null	null	null	null	null	999	FALSE	FALSE	FALSE	Normalized unit: Intensity	FALSE	FALSE	685	0	0	null	null	null	null	null	null	null	22.86	201013_TT1_Iclass_kuroha_10wk_retinaKO1_neg	222.93131:169 222.95790:56 222.97910:12 222.99881:38 223.00574:30 223.02846:65 223.05979:12 223.08032:24 223.09896:24 223.13354:86 223.96095:12 224.02134:18 224.07859:12 224.08874:18 224.13636:12 224.86460:40 224.92287:12 224.96602:18 224.97883:50 224.99378:44 225.01832:18	80.96584:17 110.97650:17 142.97314:17	0	0	89	104	0	0	0	0	0	0	0	0	0	29.7292	34.5833
686	21.068	222.935	Unknown	[M-H]-	null	0.15	TRUE	null	null	null	null	null	null	999	FALSE	FALSE	FALSE	Normalized unit: Intensity	FALSE	FALSE	686	0	0	null	null	null	null	null	null	null	41.44	201013_TT1_Iclass_kuroha_10wk_retinaHZ3_neg	222.93287:223 222.98318:68 223.00500:119 223.02651:154 223.06342:49 223.07725:56 223.09675:39 223.13379:368 223.93702:20 223.95076:39 223.96703:39 223.98153:39 224.00237:62 224.02468:58 224.05203:29 224.06589:20 224.09636:39 224.13751:85 224.92409:49 224.94727:29 224.97131:98 224.99537:241 225.02785:68 225.03633:39	79.95601:86 80.96313:35 81.95186:35 92.99467:17 93.03847:35 140.98370:35 142.97134:69 149.00903:17 151.03845:17 181.11874:17	0	0	235	206	4	0	3	3	0	0	0	0	0	78.4583	70.0833
687	20.122	223.026	Unknown	[M-H]-	null	0.23	FALSE	null	null	null	null	null	null	999	FALSE	FALSE	FALSE	Normalized unit: Intensity	FALSE	FALSE	687	0	0	null	null	null	null	null	null	null	10.47	201013_TT1_Iclass_kuroha_10wk_retinaHZ3_neg	223.02803:404 223.06267:56 223.07867:72 223.13447:53 223.17028:24 223.98618:12 224.02766:36 224.05305:24 224.08224:60 224.13463:30 224.97025:12 225.00108:30 225.02928:35 225.05888:132 225.09050:35 225.11141:18	null	104	108	330	254	267	96	103	101	89	116	90	82	81	180.75	205.542
688	21.056	223.027	Unknown	[M-H]-	null	0.08	FALSE	null	null	null	null	null	null	999	FALSE	FALSE	FALSE	Normalized unit: Intensity	FALSE	FALSE	688	0	0	null	null	null	null	null	null	null	5.95	201013_TT1_Iclass_kuroha_10wk_retinaKO1_neg	223.02701:214 223.07093:59 223.09740:27 223.13363:399 223.93911:28 223.96406:21 223.98650:28 223.99582:28 224.01404:28 224.03028:28 224.05469:28 224.09166:46 224.13333:70 224.86855:21 224.92670:35 224.96521:49 224.99620:90 225.01792:59 225.03576:34 225.05878:77 225.07528:21 225.09304:21	null	0	142	138	150	24	168	142	167	150	142	145	186	191	93.4792	114.229
689	21.767	223.027	Unknown	[M-H]-	null	0.15	FALSE	null	null	null	null	null	null	999	FALSE	FALSE	FALSE	Normalized unit: Intensity	FALSE	FALSE	689	0	0	null	null	null	null	null	null	null	4.5	201013_TT1_Iclass_kuroha_10wk_retinaHZ3_neg	223.02598:155 223.04936:18 223.07600:30 223.10186:18 223.13356:62 223.97431:12 224.02648:36 224.06111:18 224.10875:12 224.13807:24 224.86460:24 224.95668:18 224.97341:24 224.99685:34 225.02466:12 225.06102:43 225.07480:30 225.09143:12 225.11287:24	null	0	144	138	113	75	0	103	143	137	153	0	135	104	93.8542	62.8542
690	0.273	223.028	Unknown	[M-H]-	null	0.15	TRUE	null	null	null	null	null	null	999	FALSE	FALSE	FALSE	Normalized unit: Intensity	FALSE	FALSE	690	0	0	null	null	null	null	null	null	null	53.93	201013_TT1_Iclass_kuroha_2yr_retinaHZ2_neg	223.02757:1207 223.07513:56 223.13213:47 223.17067:35 223.36384:18 223.59925:12 223.89735:12 224.02946:186 224.05488:12 224.08136:90 224.12727:30 224.14372:24 224.99765:30 225.02633:129 225.05739:18 225.07107:12 225.08998:24 225.12022:18	74.99120:52 149.00727:52 206.99857:17 223.02656:17	994	1066	989	842	405	1071	971	1169	1076	1215	851	1134	936	1016.73	772.792
691	7.967	223.028	Unknown	[M-H]-	null	0.08	TRUE	null	null	null	null	null	null	999	FALSE	FALSE	FALSE	Normalized unit: Intensity	FALSE	FALSE	691	0	0	null	null	null	null	null	null	null	9.44	201013_TT1_Iclass_kuroha_BL1_neg	223.02760:623 223.07717:24 223.13842:12 224.02929:92 224.08330:38 225.02620:58 225.06101:58	74.98940:35 149.00512:17 149.01566:35 207.01054:17	212	390	251	242	242	245	292	363	279	336	256	292	367	284.542	243.021
692	0.678	223.028	Unknown	[M-H]-	null	0.38	FALSE	null	null	null	null	null	null	999	FALSE	FALSE	FALSE	Normalized unit: Intensity	FALSE	FALSE	692	0	0	null	null	null	null	null	null	null	46.14	201013_TT1_Iclass_kuroha_10wk_retinaHZ2_neg	223.02790:1380 223.05720:23 223.07547:110 223.09733:24 223.11689:12 223.13417:30 223.17200:24 223.30420:18 224.02802:212 224.05538:12 224.08411:73 224.10475:12 224.12753:24 224.13830:30 224.16043:12 224.39267:12 224.95434:18 225.00159:24 225.02569:99 225.06267:49 225.08774:18 225.11621:18	null	1024	1197	1098	990	259	1033	1173	1098	1122	1122	890	1189	1036	1106.48	760.646
693	6.732	223.028	Unknown	[M-H]-	null	0.08	TRUE	null	null	null	null	null	null	999	FALSE	FALSE	FALSE	Normalized unit: Intensity	FALSE	FALSE	693	0	0	null	null	null	null	null	null	null	7.71	201013_TT1_Iclass_kuroha_BL1_neg	223.02841:591 223.07932:18 224.02788:82 224.08152:30 225.02706:38 225.06290:24 225.08630:12	74.99031:6 132.97750:6 149.01060:12	167	262	211	189	215	210	255	256	206	268	233	235	305	213.604	204.688
694	21.081	223.133	Unknown	[M-H]-	null	0.08	FALSE	null	null	null	null	null	null	999	FALSE	FALSE	FALSE	Normalized unit: Intensity	FALSE	FALSE	694	0	0	null	null	null	null	null	null	null	5.52	201013_TT1_Iclass_kuroha_10wk_retinaKO1_neg	223.13326:430 223.97532:25 224.00627:34 224.02758:42 224.07485:34 224.09469:34 224.13678:57 224.92624:42 224.99278:134 225.02387:47 225.03840:25 225.05422:65 225.08031:34 225.09195:17 225.09886:25 225.14990:111 225.18500:54	null	0	14	377	416	188	23	18	14	18	23	29	15	22	130.375	208.875
695	20.333	223.134	Unknown	[M-H]-	null	0.23	TRUE	null	null	null	null	null	null	999	FALSE	FALSE	FALSE	Normalized unit: Intensity	FALSE	FALSE	695	0	0	null	null	null	null	null	null	null	19.96	201013_TT1_Iclass_kuroha_10wk_retinaKO2_neg	223.13372:668 223.79708:30 224.02926:30 224.08073:18 224.09373:65 224.13606:117 224.16432:24 224.97508:12 225.00350:12 225.02484:46 225.03613:18 225.06068:64 225.07964:30 225.09736:30 225.11117:63 225.12772:18 225.14928:221 225.18560:83	95.01371:17 123.04712:17 136.05488:17 145.02925:17 151.03526:35 165.08735:35 166.05926:17 181.12070:35	14	10	549	520	558	21	10	22	12	12	9	5	16	191.271	366.208
696	21.528	223.134	Unknown	[M-H]-	null	0.08	FALSE	null	null	null	null	null	null	999	FALSE	FALSE	FALSE	Normalized unit: Intensity	FALSE	FALSE	696	0	0	null	null	null	null	null	null	null	20.82	201013_TT1_Iclass_kuroha_10wk_retinaKO2_neg	223.13422:589 223.16814:12 224.02994:24 224.09028:37 224.13644:99 224.96346:12 225.02135:12 225.06433:24 225.08131:18 225.10092:24 225.12241:12 225.14965:124 225.18646:56	null	0	17	180	163	562	0	16	21	17	20	0	13	22	65.6042	241.646
697	3.287	223.181	Unknown	[M-H]-	null	0.85	TRUE	null	null	null	null	null	null	999	FALSE	FALSE	FALSE	Normalized unit: Intensity	FALSE	FALSE	697	0	0	null	null	null	null	null	null	null	13.23	201013_TT1_Iclass_kuroha_10wk_retinaHZ1_neg	223.18148:1151 224.03090:18 224.08285:30 224.18491:155 224.99571:18 225.06246:24 225.18695:18	149.00830:4	470	266	55	79	114	322	158	155	232	105	105	330	100	263.896	171.729
698	21.08	224.995	Unknown	[M-H]-	null	0.15	FALSE	null	null	null	null	null	null	999	FALSE	FALSE	FALSE	Normalized unit: Intensity	FALSE	FALSE	698	0	0	null	null	null	null	null	null	null	8.02	201013_TT1_Iclass_kuroha_10wk_retinaHZ3_neg	224.99537:241 225.02785:68 225.03633:39 225.05707:115 225.08230:49 225.09973:29 225.11091:49 225.14867:77 225.18509:63 225.97786:749 226.00051:61 226.02415:39 226.04603:20 226.06104:20 226.07979:29 226.10656:39 226.14505:94 226.47975:95 226.93100:20 226.97413:278 226.99553:421 227.02033:151 227.03643:82 227.05214:49 227.07361:86	null	0	3	171	119	3	4	10	4	11	3	7	4	7	57.9583	42.1458
699	20.301	225.149	Unknown	[M-H]-	null	0.23	TRUE	null	null	null	null	null	null	999	FALSE	FALSE	FALSE	Normalized unit: Intensity	FALSE	FALSE	699	0	0	null	null	null	null	null	null	null	7.07	201013_TT1_Iclass_kuroha_10wk_retinaHZ3_neg	225.14874:177 225.18618:136 225.97637:77 226.00322:18 226.01751:30 226.03230:38 226.05856:36 226.08846:24 226.10562:50 226.14495:205 226.18747:18 226.47727:18 226.88335:12 226.97489:12 226.99025:24 227.01397:104 227.04219:66 227.07009:84 227.09277:24 227.10854:24 227.12733:56 227.14905:18 227.16591:114 227.20111:1232	149.00620:35	7	4	167	152	155	3	3	12	3	5	4	4	3	59.5208	103.271
700	21.552	225.149	Unknown	[M-H]-	null	0.08	TRUE	null	null	null	null	null	null	999	FALSE	FALSE	FALSE	Normalized unit: Intensity	FALSE	FALSE	700	0	0	null	null	null	null	null	null	null	5.34	201013_TT1_Iclass_kuroha_10wk_retinaKO2_neg	225.14915:214 225.18653:88 225.97760:118 226.01822:12 226.11102:30 226.14431:126 226.18737:30 226.47736:18 226.97791:18 227.01875:30 227.03021:12 227.06489:12 227.09365:24 227.12833:68 227.16635:65 227.20146:782	null	0	8	33	28	148	0	3	3	3	3	0	3	12	13.75	58.5
701	5.066	225.185	low score: FA 14:1	[M-H]-	null	0.08	TRUE	4.66	225.186	C14H26O2	FA	YWWVWXASSLXJHU-UHFFFAOYSA-N	O=C(O)CCCCCCCC=CCCCC	520	TRUE	TRUE	FALSE	Normalized unit: Intensity; Annotation method: Msp20230908_conventional_converted_dev_2	FALSE	FALSE	701	0	0.98	0.99	null	null	null	1	null	0.49	11.82	201013_TT1_Iclass_kuroha_2yr_retinaHZ3_neg	225.18480:177 226.19051:18 227.01905:18 227.12604:18 227.20074:131	74.98862:1 132.93185:1 132.97879:1 149.01041:2 178.05043:1	136	123	145	132	51	117	141	120	177	158	119	135	136	134.542	99.8958
702	21.634	225.976	Unknown	[M-H]-	null	0.15	TRUE	null	null	null	null	null	null	999	FALSE	FALSE	FALSE	Normalized unit: Intensity	FALSE	FALSE	702	0	0	null	null	null	null	null	null	null	78.08	201013_TT1_Iclass_kuroha_10wk_retinaHZ3_neg	225.97571:630 226.01658:12 226.06706:18 226.11153:12 226.15027:24 226.47791:94 226.97557:138 226.99338:102 227.01838:46 227.03634:30 227.07082:24 227.09179:12 227.12324:24 227.13505:24 227.16240:18 227.20140:160 227.47600:18 227.90359:12 227.98096:44 227.99875:30 228.01584:18 228.04959:12 228.06782:12	79.95610:26 79.95950:9 123.99849:26 155.98575:9 155.99121:17 187.96202:26 215.99814:9	0	0	649	516	47	0	0	0	0	0	0	0	0	216.438	187.396
703	21.153	225.976	Unknown	[M-2H]2-	null	0.15	TRUE	null	null	null	null	null	null	999	FALSE	FALSE	FALSE	Normalized unit: Intensity	FALSE	FALSE	703	0	0	null	null	null	null	null	null	null	135.73	201013_TT1_Iclass_kuroha_10wk_retinaHZ3_neg	225.97615:1151 226.00134:33 226.02927:34 226.06642:25 226.11009:25 226.14446:69 226.47886:202 226.86767:25 226.95100:17 226.97588:230 226.99546:344 227.01607:114	79.95686:86 123.99788:86 125.00412:17 139.96922:17 167.04683:17 187.96203:69 200.02926:17	0	0	1104	744	17	0	0	0	0	0	0	0	0	367.875	253.771
704	21.48	225.976	Unknown	[M-H]-	null	0.08	FALSE	null	null	null	null	null	null	999	FALSE	FALSE	FALSE	Normalized unit: Intensity	FALSE	FALSE	704	0	0	null	null	null	null	null	null	null	13.41	201013_TT1_Iclass_kuroha_10wk_retinaKO2_neg	225.97650:134 226.02619:12 226.08527:18 226.10895:30 226.14364:129 226.18601:24 226.46210:12 226.47583:18 226.97865:35 227.01415:24 227.07862:24 227.10143:24 227.12898:163 227.16567:63 227.20142:805 228.06826:18	null	0	0	165	71	102	0	0	0	3	0	0	0	0	55.0625	57.4583
705	20.285	226.145	Unknown	[M-H]-	null	0.23	TRUE	null	null	null	null	null	null	999	FALSE	FALSE	FALSE	Normalized unit: Intensity	FALSE	FALSE	705	0	0	null	null	null	null	null	null	null	20.65	201013_TT1_Iclass_kuroha_10wk_retinaKO2_neg	226.14403:241 226.18925:18 227.01467:49 227.03703:33 227.05489:24 227.07512:18 227.09551:24 227.12816:74 227.16583:67 227.20063:1124 228.03013:12 228.04236:18 228.06989:30 228.13080:12 228.16269:24 228.20451:179	null	0	0	182	160	181	0	0	0	0	0	0	0	0	60.5625	113.562
706	21.719	226.993	Unknown	[M-H]-	null	0.15	TRUE	null	null	null	null	null	null	999	FALSE	FALSE	FALSE	Normalized unit: Intensity	FALSE	FALSE	706	0	0	null	null	null	null	null	null	null	14.75	201013_TT1_Iclass_kuroha_10wk_retinaKO1_neg	226.99402:218 227.03990:30 227.07332:24 227.09344:24 227.12671:30 227.16826:18 227.20015:276 227.89968:12 227.98525:30 228.02530:18 228.03759:18 228.08404:12 228.13173:12 228.16358:18 228.20462:18 228.96772:114 228.98983:128 229.03218:379	79.95622:7 81.95284:3 92.99574:17 93.03635:3 123.99722:3 124.99950:3 138.96982:3 146.96487:3 155.98972:3 163.02397:7 189.95687:7	0	0	174	177	3	0	0	0	0	0	0	0	0	57.9375	59.875
707	21.031	226.995	Unknown	[M-H]-	null	0.15	TRUE	null	null	null	null	null	null	999	FALSE	FALSE	FALSE	Normalized unit: Intensity	FALSE	FALSE	707	0	0	null	null	null	null	null	null	null	69.41	201013_TT1_Iclass_kuroha_10wk_retinaHZ3_neg	226.99384:360 227.03644:103 227.05579:53 227.07081:27 227.09448:101 227.12972:51 227.16434:65 227.20107:667 227.47612:27 227.97913:158 227.99459:87 228.00994:27 228.03263:27 228.04907:46 228.06543:27 228.12726:27 228.15873:37 228.20334:87 228.94408:27 228.96666:72 228.99309:201 229.01441:179 229.03265:629 229.07059:36 229.08470:27 229.10019:18	79.95827:17 80.96293:17 92.99566:52 123.99993:17 155.98838:17 183.04671:17 189.95442:17	0	0	360	302	4	0	0	0	0	0	0	0	0	119.854	102.229
708	13.239	227.201	Unknown	[M-H]-	null	0.15	FALSE	null	null	null	null	null	null	999	FALSE	FALSE	FALSE	Normalized unit: Intensity	FALSE	FALSE	708	0	0	null	null	null	null	null	null	null	9.18	201013_TT1_Iclass_kuroha_10wk_retinaHZ2_neg	227.20059:755 228.16549:12 228.20357:138 228.96656:30 228.98966:30 229.10723:12 229.14700:12 229.17956:18 229.20411:18	null	565	620	616	500	455	545	596	545	584	602	542	546	487	600.479	499.812
709	9.002	227.201	Unknown	[M-H]-	null	0.08	FALSE	null	null	null	null	null	null	999	FALSE	FALSE	FALSE	Normalized unit: Intensity	FALSE	FALSE	709	0	0	null	null	null	null	null	null	null	5.18	201013_TT1_Iclass_kuroha_10wk_retinaKO1_neg	227.20069:543 228.20440:96 228.97125:24 228.98874:43 229.14700:12 229.20694:12	null	460	446	463	460	464	438	433	438	448	449	426	421	309	456.417	454.438
710	21.359	227.201	Unknown	[M-H]-	null	0.08	FALSE	null	null	null	null	null	null	999	FALSE	FALSE	FALSE	Normalized unit: Intensity	FALSE	FALSE	710	0	0	null	null	null	null	null	null	null	9.25	201013_TT1_Iclass_kuroha_10wk_retinaKO1_neg	227.20074:645 227.97775:12 227.99114:12 228.01284:18 228.04454:30 228.06869:18 228.07769:12 228.13268:30 228.16101:18 228.20390:130 228.96877:30 228.99828:36 229.03187:481 229.07096:24 229.10876:24 229.14568:61 229.17764:12	null	0	211	510	524	214	0	234	206	196	224	193	209	239	240.438	246.146
711	20.285	227.201	Unknown	[M-H]-	null	0.23	TRUE	null	null	null	null	null	null	999	FALSE	FALSE	FALSE	Normalized unit: Intensity	FALSE	FALSE	711	0	0	null	null	null	null	null	null	null	33.5	201013_TT1_Iclass_kuroha_10wk_retinaKO2_neg	227.20091:1334 228.02220:18 228.06232:24 228.13050:30 228.16088:38 228.20496:174 228.97176:24 228.99101:40 229.03223:224 229.05671:12 229.06746:18 229.08210:24 229.10344:12 229.14397:57 229.17739:24 229.20586:18	93.03093:17 123.99567:17	179	149	1118	1144	1176	222	180	148	150	158	137	168	165	482.104	847.542
712	21.48	227.201	Unknown	[M-H]-	null	0.08	TRUE	null	null	null	null	null	null	999	FALSE	FALSE	FALSE	Normalized unit: Intensity	FALSE	FALSE	712	0	0	null	null	null	null	null	null	null	17.42	201013_TT1_Iclass_kuroha_10wk_retinaKO2_neg	227.20142:805 228.06826:18 228.12993:24 228.16213:67 228.20363:109 228.96768:18 228.99350:30 229.03389:74 229.06835:12 229.10777:30 229.14337:44 229.21069:18	null	0	186	341	302	784	0	256	220	234	215	0	219	216	175.688	362.25
713	21.055	227.201	Unknown	[M-H]-	null	0.15	TRUE	null	null	null	null	null	null	999	FALSE	FALSE	FALSE	Normalized unit: Intensity	FALSE	FALSE	713	0	0	null	null	null	null	null	null	null	8.1	201013_TT1_Iclass_kuroha_10wk_retinaKO1_neg	227.20112:696 227.47283:14 227.96031:21 227.98069:112 227.99658:96 228.01133:46 228.02806:35 228.04732:44 228.06816:21 228.13279:21 228.16329:35 228.20376:87 228.96936:66 228.98945:93 229.01379:83 229.03224:569 229.06783:34 229.08419:35 229.11023:14 229.14533:35	81.06891:17	0	228	624	622	265	236	240	198	231	248	299	231	290	283.833	374.333
714	5.737	227.202	FA 14:0	[M-H]-	null	1	TRUE	5.3	227.202	C14H28O2	FA	TUNFSRHWOTWDNC-UHFFFAOYSA-N	O=C(O)CCCCCCCCCCCCC	310	TRUE	TRUE	TRUE	Normalized unit: Intensity; Annotation method: Msp20230908_conventional_converted_dev_2	FALSE	FALSE	714	0	0.98	1	1	0.75	0.75	1	2	1.82	423.02	201013_TT1_Iclass_kuroha_10wk_retinaKO2_neg	227.20176:18577 227.46517:18 228.02130:12 228.11244:12 228.16543:12 228.18017:17 228.20475:2532 228.96771:18 228.99138:41 229.20772:220	227.20145:103	11079	13554	10484	11844	12807	13298	11777	11726	11792	13971	13439	12243	12872	11705.7	12650
715	20.717	227.202	Unknown	[M-H]-	null	0.08	FALSE	null	null	null	null	null	null	999	FALSE	FALSE	FALSE	Normalized unit: Intensity	FALSE	FALSE	715	0	0	null	null	null	null	null	null	null	9.25	201013_TT1_Iclass_kuroha_10wk_retinaHZ1_neg	227.20186:378 228.13332:18 228.20434:51 228.97090:30 228.98875:94 229.07255:18 229.14337:30	null	339	197	355	414	29	306	227	228	222	224	170	224	233	297.125	249.792
716	21.068	227.98	Unknown	[M-H]-	null	0.15	TRUE	null	null	null	null	null	null	999	FALSE	FALSE	FALSE	Normalized unit: Intensity	FALSE	FALSE	716	0	0	null	null	null	null	null	null	null	19.94	201013_TT1_Iclass_kuroha_10wk_retinaKO1_neg	227.98069:112 227.99658:96 228.01133:46 228.02806:35 228.04732:44 228.06816:21 228.13279:21 228.16329:35 228.20376:87 228.96936:66 228.98945:93 229.01379:83 229.03224:569 229.06783:34 229.08419:35 229.11023:14 229.14533:35 229.93672:28 229.95826:73 229.97356:86 229.99695:65 230.01595:38 230.03818:127 230.08046:21	79.96055:17 123.99896:17 187.96582:17	0	0	130	102	0	0	0	0	0	0	0	0	0	43.5	33.8542
717	20.205	228.205	Unknown	[M-H]-	null	0.08	TRUE	null	null	null	null	null	null	999	FALSE	FALSE	FALSE	Normalized unit: Intensity	FALSE	FALSE	717	0	0	null	null	null	null	null	null	null	10.01	201013_TT1_Iclass_kuroha_10wk_retinaKO2_neg	228.20480:324 228.96837:18 228.98687:63 229.00261:35 229.03301:268 229.06703:24 229.08739:24 229.11864:12 229.14458:68 229.18065:30 229.20485:24 229.96871:12 229.99438:18 230.03703:42 230.07827:12 230.11497:12 230.15257:148	92.02524:17	33	24	141	195	206	32	20	26	29	25	21	32	26	66.1042	144.271
718	21.759	228.97	Unknown	[M-H]-	null	0.08	TRUE	null	null	null	null	null	null	999	FALSE	FALSE	FALSE	Normalized unit: Intensity	FALSE	FALSE	718	0	0	null	null	null	null	null	null	null	11.57	201013_TT1_Iclass_kuroha_10wk_retinaHZ3_neg	228.97151:138 228.98962:119 229.03166:198 229.07372:18 229.14681:18 229.97352:12 229.99076:12 230.03480:24 230.15415:24 230.23912:24 230.98591:1945 231.02938:34 231.05312:18 231.06472:12	109.01141:69 133.01312:17	0	23	134	98	35	0	22	28	22	32	0	23	23	52.5208	44.1458
719	21.31	229.031	Unknown	[M-H]-	null	0.08	FALSE	null	null	null	null	null	null	999	FALSE	FALSE	FALSE	Normalized unit: Intensity	FALSE	FALSE	719	0	0	null	null	null	null	null	null	null	38.35	201013_TT1_Iclass_kuroha_10wk_retinaKO1_neg	229.03134:614 229.06990:18 229.08434:24 229.10662:35 229.14498:30 229.17816:12 229.95795:52 229.98369:18 230.00921:40 230.03467:87 230.15380:70 230.98595:1026 231.02961:159 231.04856:47 231.07254:24 231.09110:24 231.14051:32	null	0	0	582	536	29	0	0	0	0	0	0	0	0	193.833	188.583
720	20.176	229.032	Unknown	[M-H]-	null	0.15	TRUE	null	null	null	null	null	null	999	FALSE	FALSE	FALSE	Normalized unit: Intensity	FALSE	FALSE	720	0	0	null	null	null	null	null	null	null	26.34	201013_TT1_Iclass_kuroha_10wk_retinaKO1_neg	229.03269:434 229.08439:30 229.10567:44 229.14436:55 229.20726:30 229.97609:12 229.99594:24 230.03857:65 230.05889:24 230.10537:24 230.12105:12 230.15329:143 230.92995:49 230.96758:18 230.98723:426 231.01287:87 231.03251:83 231.04803:103 231.06655:50 231.08706:30 231.10148:53 231.12356:37 231.14015:78	92.99481:52 109.01248:35 124.00017:35 150.98293:17	0	0	434	404	278	0	0	0	0	0	0	0	0	144.771	227.188
721	20.301	229.032	Unknown	[M-H]-	null	0.15	TRUE	null	null	null	null	null	null	999	FALSE	FALSE	FALSE	Normalized unit: Intensity	FALSE	FALSE	721	0	0	null	null	null	null	null	null	null	33.15	201013_TT1_Iclass_kuroha_10wk_retinaKO1_neg	229.03197:417 229.08875:30 229.10869:30 229.14555:54 229.16449:12 229.18342:30 229.20643:24 229.98721:18 230.01920:30 230.03580:85 230.05616:53 230.08202:24 230.11173:18 230.15441:144 230.89533:50 230.93050:38 230.96751:12 230.98790:363 231.02787:61 231.04764:124 231.06382:30 231.08619:24 231.09983:24 231.12071:24 231.13864:90	92.99351:17 109.01078:60	0	0	435	405	172	0	0	0	0	0	0	0	0	144.938	192.417
722	21.08	229.033	Unknown	[M-H]-	null	0.15	TRUE	null	null	null	null	null	null	999	FALSE	FALSE	FALSE	Normalized unit: Intensity	FALSE	FALSE	722	0	0	null	null	null	null	null	null	null	34.41	201013_TT1_Iclass_kuroha_10wk_retinaHZ3_neg	229.03228:658 229.06777:37 229.14298:46 229.94945:28 229.96899:46 229.99884:46 230.03629:103 230.15227:64 230.24126:18 230.95393:141 230.98597:5338 231.02203:199 231.04796:48 231.06151:37 231.08200:28 231.13867:28	79.95495:35 79.95960:35 92.99196:17 109.01085:149 123.99784:35 183.02721:17	0	0	644	611	44	0	0	0	0	0	0	0	0	214.688	218.208
723	21.695	229.033	Unknown	[M-H]-	null	0.15	FALSE	null	null	null	null	null	null	999	FALSE	FALSE	FALSE	Normalized unit: Intensity	FALSE	FALSE	723	0	0	null	null	null	null	null	null	null	23.41	201013_TT1_Iclass_kuroha_10wk_retinaHZ3_neg	229.03141:419 229.07786:18 229.10318:12 229.14355:12 229.18179:12 229.94579:18 229.96667:35 230.00430:24 230.03819:38 230.10161:12 230.24214:12 230.98592:2767 231.03002:111 231.13679:12	null	0	0	328	271	31	0	0	0	0	0	0	0	0	109.479	100.646
724	20.227	230.154	Unknown	[M-H]-	null	0.15	FALSE	null	null	null	null	null	null	999	FALSE	FALSE	FALSE	Normalized unit: Intensity	FALSE	FALSE	724	0	0	null	null	null	null	null	null	null	28	201013_TT1_Iclass_kuroha_10wk_retinaKO1_neg	230.15428:120 230.89454:24 230.92988:46 230.96096:18 230.98820:377 231.02865:76 231.04622:113 231.08231:18 231.09663:39 231.12093:24 231.13893:66 231.15917:33 231.17579:18 231.99906:107 232.03976:51 232.06375:30 232.09956:30 232.13722:30 232.16463:12 232.17906:12	null	3	0	125	131	126	0	4	3	3	4	0	0	3	42.6458	85.625
725	20.35	230.155	Unknown	[M-H]-	null	0.08	FALSE	null	null	null	null	null	null	999	FALSE	FALSE	FALSE	Normalized unit: Intensity	FALSE	FALSE	725	0	0	null	null	null	null	null	null	null	31.99	201013_TT1_Iclass_kuroha_10wk_retinaKO2_neg	230.15466:154 230.89402:24 230.93080:18 230.98704:135 231.03158:38 231.07557:18 231.09964:24 231.14246:105 231.16963:38 231.99342:30 232.03169:18 232.04407:12 232.09878:30 232.13936:24 232.17413:24	null	3	4	41	110	136	3	4	3	0	3	0	4	4	16.0417	82.7917
726	0.153	230.985	Unknown	[M-H]-	null	0.08	TRUE	null	null	null	null	null	null	999	FALSE	FALSE	FALSE	Normalized unit: Intensity	FALSE	FALSE	726	0	0	null	null	null	null	null	null	null	43.31	201013_TT1_Iclass_kuroha_2yr_retinaKO2_neg	230.98430:402 231.00989:18 231.03281:30 231.08266:18 231.13543:12 231.17459:159 231.96852:24 231.99138:24 232.00791:24 232.14494:18 232.17193:18 232.97431:231 233.02197:18 233.08732:24	231.17700:17	11	107	107	87	53	93	11	19	103	115	314	102	16	75.0208	77.4792
727	21.719	230.985	Unknown	[M-H]-	null	0.15	TRUE	null	null	null	null	null	null	999	FALSE	FALSE	FALSE	Normalized unit: Intensity	FALSE	FALSE	727	0	0	null	null	null	null	null	null	null	244.71	201013_TT1_Iclass_kuroha_10wk_retinaKO1_neg	230.98555:2187 231.02893:36 231.04886:24 231.15724:30 231.95218:18 231.98954:144 232.02093:24 232.95797:24 232.97405:37 232.99942:18 233.00960:85 233.02729:167 233.04574:24	79.95506:9 92.02308:9 108.00282:9 109.01367:9 123.99763:9 151.02509:26 151.04406:9 229.98774:9	0	15	2644	2651	24	0	10	13	4	14	0	17	15	886.354	891.438
728	21.432	230.986	Unknown	[M-H]-	null	0.08	FALSE	null	null	null	null	null	null	999	FALSE	FALSE	FALSE	Normalized unit: Intensity	FALSE	FALSE	728	0	0	null	null	null	null	null	null	null	9.31	201013_TT1_Iclass_kuroha_10wk_retinaKO2_neg	230.98593:169 231.01278:12 231.02984:12 231.04750:12 231.08175:24 231.10307:18 231.12158:12 231.13854:56 231.15808:40 231.17451:24 231.98970:12 232.01321:12 232.04314:12 232.09851:30 232.13692:24 232.17347:18 232.40215:30 233.00691:24 233.02781:24	null	0	8	894	1146	114	0	8	13	12	14	0	10	20	300.562	419.917
729	21.08	230.986	Unknown	[M-H]-	null	0.15	TRUE	null	null	null	null	null	null	999	FALSE	FALSE	FALSE	Normalized unit: Intensity	FALSE	FALSE	729	0	0	null	null	null	null	null	null	null	413.16	201013_TT1_Iclass_kuroha_10wk_retinaHZ3_neg	230.98595:4754 231.01356:274 231.02669:137 231.03335:271 231.06260:29 231.13764:29 231.15722:20 231.97061:20 231.99048:210 232.03071:69 232.06173:29 232.07505:20 232.40463:29 232.96417:71 232.98721:97 233.01055:478 233.02535:504 233.07542:39	79.95729:52 98.86296:17 108.00275:52 109.01034:52 123.99814:35 151.02170:17 154.97993:17 187.96237:35 199.01972:17	0	13	4785	3964	46	25	13	20	13	15	17	22	36	1599.27	1345.12
730	20.154	230.988	Unknown	[M-H]-	null	0.23	TRUE	null	null	null	null	null	null	999	FALSE	FALSE	FALSE	Normalized unit: Intensity	FALSE	FALSE	730	0	0	null	null	null	null	null	null	null	39.23	201013_TT1_Iclass_kuroha_10wk_retinaHZ3_neg	230.98756:423 231.01252:124 231.03007:92 231.04642:149 231.09759:24 231.13734:50 231.15359:36 231.17284:18 231.97772:12 231.99933:201 232.02554:24 232.04465:67 232.08389:18 232.09982:24 232.11882:18 232.13773:18 232.16846:30 232.40463:31 232.89265:18 232.92970:30 233.00928:1000 233.05363:52 233.08155:30 233.09698:30	139.89206:17 156.88933:17 156.90515:17	8	11	464	514	377	8	10	10	4	10	4	13	8	161.083	299.604
731	20.221	231.048	Unknown	[M-H]-	null	0.08	FALSE	null	null	null	null	null	null	999	FALSE	FALSE	FALSE	Normalized unit: Intensity	FALSE	FALSE	731	0	0	null	null	null	null	null	null	null	14.3	201013_TT1_Iclass_kuroha_10wk_retinaKO1_neg	231.04622:113 231.08231:18 231.09663:39 231.12093:24 231.13893:66 231.15917:33 231.17579:18 231.99906:107 232.03976:51 232.06375:30 232.09956:30 232.13722:30 232.16463:12 232.17906:12 232.40843:41 232.89101:63 232.92817:40 232.98997:29 233.00934:984 233.05605:18 233.08259:30 233.10219:18 233.15443:10668	null	3	0	100	107	67	0	0	0	0	0	0	0	0	34.375	58.2083
732	13.169	231.978	Unknown	[M-H]-	null	0.15	TRUE	null	null	null	null	null	null	999	FALSE	FALSE	FALSE	Normalized unit: Intensity	FALSE	FALSE	732	0	0	null	null	null	null	null	null	null	28.62	201013_TT1_Iclass_kuroha_2yr_retinaKO1_neg	231.97781:615 232.01533:49 232.04593:12 232.93007:54 232.97969:24 233.10430:12 233.15427:2188 233.18846:12 233.89589:24 233.93007:72	null	294	543	497	481	554	459	479	361	561	574	473	497	506	444.688	497.833
733	0.715	231.978	Unknown	[M-H]-	null	0.08	TRUE	null	null	null	null	null	null	999	FALSE	FALSE	FALSE	Normalized unit: Intensity	FALSE	FALSE	733	0	0	null	null	null	null	null	null	null	11.45	201013_TT1_Iclass_kuroha_10wk_retinaKO1_neg	231.97805:706 232.01365:45 232.97781:160 233.01223:36 233.02732:33 233.15436:1154 233.98613:30 234.01203:18	null	142	109	10	263	59	13	134	148	143	127	139	15	168	87.1042	111.688
734	13.349	231.978	Unknown	[M-H]-	null	0.15	TRUE	null	null	null	null	null	null	999	FALSE	FALSE	FALSE	Normalized unit: Intensity	FALSE	FALSE	734	0	0	null	null	null	null	null	null	null	18.21	201013_TT1_Iclass_kuroha_BL1_neg	231.97812:657 232.01451:52 232.04814:24 232.06916:12 232.40281:12 232.92906:73 232.98261:54 233.01501:24 233.04510:12 233.10396:24 233.15455:1859 233.19088:18 233.89256:24 233.93014:138	null	405	474	539	464	554	420	479	371	517	498	415	463	582	472.938	479.188
735	17.975	231.978	Unknown	[M-H]-	null	0.08	FALSE	null	null	null	null	null	null	999	FALSE	FALSE	FALSE	Normalized unit: Intensity	FALSE	FALSE	735	0	0	null	null	null	null	null	null	null	25.85	201013_TT1_Iclass_kuroha_10wk_retinaHZ3_neg	231.97832:453 232.01391:30 232.05527:12 232.93080:61 232.98286:24 233.10831:12 233.12652:12 233.15438:1975 233.40083:18 233.89338:18 233.93250:75 233.99089:12	null	311	385	489	375	405	341	370	324	422	446	395	327	414	394.875	373.729
736	0.12	232.975	Unknown	[M-H]-	null	0.38	FALSE	null	null	null	null	null	null	999	FALSE	FALSE	FALSE	Normalized unit: Intensity	FALSE	FALSE	736	0	0	null	null	null	null	null	null	null	25.54	201013_TT1_Iclass_kuroha_10wk_retinaKO2_neg	232.97464:608 233.03667:12 233.05441:12 233.07798:12 233.10710:18 233.15422:2124 233.18405:12 233.97792:64 234.00772:12 234.03563:12 234.11230:18 234.15685:385 234.97886:1300 235.01243:33 235.05695:18 235.08239:12	null	218	59	59	104	558	329	71	44	49	42	282	108	352	112	330.312
737	0.704	232.975	Unknown	[M-H]-	null	0.31	TRUE	null	null	null	null	null	null	999	FALSE	FALSE	FALSE	Normalized unit: Intensity	FALSE	FALSE	737	0	0	null	null	null	null	null	null	null	43.14	201013_TT1_Iclass_kuroha_BL1_neg	232.97511:4702 233.00643:23 233.07566:12 233.10244:12 233.15389:1701 233.19211:18 233.95496:18 233.97796:326 234.03674:24 234.15842:301 234.22337:12 234.97924:2799 235.01299:38	217.12010:13 217.13115:4 233.15488:66	364	27	59	99	568	28	182	90	169	132	112	57	1316	150.125	231.979
738	20.187	233.009	Unknown	[M-H]-	null	0.23	TRUE	null	null	null	null	null	null	999	FALSE	FALSE	FALSE	Normalized unit: Intensity	FALSE	FALSE	738	0	0	null	null	null	null	null	null	null	56.69	201013_TT1_Iclass_kuroha_10wk_retinaHZ3_neg	233.00853:927 233.06358:30 233.07977:24 233.10231:43 233.11167:22 233.12539:100 233.15384:9982 233.18722:27 233.89194:24 233.92870:91 233.96022:18 233.98999:61 234.01103:195 234.05851:24 234.07784:18 234.11398:58 234.15640:1829 234.18785:17 234.23641:18 234.89117:36 234.92807:74 234.99901:253 235.04159:39 235.05965:30 235.08623:18 235.10077:43 235.11333:12	96.00163:86 108.01965:35 108.02355:35 109.00957:208 109.02183:34 123.99866:52 138.98359:17 139.97692:17 139.98724:35 140.58160:17 141.88598:17 147.08520:17 155.97716:17 158.89014:86 169.06868:17 201.08465:17 203.10448:35 217.12150:148 232.40975:17 233.09711:17 233.15279:1185	0	0	837	794	564	0	0	0	0	0	0	0	0	279.021	452.833
739	21.08	233.026	Unknown	[M-H]-	null	0.15	TRUE	null	null	null	null	null	null	999	FALSE	FALSE	FALSE	Normalized unit: Intensity	FALSE	FALSE	739	0	0	null	null	null	null	null	null	null	40.93	201013_TT1_Iclass_kuroha_10wk_retinaKO1_neg	233.02609:554 233.08188:28 233.11697:20 233.15458:6040 233.18951:20 233.93843:14 233.94638:21 233.96655:319 234.01843:88 234.07798:14 234.11809:27 234.15644:973 234.47108:28 234.88817:21 234.91733:21 234.97339:723 235.00014:194 235.02390:96 235.04983:71 235.09884:34 235.13259:150	109.00858:52 123.99711:17 161.02110:17 217.12288:17 233.15392:186 233.16490:69	0	0	548	496	31	0	0	0	0	0	3	0	3	182.625	175.562
740	17.99	233.153	Unknown	[M-H]-	null	0.69	FALSE	null	null	null	null	null	null	999	FALSE	FALSE	FALSE	Normalized unit: Intensity	FALSE	FALSE	740	0	0	null	null	null	null	null	null	null	11.83	201013_TT1_Iclass_kuroha_2yr_retinaKO1_neg	233.15332:2481 233.89511:30 233.93057:132 233.98526:12 234.15612:384 234.89423:18 234.92769:128 234.97510:1043 235.01006:68 235.16692:194	null	1993	2063	2098	2117	2171	2077	2019	2174	2201	2242	2185	2092	2056	2051.25	2121.9
741	0.031	233.154	Unknown	[M-H]-	null	0.31	FALSE	null	null	null	null	null	null	999	FALSE	FALSE	FALSE	Normalized unit: Intensity	FALSE	FALSE	741	0	0	null	null	null	null	null	null	null	10.09	201013_TT1_Iclass_kuroha_BL1_neg	233.15369:848 233.18914:24 233.97767:12 234.15803:136 234.21113:12 234.97668:826 235.00733:24 235.13345:12 235.16745:24	null	636	703	713	750	716	606	734	679	608	667	768	696	771	683.625	690.646
742	18.428	233.154	Unknown	[M-H]-	null	0.23	FALSE	null	null	null	null	null	null	999	FALSE	FALSE	FALSE	Normalized unit: Intensity	FALSE	FALSE	742	0	0	null	null	null	null	null	null	null	7.38	201013_TT1_Iclass_kuroha_BL1_neg	233.15377:1386 234.15726:158 234.93257:12 234.97970:634 235.16830:147	null	1259	1197	1234	1267	1289	1257	1177	1154	1151	1190	1142	1163	1220	1230.12	1270.92
743	19.362	233.154	Unknown	[M-H]-	null	0.08	TRUE	null	null	null	null	null	null	999	FALSE	FALSE	FALSE	Normalized unit: Intensity	FALSE	FALSE	743	0	0	null	null	null	null	null	null	null	6.55	201013_TT1_Iclass_kuroha_BL1_neg	233.15402:560 234.15681:72 234.98056:396 235.16852:78	217.12129:26 233.15550:26	833	7	2127	2185	2200	718	400	0	6	15	668	92	607	988.979	1701.21
744	0.489	233.154	Unknown	[M-H]-	null	0.08	TRUE	null	null	null	null	null	null	999	FALSE	FALSE	FALSE	Normalized unit: Intensity	FALSE	FALSE	744	0	0	null	null	null	null	null	null	null	1.3	201013_TT1_Iclass_kuroha_2yr_retinaKO3_neg	233.15402:3177 233.18710:98 233.99257:154 234.04020:18 234.09348:18 234.15749:611 234.98052:792 235.03577:12 235.13415:32 235.16973:1008	83.05154:17 217.11409:17 217.12999:35 233.15376:236	3093	2974	2899	3024	2108	3035	2939	2919	3063	2993	3175	3134	2938	2988.75	2722.23
745	0.245	233.154	Unknown	[M-H]-	null	0.46	TRUE	null	null	null	null	null	null	999	FALSE	FALSE	FALSE	Normalized unit: Intensity	FALSE	FALSE	745	0	0	null	null	null	null	null	null	null	30.98	201013_TT1_Iclass_kuroha_10wk_retinaHZ2_neg	233.15379:3622 233.19019:35 233.99182:196 234.15688:447 234.19141:18 234.22684:12 234.40945:12 234.97878:384 235.02808:24 235.08033:12 235.13091:29 235.16906:1313	217.12062:52 233.15458:232	2936	3174	2948	2955	2370	3272	3016	2812	3114	3010	2974	2966	2840	3019.42	2865.62
746	13.248	233.154	Unknown	[M-H]-	null	0.54	FALSE	null	null	null	null	null	null	999	FALSE	FALSE	FALSE	Normalized unit: Intensity	FALSE	FALSE	746	0	0	null	null	null	null	null	null	null	5.15	201013_TT1_Iclass_kuroha_10wk_retinaHZ3_neg	233.15423:2246 233.17870:23 233.19147:29 233.93010:65 233.99863:12 234.15765:506 234.24880:12 234.92954:132 234.95280:12 234.97522:773 235.01065:72 235.12923:12 235.16855:193	null	1936	2131	2187	1957	1997	1889	2086	2045	2144	2146	1961	2056	1918	2084.67	1947.58
747	21.058	233.154	Unknown	[M-H]-	null	0.23	TRUE	null	null	null	null	null	null	999	FALSE	FALSE	FALSE	Normalized unit: Intensity	FALSE	FALSE	747	0	0	null	null	null	null	null	null	null	55.13	201013_TT1_Iclass_kuroha_10wk_retinaHZ3_neg	233.15427:5903 233.19398:19 233.96825:369 234.00834:116 234.03031:135 234.07989:49 234.11960:29 234.15696:823 234.19248:20 234.46689:39 234.92307:49 234.97382:882 235.00025:150 235.02976:74 235.06302:49 235.09296:29 235.13404:179 235.14644:29 235.16135:117	79.95701:52 96.00103:17 109.01192:69 169.06452:35 217.11813:52 218.12660:17 233.03046:17 233.15298:378	0	1620	5470	5400	2137	1895	1738	1767	1720	1628	1891	1869	2144	2363.38	3144.29
748	0.683	233.154	Unknown	[M-H]-	null	0.77	FALSE	null	null	null	null	null	null	999	FALSE	FALSE	FALSE	Normalized unit: Intensity	FALSE	FALSE	748	0	0	null	null	null	null	null	null	null	25.97	201013_TT1_Iclass_kuroha_10wk_retinaKO2_neg	233.15428:9464 233.19186:17 234.00388:37 234.01404:18 234.03310:24 234.05899:18 234.07697:18 234.11339:96 234.15677:1437 234.97850:424 235.01005:30 235.03575:24 235.05925:18 235.07567:18 235.09346:24 235.11441:32 235.13368:228 235.16102:205 235.20049:12	null	2882	2990	2946	3062	3295	3000	3053	2822	3087	3056	3280	3100	2883	2939.29	3118.9
749	21.31	233.154	Unknown	[M-H]-	null	0.08	FALSE	null	null	null	null	null	null	999	FALSE	FALSE	FALSE	Normalized unit: Intensity	FALSE	FALSE	749	0	0	null	null	null	null	null	null	null	48.58	201013_TT1_Iclass_kuroha_10wk_retinaKO1_neg	233.15433:5121 233.97402:177 234.00881:59 234.03219:59 234.05192:24 234.08330:18 234.11602:41 234.15693:946 234.47343:18 234.93115:12 234.97421:207 235.00095:126 235.03705:39 235.06733:30 235.09984:34 235.13281:111 235.16406:99	null	0	1638	4843	5035	2230	0	1547	1714	1680	1573	1062	1657	1670	2160.29	2421.58
750	21.707	233.154	Unknown	[M-H]-	null	0.15	FALSE	null	null	null	null	null	null	999	FALSE	FALSE	FALSE	Normalized unit: Intensity	FALSE	FALSE	750	0	0	null	null	null	null	null	null	null	24.92	201013_TT1_Iclass_kuroha_10wk_retinaHZ3_neg	233.15446:1994 233.90659:12 233.96818:140 234.00473:18 234.02750:24 234.12879:12 234.15749:476 234.46441:30 234.97384:264 235.01463:39 235.03094:18 235.04260:30 235.05884:24 235.10259:12 235.13770:24 235.16800:114	null	0	1377	1922	1823	7065	0	1457	1453	1484	1470	0	1546	1414	1099.62	2962.62
751	21.201	233.154	Unknown	[M-H]-	null	0.08	FALSE	null	null	null	null	null	null	999	FALSE	FALSE	FALSE	Normalized unit: Intensity	FALSE	FALSE	751	0	0	null	null	null	null	null	null	null	22	201013_TT1_Iclass_kuroha_2yr_retinaKO2_neg	233.15447:1878 233.19260:12 234.15767:340 234.93069:12 234.98046:377 235.13187:12 235.16867:228	null	0	1515	4922	4079	1851	43	1659	1685	1614	1576	1838	1621	1784	2145.58	1991
752	20.26	233.155	Unknown	[M-H]-	null	0.31	TRUE	null	null	null	null	null	null	999	FALSE	FALSE	FALSE	Normalized unit: Intensity	FALSE	FALSE	752	0	0	null	null	null	null	null	null	null	105.12	201013_TT1_Iclass_kuroha_10wk_retinaKO2_neg	233.15460:10728 233.19001:11 233.40798:18 233.89509:38 233.93147:30 233.95657:12 233.96848:18 233.98805:12 234.01088:24 234.03600:18 234.06177:12 234.07830:18 234.09551:24 234.11275:78 234.12925:23 234.15682:1803 234.89181:24 234.93023:43 234.95657:18 234.98016:392 235.02344:18 235.04217:18 235.05910:12 235.07621:18 235.10053:30 235.13393:209 235.16623:264	92.02524:17 109.01197:35 123.99774:52 141.89522:17 158.88754:17 158.89476:35 159.89432:17 201.08770:17 203.10249:17 203.11750:17 217.12355:201 218.10154:17 232.41419:35 233.15317:1062 234.62063:17	1469	1184	10435	10330	11158	1441	1358	1311	1248	1201	1121	1261	1220	4362.81	7642.94
753	21.48	233.155	Unknown	[M-H]-	null	0.08	TRUE	null	null	null	null	null	null	999	FALSE	FALSE	FALSE	Normalized unit: Intensity	FALSE	FALSE	753	0	0	null	null	null	null	null	null	null	105.6	201013_TT1_Iclass_kuroha_10wk_retinaKO2_neg	233.15476:9217 233.19264:16 233.97905:24 234.00989:12 234.07645:12 234.09255:12 234.11718:24 234.15691:1588 234.89626:18 234.98064:146 235.01302:18 235.07443:18 235.09786:37 235.13517:174 235.16195:129	158.89019:17 201.08888:17 203.10612:17 217.12546:86 218.12809:17 232.40464:17 233.15284:626	0	1540	2673	2596	8862	0	1604	1587	1532	1550	0	1525	1547	1404.33	3819.06
754	0.357	233.155	Unknown	[M-H]-	null	0.15	TRUE	null	null	null	null	null	null	999	FALSE	FALSE	FALSE	Normalized unit: Intensity	FALSE	FALSE	754	0	0	null	null	null	null	null	null	null	2.19	201013_TT1_Iclass_kuroha_2yr_retinaKO2_neg	233.15485:3391 233.19038:29 233.99303:136 234.03612:18 234.11181:12 234.15798:576 234.98056:1476 235.01843:18 235.03393:24 235.05785:18 235.12323:12 235.13732:79 235.17069:961	133.05927:17 201.09178:35 203.10810:17 217.12025:52 217.13110:35 233.15481:291	2936	2997	3048	2783	2313	2903	2899	2851	2953	3041	3144	3047	2840	2993.58	2666.48
755	21.104	233.968	Unknown	[M-H]-	null	0.15	TRUE	null	null	null	null	null	null	999	FALSE	FALSE	FALSE	Normalized unit: Intensity	FALSE	FALSE	755	0	0	null	null	null	null	null	null	null	41.43	201013_TT1_Iclass_kuroha_10wk_retinaHZ3_neg	233.96847:471 234.01306:75 234.03225:112 234.08715:18 234.11459:37 234.12210:27 234.15707:929 234.46975:92 234.89951:18 234.92018:28 234.97374:803 235.00059:171 235.02901:58 235.03874:46 235.06086:28 235.07565:28 235.09338:46 235.12434:18 235.13465:168 235.16283:118 235.90930:57 235.92739:46 235.94921:72 235.96953:585 236.00582:59 236.01990:59 236.04490:28 236.05799:28 236.06818:37	79.95820:35 80.96511:17 95.93745:17 123.01371:17 123.99675:35 139.97829:35 142.89167:35 159.89498:35 187.95451:17 216.01454:17 218.12170:17 231.00827:35 234.15618:86	0	0	370	264	0	0	0	0	0	0	0	0	0	123.5	88.0417
756	21.608	233.969	Unknown	[M-H]-	null	0.15	TRUE	null	null	null	null	null	null	999	FALSE	FALSE	FALSE	Normalized unit: Intensity	FALSE	FALSE	756	0	0	null	null	null	null	null	null	null	18.73	201013_TT1_Iclass_kuroha_10wk_retinaHZ3_neg	233.96892:174 233.99109:24 234.01394:44 234.02964:18 234.05030:18 234.08276:12 234.15742:292 234.47108:24 234.92568:18 234.97366:190 235.00115:81 235.01758:35 235.02430:18 235.04132:24 235.06103:18 235.09587:18 235.13292:39 235.16524:30 235.91306:30 235.96914:138 235.99565:54 236.02071:18 236.05832:18	79.95435:4 110.01158:4 123.99686:17 124.99695:4 139.97490:9 155.98770:4 159.89290:4 170.07390:4 178.08812:4 187.96393:9 218.12546:9 232.02563:4 234.15546:17	0	0	168	153	16	0	0	0	0	0	0	0	0	56.1667	56.4792
757	20.309	234.157	Unknown	[M-H]-	null	0.23	TRUE	null	null	null	null	null	null	999	FALSE	FALSE	FALSE	Normalized unit: Intensity	FALSE	FALSE	752	1	0	null	null	null	null	null	null	null	69.94	201013_TT1_Iclass_kuroha_10wk_retinaKO2_neg	234.15707:2080 234.19715:18 234.89323:43 234.92651:24 234.97946:403 235.00660:46 235.07858:18 235.09922:24 235.13354:187 235.16271:204 235.89415:12 235.92927:30 235.96915:24 235.99845:18 236.05045:12 236.09361:30 236.12971:247 236.16493:172	141.88782:17 142.89144:35 159.89030:35 161.04873:17 218.11553:17 218.12825:35 234.15466:148	240	236	2075	1766	1867	225	256	250	231	215	183	246	230	850.583	1286.29
758	0.369	234.158	Unknown	[M-H]-	null	0.08	FALSE	null	null	null	null	null	null	999	FALSE	FALSE	FALSE	Normalized unit: Intensity	FALSE	FALSE	754	1	0	null	null	null	null	null	null	null	4.69	201013_TT1_Iclass_kuroha_2yr_retinaKO3_neg	234.15815:593 234.19030:24 234.40148:12 234.97994:932 235.02824:12 235.10032:12 235.13662:18 235.16963:1173 235.98224:49 236.14216:55 236.17386:261	null	542	573	568	571	440	514	538	482	546	570	524	600	566	561.083	508.229
759	21.068	234.974	Unknown	[M-H]-	null	0.15	TRUE	null	null	null	null	null	null	999	FALSE	FALSE	FALSE	Normalized unit: Intensity	FALSE	FALSE	759	0	0	null	null	null	null	null	null	null	18.06	201013_TT1_Iclass_kuroha_10wk_retinaKO1_neg	234.97339:723 235.00014:194 235.02390:96 235.04983:71 235.09884:34 235.13259:150 235.16281:131 235.89049:14 235.90969:39 235.92627:71 235.96845:655 236.02260:39 236.03823:21 236.06492:28 236.09535:50 236.13088:87 236.16649:55 236.91098:28 236.93597:177 236.96802:107 236.98334:70 236.99668:78 237.01451:50 237.03190:58 237.05200:34 237.08076:34	79.95780:34 89.03733:17 110.99055:17 123.99866:105 139.97043:17 139.99085:34 155.98792:69 157.97806:17 160.89425:17 171.97888:17 187.95851:52 203.95574:35 204.96001:17 235.15744:35	0	128	795	659	97	28	119	90	92	95	361	164	1497	307.792	261.396
760	0.029	234.975	Unknown	[M-H]-	null	0.38	FALSE	null	null	null	null	null	null	999	FALSE	FALSE	FALSE	Normalized unit: Intensity	FALSE	FALSE	760	0	0	null	null	null	null	null	null	null	22.23	201013_TT1_Iclass_kuroha_2yr_retinaHZ3_neg	234.97468:732 235.01036:29 235.16580:18 235.97515:157 236.01071:18 236.87417:18 236.97045:413 237.00586:24	null	674	597	497	463	486	866	611	691	747	730	581	606	759	589.229	605.292
761	17.962	234.975	Unknown	[M-H]-	null	0.23	FALSE	null	null	null	null	null	null	999	FALSE	FALSE	FALSE	Normalized unit: Intensity	FALSE	FALSE	761	0	0	null	null	null	null	null	null	null	18.25	201013_TT1_Iclass_kuroha_2yr_retinaHZ1_neg	234.97509:1099 235.01304:101 235.16891:121 235.89364:18 235.93008:107 235.97425:166 236.01700:18 236.06218:12 236.17187:18 236.86607:12 236.89623:18 236.90886:18 236.93041:213 236.97159:375 237.00724:30 237.04136:18 237.07239:12	null	1053	963	937	989	931	1065	1061	743	1068	1072	993	913	1351	984.521	995.021
762	22.328	234.979	Unknown	[M-H]-	null	0.08	TRUE	null	null	null	null	null	null	999	FALSE	FALSE	FALSE	Normalized unit: Intensity	FALSE	FALSE	762	0	0	null	null	null	null	null	null	null	5.07	201013_TT1_Iclass_kuroha_10wk_retinaKO2_neg	234.97893:389 235.09766:18 235.13329:44 235.16892:132 235.97039:43 235.98693:18 236.09690:18 236.13670:52 236.17164:36 236.95180:77 236.97092:58 237.03642:18	145.06004:6 148.05390:6 155.98471:6 163.07388:6	0	72	0	0	231	0	86	64	82	62	0	97	498	23.9583	76.9792
763	0.178	234.979	Unknown	[M-H]-	null	0.08	TRUE	null	null	null	null	null	null	999	FALSE	FALSE	FALSE	Normalized unit: Intensity	FALSE	FALSE	763	0	0	null	null	null	null	null	null	null	27.1	201013_TT1_Iclass_kuroha_10wk_retinaKO2_neg	234.97895:1872 235.01209:23 235.01894:12 235.04965:18 235.05657:18 235.13619:18 235.16876:410 235.97868:105 236.04739:18 236.14012:12 236.17245:80 236.97186:180 237.00757:18 237.07486:12	148.05052:34 148.06150:34 149.05917:17 163.08041:17 177.09524:17 190.09655:35 204.11788:17 205.12136:69 220.14310:69 220.15547:17	3661	524	534	547	1641	640	575	591	564	558	1358	494	3916	1573	942.688
764	19.362	234.981	Unknown	[M-H]-	null	0.08	FALSE	null	null	null	null	null	null	999	FALSE	FALSE	FALSE	Normalized unit: Intensity	FALSE	FALSE	764	0	0	null	null	null	null	null	null	null	6.15	201013_TT1_Iclass_kuroha_BL1_neg	234.98056:396 235.16852:78 235.98176:18 236.17352:12 236.92901:12 236.97201:30	null	426	0	201	197	517	349	52	39	0	0	151	10	430	209.188	354.146
765	0.708	234.981	Unknown	[M-H]-	null	0.31	TRUE	null	null	null	null	null	null	999	FALSE	FALSE	FALSE	Normalized unit: Intensity	FALSE	FALSE	765	0	0	null	null	null	null	null	null	null	44.39	201013_TT1_Iclass_kuroha_2yr_retinaHZ3_neg	234.97606:765 235.01094:39 235.17081:18 235.97672:79 236.88025:24 236.97118:269	74.94490:2 87.98283:9 130.96661:2 131.97144:14 148.05146:11 155.98317:2 163.07371:2 163.08447:2 175.96227:4 205.12242:2 216.86076:2 220.14626:4 235.16646:2	4391	434	476	821	1426	4099	663	406	659	388	1704	887	4724	1766.85	2115.56
766	0.309	234.981	Unknown	[M-H]-	null	0.15	TRUE	null	null	null	null	null	null	999	FALSE	FALSE	FALSE	Normalized unit: Intensity	FALSE	FALSE	766	0	0	null	null	null	null	null	null	null	52.33	201013_TT1_Iclass_kuroha_10wk_retinaHZ1_neg	234.98100:4493 235.02086:12 235.13468:35 235.14688:18 235.16972:893 235.98406:190 236.06215:12 236.09988:12 236.14173:51 236.17441:219 236.97213:74 237.07424:18	120.05664:17 148.05238:147 163.07372:35 168.98684:35 168.99390:17 178.09953:17 190.09787:17 203.11205:17 204.11364:17 204.12703:35 205.12186:245 217.16003:17 220.14532:340 235.15366:17 235.16335:17	4299	432	534	533	1594	3878	693	395	421	428	1542	941	4598	1755.06	2001.92
767	20.19	235	Unknown	[M-H]-	null	0.15	TRUE	null	null	null	null	null	null	999	FALSE	FALSE	FALSE	Normalized unit: Intensity	FALSE	FALSE	767	0	0	null	null	null	null	null	null	null	6.34	201013_TT1_Iclass_kuroha_10wk_retinaKO1_neg	235.00083:245 235.02789:30 235.05817:45 235.09773:62 235.13452:220 235.16497:286 235.89626:24 235.93045:41 235.96886:53 236.00444:63 236.03306:24 236.05364:24 236.07458:12 236.09335:47 236.10291:24 236.12990:150 236.16716:124 236.35237:12 236.89135:24 236.93078:116 236.95717:30 236.97483:34 236.99598:93 237.01928:24 237.04099:33 237.05864:30 237.07092:29 237.08226:44 237.10294:836	109.00847:17 124.00962:17 125.99546:17 130.04169:17 142.96906:17 143.89034:69 145.06264:35 148.04938:35 155.98345:17 159.88771:17 160.08566:17 160.89165:69 163.07828:17 204.11436:17 205.12287:34 217.15887:17 220.14826:52 235.15348:17 235.16747:17	3	3	245	271	156	0	0	0	0	0	0	3	0	83.7083	142.417
768	21.504	235.133	Unknown	[M-H]-	null	0.08	TRUE	null	null	null	null	null	null	999	FALSE	FALSE	FALSE	Normalized unit: Intensity	FALSE	FALSE	768	0	0	null	null	null	null	null	null	null	7.96	201013_TT1_Iclass_kuroha_10wk_retinaKO2_neg	235.13340:311 235.16343:164 235.58808:12 235.97060:70 236.09743:30 236.13216:153 236.16618:132 236.98142:24 237.03669:24 237.05624:12 237.07848:18 237.10288:497 237.14891:156 237.18266:24	79.95439:2 95.04524:2 122.02178:2 123.99483:2 136.05005:2 143.89113:4 145.02618:4 148.05138:2 162.06641:2 163.07535:6 168.98921:4 177.08775:4 177.13351:2 178.09891:2 187.95871:6 192.12225:4 203.96429:4 205.11501:4 205.14048:2 207.13629:4 219.13093:2 220.14951:4 235.14377:2 235.16013:6 235.17914:4	0	3	54	50	215	0	3	6	4	3	0	6	3	19.1667	88.3125
769	20.306	235.134	Unknown	[M-H]-	null	0.08	FALSE	null	null	null	null	null	null	999	FALSE	FALSE	FALSE	Normalized unit: Intensity	FALSE	FALSE	769	0	0	null	null	null	null	null	null	null	11.61	201013_TT1_Iclass_kuroha_10wk_retinaHZ3_neg	235.13409:328 235.16344:230 235.89080:18 235.93233:30 235.96979:30 235.98325:18 236.00558:45 236.04006:18 236.05774:24 236.07190:18 236.09474:55 236.13164:165 236.16595:145 236.89366:39 236.92826:80 236.94926:18 236.97804:30 236.99803:67 237.03616:51 237.05699:55 237.10259:1072 237.15132:84 237.18674:18	null	3	9	238	235	205	7	6	3	3	3	4	8	4	83.2708	148.938
770	0.274	235.169	Unknown	[M-H]-	null	0.08	FALSE	null	null	null	null	null	null	999	FALSE	FALSE	FALSE	Normalized unit: Intensity	FALSE	FALSE	770	0	0	null	null	null	null	null	null	null	22.27	201013_TT1_Iclass_kuroha_10wk_retinaKO2_neg	235.16920:479 235.97717:96 236.07650:12 236.12071:12 236.13931:18 236.17483:109 236.97284:220 237.02409:12 237.04283:18 237.07438:12 237.11160:12 237.14920:42	null	939	1152	966	1075	446	964	1173	1072	1108	1233	969	1196	960	1019	828.292
771	0.523	235.169	Unknown	[M-H]-	null	0.08	TRUE	null	null	null	null	null	null	999	FALSE	FALSE	FALSE	Normalized unit: Intensity	FALSE	FALSE	771	0	0	null	null	null	null	null	null	null	11.83	201013_TT1_Iclass_kuroha_2yr_retinaHZ3_neg	235.16933:1457 235.98203:18 236.14022:76 236.17312:235 236.97477:59 237.07719:35 237.09187:18 237.14734:55 237.18056:38	145.06933:17 147.04119:17 148.05193:139 163.07720:69 175.07418:17 177.08878:35 177.12670:17 190.09628:17 190.11467:17 204.11920:17 205.12141:198 220.14530:156	982	1150	1082	1087	293	999	1199	1159	1310	1226	1074	1177	963	1071.71	793.062
772	0.652	235.17	Unknown	[M-H]-	null	0.15	FALSE	null	null	null	null	null	null	999	FALSE	FALSE	FALSE	Normalized unit: Intensity	FALSE	FALSE	772	0	0	null	null	null	null	null	null	null	8.25	201013_TT1_Iclass_kuroha_2yr_retinaHZ2_neg	235.16997:1284 235.95866:12 235.97941:41 236.14296:52 236.17472:262 236.97487:86 237.07957:24 237.14959:57 237.17914:24	null	930	1050	1139	1111	268	1007	1249	1195	1298	1240	1110	1215	991	1039.79	795.312
773	1.713	236.106	Unknown	[M-H]-	null	0.69	TRUE	null	null	null	null	null	null	999	FALSE	FALSE	FALSE	Normalized unit: Intensity	FALSE	FALSE	773	0	0	null	null	null	null	null	null	null	12.11	201013_TT1_Iclass_kuroha_10wk_retinaHZ3_neg	236.10551:696 236.86899:18 236.88168:12 236.97154:167 237.11022:126 237.15500:12 237.87056:24 237.97413:24 238.10778:18 238.11807:18	136.04951:12 148.05328:29 149.09362:12 161.05858:12 162.07304:6 175.07465:6 176.08218:17 177.09193:38 178.09048:6 192.11260:12 217.08272:6 221.15482:6	91	123	221	112	149	72	158	75	128	84	182	162	134	145	110.979
774	20.293	236.129	Unknown	[M-H]-	null	0.23	TRUE	null	null	null	null	null	null	999	FALSE	FALSE	FALSE	Normalized unit: Intensity	FALSE	FALSE	769	1	0	null	null	null	null	null	null	null	26.43	201013_TT1_Iclass_kuroha_10wk_retinaKO2_neg	236.12935:317 236.16425:157 236.34726:12 236.43681:12 236.89344:63 236.91100:18 236.92847:42 236.95177:18 236.98027:24 237.01841:24 237.02955:12 237.05531:18 237.10295:1350 237.14848:75 237.17002:24 238.00869:30 238.05236:24 238.07124:38 238.10680:161 238.14334:330	93.03630:17 94.03128:17 122.03572:17 161.90224:17 178.08747:17	3	0	197	241	241	0	3	3	3	0	0	3	0	66.8125	160.771
775	20.164	236.931	Unknown	[M-H]-	null	0.15	FALSE	null	null	null	null	null	null	999	FALSE	FALSE	FALSE	Normalized unit: Intensity	FALSE	FALSE	775	0	0	null	null	null	null	null	null	null	4.04	201013_TT1_Iclass_kuroha_10wk_retinaKO1_neg	236.93107:131 236.95243:40 236.97868:55 236.99610:116 237.01665:24 237.05675:24 237.07862:45 237.10279:351 237.13436:18 237.14792:76 237.17225:24 237.94516:12 237.97005:12 238.00259:30 238.01985:12 238.05233:18 238.07199:24 238.10656:85 238.14555:257 238.89323:12 238.93233:50 238.99701:49 239.01076:36 239.01901:66	null	12	9	119	113	105	7	6	3	8	4	3	4	10	46.4167	75.1042
776	21.283	236.951	Unknown	[M-H]-	null	0.15	TRUE	null	null	null	null	null	null	999	FALSE	FALSE	FALSE	Normalized unit: Intensity	FALSE	FALSE	776	0	0	null	null	null	null	null	null	null	7.79	201013_TT1_Iclass_kuroha_10wk_retinaHZ3_neg	236.95155:223 236.97856:55 236.99540:70 237.01933:46 237.03819:24 237.05907:24 237.07425:38 237.10261:239 237.14683:78 237.93441:12 237.96048:35 238.00552:30 238.03505:37 238.05514:18 238.07377:40 238.10806:71 238.14403:117 238.92997:18 238.96164:18 238.99595:44 239.01643:106 239.06090:156	79.95700:69 80.96461:17 93.03698:17 123.99987:52 125.00756:52 132.98882:17 145.89644:17 155.98831:17 156.97718:17 156.98539:17 156.99378:34 162.89033:17 179.11335:17 205.95221:17 236.97561:17	0	0	238	205	3	0	0	0	0	0	3	0	3	79.2917	69.25
777	21.707	236.953	Unknown	[M-H]-	null	0.15	TRUE	null	null	null	null	null	null	999	FALSE	FALSE	FALSE	Normalized unit: Intensity	FALSE	FALSE	777	0	0	null	null	null	null	null	null	null	20.39	201013_TT1_Iclass_kuroha_10wk_retinaHZ3_neg	236.95350:666 236.99811:39 237.02929:30 237.05548:30 237.07988:24 237.10339:111 237.14166:18 237.95513:77 237.99497:18 238.03487:24 238.07242:18 238.10973:24 238.14503:39 238.93094:18 238.95030:110 238.97835:359 239.01759:37 239.03824:18	79.95731:69 93.03174:52 155.99142:17 156.97552:17 156.99699:69	0	0	536	449	25	0	0	0	0	0	0	3	0	178.646	157.979
778	0.066	236.97	Unknown	[M-H]-	null	0.23	FALSE	null	null	null	null	null	null	999	FALSE	FALSE	FALSE	Normalized unit: Intensity	FALSE	FALSE	778	0	0	null	null	null	null	null	null	null	11.29	201013_TT1_Iclass_kuroha_2yr_retinaHZ3_neg	236.97045:413 237.00586:24 237.87346:12 237.97431:64 238.87170:18 238.96872:58 239.06039:114	null	217	237	196	228	158	208	238	283	337	243	193	214	247	216.75	197.896
779	17.941	236.971	Unknown	[M-H]-	null	0.08	FALSE	null	null	null	null	null	null	999	FALSE	FALSE	FALSE	Normalized unit: Intensity	FALSE	FALSE	779	0	0	null	null	null	null	null	null	null	25.11	201013_TT1_Iclass_kuroha_10wk_retinaHZ2_neg	236.97137:565 237.00860:38 237.14898:18 237.87260:12 237.91614:18 237.94914:30 237.97348:72 237.99271:24 238.81822:18 238.83531:12 238.87544:12 238.89743:18 238.93231:83 238.96892:49 239.06059:425	null	316	441	368	350	342	372	392	287	460	410	383	373	398	375.062	354.729
780	13.202	236.971	Unknown	[M-H]-	null	0.08	TRUE	null	null	null	null	null	null	999	FALSE	FALSE	FALSE	Normalized unit: Intensity	FALSE	FALSE	780	0	0	null	null	null	null	null	null	null	14.38	201013_TT1_Iclass_kuroha_2yr_retinaKO1_neg	236.97154:512 237.00615:24 237.07769:30 237.14956:12 237.94920:31 237.97157:35 237.99458:18 238.93443:59 238.96845:36 239.05922:467	145.88891:86 161.88868:17 162.89165:69	231	335	328	326	326	319	353	200	371	403	297	327	367	298.125	323.625
781	0.715	236.971	Unknown	[M-H]-	null	0.08	TRUE	null	null	null	null	null	null	999	FALSE	FALSE	FALSE	Normalized unit: Intensity	FALSE	FALSE	781	0	0	null	null	null	null	null	null	null	10.23	201013_TT1_Iclass_kuroha_10wk_retinaKO1_neg	236.97118:771 237.00502:46 237.07725:18 237.10416:108 237.13704:18 237.15166:12 237.83868:18 237.87874:18 237.97315:78 238.07484:18 238.10586:18 238.14865:24 238.87711:120 238.97191:87 238.99686:18 239.01576:18 239.06226:107	89.98135:6 114.93705:6 158.88859:6	221	67	62	350	238	52	48	237	45	53	54	231	242	116.938	213.146
782	20.184	236.994	Unknown	[M-H]-	null	0.08	FALSE	null	null	null	null	null	null	999	FALSE	FALSE	FALSE	Normalized unit: Intensity	FALSE	FALSE	782	0	0	null	null	null	null	null	null	null	3.75	201013_TT1_Iclass_kuroha_10wk_retinaHZ3_neg	236.99426:153 237.02089:24 237.03641:30 237.05562:30 237.07258:29 237.10221:724 237.12966:44 237.15040:56 237.18267:12 237.97378:12 237.99988:51 238.01720:18 238.05148:30 238.07437:32 238.10569:158 238.14411:251 238.16992:18 238.93236:58 238.96158:12 238.99473:46 239.01510:51 239.03457:30 239.05939:371 239.09317:67	null	3	0	102	90	68	6	0	0	0	0	0	0	6	35	54.8542
783	20.268	237.103	Unknown	[M-H]-	null	0.23	TRUE	null	null	null	null	null	null	999	FALSE	FALSE	FALSE	Normalized unit: Intensity	FALSE	FALSE	783	0	0	null	null	null	null	null	null	null	74.88	201013_TT1_Iclass_kuroha_10wk_retinaKO2_neg	237.10295:1350 237.14848:75 237.17002:24 238.00869:30 238.05236:24 238.07124:38 238.10680:161 238.14334:330 238.89634:18 238.93242:52 238.97724:18 239.00529:12 239.04000:12 239.06086:229 239.09653:44 239.12822:1658 239.16417:31 239.20175:113	91.04071:35 92.04692:35 122.02027:17 144.04444:35 145.89194:69 146.06023:17 162.89373:52	0	0	1088	976	1263	0	0	0	0	0	0	3	3	362.604	746.188
784	0.708	237.104	Unknown	[M-H]-	null	0.08	FALSE	null	null	null	null	null	null	999	FALSE	FALSE	FALSE	Normalized unit: Intensity	FALSE	FALSE	784	0	0	null	null	null	null	null	null	null	17.43	201013_TT1_Iclass_kuroha_10wk_retinaKO2_neg	237.10351:613 237.14867:317 237.18545:45 237.84049:30 237.87933:24 237.97469:24 238.00750:18 238.04325:24 238.07282:30 238.10623:109 238.14484:248 238.18263:18 238.87641:475 238.97132:18 238.99953:12 239.06566:260 239.09070:29 239.12795:1116 239.16185:29 239.20267:54	null	8	7	4	30	159	13	14	13	8	5	12	21	10	6.375	67.2708
785	21.456	237.104	Unknown	[M-H]-	null	0.08	FALSE	null	null	null	null	null	null	999	FALSE	FALSE	FALSE	Normalized unit: Intensity	FALSE	FALSE	785	0	0	null	null	null	null	null	null	null	35.65	201013_TT1_Iclass_kuroha_10wk_retinaKO2_neg	237.10324:459 237.13113:29 237.15041:108 237.18319:24 237.99843:12 238.01284:18 238.03881:18 238.05318:12 238.07089:84 238.10575:64 238.14513:245 238.16842:12 238.36279:12 239.00067:12 239.06608:198 239.12851:1351 239.15925:34 239.20202:30	null	0	0	154	125	447	0	0	3	0	0	0	0	0	51.3958	190.604
786	20.335	237.148	Unknown	[M-H]-	null	0.15	FALSE	null	null	null	null	null	null	999	FALSE	FALSE	FALSE	Normalized unit: Intensity	FALSE	FALSE	786	0	0	null	null	null	null	null	null	null	17.76	201013_TT1_Iclass_kuroha_10wk_retinaKO1_neg	237.14818:202 237.18709:24 237.22600:12 237.98099:12 238.00784:30 238.04090:18 238.07201:49 238.10569:216 238.14485:383 238.36002:12 238.47813:12 238.89772:34 238.93316:24 238.96710:12 238.99159:24 239.01641:43 239.03791:40 239.06209:149 239.09617:72 239.12828:1828 239.20022:80	null	11	3	112	124	119	8	3	8	4	9	3	6	3	42.1875	83.5833
787	20.309	238.144	Unknown	[M-H]-	null	0.23	TRUE	null	null	null	null	null	null	999	FALSE	FALSE	FALSE	Normalized unit: Intensity	FALSE	FALSE	787	0	0	null	null	null	null	null	null	null	77.64	201013_TT1_Iclass_kuroha_10wk_retinaKO1_neg	238.14453:372 238.36000:24 238.36668:12 238.89513:44 238.92996:24 238.99409:32 239.01424:65 239.03816:24 239.05959:212 239.09362:69 239.12825:1852 239.16586:42 239.20199:104 239.99679:12 240.01247:18 240.03112:24 240.05775:44 240.09151:24 240.13177:294 240.16117:38	166.05048:9	0	0	374	389	389	0	0	0	0	0	0	0	0	124.521	259.188
788	21.504	238.145	Unknown	[M-H]-	null	0.08	TRUE	null	null	null	null	null	null	999	FALSE	FALSE	FALSE	Normalized unit: Intensity	FALSE	FALSE	788	0	0	null	null	null	null	null	null	null	31.41	201013_TT1_Iclass_kuroha_10wk_retinaKO2_neg	238.14522:275 238.99520:12 239.06492:159 239.09536:29 239.12841:1223 239.20171:62 240.06490:24 240.08924:24 240.13121:181 240.15575:18	96.01099:9 118.03042:9 145.04419:9 151.11047:9	0	0	80	126	252	0	3	0	0	0	0	0	0	26.5417	125.812
789	0.708	238.876	Unknown	[M-H]-	null	0.08	FALSE	null	null	null	null	null	null	999	FALSE	FALSE	FALSE	Normalized unit: Intensity	FALSE	FALSE	789	0	0	null	null	null	null	null	null	null	10.06	201013_TT1_Iclass_kuroha_10wk_retinaKO2_neg	238.87641:475 238.97132:18 238.99953:12 239.06566:260 239.09070:29 239.12795:1116 239.16185:29 239.20267:54 239.83292:12 239.87653:18 239.97035:18 240.06380:40 240.09093:83 240.10625:12 240.13202:242 240.15880:24 240.20426:18 240.87445:141 240.96815:39	null	40	36	30	57	130	29	38	30	43	45	28	34	26	35.3542	72.25
790	21.743	238.978	Unknown	[M-H]-	null	0.15	TRUE	null	null	null	null	null	null	999	FALSE	FALSE	FALSE	Normalized unit: Intensity	FALSE	FALSE	790	0	0	null	null	null	null	null	null	null	6.6	201013_TT1_Iclass_kuroha_10wk_retinaHZ3_neg	238.97822:376 239.01348:37 239.06140:156 239.09360:24 239.12933:169 239.20232:18 239.95165:12 239.98067:46 239.99379:24 240.01953:18 240.06478:82 240.08849:24 240.12908:30 240.95674:12 240.96992:31 240.99422:30 241.01368:43 241.03583:18 241.05255:30 241.06650:41 241.08111:18	null	0	3	329	237	3	0	0	0	3	0	0	4	3	110.729	80.0625
791	0.321	239.059	Unknown	[M-H]-	null	0.08	TRUE	null	null	null	null	null	null	999	FALSE	FALSE	FALSE	Normalized unit: Intensity	FALSE	FALSE	791	0	0	null	null	null	null	null	null	null	26.03	201013_TT1_Iclass_kuroha_2yr_retinaHZ1_neg	239.05851:1043 239.09075:18 239.12888:77 239.16620:57 239.97370:12 240.06004:192 240.13106:18 240.96588:12 240.97186:18 241.05752:92 241.14482:18	74.98970:160 91.02256:17 139.04244:17 148.54279:17 149.00720:86 206.99852:35 207.00457:17 223.02731:180	806	997	849	748	349	832	944	1001	992	1017	713	939	786	883.812	643.229
792	6.732	239.059	RIKEN N-VS1 ID-244 from Cell_C2C12_WT_N_4h10DHA	[M-H]-	null	0.08	TRUE	6.04	239.059	null	Unknown	null	null	330	TRUE	TRUE	TRUE	Normalized unit: Intensity; Annotation method: Msp20230908_conventional_converted_dev_2	FALSE	FALSE	792	0	0.94	1	0.64	0.67	0.87	6	0.83	1.15	10.96	201013_TT1_Iclass_kuroha_BL1_neg	239.05898:986 239.09371:47 239.12581:24 240.05970:167 240.96929:30 241.05708:60	74.98984:17 74.99568:23 91.02155:12 147.89781:12 149.00912:29 149.04805:6 150.05302:6 164.89586:6 206.99149:12 207.04103:17 223.02537:35	258	329	314	247	363	286	321	408	366	340	356	304	474	300.188	298.562
793	20.106	239.059	Unknown	[M-H]-	null	0.23	FALSE	null	null	null	null	null	null	999	FALSE	FALSE	FALSE	Normalized unit: Intensity	FALSE	FALSE	793	0	0	null	null	null	null	null	null	null	8.9	201013_TT1_Iclass_kuroha_10wk_retinaHZ3_neg	239.05914:419 239.09520:104 239.12844:228 239.16105:18 239.19870:30 240.05884:109 240.09645:24 240.13061:30 240.96819:113 240.99848:18 241.03502:24 241.06065:53 241.09884:30 241.14723:24	null	127	140	402	365	340	113	118	144	125	122	99	113	129	222.833	272.854
794	10.696	239.059	no MS2: RIKEN N-VS1 ID-248 from Mouse_Liver_WT_N_F1AA	[M-H]-	null	0.08	FALSE	9.67	239.061	null	Unknown	null	null	520	TRUE	TRUE	FALSE	Normalized unit: Intensity; Annotation method: Msp20230908_conventional_converted_dev_2	FALSE	FALSE	794	0	0.88	0.98	-1	-1	-1	-1	-1	0.64	8.15	201013_TT1_Iclass_kuroha_2yr_retinaKO1_neg	239.05879:544 239.09551:221 239.12680:49 239.16254:30 240.05903:104 240.09624:42 240.12934:12 240.90963:12 240.96979:41 241.05775:48 241.08574:24 241.10938:12	null	330	452	365	321	323	340	365	484	408	472	392	415	317	382.5	327.833
795	0.684	239.059	Unknown	[M-H]-	null	0.15	FALSE	null	null	null	null	null	null	999	FALSE	FALSE	FALSE	Normalized unit: Intensity	FALSE	FALSE	795	0	0	null	null	null	null	null	null	null	23.49	201013_TT1_Iclass_kuroha_10wk_retinaKO3_neg	239.05942:973 239.09566:18 239.12776:154 239.16358:30 240.06007:174 240.12218:18 240.13409:24 240.99460:12 241.05585:101 241.14503:49	null	820	913	947	939	243	982	991	934	999	965	830	981	844	893.542	721.5
796	6.179	239.06	no MS2: RIKEN N-VS1 ID-244 from Cell_C2C12_WT_N_4h10DHA	[M-H]-	null	0.15	FALSE	6.04	239.059	null	Unknown	null	null	520	TRUE	TRUE	FALSE	Normalized unit: Intensity; Annotation method: Msp20230908_conventional_converted_dev_2	FALSE	FALSE	796	0	1	1	-1	-1	-1	-1	-1	0.67	7.95	201013_TT1_Iclass_kuroha_2yr_retinaKO2_neg	239.05952:661 239.09741:80 239.13061:39 240.05994:99 240.96877:18 241.05970:115 241.14527:12	null	241	368	296	300	340	276	340	368	295	402	390	331	397	301.312	305.042
797	13.257	239.06	no MS2: RIKEN N-VS1 ID-243 from Mouse_Feces_WT_ABX_Ctr	[M-H]-	null	0.08	FALSE	13.13	239.059	null	Unknown	null	null	520	TRUE	TRUE	FALSE	Normalized unit: Intensity; Annotation method: Msp20230908_conventional_converted_dev_2	FALSE	FALSE	797	0	1	1	-1	-1	-1	-1	-1	0.67	3.47	201013_TT1_Iclass_kuroha_2yr_retinaHZ2_neg	239.05970:664 239.09478:642 239.12779:118 239.16554:18 239.96646:24 240.05993:181 240.09770:85 240.13255:24 240.96869:378 241.00125:43 241.05697:87 241.09625:18	null	374	550	482	355	381	363	473	586	492	483	393	412	435	468.854	366.312
798	7.983	239.06	RIKEN N-VS1 ID-248 from Mouse_Liver_WT_N_F1AA	[M-H]-	null	0.46	TRUE	9.67	239.061	null	Unknown	null	null	330	TRUE	TRUE	TRUE	Normalized unit: Intensity; Annotation method: Msp20230908_conventional_converted_dev_2	FALSE	FALSE	798	0	0.7	0.99	0.61	0.67	0.92	4	0.75	1.1	9.17	201013_TT1_Iclass_kuroha_BL1_neg	239.05974:941 239.09455:175 239.13006:40 240.05923:241 240.09608:18 240.96965:62 241.03663:18 241.05641:175 241.09284:12 241.14187:12	74.99261:34 76.97158:17 147.89318:35 149.00684:35 149.01240:35 164.89446:17 206.99135:35 223.02558:107	272	556	326	354	478	365	457	516	462	504	511	491	596	384.542	399.021
799	17.955	239.06	Unknown	[M-H]-	null	0.08	FALSE	null	null	null	null	null	null	999	FALSE	FALSE	FALSE	Normalized unit: Intensity	FALSE	FALSE	799	0	0	null	null	null	null	null	null	null	10.41	201013_TT1_Iclass_kuroha_10wk_retinaHZ1_neg	239.06047:471 239.09531:284 239.12718:46 239.97057:65 240.06143:76 240.09728:48 240.82497:39 240.89938:12 240.94582:18 240.96946:779 241.00914:33 241.05622:37 241.10406:18 241.14802:18	null	381	428	435	354	348	343	376	513	431	405	320	349	329	414.646	348.396
800	21.055	239.063	Unknown	[M-H]-	null	0.08	FALSE	null	null	null	null	null	null	999	FALSE	FALSE	FALSE	Normalized unit: Intensity	FALSE	FALSE	800	0	0	null	null	null	null	null	null	null	3.34	201013_TT1_Iclass_kuroha_10wk_retinaHZ3_neg	239.06309:314 239.09065:45 239.12857:981 239.20287:37 239.98148:27 240.00615:37 240.03629:37 240.06374:66 240.08578:37 240.13194:153 240.15792:27 240.16957:46 240.96190:213 240.99517:155 241.01284:116 241.03455:27 241.05072:72 241.07298:37 241.08519:27 241.10806:27 241.14309:75	null	0	183	258	203	76	185	189	200	182	202	178	165	209	147.125	154.729
801	21.528	239.067	Unknown	[M-H]-	null	0.08	FALSE	null	null	null	null	null	null	999	FALSE	FALSE	FALSE	Normalized unit: Intensity	FALSE	FALSE	801	0	0	null	null	null	null	null	null	null	3.05	201013_TT1_Iclass_kuroha_10wk_retinaKO2_neg	239.06667:224 239.12854:1317 239.16280:58 239.20286:39 240.06208:30 240.08681:24 240.13148:221 240.16062:35 240.96897:24 241.05954:24 241.08293:24 241.10731:24 241.14540:87	null	0	165	89	90	192	0	126	187	179	164	0	173	141	84.625	94
802	13.251	239.094	Unknown	[M-H]-	null	0.15	FALSE	null	null	null	null	null	null	999	FALSE	FALSE	FALSE	Normalized unit: Intensity	FALSE	FALSE	802	0	0	null	null	null	null	null	null	null	19.05	201013_TT1_Iclass_kuroha_10wk_retinaHZ2_neg	239.09440:898 239.12655:64 239.16710:18 239.20010:12 239.96899:31 240.06034:138 240.09701:91 240.13172:18 240.96874:415 241.00763:41 241.03712:24 241.05664:83 241.09601:52 241.18130:30	null	286	815	778	502	318	323	559	611	658	612	370	435	211	626.771	380.625
803	10.558	239.095	Unknown	[M-H]-	null	0.15	FALSE	null	null	null	null	null	null	999	FALSE	FALSE	FALSE	Normalized unit: Intensity	FALSE	FALSE	803	0	0	null	null	null	null	null	null	null	4.56	201013_TT1_Iclass_kuroha_10wk_retinaHZ2_neg	239.09452:510 239.12952:44 240.06161:119 240.09699:87 240.96690:35 241.05790:46 241.09026:35 241.14162:28 241.18149:14	null	183	430	431	331	245	170	314	363	372	388	239	269	74	348.188	248.542
804	0.708	239.128	Unknown	[M-H]-	null	0.08	FALSE	null	null	null	null	null	null	999	FALSE	FALSE	FALSE	Normalized unit: Intensity	FALSE	FALSE	804	0	0	null	null	null	null	null	null	null	7.89	201013_TT1_Iclass_kuroha_10wk_retinaKO2_neg	239.12795:1116 239.16185:29 239.20267:54 239.83292:12 239.87653:18 239.97035:18 240.06380:40 240.09093:83 240.10625:12 240.13202:242 240.15880:24 240.20426:18 240.87445:141 240.96815:39 240.99978:12 241.03319:24 241.05669:30 241.07572:12 241.09187:18 241.10942:30 241.14661:100 241.17953:24 241.21647:608	null	106	72	96	49	301	120	85	70	91	92	95	97	73	91.2917	156.625
805	21.08	239.128	Unknown	[M-H]-	null	0.15	FALSE	null	null	null	null	null	null	999	FALSE	FALSE	FALSE	Normalized unit: Intensity	FALSE	FALSE	805	0	0	null	null	null	null	null	null	null	6.33	201013_TT1_Iclass_kuroha_10wk_retinaKO1_neg	239.12820:1020 239.16538:27 239.20021:50 239.95153:14 239.97372:21 239.99335:28 240.02287:35 240.04303:28 240.06011:40 240.08373:28 240.13178:158 240.16571:28 240.20486:14 240.96604:89 240.99358:111 241.01603:69 241.05163:34 241.06887:44 241.09348:28 241.11056:21 241.14149:67 241.18180:43 241.21676:455	null	0	39	892	956	391	35	33	38	30	34	37	28	50	310.188	460.646
806	1.731	239.128	Unknown	[M-H]-	null	0.23	FALSE	null	null	null	null	null	null	999	FALSE	FALSE	FALSE	Normalized unit: Intensity	FALSE	FALSE	806	0	0	null	null	null	null	null	null	null	3.48	201013_TT1_Iclass_kuroha_2yr_retinaHZ2_neg	239.12825:413 240.06149:18 240.13235:24 240.97043:24 241.14598:18 241.17621:18 241.21644:18	null	107	93	96	85	73	99	73	120	67	120	82	82	99	98.6875	85.9792
807	21.48	239.128	Unknown	[M-H]-	null	0.08	TRUE	null	null	null	null	null	null	999	FALSE	FALSE	FALSE	Normalized unit: Intensity	FALSE	FALSE	807	0	0	null	null	null	null	null	null	null	24.69	201013_TT1_Iclass_kuroha_10wk_retinaKO2_neg	239.12827:1365 239.16150:46 239.20046:78 240.05811:30 240.06924:24 240.08770:30 240.13190:201 240.15964:35 240.19989:30 240.97135:24 241.01750:12 241.06660:24 241.10530:18 241.12326:18 241.14245:102 241.18239:24 241.21645:614	74.99056:26 94.04331:9 101.05871:9 109.06635:17 122.03389:9 136.04236:9 138.06457:9 139.03932:43 149.00776:17 149.04508:9 151.07609:9 154.06178:9 162.01886:9 164.89352:9 167.13881:17 176.04160:9 179.07175:9 207.04025:9 223.02270:17 223.03315:17	0	32	609	435	1305	0	32	27	32	39	0	29	34	213.875	579.854
808	20.317	239.128	Unknown	[M-H]-	null	0.23	TRUE	null	null	null	null	null	null	999	FALSE	FALSE	FALSE	Normalized unit: Intensity	FALSE	FALSE	808	0	0	null	null	null	null	null	null	null	42.72	201013_TT1_Iclass_kuroha_10wk_retinaHZ3_neg	239.12846:1843 239.16190:55 239.19945:82 240.00724:24 240.02069:18 240.03433:30 240.06216:76 240.08988:24 240.10699:18 240.13191:407 240.15997:48 240.19961:18 240.96943:30 240.98831:18 241.01261:24 241.03490:62 241.05314:90 241.08607:24 241.10962:35 241.14431:112 241.17942:102 241.21688:845	74.99006:35 94.04149:17 95.05053:35 96.00617:17 111.08188:35 138.07421:35 139.03476:52 139.04242:69 147.89244:35 149.00856:35 149.01964:17 152.97514:17 154.05716:35 164.06576:17 164.89265:35 164.90401:35 179.10771:17 195.13952:17 223.02920:52 239.06737:17	33	24	1930	1843	1803	33	26	31	26	27	19	31	29	662.333	1226.06
809	3.882	239.159	Unknown	[M-H]-	null	1	TRUE	null	null	null	null	null	null	999	FALSE	FALSE	FALSE	Normalized unit: Intensity	FALSE	FALSE	809	0	0	null	null	null	null	null	null	null	165.55	201013_TT1_Iclass_kuroha_10wk_retinaHZ1_neg	239.15926:48893 239.39130:18 239.82273:12 239.91306:18 239.97381:24 239.99637:18 240.06310:47 240.10335:30 240.13658:17 240.16117:6018 240.31308:12 240.39359:12 240.55355:12 240.82898:18 240.86818:18 240.97864:24 241.05661:24 241.15456:1868 241.21710:24	74.99437:17 164.89664:17 223.02897:17	16648	8656	550	805	1184	7307	3070	2458	7902	1295	1338	10958	939	8617.92	3098.6
810	5.612	239.201	FA 15:1	[M-H]-	null	0.31	TRUE	5.35	239.202	C15H28O2	FA	DJCQJZKZUCHHAL-UHFFFAOYSA-N	O=C(O)CCCCCCCC=CCCCCC	310	TRUE	TRUE	TRUE	Normalized unit: Intensity; Annotation method: Msp20230908_conventional_converted_dev_2	FALSE	FALSE	810	0	0.99	1	0.02	0.02	0.75	1	2	1.58	11.53	201013_TT1_Iclass_kuroha_10wk_retinaHZ3_neg	239.20185:126 240.06177:57 240.10028:18 240.20552:36 240.96650:24 241.05726:31 241.14260:18 241.21612:85	74.99046:15 116.92455:2 123.03205:2 134.95422:2 147.88983:2 149.00896:29 149.04820:4 150.05087:2 150.06204:2 160.88461:2 164.89262:2 176.04108:2 177.04551:2 187.63109:2 206.99265:2 206.99945:4 207.00544:2 207.03247:4 207.04839:4 223.03004:18 239.07155:2 239.20177:2	79	98	113	105	92	70	97	103	128	112	90	112	86	96.6875	89
[truncated: 2,082 more rows]
[truncated: 8 more columns]

## Sheet: PC
																																		Class	HZ_Y	HZ_Y	HZ_Y	KO_Y	KO_Y	KO_Y	HZ_O	HZ_O	HZ_O	KO_O	KO_O	KO_O	Blank	NA	NA
																																		File type	Sample	Sample	Sample	Sample	Sample	Sample	Sample	Sample	Sample	Sample	Sample	Sample	Blank	NA	NA
																																		Injection order	1	2	3	4	5	6	7	8	9	10	11	12	13	NA	NA
																																		Batch ID	1	1	1	1	1	1	1	1	1	1	1	1	1	Average	Average
[truncated: 83 more rows]
[truncated: 8 more columns]

## Sheet: Sum
																																			Class	HZ_Y	HZ_Y	HZ_Y	KO_Y	KO_Y	KO_Y	HZ_O	HZ_O	HZ_O	KO_O	KO_O	KO_O	Blank	NA
[truncated: 96 more rows]
[truncated: 9 more columns]

## Sheet: figure3d
Type	Class	Values
SUM_DHA	HZ_Y	30.4708
[truncated: 47 more rows]
