# Supplementary material for: MS-DIAL 5 multimodal mass spectrometry data mining unveils lipidome complexities
Source: Nat Commun. 2024 Nov 28;15:9903. doi: 10.1038/s41467-024-54137-w (PMC11605090; doi:10.1038/s41467-024-54137-w)
Supplement: Supplementary file 16 — Source data [file 41467_2024_54137_MOESM16_ESM.zip › sourcedata/figure6/figure6a/DG 18_1_32_6_2601.csv]

Value	Class	Metabolite
94	10uM	DG 18:1_32:6_2601
63	10uM	DG 18:1_32:6_2601
100	10uM	DG 18:1_32:6_2601
89	10uM	DG 18:1_32:6_2601
29	1uM	DG 18:1_32:6_2601
28	1uM	DG 18:1_32:6_2601
26	1uM	DG 18:1_32:6_2601
30	1uM	DG 18:1_32:6_2601
235	40uM	DG 18:1_32:6_2601
231	40uM	DG 18:1_32:6_2601
205	40uM	DG 18:1_32:6_2601
242	40uM	DG 18:1_32:6_2601
0	Vehicle	DG 18:1_32:6_2601
2	Vehicle	DG 18:1_32:6_2601
0	Vehicle	DG 18:1_32:6_2601
2	Vehicle	DG 18:1_32:6_2601
