# Supplementary material for: MS-DIAL 5 multimodal mass spectrometry data mining unveils lipidome complexities
Source: Nat Commun. 2024 Nov 28;15:9903. doi: 10.1038/s41467-024-54137-w (PMC11605090; doi:10.1038/s41467-024-54137-w)
Supplement: Supplementary file 16 — Source data [file 41467_2024_54137_MOESM16_ESM.zip › sourcedata/figure6/figure6a/LPA 32_6_7957.csv]

Value	Class	Metabolite
108	40uM	LPA 32:6_7957
77	40uM	LPA 32:6_7957
75	40uM	LPA 32:6_7957
75	40uM	LPA 32:6_7957
6	Vehicle	LPA 32:6_7957
9	Vehicle	LPA 32:6_7957
0	Vehicle	LPA 32:6_7957
3	Vehicle	LPA 32:6_7957
