# Supplementary material for: MS-DIAL 5 multimodal mass spectrometry data mining unveils lipidome complexities
Source: Nat Commun. 2024 Nov 28;15:9903. doi: 10.1038/s41467-024-54137-w (PMC11605090; doi:10.1038/s41467-024-54137-w)
Supplement: Supplementary file 16 — Source data [file 41467_2024_54137_MOESM16_ESM.zip › sourcedata/figure6/figure6a/PC 18_1_32_6_3298.csv]

Value	Class	Metabolite
852	10uM	PC 18:1_32:6_3298
638	10uM	PC 18:1_32:6_3298
854	10uM	PC 18:1_32:6_3298
807	10uM	PC 18:1_32:6_3298
442	1uM	PC 18:1_32:6_3298
441	1uM	PC 18:1_32:6_3298
490	1uM	PC 18:1_32:6_3298
395	1uM	PC 18:1_32:6_3298
1234	40uM	PC 18:1_32:6_3298
1268	40uM	PC 18:1_32:6_3298
1160	40uM	PC 18:1_32:6_3298
1314	40uM	PC 18:1_32:6_3298
5	Vehicle	PC 18:1_32:6_3298
8	Vehicle	PC 18:1_32:6_3298
6	Vehicle	PC 18:1_32:6_3298
15	Vehicle	PC 18:1_32:6_3298
