# Supplementary material for: MS-DIAL 5 multimodal mass spectrometry data mining unveils lipidome complexities
Source: Nat Commun. 2024 Nov 28;15:9903. doi: 10.1038/s41467-024-54137-w (PMC11605090; doi:10.1038/s41467-024-54137-w)
Supplement: Supplementary file 16 — Source data [file 41467_2024_54137_MOESM16_ESM.zip › sourcedata/figure6/figure6a/TG 16_0_18_1_32_6_3397.csv]

Value	Class	Metabolite
1197	10uM	TG 16:0_18:1_32:6_3397
877	10uM	TG 16:0_18:1_32:6_3397
1385	10uM	TG 16:0_18:1_32:6_3397
1253	10uM	TG 16:0_18:1_32:6_3397
231	1uM	TG 16:0_18:1_32:6_3397
218	1uM	TG 16:0_18:1_32:6_3397
250	1uM	TG 16:0_18:1_32:6_3397
235	1uM	TG 16:0_18:1_32:6_3397
3912	40uM	TG 16:0_18:1_32:6_3397
4561	40uM	TG 16:0_18:1_32:6_3397
4590	40uM	TG 16:0_18:1_32:6_3397
5346	40uM	TG 16:0_18:1_32:6_3397
8	Vehicle	TG 16:0_18:1_32:6_3397
13	Vehicle	TG 16:0_18:1_32:6_3397
13	Vehicle	TG 16:0_18:1_32:6_3397
8	Vehicle	TG 16:0_18:1_32:6_3397
