# Supplementary material for: MS-DIAL 5 multimodal mass spectrometry data mining unveils lipidome complexities
Source: Nat Commun. 2024 Nov 28;15:9903. doi: 10.1038/s41467-024-54137-w (PMC11605090; doi:10.1038/s41467-024-54137-w)
Supplement: Supplementary file 16 — Source data [file 41467_2024_54137_MOESM16_ESM.zip › sourcedata/figure6/figure6b/coa226.csv]

Value	Class	Metabolite
0	MockV	22:6 CoA_3629
0	MockV	22:6 CoA_3629
0	MockV	22:6 CoA_3629
0	MockV	22:6 CoA_3629
0.125545047	Mock	22:6 CoA_3629
0.120868059	Mock	22:6 CoA_3629
0.105294387	Mock	22:6 CoA_3629
0.088065372	Mock	22:6 CoA_3629
0.190317824	GPAT1	22:6 CoA_3629
0.154963047	GPAT1	22:6 CoA_3629
0.156993836	GPAT1	22:6 CoA_3629
0.140263777	GPAT1	22:6 CoA_3629
0.126035105	H230A	22:6 CoA_3629
0.133502228	H230A	22:6 CoA_3629
0.144474723	H230A	22:6 CoA_3629
0.140010068	H230A	22:6 CoA_3629
