# Supplementary material for: MS-DIAL 5 multimodal mass spectrometry data mining unveils lipidome complexities
Source: Nat Commun. 2024 Nov 28;15:9903. doi: 10.1038/s41467-024-54137-w (PMC11605090; doi:10.1038/s41467-024-54137-w)
Supplement: Supplementary file 16 — Source data [file 41467_2024_54137_MOESM16_ESM.zip › sourcedata/figure6/figure6b/coa326.csv]

Value	Class	Metabolite
0.003467993	MockV	32:6 CoA_3711
0	MockV	32:6 CoA_3711
0	MockV	32:6 CoA_3711
0	MockV	32:6 CoA_3711
0.027152844	Mock	32:6 CoA_3711
0	Mock	32:6 CoA_3711
0.026914233	Mock	32:6 CoA_3711
0.023739773	Mock	32:6 CoA_3711
0.012241064	GPAT1	32:6 CoA_3711
0.02464451	GPAT1	32:6 CoA_3711
0.017019375	GPAT1	32:6 CoA_3711
0.021216537	GPAT1	32:6 CoA_3711
0.01237654	H230A	32:6 CoA_3711
0.020237746	H230A	32:6 CoA_3711
0.013809166	H230A	32:6 CoA_3711
0.013072547	H230A	32:6 CoA_3711
