# Supplementary material for: MS-DIAL 5 multimodal mass spectrometry data mining unveils lipidome complexities
Source: Nat Commun. 2024 Nov 28;15:9903. doi: 10.1038/s41467-024-54137-w (PMC11605090; doi:10.1038/s41467-024-54137-w)
Supplement: Supplementary file 16 — Source data [file 41467_2024_54137_MOESM16_ESM.zip › sourcedata/figure6/figure6c/lpa160.csv]

Value	Class	Metabolite
0.000643715	MockV	LPA 16:0(U-13C)_1302
0.000915405	MockV	LPA 16:0(U-13C)_1302
0.001574476	MockV	LPA 16:0(U-13C)_1302
0.001478946	MockV	LPA 16:0(U-13C)_1302
0.001447525	Mock	LPA 16:0(U-13C)_1302
0.00165914	Mock	LPA 16:0(U-13C)_1302
0.001202832	Mock	LPA 16:0(U-13C)_1302
0.001164877	Mock	LPA 16:0(U-13C)_1302
1.248524596	GPAT1	LPA 16:0(U-13C)_1302
1.201737978	GPAT1	LPA 16:0(U-13C)_1302
1.257236331	GPAT1	LPA 16:0(U-13C)_1302
1.184268675	GPAT1	LPA 16:0(U-13C)_1302
0.001607191	H230A	LPA 16:0(U-13C)_1302
0.001060288	H230A	LPA 16:0(U-13C)_1302
0.002088135	H230A	LPA 16:0(U-13C)_1302
0.001991991	H230A	LPA 16:0(U-13C)_1302
