# Supplementary material for: MS-DIAL 5 multimodal mass spectrometry data mining unveils lipidome complexities
Source: Nat Commun. 2024 Nov 28;15:9903. doi: 10.1038/s41467-024-54137-w (PMC11605090; doi:10.1038/s41467-024-54137-w)
Supplement: Supplementary file 16 — Source data [file 41467_2024_54137_MOESM16_ESM.zip › sourcedata/figure6/figure6c/lpa326.csv]

Value	Class	Metabolite
0.000076	MockV	LPA 32:6_6217
0.0000796	MockV	LPA 32:6_6217
0.000196809	MockV	LPA 32:6_6217
0.00019221	MockV	LPA 32:6_6217
0.000144754	Mock	LPA 32:6_6217
0.000165179	Mock	LPA 32:6_6217
0.000122687	Mock	LPA 32:6_6217
0.000195768	Mock	LPA 32:6_6217
0.000878268	GPAT1	LPA 32:6_6217
0.001716862	GPAT1	LPA 32:6_6217
0.001377596	GPAT1	LPA 32:6_6217
0.001465385	GPAT1	LPA 32:6_6217
0.0000657	H230A	LPA 32:6_6217
0.000157934	H230A	LPA 32:6_6217
0	H230A	LPA 32:6_6217
0.000154777	H230A	LPA 32:6_6217
