# Supplementary material for: MS-DIAL 5 multimodal mass spectrometry data mining unveils lipidome complexities
Source: Nat Commun. 2024 Nov 28;15:9903. doi: 10.1038/s41467-024-54137-w (PMC11605090; doi:10.1038/s41467-024-54137-w)
Supplement: Supplementary file 16 — Source data [file 41467_2024_54137_MOESM16_ESM.zip › sourcedata/figureS1/figS1b.xlsx]

## Sheet: nodes
Bottle Name	POS_NAME	NEG_NAME	Formula(Parent)	SMILES	InChIKey	adduct type(POS)	adduct type(NEG)	Kingdom	Superclass	Class	Subclass	Parent Level 1	RGB_Parent	RGB_Superclass
Apigenin	150313_H0001_Apigenin_POS_3min	150313_H0001_Apigenin_NEG_3min	C15H10O5	OC1=CC=C(C=C1)C1=CC(=O)C2=C(O)C=C(O)C=C2O1	KZNIFHPLKGYRTM-UHFFFAOYSA-N	[M+H]+	[M-H]-	Organic compounds	Phenylpropanoids and polyketides	Flavonoids	Flavones	Flavones	rgb(139, 0, 0)	rgb(192, 57, 43)
Catechol	150313_H0002_Catechol_POS_3min	150313_H0002_Catechol_NEG_3min	C6H6O2	OC1=CC=CC=C1O	YCIMNLLNPGFGHC-UHFFFAOYSA-N	[M+H]+	[M-H]-	Organic compounds	Benzenoids	Phenols	Benzenediols	Catechols	rgb(255, 182, 193)	rgb(231, 76, 60)
Cyanidin chloride	150313_H0004_Cyanidin-chloride_POS_3min	150313_H0004_Cyanidin-chloride_NEG_3min	C15H11O6	OC1=CC2=[O+]C(=C(O)C=C2C(O)=C1)C1=CC(O)=C(O)C=C1	VEVZSMAEJFVWIL-UHFFFAOYSA-O	[M-2H]+	[M+FA-H]-	Organic compounds	Phenylpropanoids and polyketides	Flavonoids	Hydroxyflavonoids	7-hydroxyflavonoids	rgb(219, 112, 147)	rgb(192, 57, 43)
Daidzein	150313_H0005_Daidzein_POS_3min	150313_H0005_Daidzein_NEG_3min	C15H10O4	OC1=CC=C(C=C1)C1=COC2=C(C=CC(O)=C2)C1=O	ZQSIJRDFPHDXIC-UHFFFAOYSA-N	[M+H]+	[M-H]-	Organic compounds	Phenylpropanoids and polyketides	Isoflavonoids	Isoflav-2-enes	Isoflavones	rgb(218, 112, 214)	rgb(192, 57, 43)
Eriodictyol	150313_H0006_Eriodictyol_POS_3min	150313_H0006_Eriodictyol_NEG_3min	C15H12O6	OC1=CC(O)=C2C(=O)C[C@H](OC2=C1)C1=CC(O)=C(O)C=C1	SBHXYTNGIZCORC-ZDUSSCGKSA-N	[M+H]+	[M-H]-	Organic compounds	Phenylpropanoids and polyketides	Flavonoids	Flavans	Flavanones	rgb(138, 10, 138)	rgb(192, 57, 43)
Flavanone	150313_H0007_Flavanone_POS_3min	150313_H0007_Flavanone_NEG_3min	C15H12O2	O=C1CC(OC2=CC=CC=C12)C1=CC=CC=C1	ZONYXWQDUYMKFB-UHFFFAOYNA-N	[M+H]+	[M-H]-	Organic compounds	Phenylpropanoids and polyketides	Flavonoids	Flavans	Flavanones	rgb(138, 10, 138)	rgb(192, 57, 43)
Genistein	150313_H0008_Genistein_POS_3min	150313_H0008_Genistein_NEG_3min	C15H10O5	OC1=CC=C(C=C1)C1=COC2=CC(O)=CC(O)=C2C1=O	TZBJGXHYKVUXJN-UHFFFAOYSA-N	[M+H]+	[M-H]-	Organic compounds	Phenylpropanoids and polyketides	Isoflavonoids	Isoflav-2-enes	Isoflavones	rgb(218, 112, 214)	rgb(192, 57, 43)
Isorhamnetin	150313_H0009_Isorhamnetin_POS_3min	150313_H0009_Isorhamnetin_NEG_3min	C16H12O7	COC1=C(O)C=CC(=C1)C1=C(O)C(=O)C2=C(O)C=C(O)C=C2O1	IZQSVPBOUDKVDZ-UHFFFAOYSA-N	[M+H]+	[M-H]-	Organic compounds	Phenylpropanoids and polyketides	Flavonoids	Flavones	Flavonols	rgb(112, 128, 144)	rgb(192, 57, 43)
Kaempferol	150313_H0010_Kaempferol_POS_3min	150313_H0010_Kaempferol_NEG_3min	C15H10O6	OC1=CC=C(C=C1)C1=C(O)C(=O)C2=C(O)C=C(O)C=C2O1	IYRMWMYZSQPJKC-UHFFFAOYSA-N	[M+H]+	[M-H]-	Organic compounds	Phenylpropanoids and polyketides	Flavonoids	Flavones	Flavonols	rgb(112, 128, 144)	rgb(192, 57, 43)
Kaempferide	150313_H0011_Kaempferide_POS_3min	150313_H0011_Kaempferide_NEG_3min	C16H12O6	COC1=CC=C(C=C1)C1=C(O)C(=O)C2=C(O)C=C(O)C=C2O1	SQFSKOYWJBQGKQ-UHFFFAOYSA-N	[M+H]+	[M-H]-	Organic compounds	Phenylpropanoids and polyketides	Flavonoids	Flavones	Flavonols	rgb(112, 128, 144)	rgb(192, 57, 43)
Luteolin	150313_H0012_Luteolin_POS_3min	150313_H0012_Luteolin_NEG_3min	C15H10O6	OC1=CC(O)=C2C(=O)C=C(OC2=C1)C1=CC(O)=C(O)C=C1	IQPNAANSBPBGFQ-UHFFFAOYSA-N	[M+H]+	[M-H]-	Organic compounds	Phenylpropanoids and polyketides	Flavonoids	Flavones	Flavones	rgb(139, 0, 0)	rgb(192, 57, 43)
Malvidin Chloride	150313_H0013_Malvidin-Chloride_POS_3min	150313_H0013_Malvidin-Chloride_NEG_3min	C17H15O7	COC1=CC(=CC(OC)=C1O)C1=C(O)C=C2C(O)=CC(O)=CC2=[O+]1	KZMACGJDUUWFCH-UHFFFAOYSA-O	[M+H]+	[M+FA-H]-	Organic compounds	Phenylpropanoids and polyketides	Flavonoids	O-methylated flavonoids	3'-O-methylated flavonoids	rgb(255, 0, 0)	rgb(192, 57, 43)
Myricetin	150313_H0014_Myricetin_POS_3min	150313_H0014_Myricetin_NEG_3min	C15H10O8	OC1=CC(O)=C2C(OC(=C(O)C2=O)C2=CC(O)=C(O)C(O)=C2)=C1	IKMDFBPHZNJCSN-UHFFFAOYSA-N	[M+H]+	[M-H]-	Organic compounds	Phenylpropanoids and polyketides	Flavonoids	Flavones	Flavonols	rgb(112, 128, 144)	rgb(192, 57, 43)
Naringenin	150313_H0015_Naringenin_POS_3min	150313_H0015_Naringenin_NEG_3min	C15H12O5	OC1=CC=C(C=C1)[C@@H]1CC(=O)C2=C(O)C=C(O)C=C2O1	FTVWIRXFELQLPI-ZDUSSCGKSA-N	[M+H]+	[M-H]-	Organic compounds	Phenylpropanoids and polyketides	Flavonoids	Flavans	Flavanones	rgb(138, 10, 138)	rgb(192, 57, 43)
Pelargonin chloride	150313_H0016_Pelargonin-chloride_POS_3min	150313_H0016_Pelargonin-chloride_NEG_3min	C27H31O15	OC[C@H]1O[C@@H](OC2=CC(O)=CC3=C2C=C(O[C@@H]2O[C@H](CO)[C@@H](O)[C@H](O)[C@H]2O)C(=[O+]3)C2=CC=C(O)C=C2)[C@H](O)[C@@H](O)[C@@H]1O	SLCKJKWFULXZBD-ZOTFFYTFSA-O	[M+H]+	[M-H]-	Organic compounds	Phenylpropanoids and polyketides	Flavonoids	Flavonoid glycosides	Flavonoid O-glycosides	rgb(32, 178, 170)	rgb(192, 57, 43)
Quercetin	150313_H0017_Quercetin_POS_3min	150313_H0017_Quercetin_NEG_3min	C15H10O7	OC1=CC(O)=C2C(OC(=C(O)C2=O)C2=CC(O)=C(O)C=C2)=C1	REFJWTPEDVJJIY-UHFFFAOYSA-N	[M+H]+	[M-H]-	Organic compounds	Phenylpropanoids and polyketides	Flavonoids	Flavones	Flavonols	rgb(112, 128, 144)	rgb(192, 57, 43)
Rhamnetin	150313_H0018_Rhamnetin_POS_3min	150313_H0018_Rhamnetin_NEG_3min	C16H12O7	COC1=CC(O)=C2C(=O)C(O)=C(OC2=C1)C1=CC(O)=C(O)C=C1	JGUZGNYPMHHYRK-UHFFFAOYSA-N	[M+H]+	[M-H]-	Organic compounds	Phenylpropanoids and polyketides	Flavonoids	Flavones	Flavonols	rgb(112, 128, 144)	rgb(192, 57, 43)
Tannin	150313_H0020_Tannin_POS_3min	150313_H0020_Tannin_NEG_3min	C76H52O46	OC1=CC(=CC(O)=C1O)C(=O)OC1=CC(=CC(O)=C1O)C(=O)OCC1OC(OC(=O)C2=CC(O)=C(O)C(OC(=O)C3=CC(O)=C(O)C(O)=C3)=C2)C(OC(=O)C2=CC(O)=C(O)C(OC(=O)C3=CC(O)=C(O)C(O)=C3)=C2)C(OC(=O)C2=CC(O)=C(O)C(OC(=O)C3=CC(O)=C(O)C(O)=C3)=C2)C1OC(=O)C1=CC(O)=C(O)C(OC(=O)C2=CC(O)=C(O)C(O)=C2)=C1	LRBQNJMCXXYXIU-UHFFFAOYNA-N	[M+H]+	[M-H]-	Organic compounds	Phenylpropanoids and polyketides	Tannins	Hydrolyzable tannins	Hydrolyzable tannins	rgb(255, 0, 0)	rgb(192, 57, 43)
apigenin-7-O-glucoside	150313_H0021_apigenin-7-O-glucoside_POS_3min	150313_H0021_apigenin-7-O-glucoside_NEG_3min	C21H20O10	OC[C@H]1O[C@@H](OC2=CC(O)=C3C(=O)C=C(OC3=C2)C2=CC=C(O)C=C2)[C@H](O)[C@@H](O)[C@@H]1O	KMOUJOKENFFTPU-QNDFHXLGSA-N	[M+H]+	[M-H]-	Organic compounds	Phenylpropanoids and polyketides	Flavonoids	Flavonoid glycosides	Flavonoid O-glycosides	rgb(32, 178, 170)	rgb(192, 57, 43)
Rhoifolin	150313_H0022_Rhoifolin_POS_3min	150313_H0022_Rhoifolin_NEG_3min	C27H30O14	C[C@@H]1O[C@@H](O[C@@H]2[C@@H](O)[C@H](O)[C@@H](CO)O[C@H]2OC2=CC(O)=C3C(=O)C=C(OC3=C2)C2=CC=C(O)C=C2)[C@H](O)[C@H](O)[C@H]1O	RPMNUQRUHXIGHK-PYXJVEIZSA-N	[M+H]+	[M-H]-	Organic compounds	Phenylpropanoids and polyketides	Flavonoids	Flavonoid glycosides	Flavonoid O-glycosides	rgb(32, 178, 170)	rgb(192, 57, 43)
Baicalin	150313_H0023_Baicalin_POS_3min	150313_H0023_Baicalin_NEG_3min	C21H18O11	O[C@@H]1[C@@H](O)[C@H](OC2=C(O)C(O)=C3C(=O)C=C(OC3=C2)C2=CC=CC=C2)O[C@@H]([C@H]1O)C(O)=O	IKIIZLYTISPENI-ZFORQUDYSA-N	[M+H]+	[M-H]-	Organic compounds	Phenylpropanoids and polyketides	Flavonoids	Flavonoid glycosides	Flavonoid O-glycosides	rgb(32, 178, 170)	rgb(192, 57, 43)
Keracyanin Chloride	150313_H0024_Keracyanin-Chloride_POS_3min	150313_H0024_Keracyanin-Chloride_NEG_3min	C27H31O15	C[C@@H]1O[C@@H](OC[C@H]2O[C@@H](OC3=C([O+]=C4C=C(O)C=C(O)C4=C3)C3=CC(O)=C(O)C=C3)[C@H](O)[C@@H](O)[C@@H]2O)[C@H](O)[C@H](O)[C@H]1O	USNPULRDBDVJAO-FXCAAIILSA-O	[M+H]+	[M-H]-	Organic compounds	Phenylpropanoids and polyketides	Flavonoids	Flavonoid glycosides	Flavonoid O-glycosides	rgb(32, 178, 170)	rgb(192, 57, 43)
eriodictyol-7-O-glucoside	150313_H0026_eriodictyol-7-O-glucoside_POS_3min	150313_H0026_eriodictyol-7-O-glucoside_NEG_3min	C21H22O11	OC[C@H]1O[C@@H](OC2=CC(O)=C3C(=O)CC(OC3=C2)C2=CC(O)=C(O)C=C2)[C@H](O)[C@@H](O)[C@@H]1O	RAFHNDRXYHOLSH-RGHIGTIISA-N	[M+H]+	[M-H]-	Organic compounds	Phenylpropanoids and polyketides	Flavonoids	Flavonoid glycosides	Flavonoid O-glycosides	rgb(32, 178, 170)	rgb(192, 57, 43)
isorhamnetin-3-O-glucoside	150313_H0027_isorhamnetin-3-O-glucoside_POS_3min	150313_H0027_isorhamnetin-3-O-glucoside_NEG_3min	C22H22O12	COC1=C(O)C=CC(=C1)C1=C(O[C@@H]2O[C@H](CO)[C@@H](O)[C@H](O)[C@H]2O)C(=O)C2=C(O)C=C(O)C=C2O1	CQLRUIIRRZYHHS-LFXZADKFSA-N	[M+H]+	[M-H]-	Organic compounds	Phenylpropanoids and polyketides	Flavonoids	Flavonoid glycosides	Flavonoid O-glycosides	rgb(32, 178, 170)	rgb(192, 57, 43)
isorhamnetin-3-O-rutinoside	150313_H0028_isorhamnetin-3-O-rutinoside_POS_3min	150313_H0028_isorhamnetin-3-O-rutinoside_NEG_3min	C28H32O16	COC1=C(O)C=CC(=C1)C1=C(O[C@@H]2O[C@H](CO[C@@H]3O[C@@H](C)[C@H](O)[C@@H](O)[C@H]3O)[C@@H](O)[C@H](O)[C@H]2O)C(=O)C2=C(O)C=C(O)C=C2O1	UIDGLYUNOUKLBM-GEBJFKNCSA-N	[M+H]+	[M-H]-	Organic compounds	Phenylpropanoids and polyketides	Flavonoids	Flavonoid glycosides	Flavonoid O-glycosides	rgb(32, 178, 170)	rgb(192, 57, 43)
Robinin	150313_H0029_Robinin_POS_3min	150313_H0029_Robinin_NEG_3min	C33H40O19	C[C@@H]1O[C@@H](OC[C@H]2O[C@@H](OC3=C(OC4=CC(O[C@@H]5O[C@@H](C)[C@H](O)[C@@H](O)[C@H]5O)=CC(O)=C4C3=O)C3=CC=C(O)C=C3)[C@H](O)[C@@H](O)[C@H]2O)[C@H](O)[C@H](O)[C@H]1O	PEFASEPMJYRQBW-HKWQTAEVSA-N	[M+H]+	[M-H]-	Organic compounds	Phenylpropanoids and polyketides	Flavonoids	Flavonoid glycosides	Flavonoid O-glycosides	rgb(32, 178, 170)	rgb(192, 57, 43)
kaempferol-3-O-glucoside	150313_H0030_kaempferol-3-O-glucoside_POS_3min	150313_H0030_kaempferol-3-O-glucoside_NEG_3min	C21H20O11	OC[C@H]1O[C@@H](OC2=C(OC3=CC(O)=CC(O)=C3C2=O)C2=CC=C(O)C=C2)[C@H](O)[C@@H](O)[C@@H]1O	JPUKWEQWGBDDQB-QSOFNFLRSA-N	[M+H]+	[M-H]-	Organic compounds	Phenylpropanoids and polyketides	Flavonoids	Flavonoid glycosides	Flavonoid O-glycosides	rgb(32, 178, 170)	rgb(192, 57, 43)
kaempferol-3-O-rutinoside	150313_H0031_kaempferol-3-O-rutinoside_POS_3min	150313_H0031_kaempferol-3-O-rutinoside_NEG_3min	C27H30O15	C[C@@H]1O[C@@H](OC[C@H]2O[C@@H](OC3=C(OC4=CC(O)=CC(O)=C4C3=O)C3=CC=C(O)C=C3)[C@H](O)[C@@H](O)[C@@H]2O)[C@H](O)[C@H](O)[C@H]1O	RTATXGUCZHCSNG-QHWHWDPRSA-N	[M+H]+	[M-H]-	Organic compounds	Phenylpropanoids and polyketides	Flavonoids	Flavonoid glycosides	Flavonoid O-glycosides	rgb(32, 178, 170)	rgb(192, 57, 43)
kaempferol-7-O-neohesperidoside	150313_H0032_kaempferol-7-O-neohesperido_POS_3min	150313_H0032_kaempferol-7-O-neohesperido_NEG_3min	C27H30O15	C[C@@H]1O[C@@H](O[C@@H]2[C@@H](O)[C@H](O)[C@@H](CO)O[C@H]2OC2=CC(O)=C3C(=O)C(O)=C(OC3=C2)C2=CC=C(O)C=C2)[C@H](O)[C@H](O)[C@H]1O	ZEJXENDZTYVXDP-CSJHBIPPSA-N	[M+H]+	[M-H]-	Organic compounds	Phenylpropanoids and polyketides	Flavonoids	Flavonoid glycosides	Flavonoid O-glycosides	rgb(32, 178, 170)	rgb(192, 57, 43)
Homoorientin	150313_H0033_Homoorientin_POS_3min	150313_H0033_Homoorientin_NEG_3min	C21H20O11	OC[C@H]1O[C@H]([C@H](O)[C@@H](O)[C@@H]1O)C1=C(O)C2=C(OC(=CC2=O)C2=CC(O)=C(O)C=C2)C=C1O	ODBRNZZJSYPIDI-VJXVFPJBSA-N	[M+H]+	[M-H]-	Organic compounds	Phenylpropanoids and polyketides	Flavonoids	Flavonoid glycosides	Flavonoid C-glycosides	rgb(173, 216, 230)	rgb(192, 57, 43)
luteolin-7-O-glucoside	150313_H0034_luteolin-7-O-glucoside_POS_3min	150313_H0034_luteolin-7-O-glucoside_NEG_3min	C21H20O11	OC[C@H]1O[C@@H](OC2=CC(O)=C3C(=O)C=C(OC3=C2)C2=CC(O)=C(O)C=C2)[C@H](O)[C@@H](O)[C@@H]1O	PEFNSGRTCBGNAN-QNDFHXLGSA-N	[M+H]+	[M-H]-	Organic compounds	Phenylpropanoids and polyketides	Flavonoids	Flavonoid glycosides	Flavonoid O-glycosides	rgb(32, 178, 170)	rgb(192, 57, 43)
Myricitrin	150313_H0035_Myricitrin_POS_3min	150313_H0035_Myricitrin_NEG_3min	C21H20O12	C[C@@H]1O[C@@H](OC2=C(OC3=CC(O)=CC(O)=C3C2=O)C2=CC(O)=C(O)C(O)=C2)[C@H](O)[C@H](O)[C@H]1O	DCYOADKBABEMIQ-OWMUPTOHSA-N	[M+H]+	[M-H]-	Organic compounds	Phenylpropanoids and polyketides	Flavonoids	Flavonoid glycosides	Flavonoid O-glycosides	rgb(32, 178, 170)	rgb(192, 57, 43)
naringenin-7-O-glucoside	150313_H0036_naringenin-7-O-glucoside_POS_3min	150313_H0036_naringenin-7-O-glucoside_NEG_3min	C21H22O10	OC[C@H]1O[C@@H](OC2=CC(O)=C3C(=O)C[C@H](OC3=C2)C2=CC=C(O)C=C2)[C@H](O)[C@@H](O)[C@@H]1O	DLIKSSGEMUFQOK-SFTVRKLSSA-N	[M+H]+	[M-H]-	Organic compounds	Phenylpropanoids and polyketides	Flavonoids	Flavonoid glycosides	Flavonoid O-glycosides	rgb(32, 178, 170)	rgb(192, 57, 43)
Callistephin Chloride	150313_H0037_Callistephin-Chloride_POS_3min	150313_H0037_Callistephin-Chloride_NEG_3min	C21H21O10	OC[C@H]1O[C@@H](OC2=CC3=C(O)C=C(O)C=C3[O+]=C2C2=CC=C(O)C=C2)[C@H](O)[C@@H](O)[C@@H]1O	ABVCUBUIXWJYSE-GQUPQBGVSA-O	[M+H]+	[M-H]-	Organic compounds	Phenylpropanoids and polyketides	Flavonoids	Flavonoid glycosides	Flavonoid O-glycosides	rgb(32, 178, 170)	rgb(192, 57, 43)
Puerarin	150313_H0038_Puerarin_POS_3min	150313_H0038_Puerarin_NEG_3min	C21H20O9	OC[C@H]1O[C@H]([C@H](O)[C@@H](O)[C@@H]1O)C1=C(O)C=CC2=C1OC=C(C2=O)C1=CC=C(O)C=C1	HKEAFJYKMMKDOR-VPRICQMDSA-N	[M+H]+	[M-H]-	Organic compounds	Phenylpropanoids and polyketides	Isoflavonoids	Isoflavonoid C-glycosides	Isoflavonoid C-glycosides	rgb(50, 205, 50)	rgb(192, 57, 43)
Peltatoside	150313_H0039_Peltatoside_POS_3min	150313_H0039_Peltatoside_NEG_3min	C26H28O16	O[C@H]1CO[C@@H](OC[C@H]2O[C@@H](OC3=C(OC4=CC(O)=CC(O)=C4C3=O)C3=CC(O)=C(O)C=C3)[C@H](O)[C@@H](O)[C@@H]2O)[C@H](O)[C@H]1O	YNMFDPCLPIMRFD-KSPKLRDJSA-N	[M+H]+	[M-H]-	Organic compounds	Phenylpropanoids and polyketides	Flavonoids	Flavonoid glycosides	Flavonoid O-glycosides	rgb(32, 178, 170)	rgb(192, 57, 43)
Hyperoside	150313_H0040_Hyperoside_POS_3min	150313_H0040_Hyperoside_NEG_3min	C21H20O12	OC[C@H]1O[C@@H](OC2=C(OC3=CC(O)=CC(O)=C3C2=O)C2=CC(O)=C(O)C=C2)[C@H](O)[C@@H](O)[C@H]1O	OVSQVDMCBVZWGM-DTGCRPNFSA-N	[M+H]+	[M-H]-	Organic compounds	Phenylpropanoids and polyketides	Flavonoids	Flavonoid glycosides	Flavonoid O-glycosides	rgb(32, 178, 170)	rgb(192, 57, 43)
quercetin-3-O-beta-glucopyranoside	150313_H0041_quercetin-3-O-beta-glucopyra_POS_3min	150313_H0041_quercetin-3-O-beta-glucopyra_NEG_3min	C21H20O12	OC[C@H]1O[C@@H](OC2=C(OC3=CC(O)=CC(O)=C3C2=O)C2=CC(O)=C(O)C=C2)[C@H](O)[C@@H](O)[C@@H]1O	OVSQVDMCBVZWGM-QSOFNFLRSA-N	[M+H]+	[M-H]-	Organic compounds	Phenylpropanoids and polyketides	Flavonoids	Flavonoid glycosides	Flavonoid O-glycosides	rgb(32, 178, 170)	rgb(192, 57, 43)
Quercetin-3-O-glucose-6''-acetate	150313_H0042_Quercetin-3-O-glucose-6-ace_POS_3min	150313_H0042_Quercetin-3-O-glucose-6-ace_NEG_3min	C23H22O13	CC(=O)OC[C@H]1O[C@@H](OC2=C(OC3=CC(O)=CC(O)=C3C2=O)C2=CC(O)=C(O)C=C2)[C@H](O)[C@@H](O)[C@@H]1O	IGLUNMMNDNWZOA-LNNZMUSMSA-N	[M+H]+	[M-H]-	Organic compounds	Phenylpropanoids and polyketides	Flavonoids	Flavonoid glycosides	Flavonoid O-glycosides	rgb(32, 178, 170)	rgb(192, 57, 43)
Quercitrin	150313_H0043_Quercitrin_POS_3min	150313_H0043_Quercitrin_NEG_3min	C21H20O11	C[C@@H]1O[C@@H](OC2=C(OC3=CC(O)=CC(O)=C3C2=O)C2=CC(O)=C(O)C=C2)[C@H](O)[C@H](O)[C@H]1O	OXGUCUVFOIWWQJ-HQBVPOQASA-N	[M+H]+	[M-H]-	Organic compounds	Phenylpropanoids and polyketides	Flavonoids	Flavonoid glycosides	Flavonoid O-glycosides	rgb(32, 178, 170)	rgb(192, 57, 43)
4-Coumaric acid	150313_H0059_4-Coumaric-acid_POS_3min	150313_H0059_4-Coumaric-acid_NEG_3min	C9H8O3	OC(=O)\C=C\C1=CC=C(O)C=C1	NGSWKAQJJWESNS-ZZXKWVIFSA-N	[M+H]+	[M-H]-	Organic compounds	Phenylpropanoids and polyketides	Cinnamic acids and derivatives	Hydroxycinnamic acids and derivatives	Hydroxycinnamic acids	rgb(255, 140, 0)	rgb(192, 57, 43)
rosmarinic acid	150313_H0060_rosmarinic-acid_POS_3min	150313_H0060_rosmarinic-acid_NEG_3min	C18H16O8	OC(=O)[C@H](CC1=CC(O)=C(O)C=C1)OC(=O)\C=C\C1=CC(O)=C(O)C=C1	DOUMFZQKYFQNTF-GIZXNFQBSA-N	[M+H]+	[M-H]-	Organic compounds	Phenylpropanoids and polyketides	Cinnamic acids and derivatives	Hydroxycinnamic acids and derivatives	Coumaric acids and derivatives	rgb(0, 255, 255)	rgb(192, 57, 43)
Formononetin	150313_S0068_Formononetin_POS_3min	150313_S0068_Formononetin_NEG_3min	C16H12O4	COC1=CC=C(C=C1)C1=COC2=C(C=CC(O)=C2)C1=O	HKQYGTCOTHHOMP-UHFFFAOYSA-N	[M+H]+	[M-H]-	Organic compounds	Phenylpropanoids and polyketides	Isoflavonoids	O-methylated isoflavonoids	4'-O-methylated isoflavonoids	rgb(112, 128, 144)	rgb(192, 57, 43)
(+-)-Taxifolin	150313_S0088_plus-minus-Taxifolin_POS_3min	150313_S0088_plus-minus-Taxifolin_NEG_3min	C15H12O7	O[C@@H]1[C@H](OC2=CC(O)=CC(O)=C2C1=O)C1=CC(O)=C(O)C=C1	CXQWRCVTCMQVQX-LSDHHAIUSA-N	[M+H]+	[M-H]-	Organic compounds	Phenylpropanoids and polyketides	Flavonoids	Flavans	Flavanones	rgb(138, 10, 138)	rgb(192, 57, 43)
(-)-3-Dehydro-shikimic acid	150313_S0124_minus-3-Dehydro-shikimic_POS_3min	150313_S0124_minus-3-Dehydro-shikimic_NEG_3min	C7H8O5	O[C@@H]1CC(=CC(=O)[C@H]1O)C(O)=O	SLWWJZMPHJJOPH-PHDIDXHHSA-N	[M+H]+	[M-H]-	Organic compounds	Organic oxygen compounds	Organooxygen compounds	Carbonyl compounds	Ketones	rgb(255, 182, 193)	rgb(155, 89, 182)
2-Methoxycinnamic acid	150313_S0166_2-Methoxycinnamic-acid_POS_3min	150313_S0166_2-Methoxycinnamic-acid_NEG_3min	C10H10O3	COC1=CC=CC=C1\C=C\C(O)=O	FEGVSPGUHMGGBO-VOTSOKGWSA-N	[M+H]+	[M-H]-	Organic compounds	Phenylpropanoids and polyketides	Cinnamic acids and derivatives	Hydroxycinnamic acids and derivatives	Coumaric acids and derivatives	rgb(0, 255, 255)	rgb(192, 57, 43)
3,4-Dimethoxycinnamic acid	150313_S0167_3-4-Dimethoxycinnamic-acid_POS_3min	150313_S0167_3-4-Dimethoxycinnamic-acid_NEG_3min	C11H12O4	COC1=C(OC)C=C(\C=C\C(O)=O)C=C1	HJBWJAPEBGSQPR-GQCTYLIASA-N	[M+H]+	[M-H]-	Organic compounds	Phenylpropanoids and polyketides	Cinnamic acids and derivatives	Hydroxycinnamic acids and derivatives	Coumaric acids and derivatives	rgb(0, 255, 255)	rgb(192, 57, 43)
3,5-Dimethoxycinnamic acid	150313_S0168_3-5-Dimethoxycinnamic-acid_POS_3min	150313_S0168_3-5-Dimethoxycinnamic-acid_NEG_3min	C11H12O4	COC1=CC(\C=C\C(O)=O)=CC(OC)=C1	VLSRUFWCGBMYDJ-ONEGZZNKSA-N	[M+H]+	[M-H]-	Organic compounds	Phenylpropanoids and polyketides	Cinnamic acids and derivatives	Hydroxycinnamic acids and derivatives	Coumaric acids and derivatives	rgb(0, 255, 255)	rgb(192, 57, 43)
m-Hydroxycinnamic acid	150313_S0170_m-Hydroxycinnamic-acid_POS_3min	150313_S0170_m-Hydroxycinnamic-acid_NEG_3min	C9H8O3	OC(=O)\C=C\C1=CC(O)=CC=C1	KKSDGJDHHZEWEP-SNAWJCMRSA-N	[M+H]+	[M-H]-	Organic compounds	Phenylpropanoids and polyketides	Cinnamic acids and derivatives	Hydroxycinnamic acids and derivatives	Hydroxycinnamic acids	rgb(255, 140, 0)	rgb(192, 57, 43)
3-Methoxycinnamic acid	150313_S0172_3-Methoxycinnamic-acid_POS_3min	150313_S0172_3-Methoxycinnamic-acid_NEG_3min	C10H10O3	COC1=CC=CC(\C=C\C(O)=O)=C1	LZPNXAULYJPXEH-AATRIKPKSA-N	[M+H]+	[M-H]-	Organic compounds	Phenylpropanoids and polyketides	Cinnamic acids and derivatives	Hydroxycinnamic acids and derivatives	Coumaric acids and derivatives	rgb(0, 255, 255)	rgb(192, 57, 43)
4-Methoxycinnamic acid	150313_S0173_4-Methoxycinnamic-acid_POS_3min	150313_S0173_4-Methoxycinnamic-acid_NEG_3min	C10H10O3	COC1=CC=C(\C=C\C(O)=O)C=C1	AFDXODALSZRGIH-QPJJXVBHSA-N	[M+H]+	[M-H]-	Organic compounds	Phenylpropanoids and polyketides	Cinnamic acids and derivatives	Cinnamic acids	Cinnamic acids	rgb(0, 0, 139)	rgb(192, 57, 43)
Hesperetin	150313_S0200_Hesperetin_POS_3min	150313_S0200_Hesperetin_NEG_3min	C16H14O6	COC1=C(O)C=C(C=C1)[C@@H]1CC(=O)C2=C(O)C=C(O)C=C2O1	AIONOLUJZLIMTK-AWEZNQCLSA-N	[M+H]+	[M-H]-	Organic compounds	Phenylpropanoids and polyketides	Flavonoids	O-methylated flavonoids	4'-O-methylated flavonoids	rgb(178, 34, 34)	rgb(192, 57, 43)
Resveratrol	150313_S0219_Resveratrol_POS_3min	150313_S0219_Resveratrol_NEG_3min	C14H12O3	OC1=CC=C(\C=C\C2=CC(O)=CC(O)=C2)C=C1	LUKBXSAWLPMMSZ-OWOJBTEDSA-N	[M+H]+	[M-H]-	Organic compounds	Phenylpropanoids and polyketides	Stilbenes		Stilbenes	rgb(10, 245, 245)	rgb(192, 57, 43)
trans-3,5-Dimethoxy-4-hydroxy-cinnamaldehyde	150313_S0221_trans-3-5-Dimethoxy-4-hydr_POS_3min	150313_S0221_trans-3-5-Dimethoxy-4-hydr_NEG_3min	C11H12O4	COC1=CC(\C=C\C=O)=CC(OC)=C1O	CDICDSOGTRCHMG-ONEGZZNKSA-N	[M+H]+	[M-H]-	Organic compounds	Benzenoids	Phenols	Methoxyphenols	Methoxyphenols	rgb(138, 10, 138)	rgb(231, 76, 60)
cyanidin-3,5-di-O-glucoside chloride	150313_S0272_cyanidin-3-5-di-O-glucoside_POS_3min	150313_S0272_cyanidin-3-5-di-O-glucoside_NEG_3min	C27H31O16	OC[C@H]1O[C@@H](OC2=CC(O)=CC3=[O+]C(=C(O[C@@H]4O[C@H](CO)[C@@H](O)[C@H](O)[C@H]4O)C=C23)C2=CC(O)=C(O)C=C2)[C@H](O)[C@@H](O)[C@@H]1O	RDFLLVCQYHQOBU-ZOTFFYTFSA-O	[M+H]+	[M-2H]-	Organic compounds	Phenylpropanoids and polyketides	Flavonoids	Flavonoid glycosides	Flavonoid O-glycosides	rgb(32, 178, 170)	rgb(192, 57, 43)
Ideain chloride	150313_S0274_Ideain-chloride_POS_3min	150313_S0274_Ideain-chloride_NEG_3min	C21H21O11	OC[C@H]1O[C@@H](OC2=C([O+]=C3C=C(O)C=C(O)C3=C2)C2=CC(O)=C(O)C=C2)[C@H](O)[C@@H](O)[C@H]1O	RKWHWFONKJEUEF-WVXKDWSHSA-O	[M+H]+	[M-H]-	Organic compounds	Phenylpropanoids and polyketides	Flavonoids	Flavonoid glycosides	Flavonoid O-glycosides	rgb(32, 178, 170)	rgb(192, 57, 43)
cyanidin-3-glucoside chloride	150313_S0275_cyanidin-3-glucoside-chlo_POS_3min	150313_S0275_cyanidin-3-glucoside-chlo_NEG_3min	C21H21O11	OC[C@H]1O[C@@H](OC2=C([O+]=C3C=C(O)C=C(O)C3=C2)C2=CC(O)=C(O)C=C2)[C@H](O)[C@@H](O)[C@@H]1O	RKWHWFONKJEUEF-GQUPQBGVSA-O	[M+H]+	[M-H]-	Organic compounds	Phenylpropanoids and polyketides	Flavonoids	Flavonoid glycosides	Flavonoid O-glycosides	rgb(32, 178, 170)	rgb(192, 57, 43)
malvidin-3-galactoside chloride	150313_S0276_malvidin-3-galactoside-chlo_POS_3min	150313_S0276_malvidin-3-galactoside-chlo_NEG_3min	C23H25O12	COC1=CC(=CC(OC)=C1O)C1=C(O[C@@H]2O[C@H](CO)[C@H](O)[C@H](O)[C@H]2O)C=C2C(O)=CC(O)=CC2=[O+]1	PXUQTDZNOHRWLI-XSEKTIEYSA-O	[M+H]+	[M-H]-	Organic compounds	Phenylpropanoids and polyketides	Flavonoids	Flavonoid glycosides	Flavonoid O-glycosides	rgb(32, 178, 170)	rgb(192, 57, 43)
Malvin chloride	150313_S0277_Malvin-chloride_POS_3min	150313_S0277_Malvin-chloride_NEG_3min	C29H35O17	COC1=CC(=CC(OC)=C1O)C1=C(O[C@@H]2O[C@H](CO)[C@@H](O)[C@H](O)[C@H]2O)C=C2C(O[C@@H]3O[C@H](CO)[C@@H](O)[C@H](O)[C@H]3O)=CC(O)=CC2=[O+]1	CILLXFBAACIQNS-BTXJZROQSA-O	[M+H]+	[M-2H]-	Organic compounds	Phenylpropanoids and polyketides	Flavonoids	Flavonoid glycosides	Flavonoid O-glycosides	rgb(32, 178, 170)	rgb(192, 57, 43)
Oenin	150313_S0279_Oenin_POS_3min	150313_S0279_Oenin_NEG_3min	C23H25O12	COC1=CC(=CC(OC)=C1O)C1=C(O[C@@H]2O[C@H](CO)[C@@H](O)[C@H](O)[C@H]2O)C=C2C(O)=CC(O)=CC2=[O+]1	PXUQTDZNOHRWLI-OXUVVOBNSA-O	[M+H]+	[M-H]-	Organic compounds	Phenylpropanoids and polyketides	Flavonoids	Flavonoid glycosides	Flavonoid O-glycosides	rgb(32, 178, 170)	rgb(192, 57, 43)
peonidin-3-o-beta-d-glucopyranoside	150313_S0281_peonidin-3-o-beta-d-glucopy_POS_3min	150313_S0281_peonidin-3-o-beta-d-glucopy_NEG_3min	C22H23O11	COC1=C(O)C=CC(=C1)C1=C(O[C@@H]2O[C@H](CO)[C@@H](O)[C@H](O)[C@H]2O)C=C2C(O)=CC(O)=CC2=[O+]1	ZZWPMFROUHHAKY-OUUKCGNVSA-O	[M+H]+	[M-H]-	Organic compounds	Phenylpropanoids and polyketides	Flavonoids	Flavonoid glycosides	Flavonoid O-glycosides	rgb(32, 178, 170)	rgb(192, 57, 43)
acacetin	150313_S0282_acacetin_POS_3min	150313_S0282_acacetin_NEG_3min	C16H12O5	COC1=CC=C(C=C1)C1=CC(=O)C2=C(O)C=C(O)C=C2O1	DANYIYRPLHHOCZ-UHFFFAOYSA-N	[M+H]+	[M-H]-	Organic compounds	Phenylpropanoids and polyketides	Flavonoids	O-methylated flavonoids	4'-O-methylated flavonoids	rgb(178, 34, 34)	rgb(192, 57, 43)
Datiscin	150313_S0283_Datiscin_POS_3min	150313_S0283_Datiscin_NEG_3min	C27H30O15	CC1OC(OCC2OC(OC3=C(OC4=CC(O)=CC(O)=C4C3=O)C3=CC=CC=C3O)C(O)C(O)C2O)C(O)C(O)C1O	BJJCTXDEJUWVIC-UHFFFAOYNA-N	[M+H]+	[M-H]-	Organic compounds	Phenylpropanoids and polyketides	Flavonoids	Flavonoid glycosides	Flavonoid O-glycosides	rgb(32, 178, 170)	rgb(192, 57, 43)
4-deoxyphloridzin	150313_S0284_4-deoxyphloridzin_POS_3min	150313_S0284_4-deoxyphloridzin_NEG_3min	C21H24O9	OCC1OC(OC2=CC(O)=CC(O)=C2C(=O)CCC2=CC=CC=C2)C(O)C(O)C1O	NLGUKXQDDTZCDG-UHFFFAOYNA-N	[M+Na]+	[M-H]-	Organic compounds	Phenylpropanoids and polyketides	Flavonoids	Flavonoid glycosides	Flavonoid O-glycosides	rgb(32, 178, 170)	rgb(192, 57, 43)
2',6'-Dihydroxy-4-Methoxychalcone-4'-O-Neohesperidoside	150313_S0285_2-6-Dihydroxy-4-Methoxychal_POS_3min	150313_S0285_2-6-Dihydroxy-4-Methoxychal_NEG_3min	C28H34O14	COC1=CC=C(\C=C\C(=O)C2=C(O)C=C(O[C@@H]3OC(CO)[C@@H](O)[C@@H](O)C3O[C@@H]3OC(C)[C@H](O)[C@H](O)C3O)C=C2O)C=C1	HWRDCYOHJBCWGW-SMJLESKMSA-N	[M+H]+	[M+FA-H]-	Organic compounds	Phenylpropanoids and polyketides	Flavonoids	Flavonoid glycosides	Flavonoid O-glycosides	rgb(32, 178, 170)	rgb(192, 57, 43)
Diosmin	150313_S0286_Diosmin_POS_3min	150313_S0286_Diosmin_NEG_3min	C28H32O15	COC1=C(O)C=C(C=C1)C1=CC(=O)C2=C(O)C=C(O[C@@H]3O[C@H](CO[C@@H]4O[C@@H](C)[C@H](O)[C@@H](O)[C@H]4O)[C@@H](O)[C@H](O)[C@H]3O)C=C2O1	GZSOSUNBTXMUFQ-YFAPSIMESA-N	[M+H]+	[M-H]-	Organic compounds	Phenylpropanoids and polyketides	Flavonoids	Flavonoid glycosides	Flavonoid O-glycosides	rgb(32, 178, 170)	rgb(192, 57, 43)
Flavanomarein	150313_S0287_Flavanomarein_POS_3min	150313_S0287_Flavanomarein_NEG_3min	C21H22O11	OC[C@H]1O[C@@H](OC2=C(O)C3=C(C=C2)C(=O)C[C@H](O3)C2=CC(O)=C(O)C=C2)[C@H](O)[C@@H](O)[C@@H]1O	DGGOLFCPSUVVHX-RTHJTPBESA-N	[M+H]+	[M-H]-	Organic compounds	Phenylpropanoids and polyketides	Flavonoids	Flavonoid glycosides	Flavonoid O-glycosides	rgb(32, 178, 170)	rgb(192, 57, 43)
Fortunellin	150313_S0288_Fortunellin_POS_3min	150313_S0288_Fortunellin_NEG_3min	C28H32O14	COC1=CC=C(C=C1)C1=CC(=O)C2=C(O)C=C(O[C@@H]3O[C@H](CO)[C@@H](O)[C@H](O)[C@H]3O[C@@H]3O[C@@H](C)[C@H](O)[C@@H](O)[C@H]3O)C=C2O1	MLWDGPFGTFOLRJ-CUVHLRMHSA-N	[M+H]+	[M+FA-H]-	Organic compounds	Phenylpropanoids and polyketides	Flavonoids	Flavonoid glycosides	Flavonoid O-glycosides	rgb(32, 178, 170)	rgb(192, 57, 43)
Gossypin	150313_S0290_Gossypin_POS_3min	150313_S0290_Gossypin_NEG_3min	C21H20O13	OC[C@H]1O[C@@H](OC2=C(O)C=C(O)C3=C2OC(=C(O)C3=O)C2=CC(O)=C(O)C=C2)[C@H](O)[C@@H](O)[C@@H]1O	SJRXVLUZMMDCNG-KKPQBLLMSA-N	[M+H]+	[M-H]-	Organic compounds	Phenylpropanoids and polyketides	Flavonoids	Flavonoid glycosides	Flavonoid O-glycosides	rgb(32, 178, 170)	rgb(192, 57, 43)
Hesperidin	150313_S0291_Hesperidin_POS_3min	150313_S0291_Hesperidin_NEG_3min	C28H34O15	COC1=C(O)C=C(C=C1)[C@@H]1CC(=O)C2=C(O)C=C(O[C@@H]3O[C@H](CO[C@@H]4O[C@@H](C)[C@H](O)[C@@H](O)[C@H]4O)[C@@H](O)[C@H](O)[C@H]3O)C=C2O1	QUQPHWDTPGMPEX-QJBIFVCTSA-N	[M+H]+	[M-H]-	Organic compounds	Phenylpropanoids and polyketides	Flavonoids	Flavonoid glycosides	Flavonoid O-glycosides	rgb(32, 178, 170)	rgb(192, 57, 43)
isosakuranetin	150313_S0292_isosakuranetin_POS_3min	150313_S0292_isosakuranetin_NEG_3min	C16H14O5	COC1=CC=C(C=C1)[C@@H]1CC(=O)C2=C(O)C=C(O)C=C2O1	HMUJXQRRKBLVOO-AWEZNQCLSA-N	[M+H]+	[M-H]-	Organic compounds	Phenylpropanoids and polyketides	Flavonoids	O-methylated flavonoids	4'-O-methylated flavonoids	rgb(178, 34, 34)	rgb(192, 57, 43)
Linarin	150313_S0295_Linarin_POS_3min	150313_S0295_Linarin_NEG_3min	C28H32O14	COC1=CC=C(C=C1)C1=CC(=O)C2=C(O)C=C(O[C@@H]3O[C@H](CO[C@@H]4O[C@@H](C)[C@H](O)[C@@H](O)[C@H]4O)[C@@H](O)[C@H](O)[C@H]3O)C=C2O1	YFVGIJBUXMQFOF-PJOVQGMDSA-N	[M+H]+	[M+FA-H]-	Organic compounds	Phenylpropanoids and polyketides	Flavonoids	Flavonoid glycosides	Flavonoid O-glycosides	rgb(32, 178, 170)	rgb(192, 57, 43)
luteolin-4'-O-glucoside	150313_S0297_luteolin-4-O-glucoside_POS_3min	150313_S0297_luteolin-4-O-glucoside_NEG_3min	C21H20O11	OC[C@H]1O[C@@H](OC2=C(O)C=C(C=C2)C2=CC(=O)C3=C(O)C=C(O)C=C3O2)[C@H](O)[C@@H](O)[C@@H]1O	UHNXUSWGOJMEFO-QNDFHXLGSA-N	[M+H]+	[M-H]-	Organic compounds	Phenylpropanoids and polyketides	Flavonoids	Flavonoid glycosides	Flavonoid O-glycosides	rgb(32, 178, 170)	rgb(192, 57, 43)
Marein	150313_S0298_Marein_POS_3min	150313_S0298_Marein_NEG_3min	C21H22O11	OC[C@H]1O[C@@H](OC2=C(O)C(O)=C(C=C2)C(=O)\C=C\C2=CC(O)=C(O)C=C2)[C@H](O)[C@@H](O)[C@@H]1O	XGEYXJDOVMEJNG-HTFDPZBKSA-N	[M+H]+	[M-H]-	Organic compounds	Phenylpropanoids and polyketides	Flavonoids	Flavonoid glycosides	Flavonoid O-glycosides	rgb(32, 178, 170)	rgb(192, 57, 43)
Maritimein	150313_S0299_Maritimein_POS_3min	150313_S0299_Maritimein_NEG_3min	C21H20O11	OC[C@H]1O[C@@H](OC2=C(O)C3=C(C=C2)C(=O)\C(O3)=C\C2=CC(O)=C(O)C=C2)[C@H](O)[C@@H](O)[C@@H]1O	SYRURBPRFQUYQS-RHEJLWEFSA-N	[M+H]+	[M-H]-	Organic compounds	Phenylpropanoids and polyketides	Flavonoids	Flavonoid glycosides	Flavonoid O-glycosides	rgb(32, 178, 170)	rgb(192, 57, 43)
Neodiosmin	150313_S0301_Neodiosmin_POS_3min	150313_S0301_Neodiosmin_NEG_3min	C28H32O15	COC1=C(O)C=C(C=C1)C1=CC(=O)C2=C(O)C=C(OC3O[C@H](CO)[C@@H](O)[C@H](O)C3O[C@@H]3O[C@@H](C)[C@H](O)[C@@H](O)[C@H]3O)C=C2O1	VCCNKWWXYVWTLT-LOYITBPBSA-N	[M+H]+	[M-H]-	Organic compounds	Phenylpropanoids and polyketides	Flavonoids	Flavonoid glycosides	Flavonoid O-glycosides	rgb(32, 178, 170)	rgb(192, 57, 43)
Neoeriocitrin	150313_S0302_Neoeriocitrin_POS_3min	150313_S0302_Neoeriocitrin_NEG_3min	C27H32O15	C[C@@H]1O[C@@H](O[C@@H]2[C@@H](O)[C@H](O)[C@@H](CO)O[C@H]2OC2=CC(O)=C3C(=O)C[C@H](OC3=C2)C2=CC(O)=C(O)C=C2)[C@H](O)[C@H](O)[C@H]1O	OBKKEZLIABHSGY-DOYQYKRZSA-N	[M+H]+	[M-H]-	Organic compounds	Phenylpropanoids and polyketides	Flavonoids	Flavonoid glycosides	Flavonoid O-glycosides	rgb(32, 178, 170)	rgb(192, 57, 43)
Neohesperidin	150313_S0303_Neohesperidin_POS_3min	150313_S0303_Neohesperidin_NEG_3min	C28H34O15	COC1=C(O)C=C(C=C1)[C@@H]1CC(=O)C2=C(O)C=C(O[C@@H]3O[C@H](CO)[C@@H](O)[C@H](O)[C@H]3O[C@@H]3O[C@@H](C)[C@H](O)[C@@H](O)[C@H]3O)C=C2O1	ARGKVCXINMKCAZ-UZRWAPQLSA-N	[M+H]+	[M-H]-	Organic compounds	Phenylpropanoids and polyketides	Flavonoids	Flavonoid glycosides	Flavonoid O-glycosides	rgb(32, 178, 170)	rgb(192, 57, 43)
Neohesperidin dihydrochalcone	150313_S0304_Neohesperidin-dihydrochal_POS_3min	150313_S0304_Neohesperidin-dihydrochal_NEG_3min	C28H36O15	COC1=C(O)C=C(CCC(=O)C2=C(O)C=C(O[C@@H]3O[C@H](CO)[C@@H](O)[C@H](O)[C@H]3O[C@@H]3O[C@@H](C)[C@H](O)[C@@H](O)[C@H]3O)C=C2O)C=C1	ITVGXXMINPYUHD-CUVHLRMHSA-N	[M+H]+	[M-H]-	Organic compounds	Phenylpropanoids and polyketides	Flavonoids	Flavonoid glycosides	Flavonoid O-glycosides	rgb(32, 178, 170)	rgb(192, 57, 43)
Ononin	150313_S0305_Ononin_POS_3min	150313_S0305_Ononin_NEG_3min	C22H22O9	COC1=CC=C(C=C1)C1=COC2=C(C=CC(O[C@@H]3O[C@H](CO)[C@@H](O)[C@H](O)[C@H]3O)=C2)C1=O	MGJLSBDCWOSMHL-MIUGBVLSSA-N	[M+H]+	[M-H]-	Organic compounds	Phenylpropanoids and polyketides	Isoflavonoids	Isoflavonoid O-glycosides	Isoflavonoid O-glycosides	rgb(128, 0, 128)	rgb(192, 57, 43)
Orientin	150313_S0306_Orientin_POS_3min	150313_S0306_Orientin_NEG_3min	C21H20O11	OC[C@H]1O[C@H]([C@H](O)[C@@H](O)[C@@H]1O)C1=C(O)C=C(O)C2=C1OC(=CC2=O)C1=CC(O)=C(O)C=C1	PLAPMLGJVGLZOV-VPRICQMDSA-N	[M+H]+	[M-H]-	Organic compounds	Phenylpropanoids and polyketides	Flavonoids	Flavonoid glycosides	Flavonoid C-glycosides	rgb(173, 216, 230)	rgb(192, 57, 43)
Phloridzin	150313_S0307_Phloridzin_POS_3min	150313_S0307_Phloridzin_NEG_3min	C21H24O10	OC[C@H]1O[C@@H](OC2=CC(O)=CC(O)=C2C(=O)CCC2=CC=C(O)C=C2)[C@H](O)[C@@H](O)[C@@H]1O	IOUVKUPGCMBWBT-QNDFHXLGSA-N	[M+Na]+	[M-H]-	Organic compounds	Phenylpropanoids and polyketides	Flavonoids	Flavonoid glycosides	Flavonoid O-glycosides	rgb(32, 178, 170)	rgb(192, 57, 43)
Poncirin	150313_S0308_Poncirin_POS_3min	150313_S0308_Poncirin_NEG_3min	C28H34O14	COC1=CC=C(C=C1)[C@@H]1CC(=O)C2=C(O)C=C(O[C@@H]3O[C@H](CO)[C@@H](O)[C@H](O)[C@H]3O[C@@H]3O[C@@H](C)[C@H](O)[C@@H](O)[C@H]3O)C=C2O1	NLAWPKPYBMEWIR-SKYQDXIQSA-N	[M+H]+	[M+FA-H]-	Organic compounds	Phenylpropanoids and polyketides	Flavonoids	Flavonoid glycosides	Flavonoid O-glycosides	rgb(32, 178, 170)	rgb(192, 57, 43)
Sakuranetin	150313_S0309_Sakuranetin_POS_3min	150313_S0309_Sakuranetin_NEG_3min	C16H14O5	COC1=CC(O)=C2C(=O)C[C@H](OC2=C1)C1=CC=C(O)C=C1	DJOJDHGQRNZXQQ-AWEZNQCLSA-N	[M+H]+	[M-H]-	Organic compounds	Phenylpropanoids and polyketides	Flavonoids	O-methylated flavonoids	7-O-methylated flavonoids	rgb(255, 182, 193)	rgb(192, 57, 43)
Saponarin	150313_S0310_Saponarin_POS_3min	150313_S0310_Saponarin_NEG_3min	C27H30O15	OC[C@H]1O[C@@H](OC2=C([C@@H]3O[C@H](CO)[C@@H](O)[C@H](O)[C@H]3O)C(O)=C3C(=O)C=C(OC3=C2)C2=CC=C(O)C=C2)[C@H](O)[C@@H](O)[C@@H]1O	HGUVPEBGCAVWID-KETMJRJWSA-N	[M+H]+	[M-H]-	Organic compounds	Phenylpropanoids and polyketides	Flavonoids	Flavonoid glycosides	Flavonoid O-glycosides	rgb(32, 178, 170)	rgb(192, 57, 43)
Sissotrin	150313_S0311_Sissotrin_POS_3min	150313_S0311_Sissotrin_NEG_3min	C22H22O10	COC1=CC=C(C=C1)C1=COC2=CC(O[C@@H]3O[C@H](CO)[C@@H](O)[C@H](O)[C@H]3O)=CC(O)=C2C1=O	LFEUICHQZGNOHD-RECXWPGBSA-N	[M+H]+	[M+FA-H]-	Organic compounds	Phenylpropanoids and polyketides	Isoflavonoids	Isoflavonoid O-glycosides	Isoflavonoid O-glycosides	rgb(128, 0, 128)	rgb(192, 57, 43)
Spiraeoside	150313_S0312_Spiraeoside_POS_3min	150313_S0312_Spiraeoside_NEG_3min	C21H20O12	OC[C@H]1O[C@@H](OC2=C(O)C=C(C=C2)C2=C(O)C(=O)C3=C(O)C=C(O)C=C3O2)[C@H](O)[C@@H](O)[C@@H]1O	OIUBYZLTFSLSBY-HMGRVEAOSA-N	[M+H]+	[M+FA-H]-	Organic compounds	Phenylpropanoids and polyketides	Flavonoids	Flavonoid glycosides	Flavonoid O-glycosides	rgb(32, 178, 170)	rgb(192, 57, 43)
syringetin-3-O-galactoside	150313_S0313_syringetin-3-O-galactoside_POS_3min	150313_S0313_syringetin-3-O-galactoside_NEG_3min	C23H24O13	COC1=CC(=CC(OC)=C1O)C1=C(O[C@@H]2O[C@H](CO)[C@H](O)[C@H](O)[C@H]2O)C(=O)C2=C(O)C=C(O)C=C2O1	JMFWYRWPJVEZPV-UOCKATJYSA-N	[M+H]+	[M-H]-	Organic compounds	Phenylpropanoids and polyketides	Flavonoids	Flavonoid glycosides	Flavonoid O-glycosides	rgb(32, 178, 170)	rgb(192, 57, 43)
syringetin-3-O-glucoside	150313_S0314_syringetin-3-O-glucoside_POS_3min	150313_S0314_syringetin-3-O-glucoside_NEG_3min	C23H24O13	COC1=CC(=CC(OC)=C1O)C1=C(O[C@@H]2O[C@H](CO)[C@@H](O)[C@H](O)[C@H]2O)C(=O)C2=C(O)C=C(O)C=C2O1	JMFWYRWPJVEZPV-AVGVHVDKSA-N	[M+H]+	[M-H]-	Organic compounds	Phenylpropanoids and polyketides	Flavonoids	Flavonoid glycosides	Flavonoid O-glycosides	rgb(32, 178, 170)	rgb(192, 57, 43)
Tiliroside	150313_S0315_Tiliroside_POS_3min	150313_S0315_Tiliroside_NEG_3min	C30H26O13	O[C@@H]1[C@@H](COC(=O)\C=C\C2=CC=C(O)C=C2)O[C@@H](OC2=C(OC3=CC(O)=CC(O)=C3C2=O)C2=CC=C(O)C=C2)[C@H](O)[C@H]1O	DVGGLGXQSFURLP-VWMSDXGPSA-N	[M+H]+	[M-H]-	Organic compounds	Phenylpropanoids and polyketides	Flavonoids	Flavonoid glycosides	Flavonoid O-glycosides	rgb(32, 178, 170)	rgb(192, 57, 43)
Vitexin	150313_S0316_Vitexin_POS_3min	150313_S0316_Vitexin_NEG_3min	C21H20O10	OC[C@H]1O[C@H]([C@H](O)[C@@H](O)[C@@H]1O)C1=C(O)C=C(O)C2=C1OC(=CC2=O)C1=CC=C(O)C=C1	SGEWCQFRYRRZDC-VPRICQMDSA-N	[M+H]+	[M-H]-	Organic compounds	Phenylpropanoids and polyketides	Flavonoids	Flavonoid glycosides	Flavonoid C-glycosides	rgb(173, 216, 230)	rgb(192, 57, 43)
vitexin-2''-O-rhamnoside	150313_S0317_vitexin-2-O-rhamnoside_POS_3min	150313_S0317_vitexin-2-O-rhamnoside_NEG_3min	C27H30O14	C[C@@H]1O[C@@H](O[C@@H]2[C@@H](O)[C@H](O)[C@@H](CO)O[C@H]2C2=C(O)C=C(O)C3=C2OC(=CC3=O)C2=CC=C(O)C=C2)[C@H](O)[C@H](O)[C@H]1O	LYGPBZVKGHHTIE-HUBYJIGHSA-N	[M+H]+	[M-H]-	Organic compounds	Phenylpropanoids and polyketides	Flavonoids	Flavonoid glycosides	Flavonoid C-glycosides	rgb(173, 216, 230)	rgb(192, 57, 43)
Rutin	150313_T0001_Rutin_POS_3min	150313_T0001_Rutin_NEG_3min	C27H30O16	C[C@@H]1O[C@@H](OC[C@H]2O[C@@H](OC3=C(OC4=CC(O)=CC(O)=C4C3=O)C3=CC(O)=C(O)C=C3)[C@H](O)[C@@H](O)[C@@H]2O)[C@H](O)[C@H](O)[C@H]1O	IKGXIBQEEMLURG-NVPNHPEKSA-N	[M+H]+	[M-H]-	Organic compounds	Phenylpropanoids and polyketides	Flavonoids	Flavonoid glycosides	Flavonoid O-glycosides	rgb(32, 178, 170)	rgb(192, 57, 43)
(+)-Catechin hydrate	150313_T0002_plus-Catechin-hydrate_POS_3min	150313_T0002_plus-Catechin-hydrate_NEG_3min	C15H14O6	O[C@H]1CC2=C(O)C=C(O)C=C2O[C@@H]1C1=CC(O)=C(O)C=C1	PFTAWBLQPZVEMU-DZGCQCFKSA-N	[M+H]+	[M-H]-	Organic compounds	Phenylpropanoids and polyketides	Flavonoids	Flavans	Flavan-3-ols	rgb(75, 0, 130)	rgb(192, 57, 43)
(+)-Epicatechin	150313_T0003_plus-Epicatechin_POS_3min	150313_T0003_plus-Epicatechin_NEG_3min	C15H14O6	O[C@H]1CC2=C(O)C=C(O)C=C2O[C@H]1C1=CC(O)=C(O)C=C1	PFTAWBLQPZVEMU-ZFWWWQNUSA-N	[M+H]+	[M-H]-	Organic compounds	Phenylpropanoids and polyketides	Flavonoids	Flavans	Flavan-3-ols	rgb(75, 0, 130)	rgb(192, 57, 43)
(-)-Epicatechin	150313_T0004_minus-Epicatechin_POS_3min	150313_T0004_minus-Epicatechin_NEG_3min	C15H14O6	O[C@@H]1CC2=C(O)C=C(O)C=C2O[C@@H]1C1=CC(O)=C(O)C=C1	PFTAWBLQPZVEMU-UKRRQHHQSA-N	[M+H]+	[M-H]-	Organic compounds	Phenylpropanoids and polyketides	Flavonoids	Flavans	Flavan-3-ols	rgb(75, 0, 130)	rgb(192, 57, 43)
Procyanidin B2	150313_T0005_Procyanidin-B2_POS_3min	150313_T0005_Procyanidin-B2_NEG_3min	C30H26O12	O[C@@H]1CC2=C(O[C@@H]1C1=CC(O)=C(O)C=C1)C([C@@H]1[C@@H](O)[C@H](OC3=CC(O)=CC(O)=C13)C1=CC(O)=C(O)C=C1)=C(O)C=C2O	XFZJEEAOWLFHDH-NFJBMHMQSA-N	[M+H]+	[M-H]-	Organic compounds	Phenylpropanoids and polyketides	Flavonoids	Biflavonoids and polyflavonoids	Biflavonoids and polyflavonoids	rgb(60, 215, 60)	rgb(192, 57, 43)
Procyanidin B1	150313_T0006_Procyanidin-B1_POS_3min	150313_T0006_Procyanidin-B1_NEG_3min	C30H26O12	O[C@H]1CC2=C(O[C@@H]1C1=CC(O)=C(O)C=C1)C([C@@H]1[C@@H](O)[C@H](OC3=CC(O)=CC(O)=C13)C1=CC(O)=C(O)C=C1)=C(O)C=C2O	XFZJEEAOWLFHDH-UKWJTHFESA-N	[M+H]+	[M-H]-	Organic compounds	Phenylpropanoids and polyketides	Flavonoids	Biflavonoids and polyflavonoids	Biflavonoids and polyflavonoids	rgb(60, 215, 60)	rgb(192, 57, 43)
Kaempferol-3-O-alpha-L-rhamnoside	150313_T0007_Kaempferol-3-O-alpha-L-rham_POS_3min	150313_T0007_Kaempferol-3-O-alpha-L-rham_NEG_3min	C21H20O10	C[C@@H]1O[C@@H](OC2=C(OC3=CC(O)=CC(O)=C3C2=O)C2=CC=C(O)C=C2)[C@H](O)[C@H](O)[C@H]1O	SOSLMHZOJATCCP-AEIZVZFYSA-N	[M+H]+	[M-H]-	Organic compounds	Phenylpropanoids and polyketides	Flavonoids	Flavonoid glycosides	Flavonoid O-glycosides	rgb(32, 178, 170)	rgb(192, 57, 43)
Kaempferol-7-O-alpha-L-rhamnoside	150313_T0008_Kaempferol-7-O-alpha-L-rham_POS_3min	150313_T0008_Kaempferol-7-O-alpha-L-rham_NEG_3min	C21H20O10	C[C@H]1OC(OC2=CC(O)=C3C(=O)C(O)=C(OC3=C2)C2=CC=C(O)C=C2)[C@@H](O)[C@@H](O)[C@@H]1O	HQNOUCSPWAGQND-UIXBWGQISA-N	[M+H]+	[M-H]-	Organic compounds	Phenylpropanoids and polyketides	Flavonoids	Flavonoid glycosides	Flavonoid O-glycosides	rgb(32, 178, 170)	rgb(192, 57, 43)
Kaempferol-3,7-O-bis-alpha-L-rhamnoside	150313_T0009_Kaempferol-3-7-O-bis-alpha_POS_3min	150313_T0009_Kaempferol-3-7-O-bis-alpha_NEG_3min	C27H30O14	C[C@@H]1O[C@@H](OC2=CC(O)=C3C(=O)C(O[C@@H]4O[C@@H](C)[C@H](O)[C@H](O)[C@H]4O)=C(OC3=C2)C2=CC=C(O)C=C2)[C@H](O)[C@@H](O)[C@H]1O	PUPKKEQDLNREIM-KPQJDSDZSA-N	[M+H]+	[M-H]-	Organic compounds	Phenylpropanoids and polyketides	Flavonoids	Flavonoid glycosides	Flavonoid O-glycosides	rgb(32, 178, 170)	rgb(192, 57, 43)
Kaempferol-3-O-beta-D-glucoside-7-O-alpha-L-rhamnoside	150313_T0010_Kaempferol-3-O-beta-D-gluco_POS_3min	150313_T0010_Kaempferol-3-O-beta-D-gluco_NEG_3min	C27H30O15	CC1OC(OC2=CC(O)=C3C(=O)C(OC4OC(CO)C(O)C(O)C4O)=C(OC3=C2)C2=CC=C(O)C=C2)C(O)C(O)C1O	JYXSWDCPHRTYGU-UHFFFAOYNA-N	[M+H]+	[M-H]-	Organic compounds	Phenylpropanoids and polyketides	Flavonoids	Flavonoid glycosides	Flavonoid O-glycosides	rgb(32, 178, 170)	rgb(192, 57, 43)
Kaempferol-3-O-beta-D-galactoside-7-O-alpha-L-rhamnoside	150313_T0011_Kaempferol-3-O-beta-D-galac_POS_3min	150313_T0011_Kaempferol-3-O-beta-D-galac_NEG_3min	C27H30O15	C[C@@H]1O[C@@H](OC2=CC(O)=C3C(=O)C(O[C@@H]4O[C@H](CO)[C@H](O)[C@H](O)[C@H]4O)=C(OC3=C2)C2=CC=C(O)C=C2)[C@H](O)[C@H](O)[C@H]1O	JYXSWDCPHRTYGU-VYARGGPUSA-N	[M+H]+	[M-H]-	Organic compounds	Phenylpropanoids and polyketides	Flavonoids	Flavonoid glycosides	Flavonoid O-glycosides	rgb(32, 178, 170)	rgb(192, 57, 43)
Biochanin A	150313_T0077_Biochanin-A_POS_3min	150313_T0077_Biochanin-A_NEG_3min	C16H12O5	COC1=CC=C(C=C1)C1=COC2=CC(O)=CC(O)=C2C1=O	WUADCCWRTIWANL-UHFFFAOYSA-N	[M+H]+	[M-H]-	Organic compounds	Phenylpropanoids and polyketides	Isoflavonoids	O-methylated isoflavonoids	4'-O-methylated isoflavonoids	rgb(112, 128, 144)	rgb(192, 57, 43)
Liquiritigenin	150313_T0084_Liquiritigenin_POS_3min	150313_T0084_Liquiritigenin_NEG_3min	C15H12O4	OC1=CC=C(C=C1)[C@@H]1CC(=O)C2=C(O1)C=C(O)C=C2	FURUXTVZLHCCNA-AWEZNQCLSA-N	[M+H]+	[M-H]-	Organic compounds	Phenylpropanoids and polyketides	Flavonoids	Flavans	Flavanones	rgb(138, 10, 138)	rgb(192, 57, 43)
pelargonidin chloride	150313_T0087_pelargonidin-chloride_POS_3min	150313_T0087_pelargonidin-chloride_NEG_3min	C15H11O5	OC1=CC=C(C=C1)C1=[O+]C2=CC(O)=CC(O)=C2C=C1O	XVFMGWDSJLBXDZ-UHFFFAOYSA-O	[M+H]+	[M+FA-H]-	Organic compounds	Phenylpropanoids and polyketides	Flavonoids	Hydroxyflavonoids	7-hydroxyflavonoids	rgb(219, 112, 147)	rgb(192, 57, 43)
Isoliquiritigenin	150313_T0089_Isoliquiritigenin_POS_3min	150313_T0089_Isoliquiritigenin_NEG_3min	C15H12O4	OC1=CC=C(\C=C\C(=O)C2=C(O)C=C(O)C=C2)C=C1	DXDRHHKMWQZJHT-FPYGCLRLSA-N	[M+H]+	[M-H]-	Organic compounds	Phenylpropanoids and polyketides	Linear 1,3-diarylpropanoids	Chalcones and dihydrochalcones	2'-Hydroxychalcones	rgb(119, 136, 153)	rgb(192, 57, 43)
(-)-Epigallocatechin Gallate	150313_T0098_minus-Epigallocatechin-Gal_POS_3min	150313_T0098_minus-Epigallocatechin-Gal_NEG_3min	C22H18O11	OC1=CC(O)=C2C[C@@H](OC(=O)C3=CC(O)=C(O)C(O)=C3)[C@H](OC2=C1)C1=CC(O)=C(O)C(O)=C1	WMBWREPUVVBILR-WIYYLYMNSA-N	[M+H]+	[M-H]-	Organic compounds	Phenylpropanoids and polyketides	Flavonoids	Flavans	Flavan-3-ols	rgb(75, 0, 130)	rgb(192, 57, 43)
Eriocitrin	150313_T0101_Eriocitrin_POS_3min	150313_T0101_Eriocitrin_NEG_3min	C27H32O15	C[C@@H]1O[C@@H](OC[C@H]2O[C@@H](OC3=CC(O)=C4C(=O)C[C@H](OC4=C3)C3=CC(O)=C(O)C=C3)[C@H](O)[C@@H](O)[C@@H]2O)[C@H](O)[C@H](O)[C@H]1O	OMQADRGFMLGFJF-MNPJBKLOSA-N	[M+H]+	[M-H]-	Organic compounds	Phenylpropanoids and polyketides	Flavonoids	Flavonoid glycosides	Flavonoid O-glycosides	rgb(32, 178, 170)	rgb(192, 57, 43)
Narirutin	150313_T0102_Narirutin_POS_3min	150313_T0102_Narirutin_NEG_3min	C27H32O14	C[C@@H]1O[C@@H](OC[C@H]2O[C@@H](OC3=CC(O)=C4C(=O)C[C@H](OC4=C3)C3=CC=C(O)C=C3)[C@H](O)[C@@H](O)[C@@H]2O)[C@H](O)[C@H](O)[C@H]1O	HXTFHSYLYXVTHC-AJHDJQPGSA-N	[M+H]+	[M-H]-	Organic compounds	Phenylpropanoids and polyketides	Flavonoids	Flavonoid glycosides	Flavonoid O-glycosides	rgb(32, 178, 170)	rgb(192, 57, 43)
Didymin	150313_T0103_Didymin_POS_3min	150313_T0103_Didymin_NEG_3min	C28H34O14	COC1=CC=C(C=C1)[C@@H]1CC(=O)C2=C(O)C=C(O[C@@H]3O[C@H](CO[C@@H]4O[C@@H](C)[C@H](O)[C@@H](O)[C@H]4O)[C@@H](O)[C@H](O)[C@H]3O)C=C2O1	RMCRQBAILCLJGU-HIBKWJPLSA-N	[M+H]+	[M+FA-H]-	Organic compounds	Phenylpropanoids and polyketides	Flavonoids	Flavonoid glycosides	Flavonoid O-glycosides	rgb(32, 178, 170)	rgb(192, 57, 43)
Aloe-Emodin	150313_T0107_Aloe-Emodin_POS_3min	150313_T0107_Aloe-Emodin_NEG_3min	C15H10O5	OCC1=CC2=C(C(O)=C1)C(=O)C1=C(C=CC=C1O)C2=O	YDQWDHRMZQUTBA-UHFFFAOYSA-N	[M+H]+	[M-H]-	Organic compounds	Benzenoids	Anthracenes	Anthraquinones	Anthraquinones	rgb(0, 255, 0)	rgb(231, 76, 60)
Kaempferol-3-rhamnoside-7-glucoside	150320_T0141_Kaempferol-3-rhamnoside_POS_3min	150320_T0141_Kaempferol-3-rhamnoside_NEG_3min	C27H30O15	CC1O[C@@H](OC2=C(OC3=CC(O[C@@H]4OC(CO)[C@@H](O)[C@H](O)C4O)=CC(O)=C3C2=O)C2=CC=C(O)C=C2)[C@@H](O)C(O)[C@H]1O	MBLYALXOUBKFNE-QBEDIBAASA-N	[M+H]+	[M-H]-	Organic compounds	Phenylpropanoids and polyketides	Flavonoids	Flavonoid glycosides	Flavonoid O-glycosides	rgb(32, 178, 170)	rgb(192, 57, 43)
Quercetin-3-rhamnoside-7-glucoside	150320_T0142_Quercetin-3-rhamnoside_POS_3min	150320_T0142_Quercetin-3-rhamnoside_NEG_3min	C27H30O16	C[C@@H]1O[C@@H](OC2=C(OC3=CC(O[C@@H]4O[C@H](CO)[C@@H](O)[C@H](O)[C@H]4O)=CC(O)=C3C2=O)C2=CC(O)=C(O)C=C2)[C@H](O)[C@H](O)[C@H]1O	MCTZMXCUYPDYNE-AHHFARBASA-N	[M+H]+	[M-H]-	Organic compounds	Phenylpropanoids and polyketides	Flavonoids	Flavonoid glycosides	Flavonoid O-glycosides	rgb(32, 178, 170)	rgb(192, 57, 43)
isorhamnetin-3-Galactoside-6''-Rhamnoside	150320_T0143_isorhamnetin-3-Galactoside_POS_3min	150320_T0143_isorhamnetin-3-Galactoside_NEG_3min	C28H32O16	COC1=C(O)C=CC(=C1)C1=C(O[C@@H]2O[C@H](CO[C@@H]3O[C@@H](C)[C@H](O)[C@@H](O)[C@H]3O)[C@H](O)[C@H](O)[C@H]2O)C(=O)C2=C(O)C=C(O)C=C2O1	UIDGLYUNOUKLBM-ZLADREHTSA-N	[M+H]+	[M-H]-	Organic compounds	Phenylpropanoids and polyketides	Flavonoids	Flavonoid glycosides	Flavonoid O-glycosides	rgb(32, 178, 170)	rgb(192, 57, 43)
isorhamnetin-3-Glucoside-4'-Glucoside	150320_T0146_isorhamnetin-3-Glucoside_POS_3min	150320_T0146_isorhamnetin-3-Glucoside_NEG_3min	C28H32O16	COC1=CC(=CC=C1OC1OC(CO)C(O)C(O)C1O)C1=C(OC2OC(CO)C(O)C(O)C2O)C(=O)C2=C(O1)C=C(O)C=C2O	VKVBSQRURLRCHO-UHFFFAOYNA-N	[M+H]+	[M-H]-	Organic compounds	Phenylpropanoids and polyketides	Flavonoids	Flavonoid glycosides	Flavonoid O-glycosides	rgb(32, 178, 170)	rgb(192, 57, 43)
Kaempferol-3-Galactoside-6''-Rhamnoside-3'''-Rhamnoside	150320_T0147_Kf-3-Galac-6-Rh-3-Rh_POS_3min	150320_T0147_Kf-3-Galac-6-Rh-3-Rh_NEG_3min	C33H40O19	C[C@@H]1O[C@@H](O[C@@H]2[C@@H](O)[C@H](C)O[C@@H](OC[C@H]3O[C@@H](OC4=C(OC5=CC(O)=CC(O)=C5C4=O)C4=CC=C(O)C=C4)[C@H](O)[C@@H](O)[C@H]3O)[C@@H]2O)[C@H](O)[C@H](O)[C@H]1O	UYVBMGULWGRDQT-KABOUGNXSA-N	[M+H]+	[M-H]-	Organic compounds	Phenylpropanoids and polyketides	Flavonoids	Flavonoid glycosides	Flavonoid O-glycosides	rgb(32, 178, 170)	rgb(192, 57, 43)
Kaempferol-3-Glucoside-2''-Rhamnoside-7-Rhamnoside	150320_T0149_Kf-3-Gluco-2-Rh-7-Rh_POS_3min	150320_T0149_Kf-3-Gluco-2-Rh-7-Rh_NEG_3min	C33H40O19	C[C@@H]1O[C@@H](O[C@@H]2[C@@H](O)[C@H](O)[C@@H](CO)O[C@H]2OC2=C(OC3=CC(O[C@@H]4O[C@@H](C)[C@H](O)[C@@H](O)[C@H]4O)=CC(O)=C3C2=O)C2=CC=C(O)C=C2)[C@H](O)[C@H](O)[C@H]1O	DDELFAUOHDSZJL-CPGGTDLHSA-N	[M+H]+	[M-H]-	Organic compounds	Phenylpropanoids and polyketides	Flavonoids	Flavonoid glycosides	Flavonoid O-glycosides	rgb(32, 178, 170)	rgb(192, 57, 43)
Kaempferol-3-Glucoside-2''-p-coumaroyl	150320_T0150_Kf-3-Gluco-2-p-couma_POS_3min	150320_T0150_Kf-3-Gluco-2-p-couma_NEG_3min	C30H26O13	OC[C@H]1O[C@@H](OC2=C(OC3=CC(O)=CC(O)=C3C2=O)C2=CC=C(O)C=C2)[C@H](OC(=O)\C=C\C2=CC=C(O)C=C2)[C@@H](O)[C@@H]1O	IKONEAPXVKTZFF-NLGJGAJZSA-N	[M+H]+	[M-H]-	Organic compounds	Phenylpropanoids and polyketides	Flavonoids	Flavonoid glycosides	Flavonoid O-glycosides	rgb(32, 178, 170)	rgb(192, 57, 43)
Kaempferol-3-(2''-p-coumaroyl)Glucoside-7-Glucoside	150320_T0151_Kf-3-2-p-cou-Gluco-7-Gluco_POS_3min	150320_T0151_Kf-3-2-p-cou-Gluco-7-Gluco_NEG_3min	C36H36O18	OCC1O[C@@H](OC2=CC(O)=C3C(OC(C4=CC=C(O)C=C4)=C(O[C@@H]4OC(CO)[C@H](O)[C@H](O)C4OC(=O)\C=C\C4=CC=C(O)C=C4)C3=O)=C2)C(O)[C@@H](O)[C@@H]1O	SOPVQGCZAWJHCX-GYZDXXQMSA-N	[M+H]+	[M-H]-	Organic compounds	Phenylpropanoids and polyketides	Flavonoids	Flavonoid glycosides	Flavonoid O-glycosides	rgb(32, 178, 170)	rgb(192, 57, 43)
Kaempferol-3-Glucoside-3''-Rhamnoside	150320_T0152_Kf-3-Gluco-3-Rh_POS_3min	150320_T0152_Kf-3-Gluco-3-Rh_NEG_3min	C27H30O15	C[C@@H]1O[C@@H](O[C@H]2[C@H](O)[C@@H](CO)O[C@@H](OC3=C(OC4=CC(O)=CC(O)=C4C3=O)C3=CC=C(O)C=C3)[C@@H]2O)[C@H](O)[C@H](O)[C@H]1O	YFPYXTNSQOUHPS-NIILUQFKSA-N	[M+H]+	[M-H]-	Organic compounds	Phenylpropanoids and polyketides	Flavonoids	Flavonoid glycosides	Flavonoid O-glycosides	rgb(32, 178, 170)	rgb(192, 57, 43)
Kaempferol-3-Rhamnoside-4''-Rhamnoside-7-Rhamnoside	150320_T0153_Kf-3-Rh-4-Rh-7-Rh_POS_3min	150320_T0153_Kf-3-Rh-4-Rh-7-Rh_NEG_3min	C33H40O18	CC1O[C@@H](O[C@H]2C(C)O[C@@H](OC3=C(OC4=CC(O[C@@H]5OC(C)[C@H](O)[C@H](O)C5O)=CC(O)=C4C3=O)C3=CC=C(O)C=C3)[C@@H](O)C2O)C(O)[C@@H](O)[C@H]1O	NLJNYZLJCNVCNR-PVZMUOHISA-N	[M+H]+	[M-H]-	Organic compounds	Phenylpropanoids and polyketides	Flavonoids	Flavonoid glycosides	Flavonoid O-glycosides	rgb(32, 178, 170)	rgb(192, 57, 43)
Kaempferol-3-O-alpha-L-arabinoside	150320_T0154_Kf-3-O-alpha-L-arabinoside_POS_3min	150320_T0154_Kf-3-O-alpha-L-arabinoside_NEG_3min	C20H18O10	O[C@H]1CO[C@@H](OC2=C(OC3=CC(O)=CC(O)=C3C2=O)C2=CC=C(O)C=C2)[C@H](O)[C@H]1O	RNVUDWOQYYWXBJ-IEGSVRCHSA-N	[M+H]+	[M-H]-	Organic compounds	Phenylpropanoids and polyketides	Flavonoids	Flavonoid glycosides	Flavonoid O-glycosides	rgb(32, 178, 170)	rgb(192, 57, 43)
Kaempferol-3-Glucuronide	150320_T0156_Kf-3-Glucuronide_POS_3min	150320_T0156_Kf-3-Glucuronide_NEG_3min	C21H18O12	O[C@@H]1[C@@H](O)[C@H](OC2=C(OC3=CC(O)=CC(O)=C3C2=O)C2=CC=C(O)C=C2)O[C@@H]([C@H]1O)C(O)=O	FNTJVYCFNVUBOL-ZUGPOPFOSA-N	[M+H]+	[M-H]-	Organic compounds	Phenylpropanoids and polyketides	Flavonoids	Flavonoid glycosides	Flavonoid O-glycosides	rgb(32, 178, 170)	rgb(192, 57, 43)
Myricetin-3-Galactoside	150320_T0160_Myricetin-3-Galactoside_POS_3min	150320_T0160_Myricetin-3-Galactoside_NEG_3min	C21H20O13	OC[C@H]1O[C@@H](OC2=C(OC3=CC(O)=CC(O)=C3C2=O)C2=CC(O)=C(O)C(O)=C2)[C@H](O)[C@@H](O)[C@H]1O	FOHXFLPXBUAOJM-MGMURXEASA-N	[M+H]+	[M-H]-	Organic compounds	Phenylpropanoids and polyketides	Flavonoids	Flavonoid glycosides	Flavonoid O-glycosides	rgb(32, 178, 170)	rgb(192, 57, 43)
Myricetin-3-Xyloside	150320_T0162_Myricetin-3-Xyloside_POS_3min	150320_T0162_Myricetin-3-Xyloside_NEG_3min	C20H18O12	O[C@@H]1CO[C@@H](OC2=C(OC3=CC(O)=CC(O)=C3C2=O)C2=CC(O)=C(O)C(O)=C2)[C@H](O)[C@H]1O	SBEOEJNITMVWLK-CFSKSFDZSA-N	[M+H]+	[M-H]-	Organic compounds	Phenylpropanoids and polyketides	Flavonoids	Flavonoid glycosides	Flavonoid O-glycosides	rgb(32, 178, 170)	rgb(192, 57, 43)
7-O-Methylquercetin-3-Galactoside-6''-Rhamnoside-3'''-Rhamnoside	150320_T0163_7-O-Me-3-Galac-6-Rh-3-Rh_POS_3min	150320_T0163_7-O-Me-3-Galac-6-Rh-3-Rh_NEG_3min	C34H42O20	COC1=CC(O)=C2C(=O)C(OC3OC(COC4OC(C)C(O)C(OC5OC(C)C(O)C(O)C5O)C4O)C(O)C(O)C3O)=C(OC2=C1)C1=CC(O)=C(O)C=C1	NMGVHLDIHNFGQB-UHFFFAOYNA-N	[M+H]+	[M-H]-	Organic compounds	Phenylpropanoids and polyketides	Flavonoids	Flavonoid glycosides	Flavonoid O-glycosides	rgb(32, 178, 170)	rgb(192, 57, 43)
Quercetin-3-Arabinoside	150320_T0164_Quercetin-3-Arabinoside_POS_3min	150320_T0164_Quercetin-3-Arabinoside_NEG_3min	C20H18O11	O[C@H]1CO[C@@H](OC2=C(OC3=CC(O)=CC(O)=C3C2=O)C2=CC(O)=C(O)C=C2)[C@H](O)[C@H]1O	PZZRDJXEMZMZFD-IEGSVRCHSA-N	[M+H]+	[M-H]-	Organic compounds	Phenylpropanoids and polyketides	Flavonoids	Flavonoid glycosides	Flavonoid O-glycosides	rgb(32, 178, 170)	rgb(192, 57, 43)
Quercetin-3-Glucuronide	150320_T0165_Quercetin-3-Glucuronide_POS_3min	150320_T0165_Quercetin-3-Glucuronide_NEG_3min	C21H18O13	O[C@@H]1[C@@H](O)[C@H](OC2=C(OC3=CC(O)=CC(O)=C3C2=O)C2=CC(O)=C(O)C=C2)O[C@@H]([C@H]1O)C(O)=O	DUBCCGAQYVUYEU-ZUGPOPFOSA-N	[M+H]+	[M-H]-	Organic compounds	Phenylpropanoids and polyketides	Flavonoids	Flavonoid glycosides	Flavonoid O-glycosides	rgb(32, 178, 170)	rgb(192, 57, 43)
Quercetin-3-(6''-malonyl)-Glucoside	150320_T0166_Quercetin-3-6-malonyl-Gluco_POS_3min	150320_T0166_Quercetin-3-6-malonyl-Gluco_NEG_3min	C24H220O15	O[C@H]1[C@H](O)[C@@H](COC(=O)CC(O)=O)O[C@@H](OC2=C(OC3=CC(O)=CC(O)=C3C2=O)C2=CC(O)=C(O)C=C2)[C@@H]1O	NBQPHANHNTWDML-UJKBSQBPSA-N	[M+H]+	[M-H]-	Organic compounds	Phenylpropanoids and polyketides	Flavonoids	Flavonoid glycosides	Flavonoid O-glycosides	rgb(32, 178, 170)	rgb(192, 57, 43)
cyanidin-3-O-rhamnoside chloride	150320_V0030_cyanidin-3-O-rhamnoside_POS_3min	150320_V0030_cyanidin-3-O-rhamnoside_NEG_3min	C21H21O10	C[C@@H]1O[C@@H](OC2=C([O+]=C3C=C(O)C=C(O)C3=C2)C2=CC(O)=C(O)C=C2)[C@H](O)[C@H](O)[C@H]1O	USWXMMRFOWNEOR-VWLKIGRWSA-O	[M+H]+	[M-2H]-	Organic compounds	Phenylpropanoids and polyketides	Flavonoids	Flavonoid glycosides	Flavonoid O-glycosides	rgb(32, 178, 170)	rgb(192, 57, 43)
Quercetin-3-D-xyloside	150320_V0057_Quercetin-3-D-xyloside_POS_3min	150320_V0057_Quercetin-3-D-xyloside_NEG_3min	C20H18O11	O[C@@H]1COC(OC2=C(OC3=CC(O)=CC(O)=C3C2=O)C2=CC(O)=C(O)C=C2)[C@H](O)[C@H]1O	PZZRDJXEMZMZFD-DUYPVGENSA-N	[M+H]+	[M-H]-	Organic compounds	Phenylpropanoids and polyketides	Flavonoids	Flavonoid glycosides	Flavonoid O-glycosides	rgb(32, 178, 170)	rgb(192, 57, 43)
Procyanidin C1	150320_V0081_Procyanidin-C1_POS_3min	150320_V0081_Procyanidin-C1_NEG_3min	C45H38O18	O[C@@H]1CC2=C(O[C@@H]1C1=CC(O)=C(O)C=C1)C([C@@H]1[C@@H](O)[C@H](OC3=C([C@@H]4[C@@H](O)[C@H](OC5=CC(O)=CC(O)=C45)C4=CC(O)=C(O)C=C4)C(O)=CC(O)=C13)C1=CC(O)=C(O)C=C1)=C(O)C=C2O	MOJZMWJRUKIQGL-XILRTYJMSA-N	[M+H]+	[M-H]-	Organic compounds	Phenylpropanoids and polyketides	Flavonoids	Biflavonoids and polyflavonoids	Biflavonoids and polyflavonoids	rgb(60, 215, 60)	rgb(192, 57, 43)
Peonidin	150320_V0085_Peonidin_POS_3min	150320_V0085_Peonidin_NEG_3min	C16H13O6	COC1=C(O)C=CC(=C1)C1=C(O)C=C2C(O)=CC(O)=CC2=[O+]1	XFDQJKDGGOEYPI-UHFFFAOYSA-O	[M-2H]+	[M-H]-	Organic compounds	Phenylpropanoids and polyketides	Flavonoids	O-methylated flavonoids	3'-O-methylated flavonoids	rgb(255, 0, 0)	rgb(192, 57, 43)
Delphinidin	150320_V0086_Delphinidin_POS_3min	150320_V0086_Delphinidin_NEG_3min	C15H11O7	OC1=CC2=[O+]C(=C(O)C=C2C(O)=C1)C1=CC(O)=C(O)C(O)=C1	JKHRCGUTYDNCLE-UHFFFAOYSA-O	[M-2H]+	[M-H]-	Organic compounds	Phenylpropanoids and polyketides	Flavonoids	Hydroxyflavonoids	7-hydroxyflavonoids	rgb(219, 112, 147)	rgb(192, 57, 43)
Petunidin	150320_V0087_Petunidin_POS_3min	150320_V0087_Petunidin_NEG_3min	C16H13O7	COC1=CC(=CC(O)=C1O)C1=C(O)C=C2C(O)=CC(O)=CC2=[O+]1	AFOLOMGWVXKIQL-UHFFFAOYSA-O	[M-2H]+	[M-H]-	Organic compounds	Phenylpropanoids and polyketides	Flavonoids	O-methylated flavonoids	3'-O-methylated flavonoids	rgb(255, 0, 0)	rgb(192, 57, 43)
Cyanidin-3-O-alpha-arabinopyranoside	150320_V0088_Cyanidin-3-O-alpha-arabino_POS_3min	150320_V0088_Cyanidin-3-O-alpha-arabino_NEG_3min	C20H19O10	O[C@H]1CO[C@@H](OC2=C([O+]=C3C=C(O)C=C(O)C3=C2)C2=CC(O)=C(O)C=C2)C(O)C1O	KUCVMQMKRICXJC-VLNXYBQZSA-O	[M+H]+	[M-2H]-	Organic compounds	Phenylpropanoids and polyketides	Flavonoids	Flavonoid glycosides	Flavonoid O-glycosides	rgb(32, 178, 170)	rgb(192, 57, 43)
Peonidin-3-O-beta-galactopyranoside	150320_V0089_Peonidin-3-O-beta-galactopy_POS_3min	150320_V0089_Peonidin-3-O-beta-galactopy_NEG_3min	C22H23O11	COC1=C(O)C=CC(=C1)C1=C(O[C@@H]2O[C@H](CO)[C@H](O)[C@H](O)[C@H]2O)C=C2C([O-])=CC(O)=CC2=[O+]1	ZZWPMFROUHHAKY-VRRLNDPFSA-N	[M+H]+	[M-2H]-	Organic compounds	Phenylpropanoids and polyketides	Flavonoids	Flavonoid glycosides	Flavonoid O-glycosides	rgb(32, 178, 170)	rgb(192, 57, 43)
Peonidin-3-O-alpha-arabinopyranoside	150320_V0090_Peonidin-3-O-alpha-arabino_POS_3min	150320_V0090_Peonidin-3-O-alpha-arabino_NEG_3min	C21H21O10	COC1=C(O)C=CC(=C1)C1=C(OC2OCC(O)C(O)C2O)C=C2C([O-])=CC(O)=CC2=[O+]1	KRUPPTWQKIEURV-UHFFFAOYNA-N	[M+H]+	[M-2H]-	Organic compounds	Phenylpropanoids and polyketides	Flavonoids	Flavonoid glycosides	Flavonoid O-glycosides	rgb(32, 178, 170)	rgb(192, 57, 43)
Delphinidin-3-O-beta-glucopyranoside	150320_V0091_Delphinidin-3-O-beta-glucopy_POS_3min	150320_V0091_Delphinidin-3-O-beta-glucopy_NEG_3min	C21H21O12	OC[C@H]1O[C@@H](OC2=C([O+]=C3C=C(O)C=C(O)C3=C2)C2=CC(O)=C(O)C(O)=C2)[C@H](O)[C@@H](O)[C@@H]1O	XENHPQQLDPAYIJ-PEVLUNPASA-O	[M-2H]+	[M-H]-	Organic compounds	Phenylpropanoids and polyketides	Flavonoids	Flavonoid glycosides	Flavonoid O-glycosides	rgb(32, 178, 170)	rgb(192, 57, 43)
Petunidin-3-O-beta-glucopyranoside	150320_V0092_Petunidin-3-O-beta-glucopy_POS_3min	150320_V0092_Petunidin-3-O-beta-glucopy_NEG_3min	C22H23O12	COC1=CC(=CC(O)=C1O)C1=C(O[C@@H]2O[C@H](CO)[C@@H](O)[C@H](O)[C@H]2O)C=C2C(O)=CC(O)=CC2=[O+]1	CCQDWIRWKWIUKK-QKYBYQKWSA-O	[M-2H]+	[M-H]-	Organic compounds	Phenylpropanoids and polyketides	Flavonoids	Flavonoid glycosides	Flavonoid O-glycosides	rgb(32, 178, 170)	rgb(192, 57, 43)
Quercetin-3,4'-O-di-beta-glucopyranoside	150320_V0093_Q-3-4-O-di-beta-glucopy_POS_3min	150320_V0093_Q-3-4-O-di-beta-glucopy_NEG_3min	C27H30O17	OC[C@H]1O[C@@H](OC2=C(O)C=C(C=C2)C2=C(O[C@@H]3O[C@H](CO)[C@@H](O)[C@H](O)[C@H]3O)C(=O)C3=C(O)C=C(O)C=C3O2)[C@H](O)[C@@H](O)[C@@H]1O	RPVIQWDFJPYNJM-DEFKTLOSSA-N	[M+H]+	[M-H]-	Organic compounds	Phenylpropanoids and polyketides	Flavonoids	Flavonoid glycosides	Flavonoid O-glycosides	rgb(32, 178, 170)	rgb(192, 57, 43)
Cyanidin-3-O-(2''-O-beta-xylopyranosyl-beta-glucopyranoside)	150320_V0094_Cya-3O-2O-beta-xyl-beta-glu_POS_3min	150320_V0094_Cya-3O-2O-beta-xyl-beta-glu_NEG_3min	C26H29O15	OC[C@H]1O[C@@H](OC2=C([O+]=C3C=C(O)C=C(O)C3=C2)C2=CC(O)=C(O)C=C2)[C@H](O[C@@H]2OC[C@@H](O)[C@H](O)[C@H]2O)[C@@H](O)[C@@H]1O	ZPPQIOUITZSYAO-AOBOYTTNSA-O	[M+H]+	[M-2H]-	Organic compounds	Phenylpropanoids and polyketides	Flavonoids	Flavonoid glycosides	Flavonoid O-glycosides	rgb(32, 178, 170)	rgb(192, 57, 43)
Cyanidin-3-O-(2''-O-beta-glucopyranosyl-beta-glucopyranoside)	150320_V0095_Cya-3O-2O-beta-glu-beta-glu_POS_3min	150320_V0095_Cya-3O-2O-beta-glu-beta-glu_NEG_3min	C27H31O16	OC[C@H]1O[C@@H](O[C@H]2[C@H](OC3=C([O+]=C4C=C(O)C=C(O)C4=C3)C3=CC(O)=C(O)C=C3)O[C@H](CO)[C@@H](O)[C@@H]2O)[C@H](O)[C@@H](O)[C@@H]1O	SXYMMDGPXYVCER-WGNLCONDSA-O	[M+H]+	[M-2H]-	Organic compounds	Phenylpropanoids and polyketides	Flavonoids	Flavonoid glycosides	Flavonoid O-glycosides	rgb(32, 178, 170)	rgb(192, 57, 43)
Peonidin-3,5-O-di-beta-glucopyranoside	150320_V0096_Peonidin-3-5-O-di-beta-glu_POS_3min	150320_V0096_Peonidin-3-5-O-di-beta-glu_NEG_3min	C28H33O16	COC1=C(O)C=CC(=C1)C1=C(O[C@@H]2O[C@H](CO)[C@@H](O)[C@H](O)[C@H]2O)C=C2C(O[C@@H]3O[C@H](CO)[C@@H](O)[C@H](O)[C@H]3O)=CC(O)=CC2=[O+]1	IPVSUYLZIAYTOK-DPOJTEBASA-O	[M+H]+	[M-2H]-	Organic compounds	Phenylpropanoids and polyketides	Flavonoids	Flavonoid glycosides	Flavonoid O-glycosides	rgb(32, 178, 170)	rgb(192, 57, 43)
Delphinidin-3-O-(6''-O-alpha-rhamnopyranosyl-beta-glucopyranoside)	150320_V0097_Del-3O-6O-alpha-rh-beta-glu_POS_3min	150320_V0097_Del-3O-6O-alpha-rh-beta-glu_NEG_3min	C27H31O16	C[C@@H]1O[C@@H](OC[C@H]2O[C@@H](OC3=C([O+]=C4C=C(O)C=C(O)C4=C3)C3=CC(O)=C(O)C(O)=C3)[C@H](O)[C@@H](O)[C@@H]2O)[C@H](O)[C@H](O)[C@H]1O	PLKUTZNSKRWCCA-LTSKFBHWSA-O	[M+H]+	[M-2H]-	Organic compounds	Phenylpropanoids and polyketides	Flavonoids	Flavonoid glycosides	Flavonoid O-glycosides	rgb(32, 178, 170)	rgb(192, 57, 43)
Delphinidin-3-O-(2''-O-beta-xylopyranosyl-beta-glucopyranoside)	150320_V0098_Del-3O-2O-beta-xyl-beta-glu_POS_3min	150320_V0098_Del-3O-2O-beta-xyl-beta-glu_NEG_3min	C26H29O16	OC[C@H]1O[C@@H](OC2=C([O+]=C3C=C(O)C=C(O)C3=C2)C2=CC(O)=C(O)C(O)=C2)[C@H](O[C@@H]2OC[C@@H](O)[C@H](O)[C@H]2O)[C@@H](O)[C@@H]1O	TWYYVOVDSNRIJM-AFAGGVQESA-O	[M]+	[M-2H]-	Organic compounds	Phenylpropanoids and polyketides	Flavonoids	Flavonoid glycosides	Flavonoid O-glycosides	rgb(32, 178, 170)	rgb(192, 57, 43)
Cyanidin-3-O-(2''-O-beta-xylopyranosyl-beta-glucopyranoside)-5-O-beta-glucopyranoside	150320_V0099_Cy-3O2O-b-xyl-b-glu-5O-b-glu_POS_3min	150320_V0099_Cy-3O2O-b-xyl-b-glu-5O-b-glu_NEG_3min	C32H39O20	OC[C@H]1O[C@@H](OC2=CC(O)=CC3=[O+]C(=C(O[C@@H]4O[C@H](CO)[C@@H](O)[C@H](O)[C@H]4O[C@@H]4OC[C@@H](O)[C@H](O)[C@H]4O)C=C23)C2=CC(O)=C(O)C=C2)[C@H](O)[C@@H](O)[C@@H]1O	OLBLWNPOURNBCY-MRBLLYQQSA-O	[M+H]+	[M-2H]-	Organic compounds	Phenylpropanoids and polyketides	Flavonoids	Flavonoid glycosides	Flavonoid O-glycosides	rgb(32, 178, 170)	rgb(192, 57, 43)
Cyanidin-3-O-(6''-O-(E-p-coum)-2''-O-(beta-xylopyranosyl)-beta-glucopyranoside)-5-O-beta-glucopyranoside trifluoroacetate salt	150320_V0100_Cy3O6OEpco2Obxylbglu5Obglu_POS_3min	150320_V0100_Cy3O6OEpco2Obxylbglu5Obglu_NEG_3min	C41H45O22	OC[C@H]1O[C@@H](OC2=CC(O)=CC3=[O+]C(=C(O[C@@H]4O[C@H](COC(=O)\C=C\C5=CC=C(O)C=C5)[C@@H](O)[C@H](O)[C@H]4O[C@@H]4OC[C@@H](O)[C@H](O)[C@H]4O)C=C23)C2=CC(O)=C(O)C=C2)[C@H](O)[C@@H](O)[C@@H]1O	JSYDBTWJIIAZPU-NEVABJEQSA-O	[M+H]+	[M-2H]-	Organic compounds	Phenylpropanoids and polyketides	Flavonoids	Flavonoid glycosides	Flavonoid O-glycosides	rgb(32, 178, 170)	rgb(192, 57, 43)
Petunidin-3-O-(6''-O-(4'''-O-E-coum)-alpha-rhamnopyranosyl-beta-glucopyranosyl)-5-O-beta-glucopyranoside trifluoroacetate salt	150320_V0101_Pet3O6O4OEco-arhbglu5Obglu_POS_3min	150320_V0101_Pet3O6O4OEco-arhbglu5Obglu_NEG_3min	C43H49O23	COC1=CC(=CC(O)=C1O)C1=C(OC2O[C@H](COC3O[C@@H](C)[C@H](OC(=O)\C=C\C4=CC=C(O)C=C4)[C@@H](O)[C@H]3O)[C@@H](O)[C@H](O)[C@H]2O)C=C2C(OC3O[C@H](CO)[C@@H](O)[C@H](O)[C@H]3O)=CC(O)=CC2=[O+]1	BXEZTCOKOLHMKY-CHYZIXFFSA-O	[M+H]+	[M-H]-	Organic compounds	Phenylpropanoids and polyketides	Flavonoids	Flavonoid glycosides	Flavonoid O-glycosides	rgb(32, 178, 170)	rgb(192, 57, 43)
Scopoletin	150320_V0122_Scopoletin_POS_3min	150320_V0122_Scopoletin_NEG_3min	C10H8O4	COC1=C(O)C=C2OC(=O)C=CC2=C1	RODXRVNMMDRFIK-UHFFFAOYSA-N	[M+H]+	[M-H]-	Organic compounds	Phenylpropanoids and polyketides	Coumarins and derivatives	Hydroxycoumarins	7-hydroxycoumarins	rgb(0, 0, 139)	rgb(192, 57, 43)
Daphnetin	150320_V0123_Daphnetin_POS_3min	150320_V0123_Daphnetin_NEG_3min	C9H6O4	OC1=C(O)C2=C(C=CC(=O)O2)C=C1	ATEFPOUAMCWAQS-UHFFFAOYSA-N	[M+H]+	[M-H]-	Organic compounds	Phenylpropanoids and polyketides	Coumarins and derivatives	Hydroxycoumarins	7,8-dihydroxycoumarins	rgb(173, 216, 230)	rgb(192, 57, 43)
6,7-Dihydroxycoumarin	150320_V0124_6-7-Dihydroxycoumarin_POS_3min	150320_V0124_6-7-Dihydroxycoumarin_NEG_3min	C9H6O4	OC1=CC2=C(C=CC(=O)O2)C=C1O	ILEDWLMCKZNDJK-UHFFFAOYSA-N	[M+H]+	[M-H]-	Organic compounds	Phenylpropanoids and polyketides	Coumarins and derivatives	Hydroxycoumarins	6,7-dihydroxycoumarins	rgb(128, 0, 0)	rgb(192, 57, 43)
Esculin sesquihydrate	150320_V0125_Esculin-sesquihydrate_POS_3min	150320_V0125_Esculin-sesquihydrate_NEG_3min	C15H16O9	OC[C@H]1O[C@@H](OC2=C(O)C=C3OC(=O)C=CC3=C2)[C@H](O)[C@@H](O)[C@@H]1O	XHCADAYNFIFUHF-TVKJYDDYSA-N	[M+H]+	[M-H]-	Organic compounds	Phenylpropanoids and polyketides	Coumarins and derivatives	Coumarin glycosides	Coumarin glycosides	rgb(228, 122, 224)	rgb(192, 57, 43)
cis-Cinnamic acid	150320_V0149_cis-Cinnamic-acid_POS_3min	150320_V0149_cis-Cinnamic-acid_NEG_3min	C9H8O2	OC(=O)C=CC1=CC=CC=C1	WBYWAXJHAXSJNI-UHFFFAOYSA-N	[M+H]+	[M-H]-	Organic compounds	Phenylpropanoids and polyketides	Cinnamic acids and derivatives	Cinnamic acids	Cinnamic acids	rgb(0, 0, 139)	rgb(192, 57, 43)
Flavone	150320_V0156_Flavone_POS_3min	150320_V0156_Flavone_NEG_3min	C15H10O2	O=C1C=C(OC2=CC=CC=C12)C1=CC=CC=C1	VHBFFQKBGNRLFZ-UHFFFAOYSA-N	[M+H]+	[M-H]-	Organic compounds	Phenylpropanoids and polyketides	Flavonoids	Flavones	Flavones	rgb(139, 0, 0)	rgb(192, 57, 43)
2'-Hydroxyflavanone	150320_V0157_2-Hydroxyflavanone_POS_3min	150320_V0157_2-Hydroxyflavanone_NEG_3min	C15H12O3	OC1=CC=CC=C1C1CC(=O)C2=CC=CC=C2O1	KZKWCKFDCPVDFJ-UHFFFAOYNA-N	[M+H]+	[M-H]-	Organic compounds	Phenylpropanoids and polyketides	Flavonoids	Flavans	Flavanones	rgb(138, 10, 138)	rgb(192, 57, 43)
6-Hydroxyflavanone	150320_V0158_6-Hydroxyflavanone_POS_3min	150320_V0158_6-Hydroxyflavanone_NEG_3min	C15H12O3	OC1=CC2=C(OC(CC2=O)C2=CC=CC=C2)C=C1	XYHWPQUEOOBIOW-UHFFFAOYNA-N	[M+H]+	[M-H]-	Organic compounds	Phenylpropanoids and polyketides	Flavonoids	Flavans	Flavanones	rgb(138, 10, 138)	rgb(192, 57, 43)
Hirsutine	150324_V0247_Hirsutine_POS_3min	150324_V0247_Hirsutine_NEG_3min	C22H28N2O3	CC[C@H]1CN2CCC3=C(NC4=CC=CC=C34)[C@H]2C[C@@H]1\C(=C/OC)C(=O)OC	NMLUOJBSAYAYEM-AZQGJTAVSA-N	[M+H]+	[M-H]-	Organic compounds	Alkaloids and derivatives	Corynanthean-type alkaloids		Corynanthean-type alkaloids	rgb(50, 205, 50)	rgb(142, 68, 173)
Hirsuteine	150324_V0248_Hirsuteine_POS_3min	150324_V0248_Hirsuteine_NEG_3min	C22H26N2O3	CO\C=C(/[C@H]1C[C@H]2N(CCC3=C2NC2=CC=CC=C32)C[C@@H]1C=C)C(=O)OC	TZUGIFAYWNNSAO-AZQGJTAVSA-N	[M+H]+	[M-H]-	Organic compounds	Alkaloids and derivatives	Corynanthean-type alkaloids		Corynanthean-type alkaloids	rgb(50, 205, 50)	rgb(142, 68, 173)
Pteropodine	150324_V0249_Pteropodine_POS_3min	150324_V0249_Pteropodine_NEG_3min	C21H24N2O4	COC(=O)C1=CO[C@@H](C)[C@@H]2CN3CC[C@@]4([C@@H]3C[C@H]12)C(O)=NC1=CC=CC=C41	JMIAZDVHNCCPDM-QLMFUGSGSA-N	[M+H]+	[M-H]-	Organic compounds	Organoheterocyclic compounds	Indolizidines		Indolizidines	rgb(139, 0, 0)	rgb(41, 128, 185)
Isopteropodine	150324_V0250_Isopteropodine_POS_3min	150324_V0250_Isopteropodine_NEG_3min	C21H24N2O4	COC(=O)C1=CO[C@@H](C)[C@@H]2CN3CC[C@]4([C@@H]3C[C@H]12)C(O)=NC1=CC=CC=C41	JMIAZDVHNCCPDM-PFDNRQJHSA-N	[M+H]+	[M-H]-	Organic compounds	Organoheterocyclic compounds	Indolizidines		Indolizidines	rgb(139, 0, 0)	rgb(41, 128, 185)
Formosanine	150324_V0251_Formosanine_POS_3min	150324_V0251_Formosanine_NEG_3min	C21H24N2O4	COC(=O)C1=CO[C@H](C)[C@H]2CN3CC[C@@]4([C@@H]3C[C@H]12)C(O)=NC1=CC=CC=C41	JMIAZDVHNCCPDM-XJKYNJMSSA-N	[M+H]+	[M-H]-	Organic compounds	Organoheterocyclic compounds	Indolizidines		Indolizidines	rgb(139, 0, 0)	rgb(41, 128, 185)
Isoformosanine · HCl	150324_V0252_Isoformosanine_POS_3min	150324_V0252_Isoformosanine_NEG_3min	C21H24N2O4	COC(=O)C1=CO[C@H](C)[C@H]2CN3CC[C@]4([C@@H]3C[C@H]12)C(O)=NC1=CC=CC=C41	JMIAZDVHNCCPDM-DQDWJNSRSA-N	[M+H]+	[M-H]-	Organic compounds	Organoheterocyclic compounds	Indolizidines		Indolizidines	rgb(139, 0, 0)	rgb(41, 128, 185)
Rhynchophylline	150324_V0253_Rhynchophylline_POS_3min	150324_V0253_Rhynchophylline_NEG_3min	C22H28N2O4	CC[C@H]1CN2CC[C@@]3([C@@H]2C[C@@H]1\C(=C/OC)C(=O)OC)C(O)=NC1=CC=CC=C31	DAXYUDFNWXHGBE-KAXDATADSA-N	[M+H]+	[M-H]-	Organic compounds	Organoheterocyclic compounds	Indolizidines		Indolizidines	rgb(139, 0, 0)	rgb(41, 128, 185)
Isorhynchophylline	150324_V0254_Isorhynchophylline_POS_3min	150324_V0254_Isorhynchophylline_NEG_3min	C22H28N2O4	CC[C@H]1CN2CC[C@]3([C@@H]2C[C@@H]1\C(=C/OC)C(=O)OC)C(O)=NC1=CC=CC=C31	DAXYUDFNWXHGBE-VKCGGMIFSA-N	[M+H]+	[M-H]-	Organic compounds	Organoheterocyclic compounds	Indolizidines		Indolizidines	rgb(139, 0, 0)	rgb(41, 128, 185)
Mitraphylline	150324_V0255_Mitraphylline_POS_3min	150324_V0255_Mitraphylline_NEG_3min	C21H24N2O4	COC(=O)C1=CO[C@@H](C)[C@H]2CN3CC[C@@]4([C@@H]3C[C@H]12)C(O)=NC1=CC=CC=C41	JMIAZDVHNCCPDM-DAFCLMLCSA-N	[M+H]+	[M-H]-	Organic compounds	Organoheterocyclic compounds	Indolizidines		Indolizidines	rgb(139, 0, 0)	rgb(41, 128, 185)
5(S)-5-carboxystrictosidine	150324_V0256_5-S-5-carboxystrictosidine_POS_3min	150324_V0256_5-S-5-carboxystrictosidine_NEG_3min	C28H34N2O11	COC(=O)C1=CO[C@@H](O[C@@H]2O[C@H](CO)[C@@H](O)[C@H](O)[C@H]2O)[C@H](C=C)[C@@H]1C[C@@H]1N[C@@H](CC2=C1NC1=CC=CC=C21)C(O)=O	LHKZIVMTXZLOTP-RMKGEEGASA-N	[M+H]+	[M-H]-	Organic compounds	Lipids and lipid-like molecules	Prenol lipids	Terpene glycosides	Terpene glycosides	rgb(228, 122, 224)	rgb(52, 152, 219)
Tubotaiwine	150324_V0257_Tubotaiwine_POS_3min	150324_V0257_Tubotaiwine_NEG_3min	C20H24N2O2	CCC1C2N3CCC22C(NC4=CC=CC=C24)=C(C1CC3)C(=O)OC	RLAKWLFUMAABBE-UHFFFAOYNA-N	[M+H]+	[M-H]-	Organic compounds	Alkaloids and derivatives	Strychnos alkaloids		Strychnos alkaloids	rgb(60, 215, 60)	rgb(142, 68, 173)
19S-Methoxytubotaiwine	150324_V0258_19S-Methoxytubotaiwine_POS_3min	150324_V0258_19S-Methoxytubotaiwine_NEG_3min	C21H26N2O3	CO[C@H](C)C1[C@H]2N3CC[C@@]22C(NC4=CC=CC=C24)=C([C@H]1CC3)C(=O)OC	LTOOPESWVADEAE-JHOCLNBPSA-N	[M+H]+	[M-H]-	Organic compounds	Alkaloids and derivatives	Strychnos alkaloids		Strychnos alkaloids	rgb(60, 215, 60)	rgb(142, 68, 173)
Kopsinine	150324_V0259_Kopsinine_POS_3min	150324_V0259_Kopsinine_NEG_3min	C21H26N2O2	COC(=O)[C@@H]1C[C@]23CCCN4CC[C@]5(C24)C2=CC=CC=C2N[C@]15CC3	IYLRRIUNGGQRTN-GKCDKPGPSA-N	[M+H]+	[M-H]-	Organic compounds	Alkaloids and derivatives	Aspidofractine alkaloids		Aspidofractine alkaloids	rgb(184, 134, 11)	rgb(142, 68, 173)
Kopsinoline	150324_V0260_Kopsinoline_POS_3min	150324_V0260_Kopsinoline_NEG_3min	C21H26N2O3	COC(=O)[C@@H]1C[C@@]23CCC[N@@]4(=O)CC[C@@]5([C@@H]24)C2=CC=CC=C2N[C@@]15CC3	KWXHCCIXBUPHTG-ICLMVOIRSA-N	[M+H]+	[M-H]-	Organic compounds	Alkaloids and derivatives	Aspidofractine alkaloids		Aspidofractine alkaloids	rgb(184, 134, 11)	rgb(142, 68, 173)
11,12-Methylenedioxykopsinaline	150324_V0261_11-12-Methylenedioxykopsina_POS_3min	150324_V0261_11-12-Methylenedioxykopsina_NEG_3min	C22H26N2O5	COC(=O)[C@]1(O)C[C@]23CCCN4CC[C@]5([C@H]24)C2=C(N[C@]15CC3)C1=C(OCO1)C=C2	JVIKUDVTJCANPX-NBYDKTAJSA-N	[M+H]+	[M-H]-	Organic compounds	Alkaloids and derivatives	Aspidofractine alkaloids		Aspidofractine alkaloids	rgb(184, 134, 11)	rgb(142, 68, 173)
Lyalosidic acid	150324_V0262_Lyalosidic-acid_POS_3min	150324_V0262_Lyalosidic-acid_NEG_3min	C26H28N2O9	OC[C@H]1O[C@@H](O[C@@H]2OC=C([C@H](CC3=NC=CC4=C3NC3=CC=CC=C43)[C@H]2C=C)C(O)=O)[C@H](O)[C@@H](O)[C@@H]1O	UZLBTLIRYSYTRG-FMKZDVGKSA-N	[M+H]+	[M-H]-	Organic compounds	Lipids and lipid-like molecules	Prenol lipids	Terpene glycosides	Terpene glycosides	rgb(228, 122, 224)	rgb(52, 152, 219)
Tabersonine	150324_V0263_Tabersonine_POS_3min	150324_V0263_Tabersonine_NEG_3min	C21H24N2O2	CC[C@@]12CC(C(=O)OC)=C3NC4=CC=CC=C4[C@@]33CCN(CC=C1)[C@@H]23	FNGGIPWAZSFKCN-ACRUOGEOSA-N	[M+H]+	[M+FA-H]-	Organic compounds	Alkaloids and derivatives	Plumeran-type alkaloids		Plumeran-type alkaloids	rgb(0, 255, 255)	rgb(142, 68, 173)
14,15-Dehydro-16-epi-vincamine	150324_V0264_14-15-Dehydro-16-epi-vincami_POS_3min	150324_V0264_14-15-Dehydro-16-epi-vincami_NEG_3min	C21H24N2O3	CC[C@]12C[C@](O)(N3C4=CC=CC=C4C4=C3[C@H]1N(CC4)CC=C2)C(=O)OC	BQGJXFQCMYJENQ-HLAWJBBLSA-N	[M+H]+	[M-H]-	Organic compounds	Alkaloids and derivatives	Eburnan-type alkaloids		Eburnan-type alkaloids	rgb(255, 99, 71)	rgb(142, 68, 173)
Voacangine	150324_V0265_Voacangine_POS_3min	150324_V0265_Voacangine_NEG_3min	C22H28N2O4	CC[C@H]1C[C@@H]2CN3CCC4=C(NC5=C4C=C(OC)C=C5)[C@](C2)([C@H]13)C(=O)OC	MMAYTCMMKJYIAM-RUGRQLENSA-N	[M+H]+	[M-H]-	Organic compounds	Alkaloids and derivatives	Ibogan-type alkaloids		Ibogan-type alkaloids	rgb(173, 216, 230)	rgb(142, 68, 173)
7alpha-Voacangine hydroxyindolenine	150324_V0266_7alpha-Voacangine_POS_3min	150324_V0266_7alpha-Voacangine_NEG_3min	C22H28N2O4	CC[C@@H]1C[C@@H]2CN3CCC4(O)C5=C(C=CC(OC)=C5)N=C4C(C2)(C13)C(=O)OC	AVRFPRAAVSCSSZ-GSEWTJHMSA-N	[M+H]+	[M-H]-	Organic compounds	Alkaloids and derivatives	Ibogan-type alkaloids		Ibogan-type alkaloids	rgb(173, 216, 230)	rgb(142, 68, 173)
Voacristine	150324_V0267_Voacristine_POS_3min	150324_V0267_Voacristine_NEG_3min	C22H28N2O4	COC(=O)[C@@]12C[C@H]3C[C@H]([C@H](C)O)[C@@H]1N(C3)CCC1=C2NC2=C1C=C(OC)C=C2	OYMQKBZMKFJPMH-VJMPXSKLSA-N	[M+H]+	[M-H]-	Organic compounds	Alkaloids and derivatives	Ibogan-type alkaloids		Ibogan-type alkaloids	rgb(173, 216, 230)	rgb(142, 68, 173)
Voacamine(Pure)	150324_V0268_Voacamine-Pure_POS_3min	150324_V0268_Voacamine-Pure_NEG_3min	C43H52N4O5	CC[C@H]1C[C@@H]2CN3CCC4=C(NC5=CC([C@H]6C[C@@H]7C([C@@H](CC8=C6NC6=CC=CC=C86)N(C)C\C7=C\C)C(=O)OC)=C(OC)C=C45)[C@](C2)([C@H]13)C(=O)OC	VCMIRXRRQJNZJT-XRMSBCOFSA-N	[M+H]+	[M-H]-	Organic compounds	Alkaloids and derivatives	Ibogan-type alkaloids		Ibogan-type alkaloids	rgb(173, 216, 230)	rgb(142, 68, 173)
Subsessiline	150324_V0269_Subsessiline_POS_3min	150324_V0269_Subsessiline_NEG_3min	C43H48N4O6	COC(=O)C1=C2NC3=CC=CC=C3C22CCN3C2C2(CCOC2C24CC5CC67CCOC6CCN6CCC8(C76)C6=C(N(C2)C58OC34)C(OC)=CC=C6)C1	RZBFPDQKWUWUCK-UHFFFAOYNA-N	[M+H]+	[M-H]-	Organic compounds	Alkaloids and derivatives	Aspidospermatan-type alkaloids		Aspidospermatan-type alkaloids	rgb(255, 0, 255)	rgb(142, 68, 173)
Gardneramine	150324_V0270_Gardneramine_POS_3min	150324_V0270_Gardneramine_NEG_3min	C23H28N2O5	COC\C=C1/CN2[C@H]3CC45C2C[C@H]1[C@@H]3COC4=NC1=C5C(OC)=C(OC)C=C1OC	RIMDDIPKIZTBHU-KPDHXFAYSA-N	[M+H]+	[M-H]-	Organic compounds	Organoheterocyclic compounds	Indoles and derivatives	Indoles	3-alkylindoles	rgb(0, 0, 255)	rgb(41, 128, 185)
Gardnutine	150324_V0271_Gardnutine_POS_3min	150324_V0271_Gardnutine_NEG_3min	C20H22N2O2	COC1=CC2=C(C=C1)C1=C(N2)[C@@H]2CC3C4CO[C@H]1[C@@H]4N2C\C3=C\C	XJTWLFBHBFSVRS-CRJBWSHOSA-N	[M+H]+	[M-H]-	Organic compounds	Alkaloids and derivatives	Macroline alkaloids		Macroline alkaloids	rgb(0, 0, 139)	rgb(142, 68, 173)
Gardnerine	150324_V0272_Gardnerine_POS_3min	150324_V0272_Gardnerine_NEG_3min	C20H24N2O2	COC1=CC2=C(C=C1)C1=C(N2)[C@@H]2CC3C(CO)C(C1)N2C\C3=C\C	RBALEJFQJCAPLN-RFEOFLAMSA-N	[M+H]+	[M-H]-	Organic compounds	Alkaloids and derivatives	Macroline alkaloids		Macroline alkaloids	rgb(0, 0, 139)	rgb(142, 68, 173)
Hydroxygardnutine	150324_V0273_Hydroxygardnutine_POS_3min	150324_V0273_Hydroxygardnutine_NEG_3min	C20H22N2O3	COC1=CC2=C(C=C1)C1=C(N2)[C@@H]2C[C@@H]3[C@@H]4CO[C@H]1[C@@H]4N2C\C3=C\CO	OUONWRIEOZGMSQ-NUUNSNFRSA-N	[M+H]+	[M-H]-	Organic compounds	Alkaloids and derivatives	Macroline alkaloids		Macroline alkaloids	rgb(0, 0, 139)	rgb(142, 68, 173)
Koumidine	150324_V0274_Koumidine_POS_3min	150324_V0274_Koumidine_NEG_3min	C19H22N2O	C\C=C1/CN2[C@H]3CC4=C(NC5=CC=CC=C45)[C@@H]2C[C@H]1[C@@H]3CO	VXTDUGOBAOLMED-CPEJFPLXSA-N	[M+H]+	[M-H]-	Organic compounds	Alkaloids and derivatives	Macroline alkaloids		Macroline alkaloids	rgb(0, 0, 139)	rgb(142, 68, 173)
Koumine	150324_V0275_Koumine_POS_3min	150324_V0275_Koumine_NEG_3min	C20H22N2O	CN1C[C@@]2(C=C)[C@@H]3C[C@@H]4OC[C@@H]3[C@@H]1C[C@]21C4=NC2=CC=CC=C12	VTLYEMHGPMGUOT-XMHJOAAQSA-N	[M+H]+	[M-H]-	Organic compounds	Organoheterocyclic compounds	Indoles and derivatives	Indoles	3-alkylindoles	rgb(0, 0, 255)	rgb(41, 128, 185)
Gelsenicine	150324_V0276_Gelsenicine_POS_3min	150324_V0276_Gelsenicine_NEG_3min	C19H22N2O3	CCC1=N[C@H]2C[C@]3([C@H]4C[C@@H]1[C@@H]2CO4)C(=O)N(OC)C1=CC=CC=C31	BIGABVPVCRHEES-NWPJSNQLSA-N	[M+H]+	[M-H]-	Organic compounds	Organoheterocyclic compounds	Indoles and derivatives		Indoles and derivatives	rgb(0, 128, 0)	rgb(41, 128, 185)
Gelsemine	150324_V0277_Gelsemine_POS_3min	150324_V0277_Gelsemine_NEG_3min	C20H22N2O2	CN1C[C@@]2(C=C)C3C[C@H]4OC[C@@H]3[C@@H]1[C@@H]2[C@@]41C(O)=NC2=CC=CC=C12	NFYYATWFXNPTRM-ICFOCEFXSA-N	[M+H]+	[M-H]-	Organic compounds	Alkaloids and derivatives	Gelsemium alkaloids		Gelsemium alkaloids	rgb(128, 0, 0)	rgb(142, 68, 173)
Gelsevirine · HCl	150324_V0278_Gelsevirine_POS_3min	150324_V0278_Gelsevirine_NEG_3min	C21H24N2O3	CON1C(=O)[C@@]2([C@H]3[C@H]4[C@H]5CO[C@@H]2C[C@H]5[C@@]3(CN4C)C=C)C2=CC=CC=C12	SSSCMFCWHWCCEH-MTYPYGCKSA-N	[M+H]+	[M-H]-	Organic compounds	Alkaloids and derivatives	Gelsemium alkaloids		Gelsemium alkaloids	rgb(128, 0, 0)	rgb(142, 68, 173)
Humantenine · HCl	150324_V0279_Humantenine_POS_3min	150324_V0279_Humantenine_NEG_3min	C21H26N2O3	CON1C(=O)[C@@]2(C[C@H]3[C@H]4CO[C@H]2C[C@@H]4\C(CN3C)=C\C)C2=CC=CC=C12	SJKRPUOXUNOPOP-HEXYGZIHSA-N	[M+H]+	[M-H]-	Organic compounds	Alkaloids and derivatives	Gelsemium alkaloids		Gelsemium alkaloids	rgb(128, 0, 0)	rgb(142, 68, 173)
Sempervirine	150324_V0280_Sempervirine_POS_3min	150324_V0280_Sempervirine_NEG_3min	C19H16N2	C1CCC2=CC3=C4N=C5C=CC=CC5=C4C=CN3C=C2C1	UQVUEULZDJRMJR-UHFFFAOYSA-N	[M+H]+	[M-H]-	Organic compounds	Organoheterocyclic compounds	Indoles and derivatives	Pyridoindoles	Beta carbolines	rgb(50, 205, 50)	rgb(41, 128, 185)
Calycanthine	150324_V0281_Calycanthine_POS_3min	150324_V0281_Calycanthine_NEG_3min	C22H26N4	CN1CC[C@@]23[C@@H]4NC5=CC=CC=C5[C@]2(CCN4C)[C@@H]1NC1=CC=CC=C31	XSYCDVWYEVUDKQ-GXRSIYKFSA-N	[M+H]+	[M-H]-	Organic compounds	Organoheterocyclic compounds	Quinolines and derivatives	Aminoquinolines and derivatives	Aminoquinolines and derivatives	rgb(30, 144, 255)	rgb(41, 128, 185)
4-Hydroxy-3-methoxycinnamaldehyde	150403_0006_4-Hydroxy-3-methoxycinnamal_POS_3min	150403_0006_4-Hydroxy-3-methoxycinnamal_NEG_3min	C10H10O3	COC1=C(O)C=CC(\C=C\C=O)=C1	DKZBBWMURDFHNE-NSCUHMNNSA-N	[M+H]+	[M-H]-	Organic compounds	Benzenoids	Phenols	Methoxyphenols	Methoxyphenols	rgb(138, 10, 138)	rgb(231, 76, 60)
Cinnamyl alcohol	150403_0009_Cinnamyl-alcohol_POS_3min	150403_0009_Cinnamyl-alcohol_NEG_3min	C9H10O	OC\C=C\C1=CC=CC=C1	OOCCDEMITAIZTP-QPJJXVBHSA-N	[M+H]+	[M-H]-	Organic compounds	Phenylpropanoids and polyketides	Cinnamyl alcohols		Cinnamyl alcohols	rgb(220, 20, 60)	rgb(192, 57, 43)
4-Hydroxy-3-methoxycinnamic acid	150403_0011_4-Hydroxy-3-methoxycinna-acid_POS_3min	150403_0011_4-Hydroxy-3-methoxycinna-acid_NEG_3min	C10H10O4	COC1=C(O)C=CC(\C=C\C(O)=O)=C1	KSEBMYQBYZTDHS-HWKANZROSA-N	[M+H]+	[M-H]-	Organic compounds	Phenylpropanoids and polyketides	Cinnamic acids and derivatives	Hydroxycinnamic acids and derivatives	Hydroxycinnamic acids	rgb(255, 140, 0)	rgb(192, 57, 43)
Chalcone	150403_0072_Chalcone_POS_3min	150403_0072_Chalcone_NEG_3min	C15H12O	O=C(\C=C\C1=CC=CC=C1)C1=CC=CC=C1	DQFBYFPFKXHELB-VAWYXSNFSA-N	[M+H]+	[M-H]-	Organic compounds	Phenylpropanoids and polyketides	Linear 1,3-diarylpropanoids	Chalcones and dihydrochalcones	Retrochalcones	rgb(119, 136, 153)	rgb(192, 57, 43)
Sinapyl alcohol	150403_0100_Sinapyl-alcohol_POS_3min	150403_0100_Sinapyl-alcohol_NEG_3min	C11H14O4	COC1=CC(\C=C\CO)=CC(OC)=C1O	LZFOPEXOUVTGJS-ONEGZZNKSA-N	[M+H]+	[M-H]-	Organic compounds	Benzenoids	Phenols	Methoxyphenols	Methoxyphenols	rgb(138, 10, 138)	rgb(231, 76, 60)
trans-Cinnamic acid	150403_0105_trans-Cinnamic-acid_POS_3min	150403_0105_trans-Cinnamic-acid_NEG_3min	C9H8O2	OC(=O)\C=C\C1=CC=CC=C1	WBYWAXJHAXSJNI-VOTSOKGWSA-N	[M+H]+	[M-H]-	Organic compounds	Phenylpropanoids and polyketides	Cinnamic acids and derivatives	Cinnamic acids	Cinnamic acids	rgb(0, 0, 139)	rgb(192, 57, 43)
Coniferyl alcohol	150403_0115_Coniferyl-alcohol_POS_3min	150403_0115_Coniferyl-alcohol_NEG_3min	C10H12O3	COC1=C(O)C=CC(\C=C\CO)=C1	JMFRWRFFLBVWSI-NSCUHMNNSA-N	[M+H]+	[M-H]-	Organic compounds	Benzenoids	Phenols	Methoxyphenols	Methoxyphenols	rgb(138, 10, 138)	rgb(231, 76, 60)
Sinapic acid	150403_0156_Sinapic-acid_POS_3min	150403_0156_Sinapic-acid_NEG_3min	C11H12O5	COC1=CC(\C=C\C(O)=O)=CC(OC)=C1O	PCMORTLOPMLEFB-ONEGZZNKSA-N	[M+H]+	[M-H]-	Organic compounds	Phenylpropanoids and polyketides	Cinnamic acids and derivatives	Hydroxycinnamic acids and derivatives	Hydroxycinnamic acids	rgb(255, 140, 0)	rgb(192, 57, 43)
Caffeic acid	150403_0177_Caffeic-acid_POS_3min	150403_0177_Caffeic-acid_NEG_3min	C9H8O4	OC(=O)\C=C\C1=CC(O)=C(O)C=C1	QAIPRVGONGVQAS-DUXPYHPUSA-N	[M+H]+	[M-H]-	Organic compounds	Phenylpropanoids and polyketides	Cinnamic acids and derivatives	Hydroxycinnamic acids and derivatives	Hydroxycinnamic acids	rgb(255, 140, 0)	rgb(192, 57, 43)
Apigenin-6-C-glucoside	150403_V0173_Apigenin-6-C-glucoside_POS_3min	150403_V0173_Apigenin-6-C-glucoside_NEG_3min	C21H20O10	OC[C@H]1O[C@H]([C@H](O)[C@@H](O)[C@@H]1O)C1=C(O)C2=C(OC(=CC2=O)C2=CC=C(O)C=C2)C=C1O	MYXNWGACZJSMBT-VJXVFPJBSA-N	[M+H]+	[M-H]-	Organic compounds	Phenylpropanoids and polyketides	Flavonoids	Flavonoid glycosides	Flavonoid C-glycosides	rgb(173, 216, 230)	rgb(192, 57, 43)
Apigenin-6-C-pentopyranoside-8-C-hexopyranoside	150403_V0174_Apige-6-C-pentopy-8-C-hexopy_POS_3min	150403_V0174_Apige-6-C-pentopy-8-C-hexopy_NEG_3min	C26H28O14	OC[C@@H]1OC([C@H](O)[C@H]1O)C1=C(O)C(C2O[C@H](CO)[C@@H](O)[C@H](O)[C@H]2O)=C2OC(=CC(=O)C2=C1O)C1=CC=C(O)C=C1	DRLZZQRQMWQRLZ-FBMRRHFKSA-N	[M+H]+	[M-H]-	Organic compounds	Phenylpropanoids and polyketides	Flavonoids	Flavonoid glycosides	Flavonoid C-glycosides	rgb(173, 216, 230)	rgb(192, 57, 43)
Luteolin-6-C-hexopyranoside	150403_V0175_Luteolin-6-C-hexopyranoside_POS_3min	150403_V0175_Luteolin-6-C-hexopyranoside_NEG_3min	C21H20O11	OC[C@H]1O[C@H]([C@H](O)[C@@H](O)[C@@H]1O)C1=C(O)C2=C(OC(=CC2=O)C2=CC(O)=C(O)C=C2)C=C1O	ODBRNZZJSYPIDI-VJXVFPJBSA-N	[M+H]+	[M-H]-	Organic compounds	Phenylpropanoids and polyketides	Flavonoids	Flavonoid glycosides	Flavonoid C-glycosides	rgb(173, 216, 230)	rgb(192, 57, 43)
Apigenin-6-C-hexopyranoside-8-C-hexopyranoside	150403_V0178_Apige-6-C-hexopy-8-C-hexopy_POS_3min	150403_V0178_Apige-6-C-hexopy-8-C-hexopy_NEG_3min	C27H30O15	OCC1OC(C(O)C(O)C1O)C1=C(O)C(C2OC(CO)C(O)C(O)C2O)=C2OC(=CC(=O)C2=C1O)C1=CC=C(O)C=C1	FIAAVMJLAGNUKW-UHFFFAOYNA-N	[M+H]+	[M-H]-	Organic compounds	Phenylpropanoids and polyketides	Flavonoids	Flavonoid glycosides	Flavonoid C-glycosides	rgb(173, 216, 230)	rgb(192, 57, 43)
Apigenin-6-C-hexopyranoside-8-C-pentopyranoside	150403_V0179_Apige-6-C-hexopy-8-C-pentopy_POS_3min	150403_V0179_Apige-6-C-hexopy-8-C-pentopy_NEG_3min	C26H28O14	OC[C@@H]1OC([C@H](O)[C@H]1O)C1=C2OC(=CC(=O)C2=C(O)C(C2O[C@H](CO)[C@@H](O)[C@H](O)[C@H]2O)=C1O)C1=CC=C(O)C=C1	TUIJPUWSXVFWSH-FBMRRHFKSA-N	[M+H]+	[M-H]-	Organic compounds	Phenylpropanoids and polyketides	Flavonoids	Flavonoid glycosides	Flavonoid C-glycosides	rgb(173, 216, 230)	rgb(192, 57, 43)
Luteolin-6-C-hexopyranoside-8-C-hexopyranoside	150403_V0180_Luteo-6-C-hexopy-8-C-hexopy_POS_3min	150403_V0180_Luteo-6-C-hexopy-8-C-hexopy_NEG_3min	C27H30O16	OC[C@H]1O[C@H]([C@H](O)[C@@H](O)[C@@H]1O)C1=C(O)C(C2OC(CO)C(O)C(O)C2O)=C2OC(=CC(=O)C2=C1O)C1=CC(O)=C(O)C=C1	ZLPSOQFIIQIIAX-FCSQLNSJSA-N	[M+H]+	[M-H]-	Organic compounds	Phenylpropanoids and polyketides	Flavonoids	Flavonoid glycosides	Flavonoid C-glycosides	rgb(173, 216, 230)	rgb(192, 57, 43)
Chrysin	150403_V0189_Chrysin_POS_3min	150403_V0189_Chrysin_NEG_3min	C15H10O4	OC1=CC(O)=C2C(=O)C=C(OC2=C1)C1=CC=CC=C1	RTIXKCRFFJGDFG-UHFFFAOYSA-N	[M+H]+	[M-H]-	Organic compounds	Phenylpropanoids and polyketides	Flavonoids	Flavones	Flavones	rgb(139, 0, 0)	rgb(192, 57, 43)
Kaempferol 3-O-sophoroside	150403_V0413_Kaempferol-3-O-sophoroside_POS_3min	150403_V0413_Kaempferol-3-O-sophoroside_NEG_3min	C27H30O16	OC[C@H]1O[C@@H](O[C@@H]2[C@@H](O)[C@H](O)[C@@H](CO)O[C@H]2OC2=C(OC3=CC(O)=CC(O)=C3C2=O)C2=CC=C(O)C=C2)[C@H](O)[C@@H](O)[C@@H]1O	LKZDFKLGDGSGEO-UJECXLDQSA-N	[M+H]+	[M-H]-	Organic compounds	Phenylpropanoids and polyketides	Flavonoids	Flavonoid glycosides	Flavonoid O-glycosides	rgb(32, 178, 170)	rgb(192, 57, 43)
sinigrin	150417_H0019_sinigrin_POS_3min	150417_H0019_sinigrin_NEG_3min	C10H17NO9S2	OC[C@H]1O[C@@H](S\C(CC=C)=N\OS(O)(=O)=O)[C@H](O)[C@@H](O)[C@@H]1O	PHZOWSSBXJXFOR-PTGZALFTSA-N	[M+H]+	[M-H]-	Organic compounds	Organic oxygen compounds	Organooxygen compounds	Carbohydrates and carbohydrate conjugates	Monosaccharides	rgb(128, 0, 128)	rgb(155, 89, 182)
4-methylthiobutyl glucosinolate	150417_T0016_4-methylthiobutyl-gluco_POS_3min	150417_T0016_4-methylthiobutyl-gluco_NEG_3min	C12H23NO9S3	CSCCCC\C(S[C@@H]1O[C@H](CO)[C@@H](O)[C@H](O)[C@H]1O)=N/OS(O)(=O)=O	GKUMMDFLKGFCKH-KALKGZTMSA-N	[M+H]+	[M-H]-	Organic compounds	Organic oxygen compounds	Organooxygen compounds	Carbohydrates and carbohydrate conjugates	Monosaccharides	rgb(128, 0, 128)	rgb(155, 89, 182)
4-methylsulfinylbutyl glucosinolate	150417_T0017_4-methylsulfinylbutyl-gluco_POS_3min	150417_T0017_4-methylsulfinylbutyl-gluco_NEG_3min	C12H23NO10S3	CS(=O)CCCC\C(S[C@@H]1O[C@H](CO)[C@@H](O)[C@H](O)[C@H]1O)=N/OS(O)(=O)=O	GMMLNKINDDUDCF-RFOBZYEESA-N	[M+H]+	[M-H]-	Organic compounds	Organic oxygen compounds	Organooxygen compounds	Carbohydrates and carbohydrate conjugates	Monosaccharides	rgb(128, 0, 128)	rgb(155, 89, 182)
Butenyl glucosinolate	150417_T0018_Butenyl-glucosinolate_POS_3min	150417_T0018_Butenyl-glucosinolate_NEG_3min	C11H19NO9S2	OC[C@H]1O[C@@H](S\C(CCC=C)=N\OS(O)(=O)=O)[C@H](O)[C@@H](O)[C@@H]1O	PLYQBXHVYUJNQB-BZVDQRPCSA-N	[M+H]+	[M-H]-	Organic compounds	Organic oxygen compounds	Organooxygen compounds	Carbohydrates and carbohydrate conjugates	Monosaccharides	rgb(128, 0, 128)	rgb(155, 89, 182)
R-2-hydroxy-3-butenyl glucosinolate	150417_T0019_R-2-hydroxy-3-butenyl-gluco_POS_3min	150417_T0019_R-2-hydroxy-3-butenyl-gluco_NEG_3min	C11H19NO10S2	OC[C@H]1OC(S\C(C[C@@H](O)C=C)=N\OS(O)(=O)=O)[C@H](O)[C@@H](O)[C@@H]1O	MYHSVHWQEVDFQT-QGHXNALESA-N	[M+H]+	[M-H]-	Organic compounds	Organic oxygen compounds	Organooxygen compounds	Carbohydrates and carbohydrate conjugates	Monosaccharides	rgb(128, 0, 128)	rgb(155, 89, 182)
(2S)-2-Hydroxybut-3-enylglucosinolate	150417_T0114_2S-2-Hydroxybut-3-enylgluco_POS_3min	150417_T0114_2S-2-Hydroxybut-3-enylgluco_NEG_3min	C11H19NO10S2	OC[C@H]1O[C@@H](S\C(C[C@H](O)C=C)=N\OS(O)(=O)=O)[C@H](O)[C@@H](O)[C@@H]1O	MYHSVHWQEVDFQT-QSKOKFRPSA-N	[M+H]+	[M-H]-	Organic compounds	Organic oxygen compounds	Organooxygen compounds	Carbohydrates and carbohydrate conjugates	Monosaccharides	rgb(128, 0, 128)	rgb(155, 89, 182)
3-(Methylsulfinyl)propylglucosinolate	150417_T0116_3-Methylsulfinyl-propylgluco_POS_3min	150417_T0116_3-Methylsulfinyl-propylgluco_NEG_3min	C11H21NO10S3	CS(=O)CCC\C(S[C@@H]1O[C@H](CO)[C@@H](O)[C@H](O)[C@H]1O)=N/OS(O)(=O)=O	PHYYADMVYQURSX-WWFIZPDBSA-N	[M+H]+	[M-H]-	Organic compounds	Organic oxygen compounds	Organooxygen compounds	Carbohydrates and carbohydrate conjugates	Monosaccharides	rgb(128, 0, 128)	rgb(155, 89, 182)
4-(Methylsulfinyl)but-3-enylglucosinolate	150417_T0118_4-Metsulfi-but-3-enylgluco_POS_3min	150417_T0118_4-Metsulfi-but-3-enylgluco_NEG_3min	C12H21NO10S3	CS(=O)C=CCCC(SC1OC(CO)C(O)C(O)C1O)=NOS(O)(=O)=O	ZFLXCZJBYSPSKU-UHFFFAOYNA-N	[M+H]+	[M-H]-	Organic compounds	Organic oxygen compounds	Organooxygen compounds	Carbohydrates and carbohydrate conjugates	Monosaccharides	rgb(128, 0, 128)	rgb(155, 89, 182)
Benzylglucosinolate	150417_T0120_Benzylglucosinolate_POS_3min	150417_T0120_Benzylglucosinolate_NEG_3min	C14H19NO9S2	OC[C@H]1O[C@@H](S\C(CC2=CC=CC=C2)=N\OS(O)(=O)=O)[C@H](O)[C@@H](O)[C@@H]1O	QQGLQYQXUKHWPX-BXLHIMNRSA-N	[M+H]+	[M-H]-	Organic compounds	Organic oxygen compounds	Organooxygen compounds	Carbohydrates and carbohydrate conjugates	Monosaccharides	rgb(128, 0, 128)	rgb(155, 89, 182)
Gluconasturtiin	150417_T0121_Gluconasturtiin_POS_3min	150417_T0121_Gluconasturtiin_NEG_3min	C15H21NO9S2	OC[C@H]1O[C@@H](S\C(CCC2=CC=CC=C2)=N\OS(O)(=O)=O)[C@H](O)[C@@H](O)[C@@H]1O	CKIJIGYDFNXSET-MFIRQCQASA-N	[M+H]+	[M-H]-	Organic compounds	Organic oxygen compounds	Organooxygen compounds	Carbohydrates and carbohydrate conjugates	Monosaccharides	rgb(128, 0, 128)	rgb(155, 89, 182)
p-Hydroxybenzylglucosinolate	150417_T0123_p-Hydroxybenzylglucosinolate_POS_3min	150417_T0123_p-Hydroxybenzylglucosinolate_NEG_3min	C14H19NO10S2	OC[C@H]1O[C@@H](S\C(CC2=CC=C(O)C=C2)=N\OS(O)(=O)=O)[C@H](O)[C@@H](O)[C@@H]1O	WWBNBPSEKLOHJU-BXLHIMNRSA-N	[M+H]+	[M-H]-	Organic compounds	Organic oxygen compounds	Organooxygen compounds	Carbohydrates and carbohydrate conjugates	Monosaccharides	rgb(128, 0, 128)	rgb(155, 89, 182)
(2R)-2-Hydroxy-2-phenethylglucosinolate	150417_T0124_2R-2-Hydr-2-phenethylgluco_POS_3min	150417_T0124_2R-2-Hydr-2-phenethylgluco_NEG_3min	C15H21NO10S2	OC[C@H]1O[C@@H](S\C(C[C@@H](O)C2=CC=CC=C2)=N\OS(O)(=O)=O)[C@H](O)[C@@H](O)[C@@H]1O	GAPDDBFHNYHZIS-LXFDRBQGSA-N	[M+H]+	[M-H]-	Organic compounds	Organic oxygen compounds	Organooxygen compounds	Carbohydrates and carbohydrate conjugates	Monosaccharides	rgb(128, 0, 128)	rgb(155, 89, 182)
L-Sulforaphane	150417_T0174_L-Sulforaphane_POS_3min	150417_T0174_L-Sulforaphane_NEG_3min	C6H11NOS2	CS(=O)CCCCN=C=S	SUVMJBTUFCVSAD-UHFFFAOYNA-N	[M+H]+	[M-H]-	Organic compounds	Organosulfur compounds	Sulfoxides		Sulfoxides	rgb(210, 105, 30)	rgb(26, 188, 156)
1-Isothiocyanato-8-(methylsulfenyl)-octane	150417_V0001_1Isothiocy-8metsulfe-octane_POS_3min	150417_V0001_1Isothiocy-8metsulfe-octane_NEG_3min	C10H19NS2	CSCCCCCCCCN=C=S	BFBMDZOSZQDEKW-UHFFFAOYSA-N	[M+H]+	[M-H]-	Organic compounds	Organosulfur compounds	Isothiocyanates		Isothiocyanates	rgb(60, 215, 60)	rgb(26, 188, 156)
1-Isothiocyanato-6-(methylsulfenyl)-hexane	150417_V0002_1Isothiocy-6metsulfe-hexane_POS_3min	150417_V0002_1Isothiocy-6metsulfe-hexane_NEG_3min	C8H15NS2	CSCCCCCCN=C=S	YIBXPFAXPUDDTK-UHFFFAOYSA-N	[M+H]+	[M-H]-	Organic compounds	Organosulfur compounds	Isothiocyanates		Isothiocyanates	rgb(60, 215, 60)	rgb(26, 188, 156)
1-Isothiocyanato-7-(methylsulfinyl)-heptane	150417_V0003_1Isothiocy-7metsulfi-heptane_POS_3min	150417_V0003_1Isothiocy-7metsulfi-heptane_NEG_3min	C9H17NOS2	CS(=O)CCCCCCCN=C=S	OGYHCBGORZWBPH-UHFFFAOYNA-N	[M+H]+	[M-H]-	Organic compounds	Organosulfur compounds	Sulfoxides		Sulfoxides	rgb(210, 105, 30)	rgb(26, 188, 156)
1-Isothiocyanato-6-(methylsulfinyl)-hexane	150417_V0004_1Isothiocy-6metsulfi-hexane_POS_3min	150417_V0004_1Isothiocy-6metsulfi-hexane_NEG_3min	C8H15NOS2	CS(=O)CCCCCCN=C=S	XQZVZULJKVALRI-UHFFFAOYNA-N	[M+H]+	[M-H]-	Organic compounds	Organosulfur compounds	Sulfoxides		Sulfoxides	rgb(210, 105, 30)	rgb(26, 188, 156)
1-Isothiocyanato-9-(methylsulfinyl)-nonane	150417_V0005_1Isothiocy-9metsulfi-nonane_POS_3min	150417_V0005_1Isothiocy-9metsulfi-nonane_NEG_3min	C11H21NOS2	CS(=O)CCCCCCCCCN=C=S	MQFLXLMNOHHPTC-UHFFFAOYNA-N	[M+H]+	[M-H]-	Organic compounds	Organosulfur compounds	Sulfoxides		Sulfoxides	rgb(210, 105, 30)	rgb(26, 188, 156)
1-Isothiocyanato-8-(methylsulfinyl)-octane	150417_V0006_1Isothiocy-8metsulfi-octane_POS_3min	150417_V0006_1Isothiocy-8metsulfi-octane_NEG_3min	C10H19NOS2	CS(=O)CCCCCCCCN=C=S	BCRXKWOQVFKZAG-UHFFFAOYNA-N	[M+H]+	[M-H]-	Organic compounds	Organosulfur compounds	Sulfoxides		Sulfoxides	rgb(210, 105, 30)	rgb(26, 188, 156)
1-Isothiocyanato-6-(methylsulfonyl)-hexane	150417_V0008_1Isothiocy-6metsulfo-hexane_POS_3min	150417_V0008_1Isothiocy-6metsulfo-hexane_NEG_3min	C8H15NO2S2	CS(=O)(=O)CCCCCCN=C=S	CLJXLUXFLFBKAS-UHFFFAOYSA-N	[M+H]+	[M-H]-	Organic compounds	Organosulfur compounds	Sulfonyls	Sulfones	Sulfones	rgb(128, 128, 0)	rgb(26, 188, 156)
1-Isothiocyanato-9-(methylsulfenyl)-nonane	150417_V0009_1Isothiocy-9metsulfe-nonane_POS_3min	150417_V0009_1Isothiocy-9metsulfe-nonane_NEG_3min	C11H21NS2	CSCCCCCCCCCN=C=S	OUQZIGDIMJAFOM-UHFFFAOYSA-N	[M+H]+	[M-H]-	Organic compounds	Organosulfur compounds	Isothiocyanates		Isothiocyanates	rgb(60, 215, 60)	rgb(26, 188, 156)
1-Isothiocyanato-7-(methylsulfenyl)-heptane	150417_V0010_1Isothiocy-7metsulfe-heptane_POS_3min	150417_V0010_1Isothiocy-7metsulfe-heptane_NEG_3min	C9H17NS2	CSCCCCCCCN=C=S	LDIRGNDMTOGVRB-UHFFFAOYSA-N	[M+H]+	[M-H]-	Organic compounds	Organosulfur compounds	Isothiocyanates		Isothiocyanates	rgb(60, 215, 60)	rgb(26, 188, 156)
S-Sulforaphene	150417_V0011_S-Sulforaphene_POS_3min	150417_V0011_S-Sulforaphene_NEG_3min	C6H9NOS2	CS(=O)C=CCCN=C=S	QKGJFQMGPDVOQE-UHFFFAOYNA-N	[M+H]+	[M-H]-	Organic compounds	Organosulfur compounds	Sulfoxides		Sulfoxides	rgb(210, 105, 30)	rgb(26, 188, 156)
EleutherosideB	150417_V0037_EleutherosideB_POS_3min	150417_V0037_EleutherosideB_NEG_3min	C17H24O9	COC1=CC(\C=C\CO)=CC(OC)=C1O[C@@H]1O[C@H](CO)[C@@H](O)[C@H](O)[C@H]1O	QJVXKWHHAMZTBY-GCPOEHJPSA-N	[M+H]+	[M-H]-	Organic compounds	Organic oxygen compounds	Organooxygen compounds	Carbohydrates and carbohydrate conjugates	Glycosyl compounds	rgb(0, 128, 0)	rgb(155, 89, 182)
D,L-sulforaphane	150417_V0041_D-L-sulforaphane_POS_3min	150417_V0041_D-L-sulforaphane_NEG_3min	C6H11NOS2	CS(=O)CCCCN=C=S	SUVMJBTUFCVSAD-UHFFFAOYNA-N	[M+H]+	[M-H]-	Organic compounds	Organosulfur compounds	Sulfoxides		Sulfoxides	rgb(210, 105, 30)	rgb(26, 188, 156)
Glucocheirolin(potassium salt hydrate)	150417_V0142_Glucocheirolin-potassium_POS_3min	150417_V0142_Glucocheirolin-potassium_NEG_3min	C11H21NO11S3	CS(=O)(=O)CCC\C(S[C@@H]1O[C@H](CO)[C@@H](O)[C@H](O)[C@H]1O)=N/OS(O)(=O)=O	OFKKQTQFWWIRBD-BZVDQRPCSA-N	[M+H]+	[M-H]-	Organic compounds	Organic oxygen compounds	Organooxygen compounds	Carbohydrates and carbohydrate conjugates	Monosaccharides	rgb(128, 0, 128)	rgb(155, 89, 182)
Glucobarbarin(potassium salt hydrate)	150417_V0144_Glucobarbarin-potassium_POS_3min	150417_V0144_Glucobarbarin-potassium_NEG_3min	C15H21NO10S2	OC[C@H]1O[C@@H](SC(C[C@@H](O)C2=CC=CC=C2)=N(=O)S(O)(=O)=O)[C@H](O)[C@@H](O)[C@@H]1O	PGELFSLPPNAIMD-LXFDRBQGSA-N	[M+H]+	[M-H]-	Organic compounds	Organic oxygen compounds	Organooxygen compounds	Carbohydrates and carbohydrate conjugates	Glycosyl compounds	rgb(0, 128, 0)	rgb(155, 89, 182)
Emetine dihydrochloride	150424_V0282_Emetine_POS_3min	150424_V0282_Emetine_NEG_3min	C29H40N2O4	CC[C@H]1CN2CCC3=CC(OC)=C(OC)C=C3[C@@H]2C[C@@H]1C[C@H]1NCCC2=CC(OC)=C(OC)C=C12	AUVVAXYIELKVAI-CKBKHPSWSA-N	[M+H]+	[M-H]-	Organic compounds	Alkaloids and derivatives	Emetine alkaloids		Emetine alkaloids	rgb(0, 255, 0)	rgb(142, 68, 173)
Kainic acid	150424_V0283_Kainic-acid_POS_3min	150424_V0283_Kainic-acid_NEG_3min	C10H15NO4	CC(=C)[C@H]1CN[C@@H]([C@H]1CC(O)=O)C(O)=O	VLSMHEGGTFMBBZ-OOZYFLPDSA-N	[M+H]+	[M-H]-	Organic compounds	Organic acids and derivatives	Carboxylic acids and derivatives	Amino acids, peptides, and analogues	Amino acids and derivatives	rgb(255, 99, 71)	rgb(22, 160, 133)
Aristolochic acid C	150424_V0284_Aristolochic-acid-C_POS_3min	150424_V0284_Aristolochic-acid-C_NEG_3min	C16H9NO7	OC(=O)C1=CC2=C(OCO2)C2=C3C=C(O)C=CC3=CC(=C12)N(=O)=O	NBFGYDJKTHENDP-UHFFFAOYSA-N	[M+H]+	[M-H]-	Organic compounds	Benzenoids	Phenanthrenes and derivatives	Aristolochic acids and derivatives	Aristolochic acids and derivatives	rgb(255, 215, 0)	rgb(231, 76, 60)
O-Methyldomesticine	150424_V0285_O-Methyldomesticine_POS_3min	150424_V0285_O-Methyldomesticine_NEG_3min	C20H21NO4	COC1=C(OC)C2=C3[C@H](CC4=CC5=C(OCO5)C=C24)N(C)CCC3=C1	WSVWKHTVFGTTKJ-AWEZNQCLSA-N	[M+H]+	[M-H]-	Organic compounds	Alkaloids and derivatives	Aporphines		Aporphines	rgb(0, 0, 255)	rgb(142, 68, 173)
Aconitine	150424_V0286_Aconitine_POS_3min	150424_V0286_Aconitine_NEG_3min	C34H47NO11	CCN1C[C@@]2(COC)[C@H]3[C@@H](OC)[C@H]4C1[C@@]3([C@@H]1C[C@@]3(O)[C@H](OC(=O)C5=CC=CC=C5)[C@@H]1[C@]4(OC(C)=O)[C@@H](O)[C@@H]3OC)[C@H](C[C@H]2O)OC	XFSBVAOIAHNAPC-XTHSEXKGSA-N	[M+H]+	[M-H]-	Organic compounds	Lipids and lipid-like molecules	Prenol lipids	Diterpenoids	Aconitane-type diterpenoid alkaloids	rgb(128, 0, 0)	rgb(52, 152, 219)
Mesaconitine	150424_V0287_Mesaconitine_POS_3min	150424_V0287_Mesaconitine_NEG_3min	C33H45NO11	COC[C@]12CN(C)C3[C@@H]4[C@H](OC)[C@H]1[C@]3([C@@H]1C[C@@]3(O)[C@H](OC(=O)C5=CC=CC=C5)[C@@H]1[C@]4(OC(C)=O)[C@@H](O)[C@@H]3OC)[C@H](C[C@H]2O)OC	XUHJBXVYNBQQBD-TUWOXVOMSA-N	[M+H]+	[M-H]-	Organic compounds	Lipids and lipid-like molecules	Prenol lipids	Diterpenoids	Aconitane-type diterpenoid alkaloids	rgb(128, 0, 0)	rgb(52, 152, 219)
Palmatine chloride	150424_V0288_Palmatine_POS_3min	150424_V0288_Palmatine_NEG_3min	C21H22NO4	COC1=C(OC)C=C2C(CC[N+]3=C2C=C2C=CC(OC)=C(OC)C2=C3)=C1	QUCQEUCGKKTEBI-UHFFFAOYSA-N	[M+H]+	[M-H]-	Organic compounds	Alkaloids and derivatives	Protoberberine alkaloids and derivatives		Protoberberine alkaloids and derivatives	rgb(50, 205, 50)	rgb(142, 68, 173)
Hyoscyamine hydrochloride	150424_V0289_Hyoscyamine_POS_3min	150424_V0289_Hyoscyamine_NEG_3min	C17H23NO3	CN1[C@H]2CC[C@@H]1CC(C2)OC(=O)[C@H](CO)C1=CC=CC=C1	RKUNBYITZUJHSG-VFSICIBPSA-N	[M+H]+	[M-H]-	Organic compounds	Alkaloids and derivatives	Tropane alkaloids		Tropane alkaloids	rgb(255, 0, 255)	rgb(142, 68, 173)
Speciophylline(Uncarine D)	150424_V0290_Speciophylline-Uncarine-D_POS_3min	150424_V0290_Speciophylline-Uncarine-D_NEG_3min	C21H24N2O4	COC(=O)C1=CO[C@@H](C)[C@@H]2CN3CC[C@]4([C@H]3C[C@H]12)C(O)=NC1=CC=CC=C41	JMIAZDVHNCCPDM-ZUNJVLJPSA-N	[M+H]+	[M-H]-	Organic compounds	Organoheterocyclic compounds	Indolizidines		Indolizidines	rgb(139, 0, 0)	rgb(41, 128, 185)
Speciofiline (Uncarine F)	150424_V0291_Speciofiline-Uncarine-F_POS_3min	150424_V0291_Speciofiline-Uncarine-F_NEG_3min	C21H24N2O4	COC(=O)C1=CO[C@@H](C)[C@@H]2CN3CC[C@@]4([C@H]3C[C@H]12)C(O)=NC1=CC=CC=C41	JMIAZDVHNCCPDM-PMJXBNNDSA-N	[M+H]+	[M-H]-	Organic compounds	Organoheterocyclic compounds	Indolizidines		Indolizidines	rgb(139, 0, 0)	rgb(41, 128, 185)
Cephaeline	150424_V0292_Cephaeline_POS_3min	150424_V0292_Cephaeline_NEG_3min	C28H38N2O4	CC[C@H]1CN2CCC3=CC(OC)=C(OC)C=C3[C@@H]2C[C@@H]1C[C@H]1NCCC2=CC(O)=C(OC)C=C12	DTGZHCFJNDAHEN-OZEXIGSWSA-N	[M+H]+	[M-H]-	Organic compounds	Alkaloids and derivatives	Emetine alkaloids		Emetine alkaloids	rgb(0, 255, 0)	rgb(142, 68, 173)
Amygdalin	150424_V0293_Amygdalin_POS_3min	150424_V0293_Amygdalin_NEG_3min	C20H27NO11	OC[C@H]1O[C@@H](OC[C@H]2O[C@@H](O[C@@H](C#N)C3=CC=CC=C3)[C@H](O)[C@@H](O)[C@@H]2O)[C@H](O)[C@@H](O)[C@@H]1O	XUCIJNAGGSZNQT-JHSLDZJXSA-N	[M+H]+	[M-H]-	Organic compounds	Organic oxygen compounds	Organooxygen compounds	Carbohydrates and carbohydrate conjugates	Glycosyl compounds	rgb(0, 128, 0)	rgb(155, 89, 182)
Carbazochrome sodium sulfonate trihydrate	150424_V0294_Carbazochrome_POS_3min	150424_V0294_Carbazochrome_NEG_3min	C10H12N4O5S	CN1C(CC2=C\C(=N\NC(O)=N)C(=O)C=C12)S(O)(=O)=O	OZCACMPSTYQSMM-SDQBBNPINA-N	[M+H]+	[M-H]-	Organic compounds	Organoheterocyclic compounds	Indoles and derivatives		Indoles and derivatives	rgb(0, 128, 0)	rgb(41, 128, 185)
Dehydrocorydaline nitrate	150424_V0295_Dehydrocorydaline-nitrate_POS_3min	150424_V0295_Dehydrocorydaline-nitrate_NEG_3min	C22H24NO4	COC1=C(OC)C2=C[N+]3=C(C(C)=C2C=C1)C1=CC(OC)=C(OC)C=C1CC3	RFKQJTRWODZPHF-UHFFFAOYSA-N	[M+H]+	[M-H]-	Organic compounds	Alkaloids and derivatives	Protoberberine alkaloids and derivatives		Protoberberine alkaloids and derivatives	rgb(50, 205, 50)	rgb(142, 68, 173)
Evodiamine	150424_V0296_Evodiamine_POS_3min	150424_V0296_Evodiamine_NEG_3min	C19H17N3O	CN1[C@H]2N(CCC3=C2NC2=CC=CC=C32)C(=O)C2=CC=CC=C12	TXDUTHBFYKGSAH-SFHVURJKSA-N	[M+H]+	[M-H]-	Organic compounds	Organoheterocyclic compounds	Indoles and derivatives	Pyridoindoles	Beta carbolines	rgb(50, 205, 50)	rgb(41, 128, 185)
Hypaconitine	150424_V0297_Hypaconitine_POS_3min	150424_V0297_Hypaconitine_NEG_3min	C33H45NO10	COC[C@@]12CC[C@H](OC)[C@@]34[C@@H]5C[C@@]6(O)[C@H](OC(=O)C7=CC=CC=C7)[C@@H]5[C@@](OC(C)=O)([C@@H]([C@H](OC)[C@H]13)C4N(C)C2)[C@@H](O)[C@@H]6OC	FIDOCHXHMJHKRW-VHQVDBNASA-N	[M+H]+	[M-H]-	Organic compounds	Lipids and lipid-like molecules	Prenol lipids	Diterpenoids	Aconitane-type diterpenoid alkaloids	rgb(128, 0, 0)	rgb(52, 152, 219)
Sinomenine	150424_V0298_Sinomenine_POS_3min	150424_V0298_Sinomenine_NEG_3min	C19H23NO4	COC1=C[C@@H]2[C@@H]3CC4=C(C(O)=C(OC)C=C4)[C@]2(CCN3C)CC1=O	INYYVPJSBIVGPH-QHRIQVFBSA-N	[M+H]+	[M-H]-	Organic compounds	Alkaloids and derivatives	Morphinans		Morphinans	rgb(218, 112, 214)	rgb(142, 68, 173)
Strychnine nitrate	150424_V0299_Strychnine-nitrate_POS_3min	150424_V0299_Strychnine-nitrate_NEG_3min	C21H22N2O2	O=C1C[C@@H]2OCC=C3CN4CC[C@@]56[C@@H]4C[C@@H]3[C@@H]2[C@@H]5N1C1=CC=CC=C61	QMGVPVSNSZLJIA-FVWCLLPLSA-N	[M+H]+	[M-H]-	Organic compounds	Alkaloids and derivatives	Strychnos alkaloids		Strychnos alkaloids	rgb(60, 215, 60)	rgb(142, 68, 173)
Harmalol hydrochloride dihydrate	150424_V0300_Harmalol_POS_3min	150424_V0300_Harmalol_NEG_3min	C12H12N2O	CC1=C2NC3=CC(=O)C=CC3=C2CCN1	CRQDWQWZCNKKAC-UHFFFAOYSA-N	[M+H]+	[M-H]-	Organic compounds	Alkaloids and derivatives	Harmala alkaloids		Harmala alkaloids	rgb(255, 0, 255)	rgb(142, 68, 173)
Hordenine sulfate	150424_V0301_Hordenine_POS_3min	150424_V0301_Hordenine_NEG_3min	C10H15NO	CN(C)CCC1=CC=C(O)C=C1	KUBCEEMXQZUPDQ-UHFFFAOYSA-N	[M+H]+	[M-H]-	Organic compounds	Benzenoids	Benzene and substituted derivatives	Phenethylamines	Phenethylamines	rgb(220, 20, 60)	rgb(231, 76, 60)
Isomajdine	150424_V0302_Isomajdine_POS_3min	150424_V0302_Isomajdine_NEG_3min	C23H28N2O6	COC(=O)C1=CO[C@@H](C)[C@@H]2CN3CC[C@@]4([C@@H]3C[C@H]12)C(O)=NC1=C4C=CC(OC)=C1OC	TTZWEOINXHJHCY-UHJVZONPSA-N	[M+H]+	[M-H]-	Organic compounds	Organoheterocyclic compounds	Indolizidines		Indolizidines	rgb(139, 0, 0)	rgb(41, 128, 185)
Pilocarpine hydrochloride	150424_V0303_Pilocarpine_POS_3min	150424_V0303_Pilocarpine_NEG_3min	C11H16N2O2	CC[C@H]1[C@@H](CC2=CN=CN2C)COC1=O	QCHFTSOMWOSFHM-WPRPVWTQSA-N	[M+H]+	[M-H]-	Organic compounds	Alkaloids and derivatives			Alkaloids and derivatives	rgb(50, 205, 50)	rgb(142, 68, 173)
Viridiflorine	150424_V0304_Viridiflorine_POS_3min	150424_V0304_Viridiflorine_NEG_3min	C15H27NO4	CC(C)[C@](O)([C@H](C)O)C(=O)OC[C@@H]1CCN2CCC[C@@H]12	BWQSLRZZOVFVHJ-ABHRYQDASA-N	[M+H]+	[M-H]-	Organic compounds	Organoheterocyclic compounds	Pyrrolizidines		Pyrrolizidines	rgb(128, 0, 128)	rgb(41, 128, 185)
Iso-gamma-fagarine	150424_V0305_Iso-gamma-fagarine_POS_3min	150424_V0305_Iso-gamma-fagarine_NEG_3min	C13H11NO3	COC1=CC=CC2=C1N(C)C1=C(C=CO1)C2=O	VNBUMBNLPGLBML-UHFFFAOYSA-N	[M+H]+	[M-H]-	Organic compounds	Organoheterocyclic compounds	Quinolines and derivatives	Furanoquinolines	Furanoquinolines	rgb(138, 10, 138)	rgb(41, 128, 185)
Lycoctonine	150424_V0307_Lycoctonine_POS_3min	150424_V0307_Lycoctonine_NEG_3min	C25H41NO7	CCN1C[C@]2(CO)CC[C@H](OC)[C@@]34[C@@H]5C[C@H]6[C@H](OC)[C@@H]5[C@](O)(C[C@@H]6OC)[C@@](O)([C@@H](OC)[C@H]23)C14	YOTUXHIWBVZAJQ-YAEAOFIFSA-N	[M+H]+	[M-H]-	Organic compounds	Lipids and lipid-like molecules	Prenol lipids	Diterpenoids	Aconitane-type diterpenoid alkaloids	rgb(128, 0, 0)	rgb(52, 152, 219)
Thalsimine	150424_V0308_Thalsimine_POS_3min	150424_V0308_Thalsimine_NEG_3min	C38H40N2O7	COC1=C2OC3=CC=C(CC4=NCCC5=CC(OC)=C(OC6=C(OC)C(OC)=C(OC)C7=C6[C@H](CC(C=C1)=C2)N(C)CC7)C=C45)C=C3	YWNUNVSMOKMJMG-LJAQVGFWSA-N	[M+H]+	[M-H]-	Organic compounds	Phenylpropanoids and polyketides	Tannins		Tannins	rgb(255, 0, 255)	rgb(192, 57, 43)
Ormosanine	150424_V0309_Ormosanine_POS_3min	150424_V0309_Ormosanine_NEG_3min	C20H35N3	C1CC[C@@H](NC1)[C@]12C[C@@H](C[C@@H]3CCCN[C@@H]13)[C@H]1CCCCN1C2	YUKCLPPRYNXRAF-RFVXBFLTSA-N	[M+H]+	[M-H]-	Organic compounds	Alkaloids and derivatives	Lupin alkaloids	Aloperine and related alkaloids	Ormosia-type alkaloids	rgb(255, 182, 193)	rgb(142, 68, 173)
Puberanidine	150424_V0310_Puberanidine_POS_3min	150424_V0310_Puberanidine_NEG_3min	C30H42N2O7	CCN1C[C@@]2(CC[C@H](OC)C34[C@@H]5C[C@H]6[C@H](OC)[C@]5(O)[C@](O)(C[C@@H]6OC)C(C[C@H]23)C14)OC(=O)C1=CC=CC=C1N	VSUODASNSRJNCP-WGVBKJPXSA-N	[M+H]+	[M-H]-	Organic compounds	Lipids and lipid-like molecules	Prenol lipids	Diterpenoids	Lappaconitine-type diterpenoid alkaloids	rgb(255, 165, 0)	rgb(52, 152, 219)
N-Acetylsolasodine	150424_V0311_N-Acetylsolasodine_POS_3min	150424_V0311_N-Acetylsolasodine_NEG_3min	C29H45NO3	CC1C2C(CC3C4CC=C5CC(O)CCC5(C)C4CCC23C)OC11CCC(C)CN1C(C)=O	JXAZKNVJWYDQJY-UHFFFAOYNA-N	[M+H]+	[M-H]-	Organic compounds	Lipids and lipid-like molecules	Steroids and steroid derivatives	Steroidal alkaloids	Spirosolanes and derivatives	rgb(255, 0, 0)	rgb(52, 152, 219)
Vincanidine	150424_V0312_Vincanidine_POS_3min	150424_V0312_Vincanidine_NEG_3min	C19H20N2O2	C\C=C1\CN2CC[C@@]34[C@@H]2C[C@@H]1C(C=O)=C3NC1=C4C=CC=C1O	JDOFCMASVRMYJU-JYTRXFNOSA-N	[M+H]+	[M-H]-	Organic compounds	Alkaloids and derivatives	Strychnos alkaloids		Strychnos alkaloids	rgb(60, 215, 60)	rgb(142, 68, 173)
Coralyne chloride hydrate	150424_V0313_Coralyne_POS_3min	150424_V0313_Coralyne_NEG_3min	C22H22NO4	COC1=CC2=CC3=[N+](C=CC4=CC(OC)=C(OC)C=C34)C(C)=C2C=C1OC	GOEJQGGEIVSVOK-UHFFFAOYSA-N	[M+H]+	[M-H]-	Organic compounds	Organoheterocyclic compounds	Isoquinolines and derivatives		Isoquinolines and derivatives	rgb(10, 245, 245)	rgb(41, 128, 185)
Cyclo-prolylglycine	150424_V0314_Cyclo-prolylglycine_POS_3min	150424_V0314_Cyclo-prolylglycine_NEG_3min	C7H10N2O2	OC1=NCC(=O)N2CCC[C@@H]12	OWOHLURDBZHNGG-YFKPBYRVSA-N	[M+H]+	[M-H]-	Organic compounds	Organic acids and derivatives	Carboxylic acids and derivatives	Amino acids, peptides, and analogues	Amino acids and derivatives	rgb(255, 99, 71)	rgb(22, 160, 133)
Anabasine hydrochloride	150424_V0315_Anabasine_POS_3min	150424_V0315_Anabasine_NEG_3min	C10H14N2	C1CCC(NC1)C1=CN=CC=C1	MTXSIJUGVMTTMU-UHFFFAOYNA-N	[M+H]+	[M-H]-	Organic compounds	Alkaloids and derivatives			Alkaloids and derivatives	rgb(50, 205, 50)	rgb(142, 68, 173)
Trachelanthine	150424_V0316_Trachelanthine_POS_3min	150424_V0316_Trachelanthine_NEG_3min	C15H27NO5	CC(C)[C@@](O)(C(C)O)C(=O)OC[C@H]1CCN2(=O)CCC[C@@H]12	DLNWZIVYKQXLTN-CGYUPCHJSA-N	[M+H]+	[M-H]-	Organic compounds	Organoheterocyclic compounds	Pyrrolizidines		Pyrrolizidines	rgb(128, 0, 128)	rgb(41, 128, 185)
Isotalatizidine	150424_V0317_Isotalatizidine_POS_3min	150424_V0317_Isotalatizidine_NEG_3min	C23H37NO5	CCN1C[C@@]2(COC)CC[C@H](O)[C@@]34C5C[C@H]6C(O)C5[C@](O)(C[C@@H]6OC)C(CC23)C14	RBSZCNOWHDHRFZ-CFIIAAHPSA-N	[M+H]+	[M-H]-	Organic compounds	Lipids and lipid-like molecules	Prenol lipids	Diterpenoids	Aconitane-type diterpenoid alkaloids	rgb(128, 0, 0)	rgb(52, 152, 219)
Eserine	150428_226_Eserine_POS_3min	150428_226_Eserine_NEG_3min	C15H21N3O2	CN=C(O)OC1=CC2=C(C=C1)N(C)[C@H]1N(C)CC[C@@]21C	PIJVFDBKTWXHHD-HIFRSBDPSA-N	[M+H]+	[M-H]-	Organic compounds	Organoheterocyclic compounds	Indoles and derivatives	Pyrroloindoles	Pyrroloindoles	rgb(60, 215, 60)	rgb(41, 128, 185)
CAMPTOTHECIN, 9-NITRO-20(S)-(RG)	150428_CH0004_CAMPTOTHECIN-9-NITRO-20S-RG_POS_3min	150428_CH0004_CAMPTOTHECIN-9-NITRO-20S-RG_NEG_3min	C20H15N3O6	CC[C@@]1(O)C(=O)OCC2=C1C=C1N(CC3=CC4=C(C=CC=C4N(=O)=O)N=C13)C2=O	VHXNKPBCCMUMSW-FQEVSTJZSA-N	[M+H]+	[M-H]-	Organic compounds	Alkaloids and derivatives	Camptothecins		Camptothecins	rgb(50, 205, 50)	rgb(142, 68, 173)
CAPTOPRIL(USP)(RG)	150428_CH0005_CAPTOPRIL-USP-RG_POS_3min	150428_CH0005_CAPTOPRIL-USP-RG_NEG_3min	C9H15NO3S	C[C@H](CS)C(=O)N1CCC[C@H]1C(O)=O	FAKRSMQSSFJEIM-RQJHMYQMSA-N	[M+H]+	[M-H]-	Organic compounds	Organic acids and derivatives	Carboxylic acids and derivatives	Amino acids, peptides, and analogues	Amino acids and derivatives	rgb(255, 99, 71)	rgb(22, 160, 133)
CATHARANTHINE(RG)	150428_CH0006_CATHARANTHINE-RG_POS_3min	150428_CH0006_CATHARANTHINE-RG_NEG_3min	C21H24N2O2	CCC1=C[C@@H]2CN3CCC4=C(NC5=CC=CC=C45)[C@@](C2)([C@@H]13)C(=O)OC	CMKFQVZJOWHHDV-NQZBTDCJSA-N	[M+H]+	[M-H]-	Organic compounds	Alkaloids and derivatives	Ibogan-type alkaloids		Ibogan-type alkaloids	rgb(173, 216, 230)	rgb(142, 68, 173)
CHACONINE, ALPHA-(SH)	150428_CH0008_CHACONINE-ALPHA-SH_POS_3min	150428_CH0008_CHACONINE-ALPHA-SH_NEG_3min	C45H73NO14	C[C@@H]1[C@H]2CC[C@H](C)CN2[C@H]2C[C@H]3[C@@H]4CC=C5C[C@H](CC[C@]5(C)[C@H]4CC[C@]3(C)[C@@H]12)O[C@@H]1O[C@H](CO)[C@H](O[C@@H]2O[C@@H](C)[C@H](O)[C@@H](O)[C@H]2O)[C@H](O)[C@@H]1O[C@@H]1O[C@@H](C)[C@@H](O)[C@@H](O)[C@H]1O	TYNQWWGVEGFKRU-OHIAVPKISA-N	[M+H]+	[M+FA-H]-	Organic compounds	Lipids and lipid-like molecules	Steroids and steroid derivatives	Steroidal glycosides	Steroidal saponins	rgb(0, 255, 255)	rgb(52, 152, 219)
CHELIDONINE, (+)-(RG)	150428_CH0009_CHELIDONINE-plus-RG_POS_3min	150428_CH0009_CHELIDONINE-plus-RG_NEG_3min	C20H19NO5	CN1CC2=C(C=CC3=C2OCO3)[C@H]2[C@@H](O)CC3=CC4=C(OCO4)C=C3[C@@H]12	GHKISGDRQRSCII-ZOCIIQOWSA-N	[M+H]+	[M-H]-	Organic compounds	Alkaloids and derivatives	Benzophenanthridine alkaloids	Hexahydrobenzophenanthridine alkaloids	Hexahydrobenzophenanthridine alkaloids	rgb(75, 0, 130)	rgb(142, 68, 173)
CORYDALINE, (+)-(RG)	150428_CH0010_CORYDALINE-plus-RG_POS_3min	150428_CH0010_CORYDALINE-plus-RG_NEG_3min	C22H27NO4	COC1=C(OC)C=C2[C@H]3[C@@H](C)C4=C(CN3CCC2=C1)C(OC)=C(OC)C=C4	VRSRXLJTYQVOHC-YEJXKQKISA-N	[M+H]+	[M-H]-	Organic compounds	Alkaloids and derivatives	Protoberberine alkaloids and derivatives		Protoberberine alkaloids and derivatives	rgb(50, 205, 50)	rgb(142, 68, 173)
CORYNANTHINE(RAUHIMBINE)(RG)	150428_CH0011_CORYNANTHINE-RAUHIMBINE-RG_POS_3min	150428_CH0011_CORYNANTHINE-RAUHIMBINE-RG_NEG_3min	C21H26N2O3	COC(=O)C1C(O)CCC2CN3CCC4=C(NC5=CC=CC=C45)C3CC12	BLGXFZZNTVWLAY-UHFFFAOYNA-N	[M+H]+	[M+FA-H]-	Organic compounds	Alkaloids and derivatives	Yohimbine alkaloids		Yohimbine alkaloids	rgb(255, 0, 255)	rgb(142, 68, 173)
DI-INDOYLMETHANE, 3,3'-(RG)	150428_CH0013_DI-INDOYLMETHANE-3-3-RG_POS_3min	150428_CH0013_DI-INDOYLMETHANE-3-3-RG_NEG_3min	C17H14N2	C(C1=CNC2=CC=CC=C12)C1=CNC2=CC=CC=C12	VFTRKSBEFQDZKX-UHFFFAOYSA-N	[M+H]+	[M+FA-H]-	Organic compounds	Organoheterocyclic compounds	Indoles and derivatives	Indoles	3-alkylindoles	rgb(0, 0, 255)	rgb(41, 128, 185)
ELLIPTICINE(RG)	150428_CH0014_ELLIPTICINE-RG_POS_3min	150428_CH0014_ELLIPTICINE-RG_NEG_3min	C17H14N2	CC1=C2NC3=CC=CC=C3C2=C(C)C2=CN=CC=C12	CTSPAMFJBXKSOY-UHFFFAOYSA-N	[M+H]+	[M-H]-	Organic compounds	Organoheterocyclic compounds	Indoles and derivatives	Carbazoles	Carbazoles	rgb(245, 10, 245)	rgb(41, 128, 185)
GRAMINE(RG)	150428_CH0015_GRAMINE-RG_POS_3min	150428_CH0015_GRAMINE-RG_NEG_3min	C11H14N2	CN(C)CC1=CNC2=CC=CC=C12	OCDGBSUVYYVKQZ-UHFFFAOYSA-N	[M+H]+	[M-H]-	Organic compounds	Organoheterocyclic compounds	Indoles and derivatives	Indoles	3-alkylindoles	rgb(0, 0, 255)	rgb(41, 128, 185)
HARMANE(SH)	150428_CH0016_HARMANE-SH_POS_3min	150428_CH0016_HARMANE-SH_NEG_3min	C12H10N2	CC1=C2NC3=CC=CC=C3C2=CC=N1	PSFDQSOCUJVVGF-UHFFFAOYSA-N	[M+H]+	[M-H]-	Organic compounds	Alkaloids and derivatives	Harmala alkaloids		Harmala alkaloids	rgb(255, 0, 255)	rgb(142, 68, 173)
HARMINE HCL(SH)	150428_CH0017_HARMINE-SH_POS_3min	150428_CH0017_HARMINE-SH_NEG_3min	C13H12N2O	COC1=CC2=C(C=C1)C1=CC=NC(C)=C1N2	BXNJHAXVSOCGBA-UHFFFAOYSA-N	[M+H]+	[M-H]-	Organic compounds	Alkaloids and derivatives	Harmala alkaloids		Harmala alkaloids	rgb(255, 0, 255)	rgb(142, 68, 173)
HUPERZINE A(P)	150428_CH0018_HUPERZINE-A-P_POS_3min	150428_CH0018_HUPERZINE-A-P_NEG_3min	C15H18N2O	C\C=C1\[C@H]2CC3=C(C=CC(O)=N3)[C@@]1(N)CC(C)=C2	ZRJBHWIHUMBLCN-HNWKQCISSA-N	[M+H]+	[M-H]-	Organic compounds	Organoheterocyclic compounds	Quinolines and derivatives	Quinolones and derivatives	Quinolones and derivatives	rgb(0, 0, 139)	rgb(41, 128, 185)
HYDRASTINE, (-)-B-(AHP)	150428_CH0019_HYDRASTINE-minus-B-AHP_POS_3min	150428_CH0019_HYDRASTINE-minus-B-AHP_NEG_3min	C21H21NO6	COC1=C(OC)C2=C(C=C1)[C@H](OC2=O)[C@@H]1N(C)CCC2=CC3=C(OCO3)C=C12	JZUTXVTYJDCMDU-MOPGFXCFSA-N	[M+H]+	[M-H]-	Organic compounds	Alkaloids and derivatives	Phthalide isoquinolines		Phthalide isoquinolines	rgb(219, 112, 147)	rgb(142, 68, 173)
HYDROXYMITRAGYNINE, 7-(RG) (Please Call)	150428_CH0020_HYDROXYMITRAGYNINE-7-RG_POS_3min	150428_CH0020_HYDROXYMITRAGYNINE-7-RG_NEG_3min	C23H30N2O5	CC[C@H]1CN2CC[C@@]3(O)C(=NC4=C3C(OC)=CC=C4)[C@@H]2C[C@@H]1\C(=C/OC)C(=O)OC	RYENLSMHLCNXJT-ZHOKILCHSA-N	[M+H]+	[M-H]-	Organic compounds	Alkaloids and derivatives	Corynanthean-type alkaloids		Corynanthean-type alkaloids	rgb(50, 205, 50)	rgb(142, 68, 173)
HYDROXYTROPINONE,6-(RG)	150428_CH0022_HYDROXYTROPINONE-6-RG_POS_3min	150428_CH0022_HYDROXYTROPINONE-6-RG_NEG_3min	C8H13NO2	CN1C2CC(O)C1CC(=O)C2	UOHSTKWPZWFYTF-UHFFFAOYNA-N	[M+H]+	[M-H]-	Organic compounds	Alkaloids and derivatives	Tropane alkaloids		Tropane alkaloids	rgb(255, 0, 255)	rgb(142, 68, 173)
ARISTOLOCHIC ACID B(P)	150428_CH0023_ARISTOLOCHIC-ACID-B-P_POS_3min	150428_CH0023_ARISTOLOCHIC-ACID-B-P_NEG_3min	C16H9NO6	OC(=O)C1=CC2=C(OCO2)C2=C1C(=CC1=CC=CC=C21)N(=O)=O	MEEXETVZNQYRSP-UHFFFAOYSA-N	[M+H]+	[M-H]-	Organic compounds	Benzenoids	Phenanthrenes and derivatives	Aristolochic acids and derivatives	Aristolochic acids and derivatives	rgb(255, 215, 0)	rgb(231, 76, 60)
ATROPINE SULFATE(P)	150428_CH0024_ATROPINE-SULFATE-P_POS_3min	150428_CH0024_ATROPINE-SULFATE-P_NEG_3min	C17H23NO3	CN1C2CCC1CC(C2)OC(=O)C(CO)C1=CC=CC=C1	RKUNBYITZUJHSG-UHFFFAOYNA-N	[M+H]+	[M-H]-	Organic compounds	Alkaloids and derivatives	Tropane alkaloids		Tropane alkaloids	rgb(255, 0, 255)	rgb(142, 68, 173)
MATRINE(P)	150428_CH0025_MATRINE-P_POS_3min	150428_CH0025_MATRINE-P_NEG_3min	C15H24N2O	O=C1CCC[C@@H]2[C@H]3CCCN4CCC[C@@H](CN12)[C@@H]34	ZSBXGIUJOOQZMP-JLNYLFASSA-N	[M+H]+	[M-H]-	Organic compounds	Alkaloids and derivatives	Lupin alkaloids	Matrine alkaloids	Matrine alkaloids	rgb(220, 20, 60)	rgb(142, 68, 173)
MITRAGYNINE(SH)	150428_CH0026_MITRAGYNINE-SH_POS_3min	150428_CH0026_MITRAGYNINE-SH_NEG_3min	C23H30N2O4	CC[C@@H]1CN2CCC3=C(NC4=C3C(OC)=CC=C4)[C@@H]2C[C@@H]1\C(=C/OC)C(=O)OC	LELBFTMXCIIKKX-QVRQZEMUSA-N	[M+H]+	[M-H]-	Organic compounds	Alkaloids and derivatives	Corynanthean-type alkaloids		Corynanthean-type alkaloids	rgb(50, 205, 50)	rgb(142, 68, 173)
NEOCUPROINE HYDROCHLORIDE(RG)	150428_CH0027_NEOCUPROINE-HYDROCHLORI-RG_POS_3min	150428_CH0027_NEOCUPROINE-HYDROCHLORI-RG_NEG_3min	C14H12N2	CC1=NC2=C(C=C1)C=CC1=C2N=C(C)C=C1	IYRGXJIJGHOCFS-UHFFFAOYSA-N	[M+H]+	[M-H]-	Organic compounds	Organoheterocyclic compounds	Phenanthrolines		Phenanthrolines	rgb(32, 178, 170)	rgb(41, 128, 185)
PAPAVERINE HCL(RG)	150428_CH0030_PAPAVERINE-HCL-RG_POS_3min	150428_CH0030_PAPAVERINE-HCL-RG_NEG_3min	C20H21NO4	COC1=C(OC)C=C(CC2=NC=CC3=CC(OC)=C(OC)C=C23)C=C1	XQYZDYMELSJDRZ-UHFFFAOYSA-N	[M+H]+	[M-H]-	Organic compounds	Organoheterocyclic compounds	Isoquinolines and derivatives	Benzylisoquinolines	Benzylisoquinolines	rgb(184, 134, 11)	rgb(41, 128, 185)
RETRORSINE(SH)	150428_CH0032_RETRORSINE-SH_POS_3min	150428_CH0032_RETRORSINE-SH_NEG_3min	C18H25NO6	C\C=C1\C[C@@H](C)[C@](O)(CO)C(=O)OCC2=CCN3CC[C@@H](OC1=O)[C@@H]23	BCJMNZRQJAVDLD-CQRYIUNCSA-N	[M+H]+	[M-H]-	Organic compounds	Phenylpropanoids and polyketides	Macrolides and analogues		Macrolides and analogues	rgb(30, 144, 255)	rgb(192, 57, 43)
VASICINE HCL(SH)	150428_CH0035_VASICINE-HCL-SH_POS_3min	150428_CH0035_VASICINE-HCL-SH_NEG_3min	C11H12N2O	O[C@@H]1CCN2CC3=CC=CC=C3N=C12	YIICVSCAKJMMDJ-SNVBAGLBSA-N	[M+H]+	[M-H]-	Organic compounds	Organoheterocyclic compounds	Diazanaphthalenes	Benzodiazines	Quinazolines	rgb(139, 0, 0)	rgb(41, 128, 185)
VASICINONE(P)	150428_CH0036_VASICINONE-P_POS_3min	150428_CH0036_VASICINONE-P_NEG_3min	C11H10N2O2	OC1CCN2C1=NC1=CC=CC=C1C2=O	SDIVYZXRQHWCKF-UHFFFAOYNA-N	[M+H]+	[M-H]-	Organic compounds	Organoheterocyclic compounds	Diazanaphthalenes	Benzodiazines	Quinazolines	rgb(139, 0, 0)	rgb(41, 128, 185)
YOHIMBIC ACID(RG)	150428_CH0037_YOHIMBIC-ACID-RG_POS_3min	150428_CH0037_YOHIMBIC-ACID-RG_NEG_3min	C20H24N2O3	OC1CCC2CN3CCC4=C(NC5=CC=CC=C45)C3CC2C1C(O)=O	AADVZSXPNRLYLV-UHFFFAOYNA-N	[M+H]+	[M-H]-	Organic compounds	Alkaloids and derivatives	Corynanthean-type alkaloids		Corynanthean-type alkaloids	rgb(50, 205, 50)	rgb(142, 68, 173)
CYTISINE(LABURNIN)(P)	150428_CH0038_CYTISINE-LABURNIN-P_POS_3min	150428_CH0038_CYTISINE-LABURNIN-P_NEG_3min	C11H14N2O	O=C1C=CC=C2C3CNCC(C3)CN12	ANJTVLIZGCUXLD-UHFFFAOYNA-N	[M+H]+	[M-H]-	Organic compounds	Alkaloids and derivatives	Lupin alkaloids	Cytisine and derivatives	Cytisine and derivatives	rgb(0, 255, 255)	rgb(142, 68, 173)
L-Oxonoreleagnine	150428_V0318_L-Oxonoreleagnine_POS_3min	150428_V0318_L-Oxonoreleagnine_NEG_3min	C11H10N2O	OC1=NCCC2=C1NC1=CC=CC=C21	FZHZQHNKCPJTNQ-UHFFFAOYSA-N	[M+H]+	[M-H]-	Organic compounds	Organoheterocyclic compounds	Indoles and derivatives	Pyridoindoles	Beta carbolines	rgb(50, 205, 50)	rgb(41, 128, 185)
Ajmaline	150428_V0319_Ajmaline_POS_3min	150428_V0319_Ajmaline_NEG_3min	C20H26N2O2	CC[C@H]1[C@@H]2CC3[C@@H]4N(C)C5=CC=CC=C5[C@]44C[C@@H](C2[C@H]4O)N3[C@@H]1O	CJDRUOGAGYHKKD-UORGRDHFSA-N	[M+H]+	[M-H]-	Organic compounds	Alkaloids and derivatives	Ajmaline-sarpagine alkaloids		Ajmaline-sarpagine alkaloids	rgb(255, 0, 0)	rgb(142, 68, 173)
Anabasamine trihydrochloride	150428_V0320_Anabasamine_POS_3min	150428_V0320_Anabasamine_NEG_3min	C16H19N3	CN1CCCCC1C1=CN=C(C=C1)C1=CN=CC=C1	TZRDBHMKTWECOV-UHFFFAOYNA-N	[M+H]+	[M-H]-	Organic compounds	Organoheterocyclic compounds	Pyridines and derivatives	Bipyridines and oligopyridines	Bipyridines and oligopyridines	rgb(255, 0, 0)	rgb(41, 128, 185)
Thalsimidine	150428_V0321_Thalsimidine_POS_3min	150428_V0321_Thalsimidine_NEG_3min	C37H38N2O7	COC1=C2OC3=CC=C(CC4=NCCC5=CC(OC)=C(OC6=C(OC)C(OC)=C(O)C7=C6[C@@H](CC(C=C1)=C2)N(C)CC7)C=C45)C=C3	CLDCTFPNFRITPI-MUUNZHRXSA-N	[M+H]+	[M-H]-	Organic compounds	Lignans, neolignans and related compounds			Lignans, neolignans and related compounds	rgb(255, 0, 255)	rgb(46, 204, 113)
Boldine hydrochloride	150428_V0322_Boldine_POS_3min	150428_V0322_Boldine_NEG_3min	C19H21NO4	COC1=C(O)C=C2C[C@@H]3N(C)CCC4=CC(O)=C(OC)C(C2=C1)=C34	LZJRNLRASBVRRX-ZDUSSCGKSA-N	[M+H]+	[M-H]-	Organic compounds	Alkaloids and derivatives	Aporphines		Aporphines	rgb(0, 0, 255)	rgb(142, 68, 173)
Deoxyvasicinone	150428_V0323_Deoxyvasicinone_POS_3min	150428_V0323_Deoxyvasicinone_NEG_3min	C11H10N2O	O=C1N2CCCC2=NC2=CC=CC=C12	VARHXCYGZKSOOO-UHFFFAOYSA-N	[M+H]+	[M-H]-	Organic compounds	Organoheterocyclic compounds	Diazanaphthalenes	Benzodiazines	Quinazolines	rgb(139, 0, 0)	rgb(41, 128, 185)
Isohernandezine hydrate	150428_V0324_Isohernandezine_POS_3min	150428_V0324_Isohernandezine_NEG_3min	C39H44N2O7	COC1=C2OC3=CC=C(C[C@H]4N(C)CCC5=CC(OC)=C(OC6=C(OC)C(OC)=C(OC)C7=C6[C@H](CC(C=C1)=C2)N(C)CC7)C=C45)C=C3	FUZMQNZACIFDBL-IHLOFXLRSA-N	[M+H]+	[M-H]-	Organic compounds	Phenylpropanoids and polyketides	Tannins		Tannins	rgb(255, 0, 255)	rgb(192, 57, 43)
Cinchonine	150428_V0325_Cinchonine_POS_3min	150428_V0325_Cinchonine_NEG_3min	C19H22N2O	O[C@H]([C@H]1CC2CCN1C[C@@H]2C=C)C1=CC=NC2=CC=CC=C12	KMPWYEUPVWOPIM-FGVBSWQGSA-N	[M+H]+	[M-H]-	Organic compounds	Alkaloids and derivatives	Cinchona alkaloids		Cinchona alkaloids	rgb(0, 191, 255)	rgb(142, 68, 173)
Rinderine	150428_V0326_Rinderine_POS_3min	150428_V0326_Rinderine_NEG_3min	C15H25NO5	CC(C)[C@](O)([C@@H](C)O)C(=O)OCC1=CCN2CC[C@H](O)[C@@H]12	SFVVQRJOGUKCEG-ZRQNBYAXSA-N	[M+H]+	[M-H]-	Organic compounds	Alkaloids and derivatives			Alkaloids and derivatives	rgb(50, 205, 50)	rgb(142, 68, 173)
Petiline	150428_V0327_Petiline_POS_3min	150428_V0327_Petiline_NEG_3min	C27H43NO2	C[C@@H]([C@H]1CC[C@H]2[C@@H]3CC(=O)[C@H]4C[C@@H](O)CC[C@]4(C)[C@H]3CC[C@]12C)C1=NC[C@@H](C)CC1	QAGPPGDCPAPQLW-HAQROMNMSA-N	[M+H]+	[M-H]-	Organic compounds	Lipids and lipid-like molecules	Steroids and steroid derivatives	Steroidal alkaloids	22,26-epiminocholestanes	rgb(245, 10, 245)	rgb(52, 152, 219)
Germbudine	150428_V0328_Germbudine_POS_3min	150428_V0328_Germbudine_NEG_3min	C37H59NO12	CCC(C)C(=O)OC1C(O)C2C(CN3CC(C)CCC3C2(C)O)C2CC34OC5(O)C(CC(O)C3C12O)C4(C)CCC5OC(=O)C(C)(O)C(C)O	LWSPRPDSPCBAKK-UHFFFAOYNA-N	[M+H]+	[M-H]-	Organic compounds	Lipids and lipid-like molecules	Steroids and steroid derivatives	Steroidal alkaloids	Cerveratrum-type alkaloids	rgb(128, 0, 128)	rgb(52, 152, 219)
Speciosine	150428_V0329_Speciosine_POS_3min	150428_V0329_Speciosine_NEG_3min	C28H31NO6	COC1=C(OC)C(OC)=C2C(CCC(N(C)CC3=CC=CC=C3O)C3=CC(=O)C(OC)=CC=C23)=C1	SOFSXTKPGSIDCI-UHFFFAOYNA-N	[M+H]+	[M-H]-	Organic compounds	Hydrocarbon derivatives	Tropones		Tropones	rgb(50, 205, 50)	rgb(241, 196, 15)
12-(3-hydroxyethyl)cytisine	150428_V0330_12-3-hydroxyethyl-cytisine_POS_3min	150428_V0330_12-3-hydroxyethyl-cytisine_NEG_3min	C13H18N2O2	OCCN1CC2CC(C1)C1=CC=CC(=O)N1C2	YACCDFQYQYSQKW-UHFFFAOYNA-N	[M+H]+	[M-H]-	Organic compounds	Alkaloids and derivatives	Lupin alkaloids	Cytisine and derivatives	Cytisine and derivatives	rgb(0, 255, 255)	rgb(142, 68, 173)
Guan-fu base Y	150428_V0331_Guan-fu-base-Y_POS_3min	150428_V0331_Guan-fu-base-Y_NEG_3min	C22H29NO5	CC(=O)OC1C[C@@]2(C)CN3[C@H]4CC56CC(=C)[C@@H]7C(O)[C@H]5[C@](C1)([C@@H]24)C3[C@@]6(O)C7O	XGTNTUKODZZCGL-YWQLNMHNSA-N	[M+H]+	[M+FA-H]-	Organic compounds	Lipids and lipid-like molecules	Prenol lipids	Diterpenoids	Villanovane, atisane, trachylobane or helvifulvane diterpenoids	rgb(85, 107, 47)	rgb(52, 152, 219)
Dehydrosalsolidine	150428_V0332_Dehydrosalsolidine_POS_3min	150428_V0332_Dehydrosalsolidine_NEG_3min	C12H15NO2	COC1=C(OC)C=C2C(C)=NCCC2=C1	VASUQTGZAPZKFK-UHFFFAOYSA-N	[M+H]+	[M-H]-	Organic compounds	Organoheterocyclic compounds	Dihydroisoquinolines		Dihydroisoquinolines	rgb(46, 139, 87)	rgb(41, 128, 185)
Germinaline	150428_V0333_Germinaline_POS_3min	150428_V0333_Germinaline_NEG_3min	C39H61NO13	CCC(C)C(=O)OC1C(O)C2C(CN3CC(C)CCC3C2(C)O)C2CC34OC5(O)C(CC(O)C3C12O)C4(C)CCC5OC(=O)C(C)(O)C(C)OC(C)=O	CPINTEKYWNYXNP-UHFFFAOYNA-N	[M+H]+	[M-H]-	Organic compounds	Lipids and lipid-like molecules	Steroids and steroid derivatives	Steroidal alkaloids	Cerveratrum-type alkaloids	rgb(128, 0, 128)	rgb(52, 152, 219)
Isocorydine hydrochloride	150428_V0334_Isocorydine_POS_3min	150428_V0334_Isocorydine_NEG_3min	C20H23NO4	COC1=C(O)C2=C(C[C@@H]3N(C)CCC4=CC(OC)=C(OC)C2=C34)C=C1	QELDJEKNFOQJOY-ZDUSSCGKSA-N	[M+H]+	[M-H]-	Organic compounds	Alkaloids and derivatives	Aporphines		Aporphines	rgb(0, 0, 255)	rgb(142, 68, 173)
O-Acetylsolasodine	150428_V0335_O-Acetylsolasodine_POS_3min	150428_V0335_O-Acetylsolasodine_NEG_3min	C29H45NO3	CC1C2C(CC3C4CC=C5CC(CCC5(C)C4CCC23C)OC(C)=O)OC11CCC(C)CN1	MCQNPWNREVNWDQ-UHFFFAOYNA-N	[M+H]+	[M-H]-	Organic compounds	Lipids and lipid-like molecules	Steroids and steroid derivatives	Steroidal alkaloids	Spirosolanes and derivatives	rgb(255, 0, 0)	rgb(52, 152, 219)
12-Cytisineacetamide	150428_V0336_12-Cytisineacetamide_POS_3min	150428_V0336_12-Cytisineacetamide_NEG_3min	C13H17N3O2	OC(=N)CN1C[C@H]2C[C@@H](C1)C1=CC=CC(=O)N1C2	MRVHCCZFXHOQOT-ZJUUUORDSA-N	[M+H]+	[M-H]-	Organic compounds	Alkaloids and derivatives	Lupin alkaloids	Cytisine and derivatives	Cytisine and derivatives	rgb(0, 255, 255)	rgb(142, 68, 173)
Karakoline hydrochloride	150428_V0337_Karakoline_POS_3min	150428_V0337_Karakoline_NEG_3min	C22H35NO4	CCN1C[C@]2(C)CC[C@H](O)[C@@]34[C@@H]5C[C@H]6[C@H](O)[C@@H]5[C@](O)(C[C@@H]6OC)[C@@H](C[C@H]23)C14	HKQZUYOVMYOFIT-VHNBHZRZSA-N	[M+H]+	[M-H]-	Organic compounds	Lipids and lipid-like molecules	Prenol lipids	Diterpenoids	Aconitane-type diterpenoid alkaloids	rgb(128, 0, 0)	rgb(52, 152, 219)
Isoreserpin	150428_V0338_Isoreserpin_POS_3min	150428_V0338_Isoreserpin_NEG_3min	C33H40N2O9	COC1C(CC2CN3CCC4=C(NC5=C4C=CC(OC)=C5)C3CC2C1C(=O)OC)OC(=O)C1=CC(OC)=C(OC)C(OC)=C1	QEVHRUUCFGRFIF-UHFFFAOYNA-N	[M+H]+	[M+FA-H]-	Organic compounds	Alkaloids and derivatives	Yohimbine alkaloids		Yohimbine alkaloids	rgb(255, 0, 255)	rgb(142, 68, 173)
N-Palmitoyltryptamine	150428_V0339_N-Palmitoyltryptamine_POS_3min	150428_V0339_N-Palmitoyltryptamine_NEG_3min	C26H42N2O	CCCCCCCCCCCCCCCC(O)=NCCC1=CNC2=CC=CC=C12	YZWBXGMMZOEBAN-UHFFFAOYSA-N	[M+H]+	[M-H]-	Organic compounds	Organoheterocyclic compounds	Indoles and derivatives	Indoles	3-alkylindoles	rgb(0, 0, 255)	rgb(41, 128, 185)
Curarine chloride pentahydrate	150428_V0340_Curarine_POS_3min	150428_V0340_Curarine_NEG_3min	C38H44N2O6	COC1=C(O)C2=C3[C@H](CC4=CC(OC5=C(OC)C=C6CC[N+](C)(C)[C@@H](CC7=CC=C(O2)C=C7)C6=C5)=C(O)C=C4)[N+](C)(C)CCC3=C1	PXXYOLIWFSWZNP-KYJUHHDHSA-P	[M+H]+	[M-H]-	Organic compounds	Organic oxygen compounds	Organooxygen compounds	Ethers	Diarylethers	rgb(210, 105, 30)	rgb(155, 89, 182)
Convolidine	150428_V0341_Convolidine_POS_3min	150428_V0341_Convolidine_NEG_3min	C15H19NO4	COC1=C(O)C=CC(=C1)C(=O)OC1CC2CCC(C1)N2	GWWGRYGNRKFSSX-UHFFFAOYNA-N	[M+H]+	[M-H]-	Organic compounds	Benzenoids	Benzene and substituted derivatives	Benzoic acids and derivatives	Methoxybenzoic acids and derivatives	rgb(128, 128, 0)	rgb(231, 76, 60)
Anthranoyllycoctonine	150428_V0342_Anthranoyllycoctonine_POS_3min	150428_V0342_Anthranoyllycoctonine_NEG_3min	C32H46N2O8	CCN1C[C@]2(COC(=O)C3=CC=CC=C3N)CC[C@H](OC)[C@@]34[C@@H]5C[C@H]6[C@H](OC)[C@@H]5[C@](O)(C[C@@H]6OC)[C@@](O)([C@@H](OC)[C@H]23)C14	NNDHDYDFEDRMGH-CAEIVAEBSA-N	[M+H]+	[M-H]-	Organic compounds	Lipids and lipid-like molecules	Prenol lipids	Diterpenoids	Aconitane-type diterpenoid alkaloids	rgb(128, 0, 0)	rgb(52, 152, 219)
Desoxypeganine hydrochloride	150428_V0343_Desoxypeganine_POS_3min	150428_V0343_Desoxypeganine_NEG_3min	C11H12N2	C1CN2CC3=CC=CC=C3N=C2C1	WUFQLZTXIWKION-UHFFFAOYSA-N	[M+H]+	[M-H]-	Organic compounds	Organoheterocyclic compounds	Diazanaphthalenes	Benzodiazines	Quinazolines	rgb(139, 0, 0)	rgb(41, 128, 185)
Thalicarpine hydrochloride	150428_V0344_Thalicarpine_POS_3min	150428_V0344_Thalicarpine_NEG_3min	C41H48N2O8	COC1=C(OC)C=C(OC2=C(OC)C=C3C(C[C@@H]4N(C)CCC5=CC(OC)=C(OC)C3=C45)=C2)C(C[C@@H]2N(C)CCC3=CC(OC)=C(OC)C=C23)=C1	ZCTJIMXXSXQXRI-KYJUHHDHSA-N	[M+H]+	[M-H]-	Organic compounds	Alkaloids and derivatives	Aporphines		Aporphines	rgb(0, 0, 255)	rgb(142, 68, 173)
Lobeline hemisulfate	150428_V0345_Lobeline_POS_3min	150428_V0345_Lobeline_NEG_3min	C22H27NO2	CN1[C@H](C[C@H](O)C2=CC=CC=C2)CCC[C@@H]1CC(=O)C1=CC=CC=C1	MXYUKLILVYORSK-HBMCJLEFSA-N	[M+H]+	[M-H]-	Organic compounds	Organic oxygen compounds	Organooxygen compounds	Carbonyl compounds	Ketones	rgb(255, 182, 193)	rgb(155, 89, 182)
Sparteine sulfate	150428_V0346_Sparteine_POS_3min	150428_V0346_Sparteine_NEG_3min	C15H26N2	C1CCN2C[C@@H]3C[C@@H](CN4CCCC[C@H]34)[C@@H]2C1	SLRCCWJSBJZJBV-ZQDZILKHSA-N	[M+H]+	[M-H]-	Organic compounds	Alkaloids and derivatives	Lupin alkaloids	Sparteine, lupanine, and related alkaloids	Sparteine, lupanine, and related alkaloids	rgb(128, 0, 0)	rgb(142, 68, 173)
Hydrocotarnine	150428_V0347_Hydrocotarnine_POS_3min	150428_V0347_Hydrocotarnine_NEG_3min	C12H15NO3	COC1=C2CN(C)CCC2=CC2=C1OCO2	XXANNZJIZQTCBP-UHFFFAOYSA-N	[M+H]+	[M-H]-	Organic compounds	Organoheterocyclic compounds	Tetrahydroisoquinolines		Tetrahydroisoquinolines	rgb(0, 255, 0)	rgb(41, 128, 185)
Hetisine hydrochloride	150428_V0348_Hetisine_POS_3min	150428_V0348_Hetisine_NEG_3min	C20H27NO3	CC12CN3C4CC56CC(=C)C7C(O)C5C3C(CC(O)C1)(C24)C6C7O	PIWJSAMCEMZIDO-UHFFFAOYNA-N	[M+H]+	[M+FA-H]-	Organic compounds	Lipids and lipid-like molecules	Prenol lipids	Diterpenoids	Villanovane, atisane, trachylobane or helvifulvane diterpenoids	rgb(85, 107, 47)	rgb(52, 152, 219)
Napelline	150428_V0349_Napelline_POS_3min	150428_V0349_Napelline_NEG_3min	C22H33NO3	CCN1C[C@]2(C)CC[C@H](O)[C@]34C1[C@H](C[C@H]23)[C@@]12C[C@H]([C@@H](O)C[C@@H]41)C(=C)[C@H]2O	AZAZKLKDEOMJBJ-BOPAMEKVSA-N	[M+H]+	[M-H]-	Organic compounds	Lipids and lipid-like molecules	Prenol lipids	Diterpenoids	Kaurane diterpenoids	rgb(0, 191, 255)	rgb(52, 152, 219)
Anagyrine	150428_V0350_Anagyrine_POS_3min	150428_V0350_Anagyrine_NEG_3min	C15H20N2O	O=C1C=CC=C2[C@H]3C[C@H](CN12)[C@H]1CCCCN1C3	FQEQMASDZFXSJI-YNEHKIRRSA-N	[M+H]+	[M-H]-	Organic compounds	Alkaloids and derivatives	Lupin alkaloids	Anagyrine-type alkaloids	Anagyrine-type alkaloids	rgb(210, 105, 30)	rgb(142, 68, 173)
Acetylaconitine	150428_V0351_Acetylaconitine_POS_3min	150428_V0351_Acetylaconitine_NEG_3min	C36H49NO12	CCN1CC2(COC)[C@H]3C(OC)C4[C@@H]1C3([C@@H]1C[C@@]3(O)C(OC(=O)C5=CC=CC=C5)[C@@H]1[C@]4(OC(C)=O)C(O)[C@@H]3OC)C(CC2OC(C)=O)OC	RIPYIJVYDYCPKW-WEVHBWGYSA-N	[M+H]+	[M-H]-	Organic compounds	Lipids and lipid-like molecules	Prenol lipids	Diterpenoids	Aconitane-type diterpenoid alkaloids	rgb(128, 0, 0)	rgb(52, 152, 219)
Remerine hydrochloride	150428_V0353_Remerine_POS_3min	150428_V0353_Remerine_NEG_3min	C18H17NO2	CN1CCC2=CC3=C(OCO3)C3=C2C1CC1=CC=CC=C31	JCTYWRARKVGOBK-UHFFFAOYNA-N	[M+H]+	[M-H]-	Organic compounds	Alkaloids and derivatives	Aporphines		Aporphines	rgb(0, 0, 255)	rgb(142, 68, 173)
Pseudojervine	150428_V0354_Pseudojervine_POS_3min	150428_V0354_Pseudojervine_NEG_3min	C33H49NO8	CC1[C@@H]2NCC(C)C[C@H]2O[C@]11CCC2C3CC=C4C[C@H](CCC4(C)C3C(=O)C2=C1C)O[C@@H]1OC(CO)[C@@H](O)C(O)C1O	HYDDDNUKNMMWBD-WJWSUNTISA-N	[M+H]+	[M-H]-	Organic compounds	Lipids and lipid-like molecules	Steroids and steroid derivatives	Steroidal glycosides	Steroidal saponins	rgb(0, 255, 255)	rgb(52, 152, 219)
Cyclo(proline-leucine)	150428_V0355_Cyclo-proline-leucine_POS_3min	150428_V0355_Cyclo-proline-leucine_NEG_3min	C11H18N2O2	CC(C)CC1N=C(O)C2CCCN2C1=O	SZJNCZMRZAUNQT-UHFFFAOYNA-N	[M+H]+	[M-H]-	Organic compounds	Organic acids and derivatives	Carboxylic acids and derivatives	Amino acids, peptides, and analogues	Amino acids and derivatives	rgb(255, 99, 71)	rgb(22, 160, 133)
Pseudocopsinine	150428_V0356_Pseudocopsinine_POS_3min	150428_V0356_Pseudocopsinine_NEG_3min	C21H26N2O2	COC(=O)C1CC23CCCN4CCC5(C24)C2=CC=CC=C2NC15C3C	CZLWGXKWXLVFJU-UHFFFAOYNA-N	[M+H]+	[M-H]-	Organic compounds	Alkaloids and derivatives	Aspidospermatan-type alkaloids		Aspidospermatan-type alkaloids	rgb(255, 0, 255)	rgb(142, 68, 173)
Laudanosine	150428_V0357_Laudanosine_POS_3min	150428_V0357_Laudanosine_NEG_3min	C21H27NO4	COC1=C(OC)C=C(CC2N(C)CCC3=CC(OC)=C(OC)C=C23)C=C1	KGPAYJZAMGEDIQ-UHFFFAOYNA-N	[M+H]+	[M-H]-	Organic compounds	Organoheterocyclic compounds	Isoquinolines and derivatives	Benzylisoquinolines	Benzylisoquinolines	rgb(184, 134, 11)	rgb(41, 128, 185)
Ethylbeta-carboline	150428_V0358_Ethylbeta-carboline_POS_3min	150428_V0358_Ethylbeta-carboline_NEG_3min	C13H12N2	CCC1=NC=CC2=C1NC1=CC=CC=C21	YTQRHYCHEIXUIU-UHFFFAOYSA-N	[M+H]+	[M-H]-	Organic compounds	Alkaloids and derivatives	Harmala alkaloids		Harmala alkaloids	rgb(255, 0, 255)	rgb(142, 68, 173)
Heliamine hydrochloride	150428_V0359_Heliamine_POS_3min	150428_V0359_Heliamine_NEG_3min	C11H15NO2	COC1=C(OC)C=C(C[C@@H]2N(C)CCC3=CC(OC)=C(OC)C=C23)C=C1	KGPAYJZAMGEDIQ-KRWDZBQOSA-N	[M+H]+	[M-H]-	Organic compounds	Organoheterocyclic compounds	Isoquinolines and derivatives	Benzylisoquinolines	Benzylisoquinolines	rgb(184, 134, 11)	rgb(41, 128, 185)
4-Aminoantipyrin	150504_EX0001_4-Aminoantipyrin_POS_3min	150504_EX0001_4-Aminoantipyrin_NEG_3min	C11H13N3O	CN1N(C(=O)C(N)=C1C)C1=CC=CC=C1	RLFWWDJHLFCNIJ-UHFFFAOYSA-N	[M+H]+	[M-H]-	Organic compounds	Organoheterocyclic compounds	Azoles	Pyrazoles	Phenylpyrazoles	rgb(255, 182, 193)	rgb(41, 128, 185)
Arecoline hydrobromide	150504_EX0002_Arecoline_POS_3min	150504_EX0002_Arecoline_NEG_3min	C8H13NO2	COC(=O)C1=CCCN(C)C1	HJJPJSXJAXAIPN-UHFFFAOYSA-N	[M+H]+	[M-H]-	Organic compounds	Alkaloids and derivatives			Alkaloids and derivatives	rgb(50, 205, 50)	rgb(142, 68, 173)
Harman hydrochloride	150504_EX0003_Harman_POS_3min	150504_EX0003_Harman_NEG_3min	C12H10N2	CC1=C2NC3=CC=CC=C3C2=CC=N1	PSFDQSOCUJVVGF-UHFFFAOYSA-N	[M+H]+	[M-H]-	Organic compounds	Alkaloids and derivatives	Harmala alkaloids		Harmala alkaloids	rgb(255, 0, 255)	rgb(142, 68, 173)
Betonicine	150504_EX0004_Betonicine_POS_3min	150504_EX0004_Betonicine_NEG_3min	C7H13NO3	C[N+]1(C)C[C@H](O)C[C@H]1C([O-])=O	MUNWAHDYFVYIKH-RITPCOANSA-N	[M+H]+	[M-H]-	Organic compounds	Organic acids and derivatives	Carboxylic acids and derivatives	Amino acids, peptides, and analogues	Amino acids and derivatives	rgb(255, 99, 71)	rgb(22, 160, 133)
(+)-Chelidonine hydrochloride	150504_EX0006_plus-Chelidonine_POS_3min	150504_EX0006_plus-Chelidonine_NEG_3min	C20H19NO5	CN1CC2=C(C=CC3=C2OCO3)C2C(O)CC3=CC4=C(OCO4)C=C3C12	GHKISGDRQRSCII-UHFFFAOYNA-N	[M+H]+	[M-H]-	Organic compounds	Alkaloids and derivatives	Benzophenanthridine alkaloids	Hexahydrobenzophenanthridine alkaloids	Hexahydrobenzophenanthridine alkaloids	rgb(75, 0, 130)	rgb(142, 68, 173)
DL-Coniine hydrochloride	150504_EX0007_DL-Coniine_POS_3min	150504_EX0007_DL-Coniine_NEG_3min	C8H17N	CCCC1CCCCN1	NDNUANOUGZGEPO-UHFFFAOYNA-N	[M+H]+	[M-H]-	Organic compounds	Alkaloids and derivatives			Alkaloids and derivatives	rgb(50, 205, 50)	rgb(142, 68, 173)
Cinchonidine	150504_EX0008_Cinchonidine_POS_3min	150504_EX0008_Cinchonidine_NEG_3min	C19H22N2O	OC(C1CC2CCN1CC2C=C)C1=CC=NC2=CC=CC=C12	KMPWYEUPVWOPIM-UHFFFAOYNA-N	[M+H]+	[M-H]-	Organic compounds	Alkaloids and derivatives	Cinchona alkaloids		Cinchona alkaloids	rgb(0, 191, 255)	rgb(142, 68, 173)
Conessine	150504_EX0009_Conessine_POS_3min	150504_EX0009_Conessine_NEG_3min	C24H40N2	C[C@H]1[C@H]2CC[C@H]3[C@@H]4CC=C5C[C@H](CC[C@]5(C)[C@H]4CC[C@]23CN1C)N(C)C	GPLGAQQQNWMVMM-MYAJQUOBSA-N	[M+H]+	[M-H]-	Organic compounds	Lipids and lipid-like molecules	Steroids and steroid derivatives	Steroidal alkaloids	Conanine-type alkaloids	rgb(184, 134, 11)	rgb(52, 152, 219)
Convolvamine hydrochloride	150504_EX0010_Convolvamine_POS_3min	150504_EX0010_Convolvamine_NEG_3min	C17H23O4N	COC1=C(OC)C=C(C=C1)C(=O)OC1CC2CCC(C1)N2C	AEFPCFUCFQBXDQ-UHFFFAOYNA-N	[M+H]+	[M-H]-	Organic compounds	Benzenoids	Benzene and substituted derivatives	Benzoic acids and derivatives	Methoxybenzoic acids and derivatives	rgb(128, 128, 0)	rgb(231, 76, 60)
Ethylrhoeagenine	150504_EX0015_Ethylrhoeagenine_POS_3min	150504_EX0015_Ethylrhoeagenine_NEG_3min	C22H23NO6	CCO[C@H]1O[C@H]2[C@H](N(C)CCC3=CC4=C(OCO4)C=C23)C2=C1C1=C(OCO1)C=C2	RKBDCPZCGRWNMP-SJBKTWHCSA-N	[M+H]+	[M-H]-	Organic compounds	Alkaloids and derivatives	Rhoeadine alkaloids		Rhoeadine alkaloids	rgb(255, 0, 0)	rgb(142, 68, 173)
(-)-Eburnamonine	150504_EX0016_minus-Eburnamonine_POS_3min	150504_EX0016_minus-Eburnamonine_NEG_3min	C19H22N2O	CCC12CCCN3CCC4=C(C13)N(C1=CC=CC=C41)C(=O)C2	WYJAPUKIYAZSEM-UHFFFAOYNA-N	[M+H]+	[M-H]-	Organic compounds	Alkaloids and derivatives	Eburnan-type alkaloids		Eburnan-type alkaloids	rgb(255, 99, 71)	rgb(142, 68, 173)
Protopine hydrochloride	150504_EX0017_Protopine_POS_3min	150504_EX0017_Protopine_NEG_3min	C20H19NO5	CN1CCC2=CC3=C(OCO3)C=C2C(=O)CC2=C(C1)C1=C(OCO1)C=C2	GPTFURBXHJWNHR-UHFFFAOYSA-N	[M+H]+	[M-H]-	Organic compounds	Alkaloids and derivatives	Protopine alkaloids		Protopine alkaloids	rgb(128, 0, 128)	rgb(142, 68, 173)
Harmine	150504_EX0018_Harmine_POS_3min	150504_EX0018_Harmine_NEG_3min	C13H12N2O	COC1=CC2=C(C=C1)C1=CC=NC(C)=C1N2	BXNJHAXVSOCGBA-UHFFFAOYSA-N	[M+H]+	[M-H]-	Organic compounds	Alkaloids and derivatives	Harmala alkaloids		Harmala alkaloids	rgb(255, 0, 255)	rgb(142, 68, 173)
Harmol hydrochloride	150504_EX0019_Harmol_POS_3min	150504_EX0019_Harmol_NEG_3min	C12H10N2O	CC1=C2NC3=C(C=CC(O)=C3)C2=CC=N1	SATMZMMKDDTOSQ-UHFFFAOYSA-N	[M+H]+	[M-H]-	Organic compounds	Alkaloids and derivatives	Harmala alkaloids		Harmala alkaloids	rgb(255, 0, 255)	rgb(142, 68, 173)
Homatropine	150504_EX0020_Homatropine_POS_3min	150504_EX0020_Homatropine_NEG_3min	C16H21NO3	CN1C2CCC1CC(C2)OC(=O)C(O)C1=CC=CC=C1	ZTVIKZXZYLEVOL-UHFFFAOYNA-N	[M+H]+	[M-H]-	Organic compounds	Alkaloids and derivatives	Tropane alkaloids		Tropane alkaloids	rgb(255, 0, 255)	rgb(142, 68, 173)
Pseudopelletierine hydrochloride	150504_EX0023_Pseudopelletierine_POS_3min	150504_EX0023_Pseudopelletierine_NEG_3min	C9H15NO	CN1C2CCCC1CC(=O)C2	RHWSKVCZXBAWLZ-UHFFFAOYNA-N	[M+H]+	[M-H]-	Organic compounds	Organoheterocyclic compounds	Piperidines	Piperidinones	Piperidinones	rgb(50, 205, 50)	rgb(41, 128, 185)
Norharman	150504_EX0025_Norharman_POS_3min	150504_EX0025_Norharman_NEG_3min	C11H8N2	N1C2=CC=CC=C2C2=CC=NC=C12	AIFRHYZBTHREPW-UHFFFAOYSA-N	[M+H]+	[M-H]-	Organic compounds	Organoheterocyclic compounds	Indoles and derivatives	Pyridoindoles	Beta carbolines	rgb(50, 205, 50)	rgb(41, 128, 185)
Procaine hydrochloride	150504_EX0026_Procaine_POS_3min	150504_EX0026_Procaine_NEG_3min	C13H20N2O2	CCN(CC)CCOC(=O)C1=CC=C(N)C=C1	MFDFERRIHVXMIY-UHFFFAOYSA-N	[M+H]+	[M-H]-	Organic compounds	Benzenoids	Benzene and substituted derivatives	Benzoic acids and derivatives	Benzoic acid esters	rgb(138, 10, 138)	rgb(231, 76, 60)
Oxyacanthine dihydrochloride tetrahydrate	150504_EX0027_Oxyacanthine_POS_3min	150504_EX0027_Oxyacanthine_NEG_3min	C37H40N2O6	COC1=C2OC3=C4C(CC5=CC=C(OC6=C(O)C=CC(C[C@H]7N(C)CCC(=C1)C7=C2)=C6)C=C5)N(C)CCC4=CC(OC)=C3OC	HGNHIFJNOKGSKI-FICMROCWSA-N	[M+H]+	[M-H]-	Organic compounds	Lignans, neolignans and related compounds			Lignans, neolignans and related compounds	rgb(255, 0, 255)	rgb(46, 204, 113)
Piperine	150504_EX0030_Piperine_POS_3min	150504_EX0030_Piperine_NEG_3min	C17H19NO3	O=C(\C=C\C=C\C1=CC2=C(OCO2)C=C1)N1CCCCC1	MXXWOMGUGJBKIW-YPCIICBESA-N	[M+H]+	[M-H]-	Organic compounds	Alkaloids and derivatives			Alkaloids and derivatives	rgb(50, 205, 50)	rgb(142, 68, 173)
Piperlongumine	150504_EX0031_Piperlongumine_POS_3min	150504_EX0031_Piperlongumine_NEG_3min	C17H19NO5	COC1=CC(\C=C\C(=O)N2CCC=CC2=O)=CC(OC)=C1OC	VABYUUZNAVQNPG-BQYQJAHWSA-N	[M+H]+	[M-H]-	Organic compounds	Phenylpropanoids and polyketides	Cinnamic acids and derivatives		Cinnamic acids and derivatives	rgb(219, 112, 147)	rgb(192, 57, 43)
Sanguinarine chloride	150504_EX0032_Sanguinarine_POS_3min	150504_EX0032_Sanguinarine_NEG_3min	C20H14NO4Cl	C[N+]1=CC2=C3OCOC3=CC=C2C2=C1C1=CC3=C(OCO3)C=C1C=C2	INVGWHRKADIJHF-UHFFFAOYSA-N	[M+H]+	[M-H]-	Organic compounds	Alkaloids and derivatives	Benzophenanthridine alkaloids	Quaternary benzophenanthridine alkaloids	Quaternary benzophenanthridine alkaloids	rgb(0, 255, 0)	rgb(142, 68, 173)
Pseudopelletierine	150504_EX0034_Pseudopelletierine_POS_3min	150504_EX0034_Pseudopelletierine_NEG_3min	C9H15NO	CN1C2CCCC1CC(=O)C2	RHWSKVCZXBAWLZ-UHFFFAOYNA-N	[M+H]+	[M-H]-	Organic compounds	Organoheterocyclic compounds	Piperidines	Piperidinones	Piperidinones	rgb(50, 205, 50)	rgb(41, 128, 185)
Quinidine	150504_EX0035_Quinidine_POS_3min	150504_EX0035_Quinidine_NEG_3min	C20H24N2O2	COC1=CC2=C(C=CN=C2C=C1)[C@@H](O)[C@@H]1C[C@H]2CCN1C[C@H]2C=C	LOUPRKONTZGTKE-VPCNSNALSA-N	[M+H]+	[M-H]-	Organic compounds	Alkaloids and derivatives	Cinchona alkaloids		Cinchona alkaloids	rgb(0, 191, 255)	rgb(142, 68, 173)
Quinine	150504_EX0037_Quinine_POS_3min	150504_EX0037_Quinine_NEG_3min	C20H24N2O2	COC1=CC2=C(C=CN=C2C=C1)[C@@H](O)[C@@H]1C[C@H]2CCN1C[C@H]2C=C	LOUPRKONTZGTKE-VPCNSNALSA-N	[M+H]+	[M-H]-	Organic compounds	Alkaloids and derivatives	Cinchona alkaloids		Cinchona alkaloids	rgb(0, 191, 255)	rgb(142, 68, 173)
Rauwolscine hydrochloride	150504_EX0040_Rauwolscine_POS_3min	150504_EX0040_Rauwolscine_NEG_3min	C21H26N2O3	COC(=O)C1C(O)CCC2CN3CCC4=C(NC5=CC=CC=C45)C3CC12	BLGXFZZNTVWLAY-UHFFFAOYNA-N	[M+H]+	[M-H]-	Organic compounds	Alkaloids and derivatives	Yohimbine alkaloids		Yohimbine alkaloids	rgb(255, 0, 255)	rgb(142, 68, 173)
Reserpic acid hydrochloride	150504_EX0041_Reserpic-acid_POS_3min	150504_EX0041_Reserpic-acid_NEG_3min	C22H28N2O5	CO[C@H]1[C@H](O)C[C@@H]2CN3CCC4=C(NC5=C4C=CC(OC)=C5)[C@H]3C[C@@H]2[C@@H]1C(O)=O	JVHNBFFHWQQPLL-WOXROFTLSA-N	[M+H]+	[M-H]-	Organic compounds	Alkaloids and derivatives	Corynanthean-type alkaloids		Corynanthean-type alkaloids	rgb(50, 205, 50)	rgb(142, 68, 173)
Rhoeadine	150504_EX0042_Rhoeadine_POS_3min	150504_EX0042_Rhoeadine_NEG_3min	C21H21O6N	CO[C@H]1O[C@H]2[C@H](N(C)CCC3=CC4=C(OCO4)C=C23)C2=C1C1=C(OCO1)C=C2	XRBIHOLQAKITPP-SBHAEUEKSA-N	[M+H]+	[M-H]-	Organic compounds	Alkaloids and derivatives	Rhoeadine alkaloids		Rhoeadine alkaloids	rgb(255, 0, 0)	rgb(142, 68, 173)
Skatole	150504_EX0044_Skatole_POS_3min	150504_EX0044_Skatole_NEG_3min	C9H9N	CC1=CNC2=CC=CC=C12	ZFRKQXVRDFCRJG-UHFFFAOYSA-N	[M+H]+	[M-H]-	Organic compounds	Organoheterocyclic compounds	Indoles and derivatives	Indoles	3-alkylindoles	rgb(0, 0, 255)	rgb(41, 128, 185)
alpha-Solanine	150504_EX0045_alpha-Solanine_POS_3min	150504_EX0045_alpha-Solanine_NEG_3min	C45H73NO15	C[C@@H]1[C@H]2CC[C@H](C)CN2[C@H]2C[C@H]3[C@@H]4CC=C5C[C@H](CC[C@]5(C)[C@H]4CC[C@]3(C)[C@@H]12)O[C@@H]1O[C@H](CO)[C@H](O)[C@H](O[C@@H]2O[C@H](CO)[C@@H](O)[C@H](O)[C@H]2O)[C@H]1O[C@@H]1O[C@@H](C)[C@H](O)[C@@H](O)[C@H]1O	ZGVSETXHNHBTRK-UDJLNJFBSA-N	[M+H]+	[M+FA-H]-	Organic compounds	Lipids and lipid-like molecules	Steroids and steroid derivatives	Steroidal glycosides	Steroidal saponins	rgb(0, 255, 255)	rgb(52, 152, 219)
Stachydrine hydrochloride	150504_EX0046_Stachydrine_POS_3min	150504_EX0046_Stachydrine_NEG_3min	C7H13NO2	C[N+]1(C)CCC[C@H]1C([O-])=O	CMUNUTVVOOHQPW-LURJTMIESA-N	[M+H]+	[M-H]-	Organic compounds	Organic acids and derivatives	Carboxylic acids and derivatives	Amino acids, peptides, and analogues	Amino acids and derivatives	rgb(255, 99, 71)	rgb(22, 160, 133)
Syrosingopine	150504_EX0047_Syrosingopine_POS_3min	150504_EX0047_Syrosingopine_NEG_3min	C35H42N2O11	CCOC(=O)OC1=C(OC)C=C(C=C1OC)C(=O)OC1CC2CN3CCC4=C(NC5=C4C=CC(OC)=C5)C3CC2C(C1OC)C(=O)OC	ZCDNRPPFBQDQHR-UHFFFAOYNA-N	[M+H]+	[M+FA-H]-	Organic compounds	Alkaloids and derivatives	Yohimbine alkaloids		Yohimbine alkaloids	rgb(255, 0, 255)	rgb(142, 68, 173)
Tetrahydroalstonine	150504_EX0048_Tetrahydroalstonine_POS_3min	150504_EX0048_Tetrahydroalstonine_NEG_3min	C21H24N2O3	COC(=O)C1=COC(C)C2CN3CCC4=C(NC5=CC=CC=C45)C3CC12	GRTOGORTSDXSFK-UHFFFAOYNA-N	[M+H]+	[M+FA-H]-	Organic compounds	Alkaloids and derivatives	Yohimbine alkaloids		Yohimbine alkaloids	rgb(255, 0, 255)	rgb(142, 68, 173)
(S,S)-(+)-Tetrandrine	150504_EX0049_S-S-plus-Tetrandrine_POS_3min	150504_EX0049_S-S-plus-Tetrandrine_NEG_3min	C38H42N2O6	COC1=C2OC3=CC=C(C[C@@H]4N(C)CCC5=CC(OC)=C(OC6=C7[C@H](CC(C=C1)=C2)N(C)CCC7=CC(OC)=C6OC)C=C45)C=C3	WVTKBKWTSCPRNU-KYJUHHDHSA-N	[M+H]+	[M-H]-	Organic compounds	Lignans, neolignans and related compounds			Lignans, neolignans and related compounds	rgb(255, 0, 255)	rgb(46, 204, 113)
Tropine	150504_EX0050_Tropine_POS_3min	150504_EX0050_Tropine_NEG_3min	C8H15NO	CN1C2CCC1CC(O)C2	CYHOMWAPJJPNMW-UHFFFAOYNA-N	[M+H]+	[M-H]-	Organic compounds	Alkaloids and derivatives	Tropane alkaloids		Tropane alkaloids	rgb(255, 0, 255)	rgb(142, 68, 173)
(+)-Tubocurarine chloride	150504_EX0051_plus-Tubocurarine_POS_3min	150504_EX0051_plus-Tubocurarine_NEG_3min	C37H41N2O6+	COC1=C([O-])C2=C3[C@@H](CC4=CC(OC5=C(OC)C=C6CCN(C)[C@@H](CC7=CC=C(O2)C=C7)C6=C5)=C(O)C=C4)[N+](C)(C)CCC3=C1	JFJZZMVDLULRGK-URLMMPGGSA-N	[M+H]+	[M+FA-H]-	Organic compounds	Organic oxygen compounds	Organooxygen compounds	Ethers	Diarylethers	rgb(210, 105, 30)	rgb(155, 89, 182)
Vincamine	150504_EX0052_Vincamine_POS_3min	150504_EX0052_Vincamine_NEG_3min	C21H26N2O3	CCC12CCCN3CCC4=C(C13)N(C1=CC=CC=C41)C(O)(C2)C(=O)OC	RXPRRQLKFXBCSJ-UHFFFAOYNA-N	[M+H]+	[M-H]-	Organic compounds	Alkaloids and derivatives	Eburnan-type alkaloids		Eburnan-type alkaloids	rgb(255, 99, 71)	rgb(142, 68, 173)
ARCTIGENIN(P)	150814_CH0039_ARCTIGENIN-P_POS_3min	150814_CH0039_ARCTIGENIN-P_NEG_3min	C21H24O6	COC1=C(OC)C=C(C[C@H]2COC(=O)[C@@H]2CC2=CC(OC)=C(O)C=C2)C=C1	NQWVSMVXKMHKTF-JKSUJKDBSA-N	[M+H]+	[M-H]-	Organic compounds	Lignans, neolignans and related compounds	Furanoid lignans	Tetrahydrofuran lignans	9,9'-epoxylignans	rgb(50, 205, 50)	rgb(46, 204, 113)
ETOPOSIDE(RG)	150814_CH0041_ETOPOSIDE-RG_POS_3min	150814_CH0041_ETOPOSIDE-RG_NEG_3min	C29H32O13	COC1=CC(=CC(OC)=C1O)[C@H]1[C@@H]2[C@H](COC2=O)[C@H](O[C@@H]2O[C@@H]3CO[C@@H](C)O[C@H]3[C@H](O)[C@H]2O)C2=CC3=C(OCO3)C=C12	VJJPUSNTGOMMGY-MRVIYFEKSA-N	[M+H]+	[M+FA-H]-	Organic compounds	Lignans, neolignans and related compounds	Lignan lactones	Podophyllotoxins	Podophyllotoxins	rgb(194, 144, 21)	rgb(46, 204, 113)
GOMISIN C(SCHISANTHERIN A)(P)	150814_CH0043_GOMISIN-C-SCHISANTHERIN-A-P_POS_3min	150814_CH0043_GOMISIN-C-SCHISANTHERIN-A-P_NEG_3min	C30H32O9	COC1=C(OC)C(OC)=C2C(=C1)[C@H](OC(=O)C1=CC=CC=C1)[C@@](C)(O)[C@@H](C)CC1=CC3=C(OCO3)C(OC)=C21	UFCGDBKFOKKVAC-DSASHONVSA-N	[M+H]+	[M-H]-	Organic compounds	Phenylpropanoids and polyketides	Tannins	Hydrolyzable tannins	Hydrolyzable tannins	rgb(255, 0, 0)	rgb(192, 57, 43)
JUSMICRANTHIN ETHYL ETHER(SH)	150814_CH0044_JUSMICRANTHIN-ETHYL-ETHE-SH_POS_3min	150814_CH0044_JUSMICRANTHIN-ETHYL-ETHE-SH_NEG_3min	C22H16O7	CCOC1OC(=O)C2=C1C(C1=CC3=C(OCO3)C=C1)=C1C3=C(OCO3)C=CC1=C2	JJXCEOLNFSCNNE-UHFFFAOYNA-N	[M+H]+	[M-H]-	Organic compounds	Lignans, neolignans and related compounds	Arylnaphthalene lignans		Arylnaphthalene lignans	rgb(50, 205, 50)	rgb(46, 204, 113)
JUSTICIDIN G(SH)	150814_CH0045_JUSTICIDIN-G-SH_POS_3min	150814_CH0045_JUSTICIDIN-G-SH_NEG_3min	C21H14O7	COC1=C2OCOC2=CC2=C(C3=C(C=C12)C(=O)OC3)C1=CC=C2OCOC2=C1	VINGQMQXGDIELG-UHFFFAOYSA-N	[M+H]+	[M-H]-	Organic compounds	Lignans, neolignans and related compounds	Arylnaphthalene lignans		Arylnaphthalene lignans	rgb(50, 205, 50)	rgb(46, 204, 113)
PHYLLANTHIN(P)	150814_CH0047_PHYLLANTHIN-P_POS_3min	150814_CH0047_PHYLLANTHIN-P_NEG_3min	C24H34O6	COC[C@@H](CC1=CC(OC)=C(OC)C=C1)[C@@H](COC)CC1=CC(OC)=C(OC)C=C1	KFLQGJQSLUYUBF-WOJBJXKFSA-N	[M+H]+	[M-H]-	Organic compounds	Lignans, neolignans and related compounds	Dibenzylbutane lignans		Dibenzylbutane lignans	rgb(245, 10, 245)	rgb(46, 204, 113)
SECO-ISOLARICIRESINOL DIGLUCOSIDE(SDG)(P)	150814_CH0048_SEC-ISOLARICIRE-DIGLU-SDG-P_POS_3min	150814_CH0048_SEC-ISOLARICIRE-DIGLU-SDG-P_NEG_3min	C32H46O16	COC1=C(O)C=CC(CC(COC2OC(CO)C(O)C(O)C2O)C(COC2OC(CO)C(O)C(O)C2O)CC2=CC(OC)=C(O)C=C2)=C1	SBVBJPHMDABKJV-UHFFFAOYNA-N	[M+H]+	[M+FA-H]-	Organic compounds	Lignans, neolignans and related compounds	Lignan glycosides		Lignan glycosides	rgb(0, 255, 255)	rgb(46, 204, 113)
SESAMOLIN(SH)	150814_CH0049_SESAMOLIN-SH_POS_3min	150814_CH0049_SESAMOLIN-SH_NEG_3min	C20H18O7	C1OC2=C(O1)C=C(OC1OCC3C1COC3C1=CC3=C(OCO3)C=C1)C=C2	ZZMNWJVJUKMZJY-UHFFFAOYNA-N	[M+H]+	[M-H]-	Organic compounds	Organoheterocyclic compounds	Benzodioxoles		Benzodioxoles	rgb(0, 255, 255)	rgb(41, 128, 185)
SCHISANDRIN A(DEOXYSCHISANDRIN)(P)	150814_CH0050_SCHISAND-A-DEOXYSCHISAND-P_POS_3min	150814_CH0050_SCHISAND-A-DEOXYSCHISAND-P_NEG_3min	C24H32O6	COC1=C(OC)C(OC)=C2C(C[C@H](C)[C@H](C)CC3=CC(OC)=C(OC)C(OC)=C23)=C1	JEJFTTRHGBKKEI-OKILXGFUSA-N	[M+H]+	[M-H]-	Organic compounds	Phenylpropanoids and polyketides	Tannins	Hydrolyzable tannins	Hydrolyzable tannins	rgb(255, 0, 0)	rgb(192, 57, 43)
SCHISANDRIN, gamma-(Wuweizisu B)(AHP)	150814_CH0051_SCHISAND-gamma-Wuweiz-B-AHP_POS_3min	150814_CH0051_SCHISAND-gamma-Wuweiz-B-AHP_NEG_3min	C23H28O6	COC1=C(OC)C(OC)=C2C(CC(C)C(C)CC3=CC4=C(OCO4)C(OC)=C23)=C1	RTZKSTLPRTWFEV-UHFFFAOYNA-N	[M+H]+	[M-H]-	Organic compounds	Phenylpropanoids and polyketides	Tannins	Hydrolyzable tannins	Hydrolyzable tannins	rgb(255, 0, 0)	rgb(192, 57, 43)
WUWEIZISU C(RG)	150814_CH0053_WUWEIZISU-C-RG_POS_3min	150814_CH0053_WUWEIZISU-C-RG_NEG_3min	C22H24O6	COC1=C2C(C[C@H](C)[C@H](C)CC3=CC4=C(OCO4)C(OC)=C23)=CC2=C1OCO2	HTBWBWWADZJXID-TXEJJXNPSA-N	[M+H]+	[M-H]-	Organic compounds	Phenylpropanoids and polyketides	Tannins	Hydrolyzable tannins	Hydrolyzable tannins	rgb(255, 0, 0)	rgb(192, 57, 43)
Hypophyllantin	150814_EX0068_Hypophyllantin_POS_3min	150814_EX0068_Hypophyllantin_NEG_3min	C24H30O7	COC[C@@H]1CC2=CC(OC)=C3OCOC3=C2[C@@H]([C@H]1COC)C1=CC(OC)=C(OC)C=C1	LBJCUHLNHSKZBW-XGHQBKJUSA-N	[M+H]+	[M-H]-	Organic compounds	Lignans, neolignans and related compounds	Aryltetralin lignans		Aryltetralin lignans	rgb(218, 112, 214)	rgb(46, 204, 113)
(-)-Podophyllotoxin	150814_EX0070_minus-Podophyllotoxin_POS_3min	150814_EX0070_minus-Podophyllotoxin_NEG_3min	C22H22O8	COC1=CC(=CC(OC)=C1OC)[C@H]1[C@@H]2[C@H](COC2=O)[C@@H](O)C2=CC3=C(OCO3)C=C12	YJGVMLPVUAXIQN-XVVDYKMHSA-N	[M+H]+	[M+FA-H]-	Organic compounds	Lignans, neolignans and related compounds	Lignan lactones	Podophyllotoxins	Podophyllotoxins	rgb(194, 144, 21)	rgb(46, 204, 113)
[6]-Gingerol	150911_KO0001_6-Gingerol_POS_3min	150911_KO0001_6-Gingerol_NEG_3min	C17H26O4	CCCCC[C@H](O)CC(=O)CCC1=CC(OC)=C(O)C=C1	NLDDIKRKFXEWBK-AWEZNQCLSA-N	[M+H]+	[M-H]-	Organic compounds	Benzenoids	Phenols	Methoxyphenols	Gingerols	rgb(139, 69, 19)	rgb(231, 76, 60)
Atractylenolide III	150911_KO0003_Atractylenolide-III_POS_3min	150911_KO0003_Atractylenolide-III_NEG_3min	C15H20O3	CC1=C2C[C@H]3C(=C)CCC[C@]3(C)C[C@]2(O)OC1=O	FBMORZZOJSDNRQ-GLQYFDAESA-N	[M+H]+	[M-H]-	Organic compounds	Lipids and lipid-like molecules	Prenol lipids	Terpene lactones	Sesquiterpene lactones	rgb(85, 107, 47)	rgb(52, 152, 219)
Arbutin	150911_KO0005_Arbutin_POS_3min	150911_KO0005_Arbutin_NEG_3min	C12H16O7	OC[C@H]1O[C@@H](OC2=CC=C(O)C=C2)[C@H](O)[C@@H](O)[C@@H]1O	BJRNKVDFDLYUGJ-RMPHRYRLSA-N	[M+H]+	[M-H]-	Organic compounds	Organic oxygen compounds	Organooxygen compounds	Carbohydrates and carbohydrate conjugates	Glycosyl compounds	rgb(0, 128, 0)	rgb(155, 89, 182)
Osthole	150911_KO0007_Osthole_POS_3min	150911_KO0007_Osthole_NEG_3min	C15H16O3	COC1=C(CC=C(C)C)C2=C(C=CC(=O)O2)C=C1	MBRLOUHOWLUMFF-UHFFFAOYSA-N	[M+H]+	[M-H]-	Organic compounds	Phenylpropanoids and polyketides	Coumarins and derivatives		Coumarins and derivatives	rgb(245, 10, 245)	rgb(192, 57, 43)
Geniposide	150911_KO0010_Geniposide_POS_3min	150911_KO0010_Geniposide_NEG_3min	C17H24O10	COC(=O)C1=CO[C@@H](O[C@@H]2OC(CO)[C@@H](O)[C@@H](O)C2O)[C@H]2[C@@H]1CC=C2CO	IBFYXTRXDNAPMM-VWSFEJNESA-N	[M+H]+	[M+FA-H]-	Organic compounds	Lipids and lipid-like molecules	Prenol lipids	Terpene glycosides	Iridoid O-glycosides	rgb(30, 144, 255)	rgb(52, 152, 219)
Gentiopicroside	150911_KO0011_Gentiopicroside_POS_3min	150911_KO0011_Gentiopicroside_NEG_3min	C16H20O9	OC[C@H]1O[C@@H](O[C@@H]2OC=C3C(=O)OCC=C3[C@H]2C=C)[C@H](O)[C@@H](O)[C@@H]1O	DUAGQYUORDTXOR-GPQRQXLASA-N	[M+H]+	[M+FA-H]-	Organic compounds	Organic oxygen compounds	Organooxygen compounds	Carbohydrates and carbohydrate conjugates	Glycosyl compounds	rgb(0, 128, 0)	rgb(155, 89, 182)
Paeoniflorin	150911_KO0021_Paeoniflorin_POS_3min	150911_KO0021_Paeoniflorin_NEG_3min	C23H28O11	CC12CC3(O)OC(O1)C1(COC(=O)C4=CC=CC=C4)C3CC21OC1OC(CO)C(O)C(O)C1O	YKRGDOXKVOZESV-UHFFFAOYNA-N	[M+H]+	[M+FA-H]-	Organic compounds	Lipids and lipid-like molecules	Prenol lipids	Terpene glycosides	Terpene glycosides	rgb(228, 122, 224)	rgb(52, 152, 219)
Paeonol	150911_KO0022_Paeonol_POS_3min	150911_KO0022_Paeonol_NEG_3min	C9H10O3	COC1=CC(O)=C(C=C1)C(C)=O	UILPJVPSNHJFIK-UHFFFAOYSA-N	[M+H]+	[M-H]-	Organic compounds	Organic oxygen compounds	Organooxygen compounds	Carbonyl compounds	Ketones	rgb(255, 182, 193)	rgb(155, 89, 182)
Bergenin	150911_KO0023_Bergenin_POS_3min	150911_KO0023_Bergenin_NEG_3min	C14H16O9	COC1=C(O)C=C2C(=O)O[C@@H]3[C@@H](O)[C@H](O)[C@@H](CO)O[C@H]3C2=C1O	YWJXCIXBAKGUKZ-HJJNZUOJSA-N	[M+H]+	[M-H]-	Organic compounds	Benzenoids	Benzene and substituted derivatives	Benzoic acids and derivatives	Hydroxybenzoic acid derivatives	rgb(255, 69, 0)	rgb(231, 76, 60)
Magnolol	150911_KO0024_Magnolol_POS_3min	150911_KO0024_Magnolol_NEG_3min	C18H18O2	OC1=C(C=C(CC=C)C=C1)C1=C(O)C=CC(CC=C)=C1	VVOAZFWZEDHOOU-UHFFFAOYSA-N	[M+H]+	[M-H]-	Organic compounds	Benzenoids	Benzene and substituted derivatives	Biphenyls and derivatives	Biphenyls and derivatives	rgb(46, 139, 87)	rgb(231, 76, 60)
Loganin	150911_KO0025_Loganin_POS_3min	150911_KO0025_Loganin_NEG_3min	C17H26O10	COC(=O)C1=CO[C@@H](O[C@@H]2O[C@H](CO)[C@@H](O)[C@H](O)[C@H]2O)[C@@H]2[C@@H](C)[C@@H](O)C[C@H]12	AMBQHHVBBHTQBF-UOUCRYGSSA-N	[M+H]+	[M+FA-H]-	Organic compounds	Lipids and lipid-like molecules	Prenol lipids	Terpene glycosides	Iridoid O-glycosides	rgb(30, 144, 255)	rgb(52, 152, 219)
Isofraxidin	150911_KO0026_Isofraxidin_POS_3min	150911_KO0026_Isofraxidin_NEG_3min	C11H10O5	COC1=C(O)C(OC)=C2OC(=O)C=CC2=C1	HOEVRHHMDJKUMZ-UHFFFAOYSA-N	[M+H]+	[M-H]-	Organic compounds	Phenylpropanoids and polyketides	Coumarins and derivatives	Hydroxycoumarins	7-hydroxycoumarins	rgb(0, 0, 139)	rgb(192, 57, 43)
Wogonin	150911_KO0027_Wogonin_POS_3min	150911_KO0027_Wogonin_NEG_3min	C16H12O5	COC1=C(O)C=C(O)C2=C1OC(=CC2=O)C1=CC=CC=C1	XLTFNNCXVBYBSX-UHFFFAOYSA-N	[M+H]+	[M-H]-	Organic compounds	Phenylpropanoids and polyketides	Flavonoids	O-methylated flavonoids	8-O-methylated flavonoids	rgb(255, 0, 0)	rgb(192, 57, 43)
Cinobufagin	150911_KO0028_Cinobufagin_POS_3min	150911_KO0028_Cinobufagin_NEG_3min	C26H34O6	CC(=O)O[C@H]1[C@H]2O[C@]22[C@@H]3CC[C@@H]4C[C@@H](O)CC[C@]4(C)[C@H]3CC[C@]2(C)[C@H]1C1=COC(=O)C=C1	SCULJPGYOQQXTK-OLRINKBESA-N	[M+H]+	[M+FA-H]-	Organic compounds	Lipids and lipid-like molecules	Steroids and steroid derivatives	Steroid lactones	Bufanolides and derivatives	rgb(255, 165, 0)	rgb(52, 152, 219)
Baicalein	150911_KO0030_Baicalein_POS_3min	150911_KO0030_Baicalein_NEG_3min	C15H10O5	OC1=CC2=C(C(O)=C1O)C(=O)C=C(O2)C1=CC=CC=C1	FXNFHKRTJBSTCS-UHFFFAOYSA-N	[M+H]+	[M-H]-	Organic compounds	Phenylpropanoids and polyketides	Flavonoids	Flavones	Flavones	rgb(139, 0, 0)	rgb(192, 57, 43)
Bufalin	150911_KO0031_Bufalin_POS_3min	150911_KO0031_Bufalin_NEG_3min	C24H34O4	C[C@]12CC[C@H]3[C@@H](CC[C@@H]4C[C@@H](O)CC[C@]34C)[C@@]1(O)CC[C@@H]2C1=COC(=O)C=C1	QEEBRPGZBVVINN-BMPKRDENSA-N	[M+H]+	[M+FA-H]-	Organic compounds	Lipids and lipid-like molecules	Steroids and steroid derivatives	Steroid lactones	Bufanolides and derivatives	rgb(255, 165, 0)	rgb(52, 152, 219)
Honokiol	150911_KO0032_Honokiol_POS_3min	150911_KO0032_Honokiol_NEG_3min	C18H18O2	OC1=C(CC=C)C=C(C=C1)C1=C(O)C=CC(CC=C)=C1	FVYXIJYOAGAUQK-UHFFFAOYSA-N	[M+H]+	[M-H]-	Organic compounds	Benzenoids	Benzene and substituted derivatives	Biphenyls and derivatives	Biphenyls and derivatives	rgb(46, 139, 87)	rgb(231, 76, 60)
Liquiritin	150911_KO0033_Liquiritin_POS_3min	150911_KO0033_Liquiritin_NEG_3min	C21H22O9	OC[C@H]1O[C@@H](OC2=CC=C(C=C2)[C@@H]2CC(=O)C3=C(O2)C=C(O)C=C3)[C@H](O)[C@@H](O)[C@@H]1O	DEMKZLAVQYISIA-ZRWXNEIDSA-N	[M+H]+	[M-H]-	Organic compounds	Phenylpropanoids and polyketides	Flavonoids	Flavonoid glycosides	Flavonoid O-glycosides	rgb(32, 178, 170)	rgb(192, 57, 43)
Resibufogenin	150911_KO0034_Resibufogenin_POS_3min	150911_KO0034_Resibufogenin_NEG_3min	C24H32O4	C[C@]12CC[C@H]3[C@@H](CC[C@@H]4C[C@@H](O)CC[C@]34C)[C@]11O[C@@H]1C[C@@H]2C1=COC(=O)C=C1	ATLJNLYIJOCWJE-CWMZOUAVSA-N	[M+H]+	[M+FA-H]-	Organic compounds	Lipids and lipid-like molecules	Steroids and steroid derivatives	Steroid lactones	Bufanolides and derivatives	rgb(255, 165, 0)	rgb(52, 152, 219)
Quercetin 3-O-[2''-O-b-D-glucopyranosyl]-a-L-rhamnopyranoside	150911_KO0038_Quer_3O-2O-b-D-gluc-a-L-rh_POS_3min	150911_KO0038_Quer_3O-2O-b-D-gluc-a-L-rh_NEG_3min	C27H30O16	CC1OC(OC2=C(OC3=CC(O)=CC(O)=C3C2=O)C2=CC(O)=C(O)C=C2)C(OC2OC(CO)C(O)C(O)C2O)C(O)C1O	DFNXNCCYQRPZMD-UHFFFAOYNA-N	[M+H]+	[M-H]-	Organic compounds	Phenylpropanoids and polyketides	Flavonoids	Flavonoid glycosides	Flavonoid O-glycosides	rgb(32, 178, 170)	rgb(192, 57, 43)
Quercetin 3-O-[2''-O-(6'''-O-p-coumaroyl)-b-D-glucopyranosyl]-a-L-rhamnopyranoside	150911_KO0039_Quer_3O2O6O-pcou-bDglu-aLrh_POS_3min	150911_KO0039_Quer_3O2O6O-pcou-bDglu-aLrh_NEG_3min	C36H36O18	CC1OC(OC2=C(OC3=CC(O)=CC(O)=C3C2=O)C2=CC(O)=C(O)C=C2)C(OC2OC(COC(=O)\C=C\C3=CC=C(O)C=C3)C(O)C(O)C2O)C(O)C1O	LSMKTLJKBSXMMR-RUDMXATFNA-N	[M+H]+	[M-H]-	Organic compounds	Phenylpropanoids and polyketides	Flavonoids	Flavonoid glycosides	Flavonoid O-glycosides	rgb(32, 178, 170)	rgb(192, 57, 43)
Icariin	150925_KO0006_Icariin_POS_3min	150925_KO0006_Icariin_NEG_3min	C33H40O15	COC1=CC=C(C=C1)C1=C(OC2OC(C)C(O)C(O)C2O)C(=O)C2=C(O1)C(CC=C(C)C)=C(OC1OC(CO)C(O)C(O)C1O)C=C2O	TZJALUIVHRYQQB-UHFFFAOYNA-N	[M+H]+	[M+FA-H]-	Organic compounds	Phenylpropanoids and polyketides	Flavonoids	Flavonoid glycosides	Flavonoid O-glycosides	rgb(32, 178, 170)	rgb(192, 57, 43)
Ginsenoside-Rg1	150925_KO0009_Ginsenoside-Rg1_POS_3min	150925_KO0009_Ginsenoside-Rg1_NEG_3min	C42H72O14	CC(C)=CCC[C@](C)(O[C@@H]1O[C@H](CO)[C@@H](O)[C@H](O)[C@H]1O)[C@H]1CC[C@]2(C)[C@@H]1[C@H](O)C[C@@H]1[C@@]3(C)CC[C@H](O)C(C)(C)[C@@H]3[C@H](C[C@@]21C)O[C@@H]1O[C@H](CO)[C@@H](O)[C@H](O)[C@H]1O	YURJSTAIMNSZAE-HHNZYBFYSA-N	[M+H]+	[M+FA-H]-	Organic compounds	Lipids and lipid-like molecules	Prenol lipids	Terpene glycosides	Triterpene glycosides	rgb(255, 0, 0)	rgb(52, 152, 219)
Saikosaponin a	150925_KO0012_Saikosaponin-a_POS_3min	150925_KO0012_Saikosaponin-a_NEG_3min	C42H68O13	C[C@H]1O[C@@H](O[C@H]2CC[C@@]3(C)[C@@H](CC[C@]4(C)[C@@H]3C=C[C@]35OC[C@@]6(CCC(C)(C)C[C@@H]36)[C@@H](O)C[C@@]45C)[C@]2(C)CO)[C@H](O)[C@@H](O[C@@H]2O[C@H](CO)[C@@H](O)[C@H](O)[C@H]2O)[C@H]1O	KYWSCMDFVARMPN-MSSMMRRTSA-N	[M+H]+	[M+FA-H]-	Organic compounds	Lipids and lipid-like molecules	Prenol lipids	Terpene glycosides	Triterpene glycosides	rgb(255, 0, 0)	rgb(52, 152, 219)
Saikosaponin b2	150925_KO0013_Saikosaponin-b2_POS_3min	150925_KO0013_Saikosaponin-b2_NEG_3min	C42H68O13	C[C@H]1O[C@@H](O[C@H]2CC[C@@]3(C)[C@@H](CC[C@]4(C)[C@@H]3C=CC3=C5CC(C)(C)CC[C@]5(CO)[C@H](O)C[C@@]43C)[C@]2(C)CO)[C@H](O)[C@@H](O[C@@H]2O[C@H](CO)[C@@H](O)[C@H](O)[C@H]2O)[C@H]1O	WRYJYFCCMSVEPQ-ORAXXRKOSA-N	[M+H]+	[M+FA-H]-	Organic compounds	Lipids and lipid-like molecules	Prenol lipids	Terpene glycosides	Triterpene glycosides	rgb(255, 0, 0)	rgb(52, 152, 219)
Schizandrin	150925_KO0014_Schizandrin_POS_3min	150925_KO0014_Schizandrin_NEG_3min	C24H32O7	COC1=C(OC)C(OC)=C2C(CC(C)C(C)(O)CC3=CC(OC)=C(OC)C(OC)=C23)=C1	YEFOAORQXAOVJQ-UHFFFAOYNA-N	[M+H]+	[M+FA-H]-	Organic compounds	Phenylpropanoids and polyketides	Tannins	Hydrolyzable tannins	Hydrolyzable tannins	rgb(255, 0, 0)	rgb(192, 57, 43)
Swertiamarin	150925_KO0015_Swertiamarin_POS_3min	150925_KO0015_Swertiamarin_NEG_3min	C16H22O10	OC[C@H]1O[C@@H](O[C@@H]2OC=C3C(=O)OCC[C@@]3(O)[C@H]2C=C)[C@H](O)[C@@H](O)[C@@H]1O	HEYZWPRKKUGDCR-QBXMEVCASA-N	[M+H]+	[M+FA-H]-	Organic compounds	Organic oxygen compounds	Organooxygen compounds	Carbohydrates and carbohydrate conjugates	Glycosyl compounds	rgb(0, 128, 0)	rgb(155, 89, 182)
Sennoside B	150925_KO0017_Sennoside-B_POS_3min	150925_KO0017_Sennoside-B_NEG_3min	C42H38O20	OC[C@H]1O[C@@H](OC2=CC=CC3=C2C(=O)C2=C(C=C(C=C2O)C(O)=O)[C@H]3[C@@H]2C3=C(C(O[C@@H]4O[C@H](CO)[C@@H](O)[C@H](O)[C@H]4O)=CC=C3)C(=O)C3=C2C=C(C=C3O)C(O)=O)[C@H](O)[C@@H](O)[C@@H]1O	IPQVTOJGNYVQEO-AIFLABODSA-N	[M+H]+	[M-H]-	Organic compounds	Benzenoids	Anthracenes	Anthracenecarboxylic acids and derivatives	Anthracenecarboxylic acids	rgb(255, 140, 0)	rgb(231, 76, 60)
Chikusetsusaponin IV	150925_KO0018_Chikusetsusaponin-IV_POS_3min	150925_KO0018_Chikusetsusaponin-IV_NEG_3min	C47H74O18	CC1(C)CC[C@@]2(CC[C@]3(C)C(=CC[C@@H]4[C@@]5(C)CC[C@H](O[C@@H]6O[C@@H]([C@@H](O[C@@H]7O[C@@H](CO)[C@H](O)[C@H]7O)[C@H](O)[C@H]6O)C(O)=O)C(C)(C)[C@@H]5CC[C@@]34C)[C@@H]2C1)C(=O)O[C@@H]1O[C@H](CO)[C@@H](O)[C@H](O)[C@H]1O	KQSFNXMDCOFFGW-GNDIVNLPSA-N	[M+H]+	[M-H]-	Organic compounds	Lipids and lipid-like molecules	Prenol lipids	Terpene glycosides	Triterpene glycosides	rgb(255, 0, 0)	rgb(52, 152, 219)
Naringin	150925_KO0019_Naringin_POS_3min	150925_KO0019_Naringin_NEG_3min	C27H32O14	CC1OC(OC2C(O)C(O)C(CO)OC2OC2=CC(O)=C3C(=O)CC(OC3=C2)C2=CC=C(O)C=C2)C(O)C(O)C1O	DFPMSGMNTNDNHN-UHFFFAOYNA-N	[M+H]+	[M-H]-	Organic compounds	Phenylpropanoids and polyketides	Flavonoids	Flavonoid glycosides	Flavonoid O-glycosides	rgb(32, 178, 170)	rgb(192, 57, 43)
Barbaloin	150925_KO0020_Barbaloin_POS_3min	150925_KO0020_Barbaloin_NEG_3min	C21H22O9	OCC1OC(C(O)C(O)C1O)C1C2=C(C(O)=CC=C2)C(=O)C2=C1C=C(CO)C=C2O	AFHJQYHRLPMKHU-UHFFFAOYNA-N	[M+H]+	[M+FA-H]-	Organic compounds	Benzenoids	Anthracenes		Anthracenes	rgb(75, 0, 130)	rgb(231, 76, 60)
Cyanidin 3-(2G-glucosylrutinoside) chloride	150925_KO0035_Cya_3-2G-glucosylrutinoside_POS_3min	150925_KO0035_Cya_3-2G-glucosylrutinoside_NEG_3min	C33H41O20	CC1OC(OCC2OC(OC3=C([O+]=C4C=C(O)C=C(O)C4=C3)C3=CC(O)=C(O)C=C3)C(OC3OC(CO)C(O)C(O)C3O)C(O)C2O)C(O)C(O)C1O	MSUVUDCULKNUJL-UHFFFAOYNA-O	[M+H]+	[M-H]-	Organic compounds	Phenylpropanoids and polyketides	Flavonoids	Flavonoid glycosides	Flavonoid O-glycosides	rgb(32, 178, 170)	rgb(192, 57, 43)
Delphinidin 3-galactoside chloride	150925_KO0036_Delphinidin_3-galactoside_POS_3min	150925_KO0036_Delphinidin_3-galactoside_NEG_3min	C21H21O12	OCC1OC(OC2=C([O+]=C3C=C(O)C=C(O)C3=C2)C2=CC(O)=C(O)C(O)=C2)C(O)C(O)C1O	XENHPQQLDPAYIJ-UHFFFAOYNA-O	[M+H]+	[M-H]-	Organic compounds	Phenylpropanoids and polyketides	Flavonoids	Flavonoid glycosides	Flavonoid O-glycosides	rgb(32, 178, 170)	rgb(192, 57, 43)
Petunidin 3-galactoside chloride	150925_KO0037_Petunidin_3-galactoside_POS_3min	150925_KO0037_Petunidin_3-galactoside_NEG_3min	C22H23O12	COC1=CC(=CC(O)=C1O)C1=C(OC2OC(CO)C(O)C(O)C2O)C=C2C(O)=CC(O)=CC2=[O+]1	CCQDWIRWKWIUKK-UHFFFAOYNA-O	[M+H]+	[M-H]-	Organic compounds	Phenylpropanoids and polyketides	Flavonoids	Flavonoid glycosides	Flavonoid O-glycosides	rgb(32, 178, 170)	rgb(192, 57, 43)
Silychrystin	150925_KO0040_Silychrystin_POS_3min	150925_KO0040_Silychrystin_NEG_3min	C25H22O10	COC1=C(O)C=CC(=C1)[C@@H]1OC2=C(C=C(C=C2O)[C@H]2OC3=CC(O)=CC(O)=C3C(=O)[C@@H]2O)[C@H]1CO	BMLIIPOXVWESJG-LMBCONBSSA-N	[M+H]+	[M-H]-	Organic compounds	Phenylpropanoids and polyketides	2-arylbenzofuran flavonoids		2-arylbenzofuran flavonoids	rgb(0, 255, 127)	rgb(192, 57, 43)
Plantaginin	150925_KO0041_Plantaginin_POS_3min	150925_KO0041_Plantaginin_NEG_3min	C21H20O11	OC[C@H]1O[C@@H](OC2=C(O)C(O)=C3C(=O)C=C(OC3=C2)C2=CC=C(O)C=C2)[C@H](O)[C@@H](O)[C@@H]1O	VUGRLRAUZWGZJP-IAAKTDFRSA-N	[M+H]+	[M-H]-	Organic compounds	Phenylpropanoids and polyketides	Flavonoids	Flavonoid glycosides	Flavonoid O-glycosides	rgb(32, 178, 170)	rgb(192, 57, 43)
(－)-Epigallocatechin	150925_KO0042_minus-Epigallocatechin_POS_3min	150925_KO0042_minus-Epigallocatechin_NEG_3min	C15H14O7	O[C@@H]1CC2=C(O)C=C(O)C=C2O[C@@H]1C1=CC(O)=C(O)C(O)=C1	XMOCLSLCDHWDHP-IUODEOHRSA-N	[M+H]+	[M-H]-	Organic compounds	Phenylpropanoids and polyketides	Flavonoids	Flavans	Flavan-3-ols	rgb(75, 0, 130)	rgb(192, 57, 43)
Tectorigenin	150925_KO0043_Tectorigenin_POS_3min	150925_KO0043_Tectorigenin_NEG_3min	C16H12O6	COC1=C(O)C2=C(OC=C(C2=O)C2=CC=C(O)C=C2)C=C1O	OBBCRPUNCUPUOS-UHFFFAOYSA-N	[M+H]+	[M-H]-	Organic compounds	Phenylpropanoids and polyketides	Isoflavonoids	Isoflav-2-enes	Isoflavones	rgb(218, 112, 214)	rgb(192, 57, 43)
Cynarin	150925_KO0045_Cynarin_POS_3min	150925_KO0045_Cynarin_NEG_3min	C25H24O12	O[C@@H]1C[C@](C[C@@H](OC(=O)\C=C\C2=CC(O)=C(O)C=C2)[C@H]1O)(OC(=O)\C=C\C1=CC(O)=C(O)C=C1)C(O)=O	YDDUMTOHNYZQPO-RVXRWRFUSA-N	[M+H]+	[M-H]-	Organic compounds	Organic oxygen compounds	Organooxygen compounds	Alcohols and polyols	Cyclic alcohols and derivatives	rgb(46, 139, 87)	rgb(155, 89, 182)
Ginkgolide B	150925_KO0046_Ginkgolide-B_POS_3min	150925_KO0046_Ginkgolide-B_NEG_3min	C20H24O10	C[C@@H]1C(=O)O[C@H]2[C@H](O)[C@@]34[C@H]5C[C@@H](C(C)(C)C)[C@@]33[C@@H](O)C(=O)O[C@H]3O[C@@]4(C(=O)O5)[C@@]12O	SQOJOAFXDQDRGF-MMQTXUMRSA-N	[M+H]+	[M-H]-	Organic compounds	Lipids and lipid-like molecules	Prenol lipids	Terpene lactones	Diterpene lactones	rgb(128, 0, 128)	rgb(52, 152, 219)
Ginkgolide C	150925_KO0047_Ginkgolide-C_POS_3min	150925_KO0047_Ginkgolide-C_NEG_3min	C20H24O11	CC1C(=O)OC2C(O)C34C5OC(=O)C3(OC3OC(=O)C(O)C43C(C5O)C(C)(C)C)C12O	AMOGMTLMADGEOQ-UHFFFAOYNA-N	[M+H]+	[M-H]-	Organic compounds	Lipids and lipid-like molecules	Prenol lipids	Terpene lactones	Diterpene lactones	rgb(128, 0, 128)	rgb(52, 152, 219)
Withanone	150925_KO0048_Withanone_POS_3min	150925_KO0048_Withanone_NEG_3min	C28H38O6	C[C@H]([C@H]1CC(C)=C(C)C(=O)O1)[C@@]1(O)CC[C@H]2[C@@H]3[C@@H]4O[C@@H]4[C@@]4(O)CC=CC(=O)[C@]4(C)[C@H]3CC[C@]12C	FAZIYUIDUNHZRG-PCTWTJKKSA-N	[M+H]+	[M+FA-H]-	Organic compounds	Lipids and lipid-like molecules	Steroids and steroid derivatives	Steroid lactones	Withanolides and derivatives	rgb(210, 105, 30)	rgb(52, 152, 219)
Ginsenoside Rb1	150925_KO0049_Ginsenoside-Rb1_POS_3min	150925_KO0049_Ginsenoside-Rb1_NEG_3min	C54H92O23	CC(C)=CCC[C@](C)(O[C@@H]1O[C@H](CO[C@@H]2O[C@H](CO)[C@@H](O)[C@H](O)[C@H]2O)[C@@H](O)[C@H](O)[C@H]1O)[C@H]1CC[C@]2(C)[C@@H]1[C@H](O)C[C@@H]1[C@@]3(C)CC[C@H](O[C@@H]4O[C@H](CO)[C@@H](O)[C@H](O)[C@H]4O[C@@H]4O[C@H](CO)[C@@H](O)[C@H](O)[C@H]4O)C(C)(C)[C@@H]3CC[C@@]21C	GZYPWOGIYAIIPV-JBDTYSNRSA-N	[M+H]+	[M+FA-H]-	Organic compounds	Lipids and lipid-like molecules	Prenol lipids	Terpene glycosides	Triterpene glycosides	rgb(255, 0, 0)	rgb(52, 152, 219)
Ginsenoside Rb2	150925_KO0050_Ginsenoside-Rb2_POS_3min	150925_KO0050_Ginsenoside-Rb2_NEG_3min	C53H90O22	CC(C)=CCCC(C)(OC1OC(COC2OCC(O)C(O)C2O)C(O)C(O)C1O)C1CCC2(C)C1C(O)CC1C3(C)CCC(OC4OC(CO)C(O)C(O)C4OC4OC(CO)C(O)C(O)C4O)C(C)(C)C3CCC21C	NODILNFGTFIURN-UHFFFAOYNA-N	[M+H]+	[M-H]-	Organic compounds	Lipids and lipid-like molecules	Prenol lipids	Triterpenoids	Triterpenoids	rgb(128, 0, 128)	rgb(52, 152, 219)
Ginsenoside Rｃ	150925_KO0051_Ginsenoside-Rc_POS_3min	150925_KO0051_Ginsenoside-Rc_NEG_3min	C53H90O22	CC(C)=CCCC(C)(OC1OC(COC2OC(CO)C(O)C2O)C(O)C(O)C1O)C1CCC2(C)C1C(O)CC1C3(C)CCC(OC4OC(CO)C(O)C(O)C4OC4OC(CO)C(O)C(O)C4O)C(C)(C)C3CCC21C	JDCPEKQWFDWQLI-UHFFFAOYNA-N	[M+H]+	[M-H]-	Organic compounds	Lipids and lipid-like molecules	Prenol lipids	Triterpenoids	Triterpenoids	rgb(128, 0, 128)	rgb(52, 152, 219)
Ginsenoside Rｄ	150925_KO0052_Ginsenoside-Rd_POS_3min	150925_KO0052_Ginsenoside-Rd_NEG_3min	C48H82O18	CC(C)=CCC[C@](C)(O[C@@H]1O[C@H](CO)[C@@H](O)[C@H](O)[C@H]1O)[C@H]1CC[C@]2(C)[C@@H]1[C@H](O)C[C@@H]1[C@@]3(C)CC[C@H](O[C@@H]4O[C@H](CO)[C@@H](O)[C@H](O)[C@H]4O[C@@H]4O[C@H](CO)[C@@H](O)[C@H](O)[C@H]4O)C(C)(C)[C@@H]3CC[C@@]21C	RLDVZILFNVRJTL-IWFVLDDISA-N	[M+H]+	[M+FA-H]-	Organic compounds	Lipids and lipid-like molecules	Prenol lipids	Terpene glycosides	Triterpene glycosides	rgb(255, 0, 0)	rgb(52, 152, 219)
Ginsenoside Ro	150925_KO0053_Ginsenoside-Ro_POS_3min	150925_KO0053_Ginsenoside-Ro_NEG_3min	C48H76O19	CC1(C)CC[C@@]2(CC[C@]3(C)C(=CC[C@@H]4[C@@]5(C)CC[C@H](O[C@@H]6O[C@@H]([C@@H](O)[C@H](O)[C@H]6O[C@@H]6O[C@H](CO)[C@@H](O)[C@H](O)[C@H]6O)C(O)=O)C(C)(C)[C@@H]5CC[C@@]34C)[C@@H]2C1)C(=O)O[C@@H]1O[C@H](CO)[C@@H](O)[C@H](O)[C@H]1O	NFZYDZXHKFHPGA-QQHDHSITSA-N	[M+H]+	[M-H]-	Organic compounds	Lipids and lipid-like molecules	Prenol lipids	Terpene glycosides	Triterpene glycosides	rgb(255, 0, 0)	rgb(52, 152, 219)
Araloside A(Chikusetsusaponin Ⅳ)	150925_KO0054_Aralo-A-Chikusetsusapo-IV_POS_3min	150925_KO0054_Aralo-A-Chikusetsusapo-IV_NEG_3min	C47H74O18	CC1(C)CC[C@@]2(CC[C@]3(C)C(=CC[C@@H]4[C@@]5(C)CC[C@H](O[C@@H]6O[C@@H]([C@@H](O[C@@H]7O[C@@H](CO)[C@H](O)[C@H]7O)[C@H](O)[C@H]6O)C(O)=O)C(C)(C)[C@@H]5CC[C@@]34C)[C@@H]2C1)C(=O)O[C@@H]1O[C@H](CO)[C@@H](O)[C@H](O)[C@H]1O	KQSFNXMDCOFFGW-GNDIVNLPSA-N	[M+H]+	[M-H]-	Organic compounds	Lipids and lipid-like molecules	Prenol lipids	Terpene glycosides	Triterpene glycosides	rgb(255, 0, 0)	rgb(52, 152, 219)
Corosolic acid	150925_KO0055_Corosolic-acid_POS_3min	150925_KO0055_Corosolic-acid_NEG_3min	C30H48O4	C[C@@H]1CC[C@@]2(CC[C@]3(C)C(=CC[C@@H]4[C@@]5(C)C[C@@H](O)[C@H](O)C(C)(C)[C@@H]5CC[C@@]34C)[C@@H]2[C@H]1C)C(O)=O	HFGSQOYIOKBQOW-ZSDYHTTISA-N	[M+H]+	[M-H]-	Organic compounds	Lipids and lipid-like molecules	Prenol lipids	Triterpenoids	Triterpenoids	rgb(128, 0, 128)	rgb(52, 152, 219)
Maslinic acid	150925_KO0056_Maslinic-acid_POS_3min	150925_KO0056_Maslinic-acid_NEG_3min	C30H48O4	CC1(C)CC[C@@]2(CC[C@]3(C)C(=CC[C@@H]4[C@@]5(C)C[C@@H](O)[C@H](O)C(C)(C)[C@@H]5CC[C@@]34C)[C@@H]2C1)C(O)=O	MDZKJHQSJHYOHJ-LLICELPBSA-N	[M+H]+	[M-H]-	Organic compounds	Lipids and lipid-like molecules	Prenol lipids	Triterpenoids	Triterpenoids	rgb(128, 0, 128)	rgb(52, 152, 219)
Asiaticoside	150925_KO0057_Asiaticoside_POS_3min	150925_KO0057_Asiaticoside_NEG_3min	C48H78O19	CC1CCC2(CCC3(C)C(=CCC4C5(C)CC(O)C(O)C(C)(CO)C5CCC34C)C2C1C)C(=O)OC1OC(COC2OC(CO)C(OC3OC(C)C(O)C(O)C3O)C(O)C2O)C(O)C(O)C1O	WYQVAPGDARQUBT-UHFFFAOYNA-N	[M+H]+	[M+FA-H]-	Organic compounds	Lipids and lipid-like molecules	Prenol lipids	Terpene glycosides	Triterpene glycosides	rgb(255, 0, 0)	rgb(52, 152, 219)
Chrysanthellin A	151002_EX0054_Chrysanthellin-A_POS_3min	151002_EX0054_Chrysanthellin-A_NEG_3min	C58H94O25	C[C@@H]1O[C@H](O[C@H]2[C@H](O)CO[C@@H](O[C@H]3[C@H](C)O[C@H](O[C@@H]4[C@@H](O)[C@H](O)CO[C@@H]4OC(=O)[C@]45CCC(C)(C)C[C@@H]4C4=CC[C@@H]6[C@@]7(C)CC[C@H](O[C@@H]8O[C@H](CO)[C@@H](O)[C@H](O)[C@H]8O)C(C)(C)[C@@H]7CC[C@@]6(C)[C@]4(C)C[C@H]5O)[C@H](O)[C@@H]3O)[C@@H]2O)[C@H](O)[C@H](O)[C@H]1O	IBEZGTWSSFFKNB-JZEXCKIOSA-N	[M+H]+	[M-H]-	Organic compounds	Lipids and lipid-like molecules	Prenol lipids	Terpene glycosides	Triterpene glycosides	rgb(255, 0, 0)	rgb(52, 152, 219)
Chrysanthellin B	151002_EX0055_Chrysanthellin-B_POS_3min	151002_EX0055_Chrysanthellin-B_NEG_3min	C58H94O26	CC1OC(OC2C(O)COC(OC3C(C)OC(OC4C(O)C(O)COC4OC(=O)C45CCC(C)(C)CC4C4=CCC6C7(C)CCC(OC8OC(CO)C(O)C(O)C8O)C(C)(CO)C7CCC6(C)C4(C)CC5O)C(O)C3O)C2O)C(O)C(O)C1O	WNGIVKPPGCCJNP-UHFFFAOYNA-N	[M+H]+	[M-H]-	Organic compounds	Lipids and lipid-like molecules	Prenol lipids	Terpene glycosides	Triterpene glycosides	rgb(255, 0, 0)	rgb(52, 152, 219)
Echinocystic acid-3-O-glucoside	151002_EX0056_Echinocystic-acid-3-O-gluco_POS_3min	151002_EX0056_Echinocystic-acid-3-O-gluco_NEG_3min	C36H58O9	CC1(C)CCC2([C@H](O)C[C@]3(C)C(=CCC4C5(C)CCC(O[C@@H]6O[C@H](CO)[C@@H](O)[C@H](O)[C@H]6O)C(C)(C)C5CCC34C)C2C1)C(O)=O	WYDPEADEZMZKNM-RHSNDGEVSA-N	[M+H]+	[M-H]-	Organic compounds	Lipids and lipid-like molecules	Prenol lipids	Terpene glycosides	Triterpene glycosides	rgb(255, 0, 0)	rgb(52, 152, 219)
Ginsenoside Re	151002_EX0061_Ginsenoside-Re_POS_3min	151002_EX0061_Ginsenoside-Re_NEG_3min	C48H82O18	C[C@@H]1O[C@@H](O[C@@H]2[C@@H](O)[C@H](O)[C@@H](CO)O[C@H]2O[C@H]2C[C@]3(C)[C@H](C[C@@H](O)[C@@H]4[C@H](CC[C@@]34C)[C@](C)(CCC=C(C)C)O[C@@H]3O[C@H](CO)[C@@H](O)[C@H](O)[C@H]3O)[C@@]3(C)CC[C@H](O)C(C)(C)[C@H]23)[C@H](O)[C@H](O)[C@H]1O	PWAOOJDMFUQOKB-WCZZMFLVSA-N	[M+H]+	[M-H]-	Organic compounds	Lipids and lipid-like molecules	Prenol lipids	Terpene glycosides	Triterpene glycosides	rgb(255, 0, 0)	rgb(52, 152, 219)
Ginsenoside Rf	151002_EX0062_Ginsenoside-Rf_POS_3min	151002_EX0062_Ginsenoside-Rf_NEG_3min	C42H72O14	CC(C)=CCC[C@](C)(O)[C@H]1CC[C@]2(C)[C@@H]1[C@H](O)C[C@@H]1[C@@]3(C)CC[C@H](O)C(C)(C)[C@@H]3[C@H](C[C@@]21C)O[C@@H]1O[C@H](CO)[C@@H](O)[C@H](O)[C@H]1O[C@@H]1O[C@H](CO)[C@@H](O)[C@H](O)[C@H]1O	UZIOUZHBUYLDHW-XUBRWZAZSA-N	[M+H]+	[M-H]-	Organic compounds	Lipids and lipid-like molecules	Prenol lipids	Terpene glycosides	Triterpene glycosides	rgb(255, 0, 0)	rgb(52, 152, 219)
Ginsenoside Rg2	151002_EX0064_Ginsenoside-Rg2_POS_3min	151002_EX0064_Ginsenoside-Rg2_NEG_3min	C42H72O13	C[C@@H]1O[C@@H](O[C@@H]2[C@@H](O)[C@H](O)[C@@H](CO)O[C@H]2O[C@H]2C[C@]3(C)[C@H](C[C@@H](O)[C@@H]4[C@H](CC[C@@]34C)[C@@](C)(O)CCC=C(C)C)[C@@]3(C)CC[C@H](O)C(C)(C)[C@H]23)[C@H](O)[C@H](O)[C@H]1O	AGBCLJAHARWNLA-DQUQINEDSA-N	[M+H]+	[M-H]-	Organic compounds	Lipids and lipid-like molecules	Prenol lipids	Terpene glycosides	Triterpene glycosides	rgb(255, 0, 0)	rgb(52, 152, 219)
Hederacoside C	151002_EX0065_Hederacoside-C_POS_3min	151002_EX0065_Hederacoside-C_NEG_3min	C59H96O26	C[C@@H]1O[C@@H](O[C@H]2[C@H](O)[C@@H](O)[C@H](OC[C@H]3O[C@@H](OC(=O)[C@]45CCC(C)(C)C[C@H]4C4=CC[C@@H]6[C@@]7(C)CC[C@H](O[C@@H]8OC[C@H](O)[C@H](O)[C@H]8O[C@@H]8O[C@@H](C)[C@H](O)[C@@H](O)[C@H]8O)[C@@](C)(CO)[C@@H]7CC[C@@]6(C)[C@]4(C)CC5)[C@H](O)[C@@H](O)[C@@H]3O)O[C@@H]2CO)[C@H](O)[C@H](O)[C@H]1O	RYHDIBJJJRNDSX-MCGLQMIESA-N	[M+H]+	[M-H]-	Organic compounds	Lipids and lipid-like molecules	Prenol lipids	Terpene glycosides	Triterpene glycosides	rgb(255, 0, 0)	rgb(52, 152, 219)
alpha-Hederin	151002_EX0066_alpha-Hederin_POS_3min	151002_EX0066_alpha-Hederin_NEG_3min	C41H66O12	C[C@@H]1O[C@@H](O[C@@H]2[C@@H](O)[C@@H](O)CO[C@H]2O[C@H]2CC[C@@]3(C)[C@@H](CC[C@]4(C)[C@@H]3CC=C3[C@@H]5CC(C)(C)CC[C@@]5(CC[C@@]43C)C(O)=O)[C@]2(C)CO)[C@H](O)[C@H](O)[C@H]1O	KEOITPILCOILGM-LLJOFIFVSA-N	[M+H]+	[M-H]-	Organic compounds	Lipids and lipid-like molecules	Prenol lipids	Triterpenoids	Triterpenoids	rgb(128, 0, 128)	rgb(52, 152, 219)
Madecassoside	151002_EX0067_Madecassoside_POS_3min	151002_EX0067_Madecassoside_NEG_3min	C48H78O20	C[C@@H]1CC[C@@]2(CC[C@@]3(C)C(=CC[C@@H]4[C@@]5(C)C[C@@H](O)[C@H](O)[C@@](C)(CO)[C@@H]5[C@H](O)C[C@@]34C)[C@@H]2[C@H]1C)C(=O)O[C@@H]1O[C@H](CO[C@@H]2O[C@H](CO)[C@@H](O[C@@H]3O[C@@H](C)[C@H](O)[C@@H](O)[C@H]3O)[C@H](O)[C@H]2O)[C@@H](O)[C@H](O)[C@H]1O	BNMGUJRJUUDLHW-CIZDPPTDSA-N	[M+H]+	[M-H]-	Organic compounds	Lipids and lipid-like molecules	Prenol lipids	Terpene glycosides	Triterpene glycosides	rgb(255, 0, 0)	rgb(52, 152, 219)
Dihydrokaempferol	151006_MS0001_Dihydrokaempferol_POS_3min	151006_MS0001_Dihydrokaempferol_NEG_3min	C15H12O6	OC1C(OC2=CC(O)=CC(O)=C2C1=O)C1=CC=C(O)C=C1	PADQINQHPQKXNL-UHFFFAOYNA-N	[M+H]+	[M-H]-	Organic compounds	Phenylpropanoids and polyketides	Flavonoids	Flavans	Flavanones	rgb(138, 10, 138)	rgb(192, 57, 43)
p-Coumaryl alcohol	151006_MS0002_p-Coumaryl-alcohol_POS_3min	151006_MS0002_p-Coumaryl-alcohol_NEG_3min	C9H10O2	OC\C=C\C1=CC=C(O)C=C1	PTNLHDGQWUGONS-OWOJBTEDSA-N	[M+H]+	[M-H]-	Organic compounds	Phenylpropanoids and polyketides	Cinnamyl alcohols		Cinnamyl alcohols	rgb(220, 20, 60)	rgb(192, 57, 43)
Caffeyl alcohol	151006_MS0003_Caffeyl-alcohol_POS_3min	151006_MS0003_Caffeyl-alcohol_NEG_3min	C9H10O3	OC\C=C\C1=CC(O)=C(O)C=C1	ZCKDCRKBURQZPT-OWOJBTEDSA-N	[M+H]+	[M-H]-	Organic compounds	Phenylpropanoids and polyketides	Cinnamyl alcohols		Cinnamyl alcohols	rgb(220, 20, 60)	rgb(192, 57, 43)
p-Coumaraldehyde	151006_MS0004_p-Coumaraldehyde_POS_3min	151006_MS0004_p-Coumaraldehyde_NEG_3min	C9H8O2	OC1=CC=C(\C=C\C=O)C=C1	CJXMVKYNVIGQBS-OWOJBTEDSA-N	[M+H]+	[M-H]-	Organic compounds	Phenylpropanoids and polyketides	Cinnamaldehydes		Cinnamaldehydes	rgb(32, 178, 170)	rgb(192, 57, 43)
Vanillin acetate	151006_MS0005_Vanillin-acetate_POS_3min	151006_MS0005_Vanillin-acetate_NEG_3min	C10H10O4	COC1=C(OC(C)=O)C=CC(C=O)=C1	PZSJOBKRSVRODF-UHFFFAOYSA-N	[M+H]+	[M-H]-	Organic compounds	Benzenoids	Phenol esters		Phenol esters	rgb(128, 0, 0)	rgb(231, 76, 60)
3',5'-Dimethoxy-4'-hydroxyacetophenone,	151006_MS0006_3-5-Dimetxy-4-hydracetophe_POS_3min	151006_MS0006_3-5-Dimetxy-4-hydracetophe_NEG_3min	C10H12O4	COC1=CC(=CC(OC)=C1O)C(C)=O	OJOBTAOGJIWAGB-UHFFFAOYSA-N	[M+H]+	[M-H]-	Organic compounds	Organic oxygen compounds	Organooxygen compounds	Carbonyl compounds	Ketones	rgb(255, 182, 193)	rgb(155, 89, 182)
Gallic Acid Monohydrate	151006_MS0008_Gallic-Acid_POS_3min	151006_MS0008_Gallic-Acid_NEG_3min	C7H8O6	OC(=O)C1=CC(O)=C(O)C(O)=C1	LNTHITQWFMADLM-UHFFFAOYSA-N	[M+H]+	[M-H]-	Organic compounds	Benzenoids	Benzene and substituted derivatives	Benzoic acids and derivatives	Hydroxybenzoic acid derivatives	rgb(255, 69, 0)	rgb(231, 76, 60)
Triacetyl resveratrol	151006_MS0009_Triacetyl-resveratrol_POS_3min	151006_MS0009_Triacetyl-resveratrol_NEG_3min	C20H18O6	CC(=O)OC1=CC=C(\C=C\C2=CC(OC(C)=O)=CC(OC(C)=O)=C2)C=C1	PDAYUJSOJIMKIS-SNAWJCMRSA-N	[M+H]+	[M-H]-	Organic compounds	Phenylpropanoids and polyketides	Stilbenes		Stilbenes	rgb(10, 245, 245)	rgb(192, 57, 43)
E-Resveratrol Trimethyl Ether	151006_MS0010_E-Resveratrol-Trimet-Ether_POS_3min	151006_MS0010_E-Resveratrol-Trimet-Ether_NEG_3min	C17H18O3	COC1=CC=C(\C=C\C2=CC(OC)=CC(OC)=C2)C=C1	GDHNBPHYVRHYCC-SNAWJCMRSA-N	[M+H]+	[M-H]-	Organic compounds	Phenylpropanoids and polyketides	Stilbenes		Stilbenes	rgb(10, 245, 245)	rgb(192, 57, 43)
a.b-Dihydroresveratrol	151006_MS0011_a-b-Dihydroresveratrol_POS_3min	151006_MS0011_a-b-Dihydroresveratrol_NEG_3min	C14H14O3	OC1=CC=C(CCC2=CC(O)=CC(O)=C2)C=C1	HITJFUSPLYBJPE-UHFFFAOYSA-N	[M+H]+	[M-H]-	Organic compounds	Phenylpropanoids and polyketides	Stilbenes		Stilbenes	rgb(10, 245, 245)	rgb(192, 57, 43)
ε-Viniferin	151006_MS0012_epsilon-Viniferin_POS_3min	151006_MS0012_epsilon-Viniferin_NEG_3min	C28H22O6	OC1=CC=C(\C=C\C2=CC(O)=CC3=C2[C@H]([C@@H](O3)C2=CC=C(O)C=C2)C2=CC(O)=CC(O)=C2)C=C1	FQWLMRXWKZGLFI-YVYUXZJTSA-N	[M+H]+	[M-H]-	Organic compounds	Phenylpropanoids and polyketides	2-arylbenzofuran flavonoids		2-arylbenzofuran flavonoids	rgb(0, 255, 127)	rgb(192, 57, 43)
cis-resveratrol	151006_MS0013_cis-resveratrol_POS_3min	151006_MS0013_cis-resveratrol_NEG_3min	C14H12O3	OC1=CC=C(\C=C/C2=CC(O)=CC(O)=C2)C=C1	LUKBXSAWLPMMSZ-UPHRSURJSA-N	[M+H]+	[M-H]-	Organic compounds	Phenylpropanoids and polyketides	Stilbenes		Stilbenes	rgb(10, 245, 245)	rgb(192, 57, 43)
trans-piceid	151006_MS0014_trans-piceid_POS_3min	151006_MS0014_trans-piceid_NEG_3min	C20H22O8	OCC1O[C@@H](OC2=CC(\C=C\C3=CC=C(O)C=C3)=CC(O)=C2)C(O)[C@@H](O)[C@@H]1O	HSTZMXCBWJGKHG-GHHIHIOFSA-N	[M+H]+	[M-H]-	Organic compounds	Phenylpropanoids and polyketides	Stilbenes	Stilbene glycosides	Stilbene glycosides	rgb(245, 10, 245)	rgb(192, 57, 43)
trans-pterostilbene	151006_MS0016_trans-pterostilbene_POS_3min	151006_MS0016_trans-pterostilbene_NEG_3min	C16H16O3	COC1=CC(\C=C\C2=CC=C(O)C=C2)=CC(OC)=C1	VLEUZFDZJKSGMX-ONEGZZNKSA-N	[M+H]+	[M-H]-	Organic compounds	Phenylpropanoids and polyketides	Stilbenes		Stilbenes	rgb(10, 245, 245)	rgb(192, 57, 43)
INDOLE-3-ACETYL-L-ALANINE (IAAla)	151006_MS0018_INDOLE-3-ACETYL-L-ALA-IAAla_POS_3min	151006_MS0018_INDOLE-3-ACETYL-L-ALA-IAAla_NEG_3min	C13H14N2O3	CC(N=C(O)CC1=CNC2=CC=CC=C12)C(O)=O	FBDCJLXTUCMFLF-UHFFFAOYNA-N	[M+H]+	[M-H]-	Organic compounds	Organic acids and derivatives	Carboxylic acids and derivatives	Amino acids, peptides, and analogues	Amino acids and derivatives	rgb(255, 99, 71)	rgb(22, 160, 133)
INDOLE-3-ACETYL-L-ISOLEUCINE (IAILeu)	151006_MS0019_INDOLE-3ACETYL-L-ILE-IAILeu_POS_3min	151006_MS0019_INDOLE-3ACETYL-L-ILE-IAILeu_NEG_3min	C16H20N2O3	CC[C@H](C)[C@H](N=C(O)CC1=CNC2=CC=CC=C12)C(O)=O	WPTUQMUCTTVOFW-BONVTDFDSA-N	[M+H]+	[M-H]-	Organic compounds	Organic acids and derivatives	Carboxylic acids and derivatives	Amino acids, peptides, and analogues	Amino acids and derivatives	rgb(255, 99, 71)	rgb(22, 160, 133)
INDOLE-3-ACETYL-L-LEUCINE (IALeu)	151006_MS0020_INDOLE-3-ACETYL-L-LEU-IALeu_POS_3min	151006_MS0020_INDOLE-3-ACETYL-L-LEU-IALeu_NEG_3min	C16H20N2O3	CC(C)CC(N=C(O)CC1=CNC2=CC=CC=C12)C(O)=O	HCZNPUHZYPPINM-UHFFFAOYNA-N	[M+H]+	[M-H]-	Organic compounds	Organic acids and derivatives	Carboxylic acids and derivatives	Amino acids, peptides, and analogues	Amino acids and derivatives	rgb(255, 99, 71)	rgb(22, 160, 133)
INDOLE-3-ACETYL-L-TRYPTOPHAN (IATrp)	151006_MS0021_INDOLE-3-ACETYL-L-TRP-IATrp_POS_3min	151006_MS0021_INDOLE-3-ACETYL-L-TRP-IATrp_NEG_3min	C21H19N3O3	OC(CC1=CNC2=CC=CC=C12)=NC(CC1=CNC2=CC=CC=C12)C(O)=O	FOSPCYZZRVNHJS-UHFFFAOYNA-N	[M+H]+	[M-H]-	Organic compounds	Organic acids and derivatives	Carboxylic acids and derivatives	Amino acids, peptides, and analogues	Amino acids and derivatives	rgb(255, 99, 71)	rgb(22, 160, 133)
INDOLE-3-ACETYL-L-GLUTAMIC ACID (IAGlu)	151006_MS0024_INDOLE-3-ACETYL-L-GLU-IAGlu_POS_3min	151006_MS0024_INDOLE-3-ACETYL-L-GLU-IAGlu_NEG_3min	C15H16N2O5	OC(=O)CC[C@H](N=C(O)CC1=CNC2=CC=CC=C12)C(O)=O	YRKLGWOHYXIKSF-LBPRGKRZSA-N	[M+H]+	[M-H]-	Organic compounds	Organic acids and derivatives	Carboxylic acids and derivatives	Amino acids, peptides, and analogues	Amino acids and derivatives	rgb(255, 99, 71)	rgb(22, 160, 133)
Apigeninidin chloride	151006_MS0026_Apigeninidin_POS_3min	151006_MS0026_Apigeninidin_NEG_3min	C15H11O4	OC1=CC=C(C=C1)C1=[O+]C2=CC(O)=CC([O-])=C2C=C1	ZKMZBAABQFUXFE-UHFFFAOYSA-N	[M+H]+	[M-H]-	Organic compounds	Phenylpropanoids and polyketides	Flavonoids	Hydroxyflavonoids	7-hydroxyflavonoids	rgb(219, 112, 147)	rgb(192, 57, 43)
Luteolinidin chloride	151006_MS0027_Luteolinidin_POS_3min	151006_MS0027_Luteolinidin_NEG_3min	C15H11O5	OC1=CC(O)=C2C=CC(=[O+]C2=C1)C1=CC([O-])=C(O)C=C1	GDNIGMNXEKGFIP-UHFFFAOYSA-N	[M+H]+	[M-H]-	Organic compounds	Phenylpropanoids and polyketides	Flavonoids	Hydroxyflavonoids	7-hydroxyflavonoids	rgb(219, 112, 147)	rgb(192, 57, 43)
LARICIRESINOL	151106_LIG01_LARICIRESINOL_POS_3min	151106_LIG01_LARICIRESINOL_NEG_3min	C20H24O6	COC1=C(O)C=CC(C[C@@H]2CO[C@H]([C@@H]2CO)C2=CC(OC)=C(O)C=C2)=C1	MHXCIKYXNYCMHY-SXGZJXTBSA-N	[M+H]+	[M-H]-	Organic compounds	Lignans, neolignans and related compounds	Furanoid lignans	Tetrahydrofuran lignans	7,9'-epoxylignans	rgb(32, 178, 170)	rgb(46, 204, 113)
Matairesinol	151106_LIG02_Matairesinol_POS_3min	151106_LIG02_Matairesinol_NEG_3min	C20H22O6	COC1=C(O)C=CC(C[C@H]2COC(=O)[C@@H]2CC2=CC(OC)=C(O)C=C2)=C1	MATGKVZWFZHCLI-LSDHHAIUSA-N	[M+H]+	[M-H]-	Organic compounds	Lignans, neolignans and related compounds	Furanoid lignans	Tetrahydrofuran lignans	9,9'-epoxylignans	rgb(50, 205, 50)	rgb(46, 204, 113)
Secoisolariciresinol	151106_LIG03_Secoisolariciresinol_POS_3min	151106_LIG03_Secoisolariciresinol_NEG_3min	C20H26O6	COC1=C(O)C=CC(C[C@@H](CO)[C@H](CO)CC2=CC(OC)=C(O)C=C2)=C1	PUETUDUXMCLALY-HOTGVXAUSA-N	[M+H]+	[M-H]-	Organic compounds	Lignans, neolignans and related compounds	Dibenzylbutane lignans	Dibenzylbutanediol lignans	Dibenzylbutanediol lignans	rgb(10, 245, 245)	rgb(46, 204, 113)
Pinoresinol	151106_LIG04_Pinoresinol_POS_3min	151106_LIG04_Pinoresinol_NEG_3min	C20H22O6	COC1=C(O)C=CC(=C1)C1OCC2C1COC2C1=CC(OC)=C(O)C=C1	HGXBRUKMWQGOIE-UHFFFAOYNA-N	[M+H]+	[M-H]-	Organic compounds	Lignans, neolignans and related compounds	Furanoid lignans		Furanoid lignans	rgb(0, 255, 255)	rgb(46, 204, 113)
Licoricesaponin G2 (24-Hydroxyglycyrrhizin)	160204_SA0001_Licoricesap-G2-24Hydrglycy_POS_3min	160204_SA0001_Licoricesap-G2-24Hydrglycy_NEG_3min	C42H62O17	C[C@]12CC[C@@](C)(C[C@H]1C1=CC(=O)[C@@H]3[C@@]4(C)CC[C@H](O[C@@H]5O[C@@H]([C@@H](O)[C@H](O)[C@H]5O[C@@H]5O[C@@H]([C@@H](O)[C@H](O)[C@H]5O)C(O)=O)C(O)=O)[C@](C)(CO)[C@@H]4CC[C@@]3(C)[C@]1(C)CC2)C(O)=O	WBQVRPYEEYUEBQ-OJVDLISWSA-N	[M+H]+	[M-H]-	Organic compounds	Lipids and lipid-like molecules	Prenol lipids	Terpene glycosides	Triterpene glycosides	rgb(255, 0, 0)	rgb(52, 152, 219)
Licoricesaponin H2 (Liquiritinic acid diglucoside)	160204_SA0002_Licori-H2Liquiri-acid-diglu_POS_3min	160204_SA0002_Licori-H2Liquiri-acid-diglu_NEG_3min	C42H62O16	CC1(C)C(CCC2(C)C1CCC1(C)C2C(=O)C=C2C3CC(C)(CCC3(C)CCC12C)C(O)=O)OC1OC(C(O)C(O)C1OC1OC(C(O)C(O)C1O)C(O)=O)C(O)=O	LPLVUJXQOOQHMX-UHFFFAOYNA-N	[M+H]+	[M-H]-	Organic compounds	Lipids and lipid-like molecules	Prenol lipids	Terpene glycosides	Triterpene glycosides	rgb(255, 0, 0)	rgb(52, 152, 219)
SoyasaponinⅠ（SoyasaponinBb）	160204_SA0003_Soyasaponin_SoyasaponinBb_POS_3min	160204_SA0003_Soyasaponin_SoyasaponinBb_NEG_3min	C48H78O18	C[C@@H]1O[C@@H](O[C@@H]2[C@@H](O)[C@@H](O)[C@@H](CO)O[C@H]2O[C@@H]2[C@@H](O)[C@H](O)[C@H](O[C@H]2O[C@H]2CC[C@@]3(C)[C@@H](CC[C@]4(C)[C@@H]3CC=C3[C@@H]5CC(C)(C)C[C@@H](O)[C@]5(C)CC[C@@]43C)[C@@]2(C)CO)C(O)=O)[C@H](O)[C@H](O)[C@H]1O	PTDAHAWQAGSZDD-IOVCITQVSA-N	[M+H]+	[M-H]-	Organic compounds	Lipids and lipid-like molecules	Prenol lipids	Terpene glycosides	Triterpene glycosides	rgb(255, 0, 0)	rgb(52, 152, 219)
SoyasaponinⅤ（SoyasaponinBa）	160204_SA0004_SoyasaponinV_SoyasaponinBa_POS_3min	160204_SA0004_SoyasaponinV_SoyasaponinBa_NEG_3min	C48H78O19	CC1(C)CC(O)C2(C)CCC3(C)C(=CCC4C5(C)CCC(OC6OC(C(O)C(O)C6OC6OC(CO)C(O)C(O)C6OC6OC(CO)C(O)C(O)C6O)C(O)=O)C(C)(CO)C5CCC34C)C2C1	WFRQIKSNAYYUJZ-UHFFFAOYNA-N	[M+H]+	[M-H]-	Organic compounds	Lipids and lipid-like molecules	Prenol lipids	Terpene glycosides	Triterpene glycosides	rgb(255, 0, 0)	rgb(52, 152, 219)
GINSENOSIDE Rb3(P)	160419_SA0005_GINSENOSIDE-Rb3-P_POS_3min	160419_SA0005_GINSENOSIDE-Rb3-P_NEG_3min	C53H90O22	CCC(C)=CCCC(C)(OC1OC(COC2OCC(O)C(O)C2O)C(O)C(O)C1O)C1CCC2(C)C1C(O)CC1C2CCC2C(C)(C)C(CCC12C)OC1OC(CO)C(O)C(O)C1OC1OC(CO)C(O)C(O)C1O	SNPYJWZTTUVUIS-UHFFFAOYNA-N	[M+H]+	[M-H]-	Organic compounds	Lipids and lipid-like molecules	Prenol lipids	Triterpenoids	Triterpenoids	rgb(128, 0, 128)	rgb(52, 152, 219)
GINSENOSIDE Rh1(P)	160419_SA0006_GINSENOSIDE-Rh1P_POS_3min	160419_SA0006_GINSENOSIDE-Rh1P_NEG_3min	C36H62O9	CC(C)=CCC[C@](C)(O)[C@H]1CC[C@]2(C)[C@@H]1[C@H](O)C[C@@H]1[C@@]3(C)CC[C@H](O)C(C)(C)[C@@H]3[C@H](C[C@@]21C)O[C@@H]1O[C@H](CO)[C@@H](O)[C@H](O)[C@H]1O	RAQNTCRNSXYLAH-RFCGZQMISA-N	[M+H]+	[M+FA-H]-	Organic compounds	Lipids and lipid-like molecules	Prenol lipids	Terpene glycosides	Triterpene glycosides	rgb(255, 0, 0)	rgb(52, 152, 219)
GINSENOSIDE Rh2 (S-FORM)(P)	160419_SA0007_GINSENOSIDE-Rh2-S-FORM-P_POS_3min	160419_SA0007_GINSENOSIDE-Rh2-S-FORM-P_NEG_3min	C36H62O8	CC(C)=CCCC(C)(O)C1CCC2(C)C1C(O)CC1C3(C)CCC(OC4OC(CO)C(O)C(O)C4O)C(C)(C)C3CCC21C	CKUVNOCSBYYHIS-UHFFFAOYNA-N	[M+H]+	[M+FA-H]-	Organic compounds	Lipids and lipid-like molecules	Prenol lipids	Triterpenoids	Triterpenoids	rgb(128, 0, 128)	rgb(52, 152, 219)
GINSENOSIDE Rh3(AS)	160419_SA0008_GINSENOSIDE-Rh3-AS_POS_3min	160419_SA0008_GINSENOSIDE-Rh3-AS_NEG_3min	C36H60O7	CC(C)=CC\C=C(\C)[C@H]1CC[C@@]2(C)[C@@H]1[C@@H](O)CC1[C@@]3(C)CCC(O[C@@H]4O[C@H](CO)[C@@H](O)[C@H](O)[C@H]4O)C(C)(C)C3CC[C@@]21C	PHLXREOMFNVWOH-WJJFPOJFSA-N	[M+H]+	[M+FA-H]-	Organic compounds	Lipids and lipid-like molecules	Prenol lipids	Triterpenoids	Triterpenoids	rgb(128, 0, 128)	rgb(52, 152, 219)
GINSENOSIDE F2(AS)	160419_SA0009_GINSENOSIDE-F2-AS_POS_3min	160419_SA0009_GINSENOSIDE-F2-AS_NEG_3min	C42H72O13	CC(C)=CCC[C@](C)(O[C@@H]1O[C@H](CO)[C@@H](O)[C@H](O)[C@H]1O)[C@H]1CC[C@]2(C)[C@@H]1[C@H](O)C[C@@H]1[C@@]3(C)CC[C@H](O[C@@H]4O[C@H](CO)[C@@H](O)[C@H](O)[C@H]4O)C(C)(C)[C@@H]3CC[C@@]21C	SWIROVJVGRGSPO-JBVRGBGGSA-N	[M+H]+	[M+FA-H]-	Organic compounds	Lipids and lipid-like molecules	Prenol lipids	Terpene glycosides	Triterpene glycosides	rgb(255, 0, 0)	rgb(52, 152, 219)
GINSENOSIDE F3(AS)	160419_SA0010_GINSENOSIDE-F3-AS_POS_3min	160419_SA0010_GINSENOSIDE-F3-AS_NEG_3min	C41H70O13	CC(C)=CCC[C@@](C)(O[C@H]1O[C@@H](CO[C@H]2OC[C@H](O)[C@H](O)[C@H]2O)[C@H](O)[C@@H](O)[C@@H]1O)[C@H]1CC[C@@]2(C)[C@@H]1[C@@H](O)C[C@H]1[C@]3(C)CC[C@@H](O)C(C)(C)[C@@H]3[C@H](O)C[C@]21C	HJRVLGWTJSLQIG-TVOOLRDFSA-N	[M+H]+	[M+FA-H]-	Organic compounds	Lipids and lipid-like molecules	Prenol lipids	Triterpenoids	Triterpenoids	rgb(128, 0, 128)	rgb(52, 152, 219)
GINSENOSIDE Rg3(S-FORM)(P)	160419_SA0011_GINSENOSIDE-Rg3-S-FORM-P_POS_3min	160419_SA0011_GINSENOSIDE-Rg3-S-FORM-P_NEG_3min	C42H72O13	CC(C)=CCC[C@](C)(O)[C@H]1CC[C@]2(C)[C@@H]1[C@H](O)C[C@@H]1[C@@]3(C)CC[C@H](O[C@@H]4O[C@H](CO)[C@@H](O)[C@H](O)[C@H]4O[C@@H]4O[C@H](CO)[C@@H](O)[C@H](O)[C@H]4O)C(C)(C)[C@@H]3CC[C@@]21C	RWXIFXNRCLMQCD-JBVRGBGGSA-N	[M+H]+	[M+FA-H]-	Organic compounds	Lipids and lipid-like molecules	Prenol lipids	Terpene glycosides	Triterpene glycosides	rgb(255, 0, 0)	rgb(52, 152, 219)
GINSENOSIDE COMPOUND K(P)	160419_SA0012_GINSENOSIDE-COMPOUND-K-P_POS_3min	160419_SA0012_GINSENOSIDE-COMPOUND-K-P_NEG_3min	C36H62O8	CC(C)=CCC[C@](C)(O[C@@H]1O[C@H](CO)[C@@H](O)[C@H](O)[C@H]1O)[C@H]1CC[C@]2(C)[C@@H]1[C@H](O)C[C@@H]1[C@@]3(C)CC[C@H](O)C(C)(C)[C@@H]3CC[C@@]21C	FVIZARNDLVOMSU-IRFFNABBSA-N	[M+H]+	[M+FA-H]-	Organic compounds	Lipids and lipid-like molecules	Prenol lipids	Triterpenoids	Triterpenoids	rgb(128, 0, 128)	rgb(52, 152, 219)
GINSENOSIDE F1(P)	160419_SA0013_GINSENOSIDE-F1-P_POS_3min	160419_SA0013_GINSENOSIDE-F1-P_NEG_3min	C36H62O9	CC(C)=CCC[C@](C)(O[C@@H]1O[C@H](CO)[C@@H](O)[C@H](O)[C@H]1O)[C@H]1CC[C@]2(C)[C@@H]1[C@H](O)C[C@@H]1[C@@]3(C)CC[C@H](O)C(C)(C)[C@@H]3[C@@H](O)C[C@@]21C	XNGXWSFSJIQMNC-FIYORUNESA-N	[M+H]+	[M+FA-H]-	Organic compounds	Lipids and lipid-like molecules	Prenol lipids	Terpene glycosides	Triterpene glycosides	rgb(255, 0, 0)	rgb(52, 152, 219)
GINSENOSIDE Rg3(R-FORM)(P)	160419_SA0014_GINSENOSIDE-Rg3-R-FORM-P_POS_3min	160419_SA0014_GINSENOSIDE-Rg3-R-FORM-P_NEG_3min	C42H72O13	CC(C)=CCCC(C)(O)C1CCC2(C)C1C(O)CC1C3(C)CCC(OC4OC(CO)C(O)C(O)C4OC4OC(CO)C(O)C(O)C4O)C(C)(C)C3CCC21C	RWXIFXNRCLMQCD-UHFFFAOYNA-N	[M+H]+	[M+FA-H]-	Organic compounds	Lipids and lipid-like molecules	Prenol lipids	Triterpenoids	Triterpenoids	rgb(128, 0, 128)	rgb(52, 152, 219)
GINSENOSIDE Rh1(AS)	160419_SA0015_GINSENOSIDE-Rh1-AS_POS_3min	160419_SA0015_GINSENOSIDE-Rh1-AS_NEG_3min	C36H62O9	CC(C)=CCC[C@](C)(O)[C@H]1CC[C@]2(C)[C@@H]1[C@H](O)C[C@@H]1[C@@]3(C)CC[C@H](O)C(C)(C)[C@@H]3[C@H](C[C@@]21C)O[C@@H]1O[C@H](CO)[C@@H](O)[C@H](O)[C@H]1O	RAQNTCRNSXYLAH-RFCGZQMISA-N	[M+H]+	[M+FA-H]-	Organic compounds	Lipids and lipid-like molecules	Prenol lipids	Terpene glycosides	Triterpene glycosides	rgb(255, 0, 0)	rgb(52, 152, 219)
GINSENOSIDE Rg6(RG)	160419_SA0017_GINSENOSIDE-Rg6-RG_POS_3min	160419_SA0017_GINSENOSIDE-Rg6-RG_NEG_3min	C42H70O12	C[C@@H]1O[C@@H](O[C@@H]2[C@@H](O)[C@H](O)[C@@H](CO)O[C@H]2O[C@H]2C[C@]3(C)[C@H](C[C@@H](O)[C@@H]4[C@H](CC[C@@]34C)C(=C)CCC=C(C)C)[C@@]3(C)CC[C@H](O)C(C)(C)[C@H]23)[C@H](O)[C@H](O)[C@H]1O	ZVTVWDXRNMHGNY-JOGTXEPTSA-N	[M+H]+	[M+FA-H]-	Organic compounds	Lipids and lipid-like molecules	Prenol lipids	Triterpenoids	Triterpenoids	rgb(128, 0, 128)	rgb(52, 152, 219)
GINSENOSIDE Rg5(AS)	160419_SA0018_GINSENOSIDE-Rg5-AS_POS_3min	160419_SA0018_GINSENOSIDE-Rg5-AS_NEG_3min	C42H70O12	CC(C)=CC\C=C(\C)[C@H]1CC[C@]2(C)[C@@H]1[C@H](O)C[C@@H]1[C@@]3(C)CC[C@H](O[C@@H]4O[C@H](CO)[C@@H](O)[C@H](O)[C@H]4O[C@@H]4O[C@H](CO)[C@@H](O)[C@H](O)[C@H]4O)C(C)(C)[C@@H]3CC[C@@]21C	NJUXRKMKOFXMRX-OOFHPJNRSA-N	[M+H]+	[M-H]-	Organic compounds	Lipids and lipid-like molecules	Prenol lipids	Triterpenoids	Triterpenoids	rgb(128, 0, 128)	rgb(52, 152, 219)
SAIKOSAPONIN C(P)	160419_SA0019_SAIKOSAPONIN-C-P_POS_3min	160419_SA0019_SAIKOSAPONIN-C-P_NEG_3min	C48H78O17	CC1OC(OC2C(COC3OC(CO)C(O)C(O)C3O)OC(OC3CCC4(C)C(CCC5(C)C4C=CC4=C6CC(C)(C)CCC6(CO)C(O)CC54C)C3(C)C)C(O)C2O)C(O)C(O)C1O	PYJMYPPFWASOJX-UHFFFAOYNA-N	[M+H]+	[M+FA-H]-	Organic compounds	Lipids and lipid-like molecules	Prenol lipids	Terpene glycosides	Triterpene glycosides	rgb(255, 0, 0)	rgb(52, 152, 219)
SAIKOSAPONIN D(P)	160419_SA0020_SAIKOSAPONIN-D-P_POS_3min	160419_SA0020_SAIKOSAPONIN-D-P_NEG_3min	C42H68O13	C[C@H]1O[C@@H](O[C@H]2CC[C@@]3(C)[C@@H](CC[C@]4(C)[C@@H]3C=CC35OC[C@@]6(CCC(C)(C)CC36)C(O)C[C@@]45C)[C@]2(C)CO)[C@H](O)C(OC2OC(CO)C(O)C(O)[C@H]2O)C1O	KYWSCMDFVARMPN-DISCDMJRSA-N	[M+H]+	[M+FA-H]-	Organic compounds	Lipids and lipid-like molecules	Prenol lipids	Terpene glycosides	Triterpene glycosides	rgb(255, 0, 0)	rgb(52, 152, 219)
DIGITONIN(RG)	160419_SA0021_DIGITONIN-RG_POS_3min	160419_SA0021_DIGITONIN-RG_NEG_3min	C56H92O29	C[C@H]1[C@H]2[C@@H](O[C@]11CC[C@@H](C)CO1)[C@@H](O)[C@H]1[C@@H]3CC[C@H]4C[C@@H](O[C@@H]5O[C@H](CO)[C@H](O[C@@H]6O[C@H](CO)[C@@H](O)[C@H](O[C@@H]7OC[C@@H](O)[C@H](O)[C@H]7O)[C@H]6O[C@@H]6O[C@H](CO)[C@H](O)[C@H](O[C@@H]7O[C@H](CO)[C@@H](O)[C@H](O)[C@H]7O)[C@H]6O)[C@H](O)[C@H]5O)[C@H](O)C[C@]4(C)[C@H]3CC[C@]21C	UVYVLBIGDKGWPX-KUAJCENISA-N	[M+H]+	[M-H]-	Organic compounds	Lipids and lipid-like molecules	Steroids and steroid derivatives	Steroidal glycosides	Steroidal saponins	rgb(0, 255, 255)	rgb(52, 152, 219)
α-Solanine	160419_SA0022_a-Solanine_POS_3min	160419_SA0022_a-Solanine_NEG_3min	C45H73NO15	C[C@@H]1[C@H]2CC[C@H](C)CN2[C@H]2C[C@H]3[C@@H]4CC=C5C[C@H](CC[C@]5(C)[C@H]4CC[C@]3(C)[C@@H]12)O[C@@H]1O[C@H](CO)[C@H](O)[C@H](O[C@@H]2O[C@H](CO)[C@@H](O)[C@H](O)[C@H]2O)[C@H]1O[C@@H]1O[C@@H](C)[C@H](O)[C@@H](O)[C@H]1O	ZGVSETXHNHBTRK-UDJLNJFBSA-N	[M+H]+	[M+FA-H]-	Organic compounds	Lipids and lipid-like molecules	Steroids and steroid derivatives	Steroidal glycosides	Steroidal saponins	rgb(0, 255, 255)	rgb(52, 152, 219)
Soyasapogenol A	160419_SA0023_Soyasapogenol-A_POS_3min	160419_SA0023_Soyasapogenol-A_NEG_3min	C30H50O4	CC1(C)C[C@H]2C3=CC[C@@H]4[C@@]5(C)CC[C@H](O)[C@](C)(CO)[C@@H]5CC[C@@]4(C)[C@]3(C)CC[C@@]2(C)[C@H](O)[C@@H]1O	CDDWAYFUFNQLRZ-KJVHGCRFSA-N	[M+H]+	[M+FA-H]-	Organic compounds	Lipids and lipid-like molecules	Prenol lipids	Triterpenoids	Triterpenoids	rgb(128, 0, 128)	rgb(52, 152, 219)
Soyasapogenol B	160419_SA0024_Soyasapogenol-B_POS_3min	160419_SA0024_Soyasapogenol-B_NEG_3min	C30H50O3	CC1(C)CC(O)C2(C)CCC3(C)C(=CCC4C5(C)CCC(O)C(C)(CO)C5CCC34C)C2C1	YOQAQNKGFOLRGT-UHFFFAOYNA-N	[M+H]+	[M+FA-H]-	Organic compounds	Lipids and lipid-like molecules	Prenol lipids	Triterpenoids	Triterpenoids	rgb(128, 0, 128)	rgb(52, 152, 219)
ARCTIIN	160422_LIG05_ARCTIIN_POS_3min	160422_LIG05_ARCTIIN_NEG_3min	C27H34O11	COC1=C(OC)C=C(C[C@H]2COC(=O)C2CC2=CC(OC)=C(O[C@@H]3O[C@H](CO)[C@@H](O)[C@H](O)[C@H]3O)C=C2)C=C1	XOJVHLIYNSOZOO-JRDANZJGSA-N	[M+H]+	[M+FA-H]-	Organic compounds	Lignans, neolignans and related compounds	Lignan glycosides		Lignan glycosides	rgb(0, 255, 255)	rgb(46, 204, 113)
ELEUTHEROSIDE E	160422_LIG06_ELEUTHEROSIDE-E_POS_3min	160422_LIG06_ELEUTHEROSIDE-E_NEG_3min	C34H46O18	COC1=CC(=CC(OC)=C1O[C@H]1O[C@@H](CO)[C@H](O)[C@@H](O)[C@@H]1O)C1OCC2C1COC2C1=CC(OC)=C(O[C@@H]2O[C@H](CO)[C@@H](O)[C@H](O)[C@H]2O)C(OC)=C1	FFDULTAFAQRACT-RGFZIUCCSA-N	[M+H]+	[M+FA-H]-	Organic compounds	Lignans, neolignans and related compounds	Lignan glycosides		Lignan glycosides	rgb(0, 255, 255)	rgb(46, 204, 113)
HYPOPHYLLANTHIN	160422_LIG07_HYPOPHYLLANTHIN_POS_3min	160422_LIG07_HYPOPHYLLANTHIN_NEG_3min	C24H30O7	COC[C@@H]1CC2=CC(OC)=C3OCOC3=C2[C@@H]([C@H]1COC)C1=CC(OC)=C(OC)C=C1	LBJCUHLNHSKZBW-XGHQBKJUSA-N	[M+H]+	[M-H]-	Organic compounds	Lignans, neolignans and related compounds	Aryltetralin lignans		Aryltetralin lignans	rgb(218, 112, 214)	rgb(46, 204, 113)
PHILLYRIN	160422_LIG08_PHILLYRIN_POS_3min	160422_LIG08_PHILLYRIN_NEG_3min	C27H34O11	COC1=C(OC)C=C(C=C1)C1OC[C@H]2[C@@H]1CO[C@@H]2C1=CC(OC)=C(O[C@@H]2O[C@H](CO)[C@@H](O)[C@H](O)[C@H]2O)C=C1	KFFCKOBAHMGTMW-YFIXNWMNSA-N	[M+H]+	[M+FA-H]-	Organic compounds	Lignans, neolignans and related compounds	Lignan glycosides		Lignan glycosides	rgb(0, 255, 255)	rgb(46, 204, 113)
EPISESAMIN	160422_LIG09_EPISESAMIN_POS_3min	160422_LIG09_EPISESAMIN_NEG_3min	C20H18O6	C1OC2=C(O1)C=C(C=C2)[C@H]1OC[C@H]2[C@@H]1CO[C@H]2C1=CC2=C(OCO2)C=C1	PEYUIKBAABKQKQ-WZBLMQSHSA-N	[M+H]+	[M-H]-	Organic compounds	Lignans, neolignans and related compounds	Furanoid lignans		Furanoid lignans	rgb(0, 255, 255)	rgb(46, 204, 113)
ENTEROLACTONE	160422_LIG10_ENTEROLACTONE_POS_3min	160422_LIG10_ENTEROLACTONE_NEG_3min	C18H18O4	OC1=CC=CC(C[C@@H]2COC(=O)[C@H]2CC2=CC(O)=CC=C2)=C1	HVDGDHBAMCBBLR-PBHICJAKSA-N	[M+H]+	[M-H]-	Organic compounds	Lignans, neolignans and related compounds	Furanoid lignans	Tetrahydrofuran lignans	9,9'-epoxylignans	rgb(50, 205, 50)	rgb(46, 204, 113)
LIGNAN J1	160422_LIG11_LIGNAN-J1_POS_3min	160422_LIG11_LIGNAN-J1_NEG_3min	C21H14O7	COC1=C2C(=O)OCC2=C(C2=CC3=C(OCO3)C=C2)C2=CC3=C(OCO3)C=C12	WOELDRZIQLRDQB-UHFFFAOYSA-N	[M+H]+	[M-H]-	Organic compounds	Lignans, neolignans and related compounds	Arylnaphthalene lignans		Arylnaphthalene lignans	rgb(50, 205, 50)	rgb(46, 204, 113)
SCHISANDRIN(SCHISANDROL A)	160422_LIG12_SCHISANDRIN-SCHISANDROL-A_POS_3min	160422_LIG12_SCHISANDRIN-SCHISANDROL-A_NEG_3min	C24H32O7	COC1=C(OC)C(OC)=C2C(CC(C)C(C)(O)CC3=CC(OC)=C(OC)C(OC)=C23)=C1	YEFOAORQXAOVJQ-UHFFFAOYNA-N	[M+H]+	[M-H]-	Organic compounds	Phenylpropanoids and polyketides	Tannins	Hydrolyzable tannins	Hydrolyzable tannins	rgb(255, 0, 0)	rgb(192, 57, 43)
SCHISANDROL B(GOMISIN A)	160422_LIG13_SCHISANDROL-B-GOMISIN-A_POS_3min	160422_LIG13_SCHISANDROL-B-GOMISIN-A_NEG_3min	C23H28O7	COC1=C(OC)C(OC)=C2C(CC(C)(O)C(C)CC3=CC4=C(OCO4)C(OC)=C23)=C1	ZWRRJEICIPUPHZ-UHFFFAOYNA-N	[M+H]+	[M-H]-	Organic compounds	Phenylpropanoids and polyketides	Tannins	Hydrolyzable tannins	Hydrolyzable tannins	rgb(255, 0, 0)	rgb(192, 57, 43)
ELEUTHEROSIDE A	160422_SA025_ELEUTHEROSIDE-A_POS_3min	160422_SA025_ELEUTHEROSIDE-A_NEG_3min	C35H60O6	CC[C@H](CC[C@@H](C)[C@H]1CC[C@H]2[C@@H]3CC=C4C[C@H](CC[C@]4(C)[C@H]3CC[C@]12C)O[C@@H]1O[C@H](CO)[C@@H](O)[C@H](O)[C@H]1O)C(C)C	NPJICTMALKLTFW-OFUAXYCQSA-N	[M+H]+	[M-H]-	Organic compounds	Lipids and lipid-like molecules	Steroids and steroid derivatives	Stigmastanes and derivatives	Stigmastanes and derivatives	rgb(194, 144, 21)	rgb(52, 152, 219)
β-Nicotinamide adenine dinucleotide hydrate	1A1_B-Nicotinamide_POS_3min	1A1_B-Nicotinamide_NEG_3min	C21H27N7O14P2	NC(=O)C1=C[N+](=CC=C1)[C@H]1O[C@H](COP([O-])(=O)OP(O)(=O)OC[C@H]2OC([C@H](O)[C@@H]2O)N2C=NC3=C2N=CN=C3N)[C@@H](O)[C@H]1O	BAWFJGJZGIEFAR-OMYDKTABSA-N	[M+H]+	[M-H]-	Organic compounds	Nucleosides, nucleotides, and analogues	(5'->5')-dinucleotides		(5'->5')-dinucleotides	rgb(139, 69, 19)	rgb(243, 156, 18)
Cytidine	1A10_Cytidine_POS_3min	1A10_Cytidine_NEG_3min	C9H13N3O5	NC1=NC(=O)N(C=C1)[C@@H]1O[C@H](CO)[C@@H](O)[C@H]1O	UHDGCWIWMRVCDJ-XVFCMESISA-N	[M+H]+	[M-H]-	Organic compounds	Nucleosides, nucleotides, and analogues	Pyrimidine nucleosides		Pyrimidine nucleosides	rgb(255, 99, 71)	rgb(243, 156, 18)
L-Serine	1A11_L-Serine_POS_3min	1A11_L-Serine_NEG_3min	C3H7NO3	N[C@@H](CO)C(O)=O	MTCFGRXMJLQNBG-REOHCLBHSA-N	[M+H]+	[M-H]-	Organic compounds	Organic acids and derivatives	Carboxylic acids and derivatives	Amino acids, peptides, and analogues	Amino acids and derivatives	rgb(255, 99, 71)	rgb(22, 160, 133)
L-Cysteine	1A12_L-Cysteine_POS_3min	1A12_L-Cysteine_NEG_3min	C3H7NO2S	N[C@@H](CS)C(O)=O	XUJNEKJLAYXESH-REOHCLBHSA-N	[M+H]+	[M-H]-	Organic compounds	Organic acids and derivatives	Carboxylic acids and derivatives	Amino acids, peptides, and analogues	Amino acids and derivatives	rgb(255, 99, 71)	rgb(22, 160, 133)
L-Glutamine	1A2_L-Glutamine_POS_3min	1A2_L-Glutamine_NEG_3min	C5H10N2O3	N[C@@H](CCC(N)=O)C(O)=O	ZDXPYRJPNDTMRX-VKHMYHEASA-N	[M+H]+	[M-H]-	Organic compounds	Organic acids and derivatives	Carboxylic acids and derivatives	Amino acids, peptides, and analogues	Amino acids and derivatives	rgb(255, 99, 71)	rgb(22, 160, 133)
Hypotaurine	1A3_Hypotaurine_POS_3min	1A3_Hypotaurine_NEG_3min	C2H7NO2S	NCCS(O)=O	VVIUBCNYACGLLV-UHFFFAOYNA-N	[M+H]+	[M-H]-	Organic compounds	Organic acids and derivatives	Sulfinic acids and derivatives	Sulfinic acids	Sulfinic acids	rgb(255, 215, 0)	rgb(22, 160, 133)
Citric acid	1A4_Citric-acid_POS_3min	1A4_Citric-acid_NEG_3min	C6H8O7	OC(=O)CC(O)(CC(O)=O)C(O)=O	KRKNYBCHXYNGOX-UHFFFAOYSA-N	[M+H]+	[M-H]-	Organic compounds	Organic acids and derivatives	Carboxylic acids and derivatives	Tricarboxylic acids and derivatives	Tricarboxylic acids and derivatives	rgb(30, 144, 255)	rgb(22, 160, 133)
L-Threonine	1A5_L-Threonine_POS_3min	1A5_L-Threonine_NEG_3min	C4H9NO3	C[C@@H](O)[C@H](N)C(O)=O	AYFVYJQAPQTCCC-GBXIJSLDSA-N	[M+H]+	[M-H]-	Organic compounds	Organic acids and derivatives	Carboxylic acids and derivatives	Amino acids, peptides, and analogues	Amino acids and derivatives	rgb(255, 99, 71)	rgb(22, 160, 133)
Purine	1A6_Purine_POS_3min	1A6_Purine_NEG_3min	C5H4N4	N1C=NC2=NC=NC=C12	KDCGOANMDULRCW-UHFFFAOYSA-N	[M+H]+	[M-H]-	Organic compounds	Organoheterocyclic compounds	Imidazopyrimidines	Purines and purine derivatives	Purines and purine derivatives	rgb(178, 34, 34)	rgb(41, 128, 185)
N-Acetylneuraminic acid	1A7_N-Acetylneuraminic-acid_POS_3min	1A7_N-Acetylneuraminic-acid_NEG_3min	C11H19NO9	CC(=O)N[C@@H]1[C@@H](O)CC(O)(O[C@H]1[C@H](O)[C@H](O)CO)C(O)=O	SQVRNKJHWKZAKO-LUWBGTNYSA-N	[M+H]+	[M-H]-	Organic compounds	Organic oxygen compounds	Organooxygen compounds	Carbohydrates and carbohydrate conjugates	Sugar acids and derivatives	rgb(0, 255, 0)	rgb(155, 89, 182)
Pyrimidine	1A8_Pyrimidine_POS_3min	1A8_Pyrimidine_NEG_3min	C4H4N2	C1=CN=CN=C1	CZPWVGJYEJSRLH-UHFFFAOYSA-N	[M+H]+	[M-H]-	Organic compounds	Organoheterocyclic compounds	Diazines	Pyrimidines and pyrimidine derivatives	Pyrimidines and pyrimidine derivatives	rgb(46, 139, 87)	rgb(41, 128, 185)
D-Aspartic acid	1A9_D-Aspartic-acid_POS_3min	1A9_D-Aspartic-acid_NEG_3min	C4H7NO4	N[C@H](CC(O)=O)C(O)=O	CKLJMWTZIZZHCS-UWTATZPHSA-N	[M+H]+	[M-H]-	Organic compounds	Organic acids and derivatives	Carboxylic acids and derivatives	Amino acids, peptides, and analogues	Amino acids and derivatives	rgb(255, 99, 71)	rgb(22, 160, 133)
L-Citrulline	1B1_L-Citrulline_POS_3min	1B1_L-Citrulline_NEG_3min	C6H13N3O3	N[C@@H](CCCNC(N)=O)C(O)=O	RHGKLRLOHDJJDR-BYPYZUCNSA-N	[M+H]+	[M-H]-	Organic compounds	Organic acids and derivatives	Carboxylic acids and derivatives	Amino acids, peptides, and analogues	Amino acids and derivatives	rgb(255, 99, 71)	rgb(22, 160, 133)
L-Glutamic acid	1B10_L-Glutamic-acid_POS_3min	1B10_L-Glutamic-acid_NEG_3min	C5H9NO4	N[C@@H](CCC(O)=O)C(O)=O	WHUUTDBJXJRKMK-VKHMYHEASA-N	[M+H]+	[M-H]-	Organic compounds	Organic acids and derivatives	Carboxylic acids and derivatives	Amino acids, peptides, and analogues	Amino acids and derivatives	rgb(255, 99, 71)	rgb(22, 160, 133)
L-Ascorbic acid	1B11_L-Ascorbic-acid_POS_3min	1B11_L-Ascorbic-acid_NEG_3min	C6H8O6	OC[C@H](O)[C@H]1OC(=O)C(O)=C1O	CIWBSHSKHKDKBQ-JLAZNSOCSA-N	[M+H]+	[M-H]-	Organic compounds	Organoheterocyclic compounds	Dihydrofurans	Furanones	Butenolides	rgb(210, 105, 30)	rgb(41, 128, 185)
4-Hydroxyphenylacetic acid	1B12_4-Hydroxyphenylacetic-acid_POS_3min	1B12_4-Hydroxyphenylacetic-acid_NEG_3min	C8H8O3	OC(=O)CC1=CC=C(O)C=C1	XQXPVVBIMDBYFF-UHFFFAOYSA-N	[M+H]+	[M-H]-	Organic compounds	Benzenoids	Phenols	1-hydroxy-2-unsubstituted benzenoids	1-hydroxy-2-unsubstituted benzenoids	rgb(138, 10, 138)	rgb(231, 76, 60)
Taurine	1B2_Taurine_POS_3min	1B2_Taurine_NEG_3min	C2H7NO3S	NCCS(O)(=O)=O	XOAAWQZATWQOTB-UHFFFAOYSA-N	[M+H]+	[M-H]-	Organic compounds	Organic acids and derivatives	Organic sulfonic acids and derivatives	Organosulfonic acids and derivatives	Organosulfonic acids	rgb(30, 144, 255)	rgb(22, 160, 133)
D-(+)-Gluconic acid δ-lactone	1B3_D-plus-Gluconic-acid_POS_3min	1B3_D-plus-Gluconic-acid_NEG_3min	C6H10O6	OC[C@H]1OC(=O)[C@H](O)[C@@H](O)[C@@H]1O	PHOQVHQSTUBQQK-SQOUGZDYSA-N	[M+H]+	[M-H]-	Organic compounds	Organic oxygen compounds	Organooxygen compounds	Carbohydrates and carbohydrate conjugates	Monosaccharides	rgb(128, 0, 128)	rgb(155, 89, 182)
Nicotinic acid	1B4_Nicotinic-acid_POS_3min	1B4_Nicotinic-acid_NEG_3min	C6H5NO2	OC(=O)C1=CN=CC=C1	PVNIIMVLHYAWGP-UHFFFAOYSA-N	[M+H]+	[M-H]-	Organic compounds	Organoheterocyclic compounds	Pyridines and derivatives	Pyridinecarboxylic acids and derivatives	Pyridinecarboxylic acids	rgb(30, 144, 255)	rgb(41, 128, 185)
Inosine	1B5_Inosine_POS_3min	1B5_Inosine_NEG_3min	C10H12N4O5	OC[C@H]1O[C@H]([C@H](O)[C@@H]1O)N1C=NC2=C1N=CN=C2O	UGQMRVRMYYASKQ-KQYNXXCUSA-N	[M+H]+	[M-H]-	Organic compounds	Nucleosides, nucleotides, and analogues	Purine nucleosides		Purine nucleosides	rgb(0, 191, 255)	rgb(243, 156, 18)
γ-Aminobutyric acid	1B6_y-Aminobutyric-acid_POS_3min	1B6_y-Aminobutyric-acid_NEG_3min	C4H9NO2	NCCCC(O)=O	BTCSSZJGUNDROE-UHFFFAOYSA-N	[M+H]+	[M-H]-	Organic compounds	Organic acids and derivatives	Carboxylic acids and derivatives	Amino acids, peptides, and analogues	Amino acids and derivatives	rgb(255, 99, 71)	rgb(22, 160, 133)
Cytosine	1B7_Cytosine_POS_3min	1B7_Cytosine_NEG_3min	C4H5N3O	NC1=NC(=O)NC=C1	OPTASPLRGRRNAP-UHFFFAOYSA-N	[M+H]+	[M-H]-	Organic compounds	Organoheterocyclic compounds	Diazines	Pyrimidines and pyrimidine derivatives	Pyrimidones	rgb(32, 178, 170)	rgb(41, 128, 185)
L-Isoleucine	1B8_L-Isoleucine_POS_3min	1B8_L-Isoleucine_NEG_3min	C6H13NO2	CC[C@H](C)[C@H](N)C(O)=O	AGPKZVBTJJNPAG-WHFBIAKZSA-N	[M+H]+	[M-H]-	Organic compounds	Organic acids and derivatives	Carboxylic acids and derivatives	Amino acids, peptides, and analogues	Amino acids and derivatives	rgb(255, 99, 71)	rgb(22, 160, 133)
Pyrazole	1B9_Pyrazole_POS_3min	1B9_Pyrazole_NEG_3min	C3H4N2	N1C=CC=N1	WTKZEGDFNFYCGP-UHFFFAOYSA-N	[M+H]+	[M-H]-	Organic compounds	Organoheterocyclic compounds	Azoles	Pyrazoles	Pyrazoles	rgb(10, 245, 245)	rgb(41, 128, 185)
N-Acetyl-D-glucosamine	1C1_N-Acetyl-D-glucosamine_POS_3min	1C1_N-Acetyl-D-glucosamine_NEG_3min	C8H15NO6	CC(=O)N[C@H]1C(O)O[C@H](CO)[C@@H](O)[C@@H]1O	OVRNDRQMDRJTHS-RTRLPJTCSA-N	[M+Na]+	[M+FA-H]-	Organic compounds	Organic oxygen compounds	Organooxygen compounds	Carbohydrates and carbohydrate conjugates	Aminosaccharides	rgb(0, 0, 139)	rgb(155, 89, 182)
Tetrahydrofolic acid	1C10_Tetrahydrofolic-acid_POS_3min	1C10_Tetrahydrofolic-acid_NEG_3min	C19H23N7O6	NC1=NC2=C(NC(CNC3=CC=C(C=C3)C(=O)N[C@@H](CCC(O)=O)C(O)=O)CN2)C(=O)N1	MSTNYGQPCMXVAQ-KIYNQFGBSA-N	[M+H]+	[M-H]-	Organic compounds	Organic acids and derivatives	Carboxylic acids and derivatives	Amino acids, peptides, and analogues	Amino acids and derivatives	rgb(255, 99, 71)	rgb(22, 160, 133)
Thymidine	1C11_Thymidine_POS_3min	1C11_Thymidine_NEG_3min	C10H14N2O5	CC1=CN([C@H]2C[C@H](O)[C@@H](CO)O2)C(=O)NC1=O	IQFYYKKMVGJFEH-XLPZGREQSA-N	[M+H]+	[M-H]-	Organic compounds	Nucleosides, nucleotides, and analogues	Pyrimidine nucleosides	Pyrimidine 2'-deoxyribonucleosides	Pyrimidine 2'-deoxyribonucleosides	rgb(10, 245, 245)	rgb(243, 156, 18)
Dihydrofolic acid	1C12_Dihydrofolic-acid_POS_3min	1C12_Dihydrofolic-acid_NEG_3min	C19H21N7O6	NC1=NC2=C(N=C(CNC3=CC=C(C=C3)C(=O)N[C@@H](CCC(O)=O)C(O)=O)CN2)C(=O)N1	OZRNSSUDZOLUSN-LBPRGKRZSA-N	[M+H]+	[M-H]-	Organic compounds	Organic acids and derivatives	Carboxylic acids and derivatives	Amino acids, peptides, and analogues	Amino acids and derivatives	rgb(255, 99, 71)	rgb(22, 160, 133)
Sarcosine	1C2_Sarcosine_POS_3min	1C2_Sarcosine_NEG_3min	C3H7NO2	CNCC(O)=O	FSYKKLYZXJSNPZ-UHFFFAOYSA-N	[M+H]+	[M-H]-	Organic compounds	Organic acids and derivatives	Carboxylic acids and derivatives	Amino acids, peptides, and analogues	Amino acids and derivatives	rgb(255, 99, 71)	rgb(22, 160, 133)
D-Gluconic acid solution	1C3_D-Gluconic-acid-solution_POS_3min	1C3_D-Gluconic-acid-solution_NEG_3min	C6H12O7	OC[C@@H](O)[C@@H](O)[C@H](O)[C@@H](O)C(O)=O	RGHNJXZEOKUKBD-SQOUGZDYSA-N	[M+H]+	[M-H]-	Organic compounds	Organic oxygen compounds	Organooxygen compounds	Carbohydrates and carbohydrate conjugates	Sugar acids and derivatives	rgb(0, 255, 0)	rgb(155, 89, 182)
(-) Quinic acid	1C4_minus-Quinic-acid_POS_3min	1C4_minus-Quinic-acid_NEG_3min	C7H12O6	O[C@@H]1C[C@@](O)(C[C@@H](O)[C@H]1O)C(O)=O	AAWZDTNXLSGCEK-WYWMIBKRSA-N	[M+H]+	[M-H]-	Organic compounds	Organic oxygen compounds	Organooxygen compounds	Alcohols and polyols	Cyclic alcohols and derivatives	rgb(46, 139, 87)	rgb(155, 89, 182)
L-Dihydroorotic acid	1C5_L-Dihydroorotic-acid_POS_3min	1C5_L-Dihydroorotic-acid_NEG_3min	C5H6N2O4	OC(=O)[C@@H]1CC(=O)NC(=O)N1	UFIVEPVSAGBUSI-REOHCLBHSA-N	[M+H]+	[M-H]-	Organic compounds	Organic acids and derivatives	Carboxylic acids and derivatives	Amino acids, peptides, and analogues	Amino acids and derivatives	rgb(255, 99, 71)	rgb(22, 160, 133)
Malonic acid	1C6_Malonic-acid_POS_3min	1C6_Malonic-acid_NEG_3min	C3H4O4	OC(=O)CC(O)=O	OFOBLEOULBTSOW-UHFFFAOYSA-N	[M+H]+	[M-H]-	Organic compounds	Organic acids and derivatives	Carboxylic acids and derivatives	Dicarboxylic acids and derivatives	Dicarboxylic acids and derivatives	rgb(75, 0, 130)	rgb(22, 160, 133)
Pipecolinic acid	1C7_Pipecolinic-acid_POS_3min	1C7_Pipecolinic-acid_NEG_3min	C6H11NO2	OC(=O)C1CCCCN1	HXEACLLIILLPRG-UHFFFAOYNA-N	[M+H]+	[M-H]-	Organic compounds	Organic acids and derivatives	Carboxylic acids and derivatives	Amino acids, peptides, and analogues	Amino acids and derivatives	rgb(255, 99, 71)	rgb(22, 160, 133)
Glycine	1C8_Glycine_POS_3min	1C8_Glycine_NEG_3min	C2H5NO2	NCC(O)=O	DHMQDGOQFOQNFH-UHFFFAOYSA-N	[M+H]+	[M-H]-	Organic compounds	Organic acids and derivatives	Carboxylic acids and derivatives	Amino acids, peptides, and analogues	Amino acids and derivatives	rgb(255, 99, 71)	rgb(22, 160, 133)
L-Methionine	1C9_L-Methionine_POS_3min	1C9_L-Methionine_NEG_3min	C5H11NO2S	CSCC[C@H](N)C(O)=O	FFEARJCKVFRZRR-BYPYZUCNSA-N	[M+H]+	[M-H]-	Organic compounds	Organic acids and derivatives	Carboxylic acids and derivatives	Amino acids, peptides, and analogues	Amino acids and derivatives	rgb(255, 99, 71)	rgb(22, 160, 133)
Uridine 5'-monophosphate	1D1_Uridine-5-monophosphate_POS_3min	1D1_Uridine-5-monophosphate_NEG_3min	C9H13N2O9P	O[C@H]1[C@@H](O)[C@@H](O[C@@H]1COP(O)(O)=O)N1C=CC(=O)NC1=O	DJJCXFVJDGTHFX-XVFCMESISA-N	[M+H]+	[M-H]-	Organic compounds	Nucleosides, nucleotides, and analogues	Pyrimidine nucleotides	Pyrimidine ribonucleotides	Pyrimidine ribonucleoside monophosphates	rgb(0, 255, 0)	rgb(243, 156, 18)
L-Phenylalanine	1D10_L-Phenylalanine_POS_3min	1D10_L-Phenylalanine_NEG_3min	C9H11NO2	N[C@@H](CC1=CC=CC=C1)C(O)=O	COLNVLDHVKWLRT-QMMMGPOBSA-N	[M+H]+	[M-H]-	Organic compounds	Organic acids and derivatives	Carboxylic acids and derivatives	Amino acids, peptides, and analogues	Amino acids and derivatives	rgb(255, 99, 71)	rgb(22, 160, 133)
2'-Deoxycytidine 5'-monophosphate	1D11_2-Deoxycytidine-5-monophos_POS_3min	1D11_2-Deoxycytidine-5-monophos_NEG_3min	C9H14N3O7P	NC1=NC(=O)N(C=C1)[C@H]1C[C@H](O)[C@@H](COP(O)(O)=O)O1	NCMVOABPESMRCP-SHYZEUOFSA-N	[M+H]+	[M-H]-	Organic compounds	Nucleosides, nucleotides, and analogues	Pyrimidine nucleotides	Pyrimidine deoxyribonucleotides	Pyrimidine deoxyribonucleoside monophosphates	rgb(255, 69, 0)	rgb(243, 156, 18)
Creatine	1D12_Creatine_POS_3min	1D12_Creatine_NEG_3min	C4H9N3O2	CN(CC(O)=O)C(N)=N	CVSVTCORWBXHQV-UHFFFAOYSA-N	[M+H]+	[M-H]-	Organic compounds	Organic acids and derivatives	Carboxylic acids and derivatives	Amino acids, peptides, and analogues	Amino acids and derivatives	rgb(255, 99, 71)	rgb(22, 160, 133)
L-Proline	1D2_L-Proline_POS_3min	1D2_L-Proline_NEG_3min	C5H9NO2	OC(=O)[C@@H]1CCCN1	ONIBWKKTOPOVIA-BYPYZUCNSA-N	[M+H]+	[M-H]-	Organic compounds	Organic acids and derivatives	Carboxylic acids and derivatives	Amino acids, peptides, and analogues	Amino acids and derivatives	rgb(255, 99, 71)	rgb(22, 160, 133)
L-(+)-Lactic acid	1D3_L-plus-Lactic-acid_POS_3min	1D3_L-plus-Lactic-acid_NEG_3min	C3H6O3	C[C@H](O)C(O)=O	JVTAAEKCZFNVCJ-REOHCLBHSA-N	[M+H]+	[M-H]-	Organic compounds	Organic acids and derivatives	Hydroxy acids and derivatives	Alpha hydroxy acids and derivatives	Alpha hydroxy acids and derivatives	rgb(255, 182, 193)	rgb(22, 160, 133)
Uridine	1D4_Uridine_POS_3min	1D4_Uridine_NEG_3min	C9H12N2O6	OC[C@H]1O[C@H]([C@H](O)[C@@H]1O)N1C=CC(=O)NC1=O	DRTQHJPVMGBUCF-XVFCMESISA-N	[M+H]+	[M-H]-	Organic compounds	Nucleosides, nucleotides, and analogues	Pyrimidine nucleosides		Pyrimidine nucleosides	rgb(255, 99, 71)	rgb(243, 156, 18)
Fructose 1,6-Bisphosphate tetra(cyclohexylammonium) salt	1D5_Fructose-1-6-Bisphosphate_POS_3min	1D5_Fructose-1-6-Bisphosphate_NEG_3min	C6H14O12P2	O[C@H](COP(O)(O)=O)[C@@H](O)[C@H](O)C(=O)COP(O)(O)=O	XPYBSIWDXQFNMH-UYFOZJQFSA-N	[M+H]+	[M-H]-	Organic compounds	Organic oxygen compounds	Organooxygen compounds	Carbohydrates and carbohydrate conjugates	Monosaccharides	rgb(128, 0, 128)	rgb(155, 89, 182)
L-Carnosine	1D6_L-Carnosine_POS_3min	1D6_L-Carnosine_NEG_3min	C9H14N4O3	NCCC(=O)N[C@@H](CC1=CNC=N1)C(O)=O	CQOVPNPJLQNMDC-ZETCQYMHSA-N	[M+H]+	[M-H]-	Organic compounds	Organic acids and derivatives	Peptidomimetics	Hybrid peptides	Hybrid peptides	rgb(178, 34, 34)	rgb(22, 160, 133)
Nicotinamide	1D7_Nicotinamide_POS_3min	1D7_Nicotinamide_NEG_3min	C6H6N2O	NC(=O)C1=CN=CC=C1	DFPAKSUCGFBDDF-UHFFFAOYSA-N	[M+H]+	[M-H]-	Organic compounds	Organoheterocyclic compounds	Pyridines and derivatives	Pyridinecarboxylic acids and derivatives	Pyridinecarboxamides	rgb(128, 128, 0)	rgb(41, 128, 185)
Shikimic acid	1D8_Shikimic-acid_POS_3min	1D8_Shikimic-acid_NEG_3min	C7H10O5	O[C@@H]1CC(=C[C@@H](O)[C@H]1O)C(O)=O	JXOHGGNKMLTUBP-HSUXUTPPSA-N	[M+H]+	[M-H]-	Organic compounds	Organic oxygen compounds	Organooxygen compounds	Alcohols and polyols	Cyclic alcohols and derivatives	rgb(46, 139, 87)	rgb(155, 89, 182)
Succinic acid	1D9_Succinic-acid_POS_3min	1D9_Succinic-acid_NEG_3min	C4H6O4	OC(=O)CCC(O)=O	KDYFGRWQOYBRFD-UHFFFAOYSA-N	[M+H]+	[M-H]-	Organic compounds	Organic acids and derivatives	Carboxylic acids and derivatives	Dicarboxylic acids and derivatives	Dicarboxylic acids and derivatives	rgb(75, 0, 130)	rgb(22, 160, 133)
Dihydrouracil	1E1_Dihydrouracil_POS_3min	1E1_Dihydrouracil_NEG_3min	C4H6N2O2	O=C1CCNC(=O)N1	OIVLITBTBDPEFK-UHFFFAOYSA-N	[M+H]+	[M-H]-	Organic compounds	Organoheterocyclic compounds	Diazines	Pyrimidines and pyrimidine derivatives	Pyrimidones	rgb(32, 178, 170)	rgb(41, 128, 185)
2'-Deoxyadenosine 5'-monophosphate	1E10_2-Deoxyadenosine-5-monophos_POS_3min	1E10_2-Deoxyadenosine-5-monophos_NEG_3min	C10H14N5O6P	NC1=NC=NC2=C1N=CN2[C@H]1C[C@H](O)[C@@H](COP(O)(O)=O)O1	KHWCHTKSEGGWEX-RRKCRQDMSA-N	[M+H]+	[M-H]-	Organic compounds	Nucleosides, nucleotides, and analogues	Purine nucleotides	Purine deoxyribonucleotides	Purine deoxyribonucleoside monophosphates	rgb(255, 69, 0)	rgb(243, 156, 18)
L-(+)-Tartaric acid	1E11_L-plus-Tartaric-acid_POS_3min	1E11_L-plus-Tartaric-acid_NEG_3min	C4H6O6	O[C@H]([C@@H](O)C(O)=O)C(O)=O	FEWJPZIEWOKRBE-JCYAYHJZSA-N	[M+H]+	[M-H]-	Organic compounds	Organic oxygen compounds	Organooxygen compounds	Carbohydrates and carbohydrate conjugates	Sugar acids and derivatives	rgb(0, 255, 0)	rgb(155, 89, 182)
β-Nicotinamide mononucleotide	1E12_B-Nicotinamide-mononucleotide_POS_3min	1E12_B-Nicotinamide-mononucleotide_NEG_3min	C11H15N2O8P	NC(=O)c1ccc[n+](c1)[C@@H]1O[C@H](COP(O)([O-])=O)[C@@H](O)[C@H]1O	DAYLJWODMCOQEW-TURQNECASA-N	[M+H]+	[M-H]-	Organic compounds	Nucleosides, nucleotides, and analogues	Pyridine nucleotides	Nicotinamide nucleotides	Nicotinamide nucleotides	rgb(112, 128, 144)	rgb(243, 156, 18)
D-Malic acid	1E2_D-Malic-acid_POS_3min	1E2_D-Malic-acid_NEG_3min	C4H6O5	O[C@H](CC(O)=O)C(O)=O	BJEPYKJPYRNKOW-UWTATZPHSA-N	[M+H]+	[M-H]-	Organic compounds	Organic acids and derivatives	Hydroxy acids and derivatives	Beta hydroxy acids and derivatives	Beta hydroxy acids and derivatives	rgb(128, 0, 128)	rgb(22, 160, 133)
L-Lysine	1E3_L-Lysine_POS_3min	1E3_L-Lysine_NEG_3min	C6H14N2O2	NCCCC[C@H](N)C(O)=O	KDXKERNSBIXSRK-YFKPBYRVSA-N	[M+H]+	[M-H]-	Organic compounds	Organic acids and derivatives	Carboxylic acids and derivatives	Amino acids, peptides, and analogues	Amino acids and derivatives	rgb(255, 99, 71)	rgb(22, 160, 133)
L-Tyrosine	1E4_L-Tyrosine_POS_3min	1E4_L-Tyrosine_NEG_3min	C9H11NO3	N[C@@H](CC1=CC=C(O)C=C1)C(O)=O	OUYCCCASQSFEME-QMMMGPOBSA-N	[M+H]+	[M-H]-	Organic compounds	Organic acids and derivatives	Carboxylic acids and derivatives	Amino acids, peptides, and analogues	Amino acids and derivatives	rgb(255, 99, 71)	rgb(22, 160, 133)
Glycerol	1E5_Glycerol_POS_3min	1E5_Glycerol_NEG_3min	C3H8O3	OCC(O)CO	PEDCQBHIVMGVHV-UHFFFAOYSA-N	[M+H]+	[M-H]-	Organic compounds	Organic oxygen compounds	Organooxygen compounds	Carbohydrates and carbohydrate conjugates	Sugar alcohols	rgb(0, 128, 0)	rgb(155, 89, 182)
L-Asparagine	1E6_L-Asparagine_POS_3min	1E6_L-Asparagine_NEG_3min	C4H8N2O3	N[C@@H](CC(N)=O)C(O)=O	DCXYFEDJOCDNAF-REOHCLBHSA-N	[M+H]+	[M-H]-	Organic compounds	Organic acids and derivatives	Carboxylic acids and derivatives	Amino acids, peptides, and analogues	Amino acids and derivatives	rgb(255, 99, 71)	rgb(22, 160, 133)
L-Valine	1E7_L-Valine_POS_3min	1E7_L-Valine_NEG_3min	C5H11NO2	CC(C)[C@H](N)C(O)=O	KZSNJWFQEVHDMF-BYPYZUCNSA-N	[M+H]+	[M-H]-	Organic compounds	Organic acids and derivatives	Carboxylic acids and derivatives	Amino acids, peptides, and analogues	Amino acids and derivatives	rgb(255, 99, 71)	rgb(22, 160, 133)
L-Homoserine	1E8_L-Homoserine_POS_3min	1E8_L-Homoserine_NEG_3min	C4H9NO3	N[C@@H](CCO)C(O)=O	UKAUYVFTDYCKQA-VKHMYHEASA-N	[M+H]+	[M-H]-	Organic compounds	Organic acids and derivatives	Carboxylic acids and derivatives	Amino acids, peptides, and analogues	Amino acids and derivatives	rgb(255, 99, 71)	rgb(22, 160, 133)
Pyridoxine	1E9_Pyridoxine_POS_3min	1E9_Pyridoxine_NEG_3min	C8H11NO3	CC1=NC=C(CO)C(CO)=C1O	LXNHXLLTXMVWPM-UHFFFAOYSA-N	[M+H]+	[M-H]-	Organic compounds	Organoheterocyclic compounds	Pyridines and derivatives	Pyridoxines	Pyridoxines	rgb(128, 0, 128)	rgb(41, 128, 185)
Folic acid	1F1_Folic-acid_POS_3min	1F1_Folic-acid_NEG_3min	C19H19N7O6	NC1=NC2=NC=C(CNC3=CC=C(C=C3)C(=O)N[C@@H](CCC(O)=O)C(O)=O)N=C2C(=O)N1	OVBPIULPVIDEAO-LBPRGKRZSA-N	[M+H]+	[M-H]-	Organic compounds	Organic acids and derivatives	Carboxylic acids and derivatives	Amino acids, peptides, and analogues	Amino acids and derivatives	rgb(255, 99, 71)	rgb(22, 160, 133)
2,6-Diaminopimelic acid	1F10_2-6-Diaminopimelic-acid_POS_3min	1F10_2-6-Diaminopimelic-acid_NEG_3min	C7H14N2O4	NC(CCCC(N)C(O)=O)C(O)=O	GMKMEZVLHJARHF-UHFFFAOYNA-N	[M+H]+	[M-H]-	Organic compounds	Organic acids and derivatives	Carboxylic acids and derivatives	Amino acids, peptides, and analogues	Amino acids and derivatives	rgb(255, 99, 71)	rgb(22, 160, 133)
DL-2-Aminoadipic acid	1F11_DL-2-Aminoadipic-acid_POS_3min	1F11_DL-2-Aminoadipic-acid_NEG_3min	C6H11NO4	NC(CCCC(O)=O)C(O)=O	OYIFNHCXNCRBQI-UHFFFAOYNA-N	[M+H]+	[M-H]-	Organic compounds	Organic acids and derivatives	Carboxylic acids and derivatives	Amino acids, peptides, and analogues	Amino acids and derivatives	rgb(255, 99, 71)	rgb(22, 160, 133)
2'-Deoxycytidine	1F12_2-Deoxycytidine_POS_3min	1F12_2-Deoxycytidine_NEG_3min	C9H13N3O4	NC1=NC(=O)N(C=C1)[C@H]1C[C@H](O)[C@@H](CO)O1	CKTSBUTUHBMZGZ-SHYZEUOFSA-N	[M+H]+	[M+FA-H]-	Organic compounds	Nucleosides, nucleotides, and analogues	Pyrimidine nucleosides	Pyrimidine 2'-deoxyribonucleosides	Pyrimidine 2'-deoxyribonucleosides	rgb(10, 245, 245)	rgb(243, 156, 18)
DL-Isocitric acid trisodium salt hydrate	1F2_DL-Isocitric-acid_POS_3min	1F2_DL-Isocitric-acid_NEG_3min	C6H8O7	OC(C(CC(O)=O)C(O)=O)C(O)=O	ODBLHEXUDAPZAU-UHFFFAOYNA-N	[M+H]+	[M-H]-	Organic compounds	Organic acids and derivatives	Carboxylic acids and derivatives	Tricarboxylic acids and derivatives	Tricarboxylic acids and derivatives	rgb(30, 144, 255)	rgb(22, 160, 133)
Thiourea	1F3_Thiourea_POS_3min	1F3_Thiourea_NEG_3min	CH4N2S	NC(N)=S	UMGDCJDMYOKAJW-UHFFFAOYSA-N	[M+H]+	[M-H]-	Organic compounds	Organosulfur compounds	Thioureas		Thioureas	rgb(184, 134, 11)	rgb(26, 188, 156)
Diethanolamine	1F4_Diethanolamine_POS_3min	1F4_Diethanolamine_NEG_3min	C4H11NO2	OCCNCCO	ZBCBWPMODOFKDW-UHFFFAOYSA-N	[M+H]+	[M-H]-	Organic compounds	Organic nitrogen compounds	Organonitrogen compounds	Amines	Alkanolamines	rgb(255, 0, 255)	rgb(112, 123, 124)
DL-3-Aminoisobutyric acid	1F5_DL-3-Aminoisobutyric-acid_POS_3min	1F5_DL-3-Aminoisobutyric-acid_NEG_3min	C4H9NO2	CC(CN)C(O)=O	QCHPKSFMDHPSNR-UHFFFAOYNA-N	[M+H]+	[M-H]-	Organic compounds	Organic acids and derivatives	Carboxylic acids and derivatives	Amino acids, peptides, and analogues	Amino acids and derivatives	rgb(255, 99, 71)	rgb(22, 160, 133)
Cys-Gly	1F6_Cys-Gly_POS_3min	1F6_Cys-Gly_NEG_3min	C5H10N2O3S	NC(CS)C(=O)NCC(O)=O	ZUKPVRWZDMRIEO-UHFFFAOYNA-N	[M+H]+	[M-H]-	Organic compounds	Organic acids and derivatives	Carboxylic acids and derivatives	Amino acids, peptides, and analogues	Peptides	rgb(0, 255, 255)	rgb(22, 160, 133)
Creatinine	1F7_Creatinine_POS_3min	1F7_Creatinine_NEG_3min	C4H7N3O	CN1CC(=O)N=C1N	DDRJAANPRJIHGJ-UHFFFAOYSA-N	[M+H]+	[M-H]-	Organic compounds	Organic acids and derivatives	Carboxylic acids and derivatives	Amino acids, peptides, and analogues	Amino acids and derivatives	rgb(255, 99, 71)	rgb(22, 160, 133)
trans-Aconitic acid	1F8_trans-Aconitic-acid_POS_3min	1F8_trans-Aconitic-acid_NEG_3min	C6H6O6	OC(=O)C\C(=C/C(O)=O)C(O)=O	GTZCVFVGUGFEME-HNQUOIGGSA-N	[M+H]+	[M-H]-	Organic compounds	Organic acids and derivatives	Carboxylic acids and derivatives	Tricarboxylic acids and derivatives	Tricarboxylic acids and derivatives	rgb(30, 144, 255)	rgb(22, 160, 133)
N-Acetyl-D-mannosamine	1F9_N-Acetyl-D-mannosamine_POS_3min	1F9_N-Acetyl-D-mannosamine_NEG_3min	C8H15NO6	CC(=O)N[C@@H]1C(O)O[C@H](CO)[C@@H](O)[C@@H]1O	OVRNDRQMDRJTHS-ZTVVOAFPSA-N	[M+H]+	[M-H]-	Organic compounds	Organic oxygen compounds	Organooxygen compounds	Carbohydrates and carbohydrate conjugates	Aminosaccharides	rgb(0, 0, 139)	rgb(155, 89, 182)
D-Glucosamine 6-phosphate sodium salt	1G1_D-Glucosamine-6-phosphate_POS_3min	1G1_D-Glucosamine-6-phosphate_NEG_3min	C6H14NO8P	N[C@H]1C(O)O[C@H](COP(O)(O)=O)[C@@H](O)[C@@H]1O	XHMJOUIAFHJHBW-IVMDWMLBSA-N	[M+H]+	[M-H]-	Organic compounds	Organic oxygen compounds	Organooxygen compounds	Carbohydrates and carbohydrate conjugates	Monosaccharides	rgb(128, 0, 128)	rgb(155, 89, 182)
Allantoin	1G10_Allantoin_POS_3min	1G10_Allantoin_NEG_3min	C4H6N4O3	NC(=O)NC1NC(=O)NC1=O	POJWUDADGALRAB-UHFFFAOYNA-N	[M+H]+	[M-H]-	Organic compounds	Organoheterocyclic compounds	Azoles	Imidazoles	Imidazoles	rgb(128, 0, 0)	rgb(41, 128, 185)
DL-Glyceraldehyde	1G11_DL-Glyceraldehyde_POS_3min	1G11_DL-Glyceraldehyde_NEG_3min	C3H6O3	OCC(O)C=O	MNQZXJOMYWMBOU-UHFFFAOYNA-N	[M+H]+	[M-H]-	Organic compounds	Organic oxygen compounds	Organooxygen compounds	Carbohydrates and carbohydrate conjugates	Monosaccharides	rgb(128, 0, 128)	rgb(155, 89, 182)
D-(+)-Glucuronic acid γ-lactone	1G12_D-plus-Glucuronic-acid_POS_3min	1G12_D-plus-Glucuronic-acid_NEG_3min	C6H8O6	OC1OC2[C@@H](O)C(=O)OC2[C@@H]1O	OGLCQHRZUSEXNB-SNCYRTCTSA-N	[M+Na]+	[M-H]-	Organic compounds	Organoheterocyclic compounds	Furofurans	Isosorbides	Isosorbides	rgb(128, 0, 0)	rgb(41, 128, 185)
Bis(3-aminopropyl)amine	1G2_Bis-3-aminopropyl-amine_POS_3min	1G2_Bis-3-aminopropyl-amine_NEG_3min	C6H17N3	NCCCNCCCN	OTBHHUPVCYLGQO-UHFFFAOYSA-N	[M+H]+	[M-H]-	Organic compounds	Organic nitrogen compounds	Organonitrogen compounds	Amines	Secondary amines	rgb(75, 0, 130)	rgb(112, 123, 124)
DL-Homocysteine	1G3_DL-Homocysteine_POS_3min	1G3_DL-Homocysteine_NEG_3min	C4H9NO2S	NC(CCS)C(O)=O	FFFHZYDWPBMWHY-UHFFFAOYNA-N	[M+H]+	[M-H]-	Organic compounds	Organic acids and derivatives	Carboxylic acids and derivatives	Amino acids, peptides, and analogues	Amino acids and derivatives	rgb(255, 99, 71)	rgb(22, 160, 133)
Theophylline	1G4_Theophylline_POS_3min	1G4_Theophylline_NEG_3min	C7H8N4O2	CN1C2=C(NC=N2)C(=O)N(C)C1=O	ZFXYFBGIUFBOJW-UHFFFAOYSA-N	[M+H]+	[M-H]-	Organic compounds	Organoheterocyclic compounds	Imidazopyrimidines	Purines and purine derivatives	Xanthines	rgb(255, 0, 0)	rgb(41, 128, 185)
DL-Leucine	1G5_DL-Leucine_POS_3min	1G5_DL-Leucine_NEG_3min	C6H13NO2	CC(C)CC(N)C(O)=O	ROHFNLRQFUQHCH-UHFFFAOYNA-N	[M+H]+	[M-H]-	Organic compounds	Organic acids and derivatives	Carboxylic acids and derivatives	Amino acids, peptides, and analogues	Amino acids and derivatives	rgb(255, 99, 71)	rgb(22, 160, 133)
D-(+)-Trehalose dihydrate	1G6_D-plus-Trehalose_POS_3min	1G6_D-plus-Trehalose_NEG_3min	C12H22O11	OC[C@H]1O[C@H](O[C@H]2O[C@H](CO)[C@@H](O)[C@H](O)[C@H]2O)[C@H](O)[C@@H](O)[C@@H]1O	HDTRYLNUVZCQOY-LIZSDCNHSA-N	[M+Na]+	[M+FA-H]-	Organic compounds	Organic oxygen compounds	Organooxygen compounds	Carbohydrates and carbohydrate conjugates	Glycosyl compounds	rgb(0, 128, 0)	rgb(155, 89, 182)
Betaine	1G7_Betaine_POS_3min	1G7_Betaine_NEG_3min	C5H11NO2	C[N+](C)(C)CC([O-])=O	KWIUHFFTVRNATP-UHFFFAOYSA-N	[M+H]+	[M+FA-H]-	Organic compounds	Organic acids and derivatives	Carboxylic acids and derivatives	Amino acids, peptides, and analogues	Amino acids and derivatives	rgb(255, 99, 71)	rgb(22, 160, 133)
D-Tryptophan	1G8_D-Tryptophan_POS_3min	1G8_D-Tryptophan_NEG_3min	C11H12N2O2	N[C@H](CC1=CNC2=CC=CC=C12)C(O)=O	QIVBCDIJIAJPQS-SECBINFHSA-N	[M+H]+	[M-H]-	Organic compounds	Organoheterocyclic compounds	Indoles and derivatives	Indolyl carboxylic acids and derivatives	Indolyl carboxylic acids and derivatives	rgb(173, 216, 230)	rgb(41, 128, 185)
L-Cysteinesulfinic acid monohydrate	1G9_L-Cysteinesulfinic-acid_POS_3min	1G9_L-Cysteinesulfinic-acid_NEG_3min	C3H7NO4S	NC(CS(O)=O)C(O)=O	ADVPTQAUNPRNPO-UHFFFAOYNA-N	[M+H]+	[M-H]-	Organic compounds	Organic acids and derivatives	Carboxylic acids and derivatives	Amino acids, peptides, and analogues	Amino acids and derivatives	rgb(255, 99, 71)	rgb(22, 160, 133)
2-Aminoethylphosphonic acid	2A1_2-Aminoethylphosphonic-acid_POS_3min	2A1_2-Aminoethylphosphonic-acid_NEG_3min	C2H8NO3P	NCCP(O)(O)=O	QQVDJLLNRSOCEL-UHFFFAOYSA-N	[M+H]+	[M-H]-	Organic compounds	Organic acids and derivatives	Organic phosphonic acids and derivatives	Organic phosphonic acids	Organic phosphonic acids	rgb(228, 122, 224)	rgb(22, 160, 133)
(R)-(+)-2-Pyrrolidone-5-carboxylic acid	2A10_R-plus-2-Pyrrolidone_POS_3min	2A10_R-plus-2-Pyrrolidone_NEG_3min	C5H7NO3	OC(=O)[C@H]1CCC(=O)N1	ODHCTXKNWHHXJC-GSVOUGTGSA-N	[M+H]+	[M-H]-	Organic compounds	Organic acids and derivatives	Carboxylic acids and derivatives	Amino acids, peptides, and analogues	Amino acids and derivatives	rgb(255, 99, 71)	rgb(22, 160, 133)
4-Pyridoxic acid	2A11_4-Pyridoxic-acid_POS_3min	2A11_4-Pyridoxic-acid_NEG_3min	C8H9NO4	CC1=NC=C(CO)C(C(O)=O)=C1O	HXACOUQIXZGNBF-UHFFFAOYSA-N	[M+H]+	[M-H]-	Organic compounds	Organoheterocyclic compounds	Pyridines and derivatives	Pyridinecarboxylic acids and derivatives	Pyridinecarboxylic acids	rgb(30, 144, 255)	rgb(41, 128, 185)
2,3-Pyridinedicarboxylic acid	2A12_2-3-Pyridinedicarboxylic-acid_POS_3min	2A12_2-3-Pyridinedicarboxylic-acid_NEG_3min	C7H5NO4	OC(=O)C1=CC=CN=C1C(O)=O	GJAWHXHKYYXBSV-UHFFFAOYSA-N	[M+H]+	[M-H]-	Organic compounds	Organoheterocyclic compounds	Pyridines and derivatives	Pyridinecarboxylic acids and derivatives	Pyridinecarboxylic acids	rgb(30, 144, 255)	rgb(41, 128, 185)
Seleno-DL-methionine	2A2_Seleno-DL-methionine_POS_3min	2A2_Seleno-DL-methionine_NEG_3min	C5H11NO2Se	C[Se]CCC(N)C(O)=O	RJFAYQIBOAGBLC-UHFFFAOYNA-N	[M+H]+	[M-H]-	Organic compounds	Organic acids and derivatives	Carboxylic acids and derivatives	Amino acids, peptides, and analogues	Amino acids and derivatives	rgb(255, 99, 71)	rgb(22, 160, 133)
Maleimide	2A3_Maleimide_POS_3min	2A3_Maleimide_NEG_3min	C4H3NO2	O=C1NC(=O)C=C1	PEEHTFAAVSWFBL-UHFFFAOYSA-N	[M+H]+	[M-H]-	Organic compounds	Organoheterocyclic compounds	Pyrrolidines	Pyrrolidones	Maleimides	rgb(219, 112, 147)	rgb(41, 128, 185)
DL-Glyceraldehyde 3-phosphate diethyl acetal barium salt	2A4_DL-Glyceraldehyd-3-phosphate_POS_3min	2A4_DL-Glyceraldehyd-3-phosphate_NEG_3min	C3H7O6P	C(C(C=O)O)OP(=O)(O)O	LXJXRIRHZLFYRP-UHFFFAOYNA-N	[M+H]+	[M-H]-	Organic compounds	Organic oxygen compounds	Organooxygen compounds	Carbohydrates and carbohydrate conjugates	Monosaccharides	rgb(128, 0, 128)	rgb(155, 89, 182)
D-(+)-Glucosamine hydrochloride	2A5_D-plus-Glucosamine_POS_3min	2A5_D-plus-Glucosamine_NEG_3min	C6H13NO5	N[C@H]1C(O)O[C@H](CO)[C@@H](O)[C@@H]1O	MSWZFWKMSRAUBD-IVMDWMLBSA-N	[M+Na]+	[M+FA-H]-	Organic compounds	Organic oxygen compounds	Organooxygen compounds	Carbohydrates and carbohydrate conjugates	Monosaccharides	rgb(128, 0, 128)	rgb(155, 89, 182)
Adenosine 5'-diphosphate sodium salt	2A6_Adenosine-5-diphosphate_POS_3min	2A6_Adenosine-5-diphosphate_NEG_3min	C10H15N5O10P2	NC1=NC=NC2=C1N=CN2[C@@H]1O[C@H](COP(O)(=O)OP(O)(O)=O)[C@@H](O)[C@H]1O	XTWYTFMLZFPYCI-KQYNXXCUSA-N	[M+H]+	[M-H]-	Organic compounds	Nucleosides, nucleotides, and analogues	Purine nucleotides	Purine ribonucleotides	Purine ribonucleoside diphosphates	rgb(0, 0, 139)	rgb(243, 156, 18)
2-Deoxy-D-glucose	2A7_2-Deoxy-D-glucose_POS_3min	2A7_2-Deoxy-D-glucose_NEG_3min	C6H12O5	OC[C@@H](O)[C@@H](O)[C@H](O)CC=O	VRYALKFFQXWPIH-PBXRRBTRSA-N	[M+Na]+	[M+FA-H]-	Organic compounds	Lipids and lipid-like molecules	Fatty Acyls	Fatty alcohols	Fatty alcohols	rgb(10, 245, 245)	rgb(52, 152, 219)
1-Methyl-L-histidine	2A8_1-Methyl-L-histidine_POS_3min	2A8_1-Methyl-L-histidine_NEG_3min	C7H11N3O2	CN1C=NC(C[C@H](N)C(O)=O)=C1	BRMWTNUJHUMWMS-LURJTMIESA-N	[M+H]+	[M-H]-	Organic compounds	Organic acids and derivatives	Carboxylic acids and derivatives	Amino acids, peptides, and analogues	Amino acids and derivatives	rgb(255, 99, 71)	rgb(22, 160, 133)
Dulcitol	2A9_Dulcitol_POS_3min	2A9_Dulcitol_NEG_3min	C6H14O6	OC[C@H](O)[C@@H](O)[C@@H](O)[C@H](O)CO	FBPFZTCFMRRESA-GUCUJZIJSA-N	[M+Na]+	[M-H]-	Organic compounds	Organic oxygen compounds	Organooxygen compounds	Carbohydrates and carbohydrate conjugates	Sugar alcohols	rgb(0, 128, 0)	rgb(155, 89, 182)
Methylguanidine hydrochloride	2B1_Methylguanidine_POS_3min	2B1_Methylguanidine_NEG_3min	C2H7N3	CNC(N)=N	CHJJGSNFBQVOTG-UHFFFAOYSA-N	[M+H]+	[M-H]-	Organic compounds	Organic nitrogen compounds	Organonitrogen compounds	Guanidines	Guanidines	rgb(119, 136, 153)	rgb(112, 123, 124)
trans-1,2-Cyclohexanediol	2B10_trans-1-2-Cyclohexanediol_POS_3min	2B10_trans-1-2-Cyclohexanediol_NEG_3min	C6H12O2	O[C@@H]1CCCC[C@H]1O	PFURGBBHAOXLIO-PHDIDXHHSA-N	[M+H]+	[M-H]-	Organic compounds	Organic oxygen compounds	Organooxygen compounds	Alcohols and polyols	Secondary alcohols	rgb(255, 99, 71)	rgb(155, 89, 182)
Melanin	2B11_Melanin_POS_3min	2B11_Melanin_NEG_3min	C18H10N2O4	CC1=C2NC=C3C2=C(C2=CNC4=C(C)C(=O)C(=O)C3=C24)C(=O)C1=O	XUMBMVFBXHLACL-UHFFFAOYSA-N	[M+H]+	[M-H]-	Organic compounds	Benzenoids	Anthracenes		Anthracenes	rgb(75, 0, 130)	rgb(231, 76, 60)
Dopamine hydrochloride	2B12_Dopamine_POS_3min	2B12_Dopamine_NEG_3min	C8H11NO2	NCCC1=CC(O)=C(O)C=C1	VYFYYTLLBUKUHU-UHFFFAOYSA-N	[M+H]+	[M-H]-	Organic compounds	Benzenoids	Phenols	Benzenediols	Catechols	rgb(255, 182, 193)	rgb(231, 76, 60)
Caffeine	2B2_Caffeine_POS_3min	2B2_Caffeine_NEG_3min	C8H10N4O2	CN1C=NC2=C1C(=O)N(C)C(=O)N2C	RYYVLZVUVIJVGH-UHFFFAOYSA-N	[M+H]+	[M-H]-	Organic compounds	Organoheterocyclic compounds	Imidazopyrimidines	Purines and purine derivatives	Xanthines	rgb(255, 0, 0)	rgb(41, 128, 185)
(+/-)-Epinephrine hydrochloride	2B3_plus-minus-Epinephrine_POS_3min	2B3_plus-minus-Epinephrine_NEG_3min	C9H13NO3	CNCC(O)C1=CC=C(O)C(O)=C1	UCTWMZQNUQWSLP-UHFFFAOYNA-N	[M+H]+	[M-H]-	Organic compounds	Benzenoids	Phenols	Benzenediols	Catechols	rgb(255, 182, 193)	rgb(231, 76, 60)
D-Glucuronic acid sodium salt monohydrate	2B4_D-Glucuronic-acid_POS_3min	2B4_D-Glucuronic-acid_NEG_3min	C6H10O7	O[C@@H](C=O)[C@@H](O)[C@H](O)[C@H](O)C(O)=O	IAJILQKETJEXLJ-QTBDOELSSA-N	[M+Na]+	[M-H]-	Organic compounds	Organic oxygen compounds	Organooxygen compounds	Carbohydrates and carbohydrate conjugates	Sugar acids and derivatives	rgb(0, 255, 0)	rgb(155, 89, 182)
1-Methyladenosine	2B5_1-Methyladenosine_POS_3min	2B5_1-Methyladenosine_NEG_3min	C11H15N5O4	CN1C=NC2=C(N=CN2[C@@H]2O[C@H](CO)[C@@H](O)[C@H]2O)C1=N	GFYLSDSUCHVORB-IOSLPCCCSA-N	[M+H]+	[M+FA-H]-	Organic compounds	Nucleosides, nucleotides, and analogues	Purine nucleosides		Purine nucleosides	rgb(0, 191, 255)	rgb(243, 156, 18)
2'-Deoxyuridine	2B6_2-Deoxyuridine_POS_3min	2B6_2-Deoxyuridine_NEG_3min	C9H12N2O5	OC[C@H]1O[C@H](C[C@@H]1O)N1C=CC(=O)NC1=O	MXHRCPNRJAMMIM-SHYZEUOFSA-N	[M+H]+	[M-H]-	Organic compounds	Nucleosides, nucleotides, and analogues	Pyrimidine nucleosides	Pyrimidine 2'-deoxyribonucleosides	Pyrimidine 2'-deoxyribonucleosides	rgb(10, 245, 245)	rgb(243, 156, 18)
trans-4-Hydroxy-L-proline	2B7_trans-4-Hydroxy-L-proline_POS_3min	2B7_trans-4-Hydroxy-L-proline_NEG_3min	C5H9NO3	O[C@H]1CN[C@@H](C1)C(O)=O	PMMYEEVYMWASQN-DMTCNVIQSA-N	[M+H]+	[M-H]-	Organic compounds	Organic acids and derivatives	Carboxylic acids and derivatives	Amino acids, peptides, and analogues	Amino acids and derivatives	rgb(255, 99, 71)	rgb(22, 160, 133)
L-Kynurenine	2B8_L-Kynurenine_POS_3min	2B8_L-Kynurenine_NEG_3min	C10H12N2O3	N[C@@H](CC(=O)C1=CC=CC=C1N)C(O)=O	YGPSJZOEDVAXAB-QMMMGPOBSA-N	[M+H]+	[M-H]-	Organic compounds	Organic oxygen compounds	Organooxygen compounds	Carbonyl compounds	Ketones	rgb(255, 182, 193)	rgb(155, 89, 182)
4-ACETAMIDOBUTYRIC ACID	2B9_4-ACETAMIDOBUTYRIC-ACID_POS_3min	2B9_4-ACETAMIDOBUTYRIC-ACID_NEG_3min	C6H11NO3	CC(=O)NCCCC(O)=O	UZTFMUBKZQVKLK-UHFFFAOYSA-N	[M+Na]+	[M-H]-	Organic compounds	Organic acids and derivatives	Carboxylic acids and derivatives	Amino acids, peptides, and analogues	Amino acids and derivatives	rgb(255, 99, 71)	rgb(22, 160, 133)
1,4-Diaminobutane	2C1_1-4-Diaminobutane_POS_3min	2C1_1-4-Diaminobutane_NEG_3min	C4H12N2	NCCCCN	KIDHWZJUCRJVML-UHFFFAOYSA-N	[M+H]+	[M-H]-	Organic compounds	Organic nitrogen compounds	Organonitrogen compounds	Amines	Primary amines	rgb(50, 205, 50)	rgb(112, 123, 124)
2-Picolinic acid	2C10_2-Picolinic-acid_POS_3min	2C10_2-Picolinic-acid_NEG_3min	C6H5NO2	OC(=O)C1=NC=CC=C1	SIOXPEMLGUPBBT-UHFFFAOYSA-N	[M+H]+	[M-H]-	Organic compounds	Organoheterocyclic compounds	Pyridines and derivatives	Pyridinecarboxylic acids and derivatives	Pyridinecarboxylic acids	rgb(30, 144, 255)	rgb(41, 128, 185)
Ethanolamine	2C11_Ethanolamine_POS_3min	2C11_Ethanolamine_NEG_3min	C2H7NO	NCCO	HZAXFHJVJLSVMW-UHFFFAOYSA-N	[M+H]+	[M-H]-	Organic compounds	Organic nitrogen compounds	Organonitrogen compounds	Amines	Alkanolamines	rgb(255, 0, 255)	rgb(112, 123, 124)
L-Arginine monohydrochloride	2C12_L-Arginine_POS_3min	2C12_L-Arginine_NEG_3min	C6H14N4O2	N[C@@H](CCCNC(N)=N)C(O)=O	ODKSFYDXXFIFQN-BYPYZUCNSA-N	[M+H]+	[M-H]-	Organic compounds	Organic acids and derivatives	Carboxylic acids and derivatives	Amino acids, peptides, and analogues	Amino acids and derivatives	rgb(255, 99, 71)	rgb(22, 160, 133)
L-Lysine monohydrochloride	2C2_L-Lysine-monohydrochloride_POS_3min	2C2_L-Lysine-monohydrochloride_NEG_3min	C6H14N2O2	NCCCC[C@H](N)C(O)=O	KDXKERNSBIXSRK-YFKPBYRVSA-N	[M+H]+	[M-H]-	Organic compounds	Organic acids and derivatives	Carboxylic acids and derivatives	Amino acids, peptides, and analogues	Amino acids and derivatives	rgb(255, 99, 71)	rgb(22, 160, 133)
Cytidine 5'-diphosphocholine sodium salt dihydrate	2C3_Cytidine-5-diphosphocholine_POS_3min	2C3_Cytidine-5-diphosphocholine_NEG_3min	C14H26N4O11P2	C[N+](C)(C)CCOP([O-])(=O)OP(O)(=O)OCC1OC([C@H](O)[C@@H]1O)N1C=CC(N)=NC1=O	RZZPDXZPRHQOCG-CDOIKYBLSA-N	[M+H]+	[M-H]-	Organic compounds	Nucleosides, nucleotides, and analogues	Pyrimidine nucleotides	Pyrimidine ribonucleotides	Pyrimidine ribonucleoside diphosphates	rgb(152, 251, 152)	rgb(243, 156, 18)
1,3-Diaminopropane	2C4_1-3-Diaminopropane_POS_3min	2C4_1-3-Diaminopropane_NEG_3min	C3H10N2	NCCCN	XFNJVJPLKCPIBV-UHFFFAOYSA-N	[M+H]+	[M-H]-	Organic compounds	Organic nitrogen compounds	Organonitrogen compounds	Amines	Primary amines	rgb(50, 205, 50)	rgb(112, 123, 124)
1-Aminocyclopropanecarboxylic acid	2C5_1-Aminocyclopropanecarboxylic_POS_3min	2C5_1-Aminocyclopropanecarboxylic_NEG_3min	C4H7NO2	NC1(CC1)C(O)=O	PAJPWUMXBYXFCZ-UHFFFAOYSA-N	[M+H]+	[M-H]-	Organic compounds	Organic acids and derivatives	Carboxylic acids and derivatives	Amino acids, peptides, and analogues	Amino acids and derivatives	rgb(255, 99, 71)	rgb(22, 160, 133)
Glutaryl-L-carnitine lithium salt	2C6_Glutaryl-L-carnitine_POS_3min	2C6_Glutaryl-L-carnitine_NEG_3min	C12H21NO6	C[N+](C)(C)C[C@@H](CC([O-])=O)OC(=O)CCCC(O)=O	NXJAXUYOQLTISD-SECBINFHSA-N	[M+H]+	[M-H]-	Organic compounds	Lipids and lipid-like molecules	Fatty Acyls	Fatty acid esters	Acyl carnitines	rgb(0, 255, 127)	rgb(52, 152, 219)
L-Norvaline	2C7_L-Norvaline_POS_3min	2C7_L-Norvaline_NEG_3min	C5H11NO2	CCC[C@H](N)C(O)=O	SNDPXSYFESPGGJ-BYPYZUCNSA-N	[M+H]+	[M-H]-	Organic compounds	Organic acids and derivatives	Carboxylic acids and derivatives	Amino acids, peptides, and analogues	Amino acids and derivatives	rgb(255, 99, 71)	rgb(22, 160, 133)
3-Hydroxy-3-methylglutaric acid	2C8_3-Hydroxy-3-methylglutaric_POS_3min	2C8_3-Hydroxy-3-methylglutaric_NEG_3min	C6H10O5	CC(O)(CC(O)=O)CC(O)=O	NPOAOTPXWNWTSH-UHFFFAOYSA-N	[M+Na]+	[M-H]-	Organic compounds	Lipids and lipid-like molecules	Fatty Acyls	Fatty acids and conjugates	Hydroxy fatty acids	rgb(138, 10, 138)	rgb(52, 152, 219)
Phosphonoacetic acid	2C9_Phosphonoacetic-acid_POS_3min	2C9_Phosphonoacetic-acid_NEG_3min	C2H5O5P	OC(=O)CP(O)(O)=O	XUYJLQHKOGNDPB-UHFFFAOYSA-N	[M+H]+	[M-H]-	Organic compounds	Organic acids and derivatives	Organic phosphonic acids and derivatives	Organic phosphonic acids	Organic phosphonic acids	rgb(228, 122, 224)	rgb(22, 160, 133)
Theobromine	2D1_Theobromine_POS_3min	2D1_Theobromine_NEG_3min	C7H8N4O2	CN1C=NC2=C1C(=O)NC(=O)N2C	YAPQBXQYLJRXSA-UHFFFAOYSA-N	[M+H]+	[M-H]-	Organic compounds	Organoheterocyclic compounds	Imidazopyrimidines	Purines and purine derivatives	Xanthines	rgb(255, 0, 0)	rgb(41, 128, 185)
DL-Noradrenaline hydrochloride	2D10_DL-Noradrenaline_POS_3min	2D10_DL-Noradrenaline_NEG_3min	C8H11NO3	[2H]C1=C([2H])C(=C([2H])C(O)=C1O)C([2H])(O)C([2H])([2H])N	SFLSHLFXELFNJZ-MHAXGGBHNA-N	[M+H]+	[M-H]-	Organic compounds	Benzenoids	Phenols	Benzenediols	Catechols	rgb(255, 182, 193)	rgb(231, 76, 60)
Nα-Acetyl-L-asparagine	2D11_Nalpha-Acetyl-L-asparagine_POS_3min	2D11_Nalpha-Acetyl-L-asparagine_NEG_3min	C6H10N2O4	CC(=O)N[C@@H](CC(N)=O)C(O)=O	HXFOXFJUNFFYMO-BYPYZUCNSA-N	[M+Na]+	[M-H]-	Organic compounds	Organic acids and derivatives	Carboxylic acids and derivatives	Amino acids, peptides, and analogues	Amino acids and derivatives	rgb(255, 99, 71)	rgb(22, 160, 133)
D-Glucose 6-phosphate potassium salt	2D12_D-Glucose-6-phosphate_POS_3min	2D12_D-Glucose-6-phosphate_NEG_3min	C6H13O9P	O[C@H](COP(O)(O)=O)[C@@H](O)[C@H](O)[C@@H](O)C=O	VFRROHXSMXFLSN-SLPGGIOYSA-N	[M+H]+	[M-H]-	Organic compounds	Organic oxygen compounds	Organooxygen compounds	Carbohydrates and carbohydrate conjugates	Monosaccharides	rgb(128, 0, 128)	rgb(155, 89, 182)
L-(-)-Fucose	2D2_L-minus-Fucose_POS_3min	2D2_L-minus-Fucose_NEG_3min	C6H12O5	C[C@H](O)[C@@H](O)[C@@H](O)[C@H](O)C=O	PNNNRSAQSRJVSB-KCDKBNATSA-N	[M+Na]+	[M-H]-	Organic compounds	Organic oxygen compounds	Organooxygen compounds	Carbohydrates and carbohydrate conjugates	Monosaccharides	rgb(128, 0, 128)	rgb(155, 89, 182)
L-Homocystine	2D3_L-Homocystine_POS_3min	2D3_L-Homocystine_NEG_3min	C8H16N2O4S2	N[C@@H](CCSSCC[C@H](N)C(O)=O)C(O)=O	ZTVZLYBCZNMWCF-WDSKDSINSA-N	[M+H]+	[M-H]-	Organic compounds	Organic acids and derivatives	Carboxylic acids and derivatives	Amino acids, peptides, and analogues	Amino acids and derivatives	rgb(255, 99, 71)	rgb(22, 160, 133)
N-Methyl-L-glutamic acid	2D4_N-Methyl-L-glutamic-acid_POS_3min	2D4_N-Methyl-L-glutamic-acid_NEG_3min	C6H11NO4	CN[C@@H](CCC(O)=O)C(O)=O	XLBVNMSMFQMKEY-BYPYZUCNSA-N	[M+H]+	[M-H]-	Organic compounds	Organic acids and derivatives	Carboxylic acids and derivatives	Amino acids, peptides, and analogues	Amino acids and derivatives	rgb(255, 99, 71)	rgb(22, 160, 133)
D-Ornithine monohydrochloride	2D5_D-Ornithine_POS_3min	2D5_D-Ornithine_NEG_3min	C5H12N2O2	NCCC[C@@H](N)C(O)=O	AHLPHDHHMVZTML-SCSAIBSYSA-N	[M+H]+	[M-H]-	Organic compounds	Organic acids and derivatives	Carboxylic acids and derivatives	Amino acids, peptides, and analogues	Amino acids and derivatives	rgb(255, 99, 71)	rgb(22, 160, 133)
Sodium phenylpyruvate	2D6_Sodium-phenylpyruvate_POS_3min	2D6_Sodium-phenylpyruvate_NEG_3min	C9H8O3	OC(=O)C(=O)CC1=CC=CC=C1	BTNMPGBKDVTSJY-UHFFFAOYSA-N	[M+H]+	[M-H]-	Organic compounds	Benzenoids	Benzene and substituted derivatives	Phenylpyruvic acid derivatives	Phenylpyruvic acid derivatives	rgb(139, 69, 19)	rgb(231, 76, 60)
Cytidine 5'-monophosphate	2D7_Cytidine-5-monophosphate_POS_3min	2D7_Cytidine-5-monophosphate_NEG_3min	C9H14N3O8P	NC1=NC(=O)N(C=C1)[C@@H]1O[C@H](COP(O)(O)=O)[C@@H](O)[C@H]1O	IERHLVCPSMICTF-XVFCMESISA-N	[M+H]+	[M-H]-	Organic compounds	Nucleosides, nucleotides, and analogues	Pyrimidine nucleotides	Pyrimidine ribonucleotides	Pyrimidine ribonucleoside monophosphates	rgb(0, 255, 0)	rgb(243, 156, 18)
N-Methyl-D-aspartic acid	2D8_N-Methyl-D-aspartic-acid_POS_3min	2D8_N-Methyl-D-aspartic-acid_NEG_3min	C5H9NO4	CN[C@H](CC(O)=O)C(O)=O	HOKKHZGPKSLGJE-GSVOUGTGSA-N	[M+H]+	[M-H]-	Organic compounds	Organic acids and derivatives	Carboxylic acids and derivatives	Amino acids, peptides, and analogues	Amino acids and derivatives	rgb(255, 99, 71)	rgb(22, 160, 133)
L-Histidine monohydrochloride monohydrate	2D9_L-Histidine_POS_3min	2D9_L-Histidine_NEG_3min	C6H9N3O2	N[C@@H](CC1=CNC=N1)C(O)=O	HNDVDQJCIGZPNO-YFKPBYRVSA-N	[M+H]+	[M-H]-	Organic compounds	Organic acids and derivatives	Carboxylic acids and derivatives	Amino acids, peptides, and analogues	Amino acids and derivatives	rgb(255, 99, 71)	rgb(22, 160, 133)
β-Nicotinamide adenine dinucleotide phosphate sodium salt hydrate	2E1_B-Nicotinamide-adenine_POS_3min	2E1_B-Nicotinamide-adenine_NEG_3min	C21H28N7O17P3	NC(=O)C1=CC=C[N+](=C1)[C@@H]1O[C@H](COP([O-])(=O)OP(O)(=O)OC[C@H]2O[C@H]([C@H](OP(O)(O)=O)[C@@H]2O)N2C=NC3=C2N=CN=C3N)[C@@H](O)[C@H]1O	XJLXINKUBYWONI-NNYOXOHSSA-N	[M+H]+	[M-H]-	Organic compounds	Nucleosides, nucleotides, and analogues	(5'->5')-dinucleotides		(5'->5')-dinucleotides	rgb(139, 69, 19)	rgb(243, 156, 18)
2'-Deoxyguanosine 5'-monophosphate sodium salt hydrate	2E10_2-Deoxyguanosine-5-monophos_POS_3min	2E10_2-Deoxyguanosine-5-monophos_NEG_3min	C10H14N5O7P	NC1=NC2=C(N=CN2[C@H]2C[C@H](O)[C@@H](COP(O)(O)=O)O2)C(=O)N1	LTFMZDNNPPEQNG-KVQBGUIXSA-N	[M+H]+	[M-H]-	Organic compounds	Nucleosides, nucleotides, and analogues	Purine nucleotides	Purine deoxyribonucleotides	Purine deoxyribonucleoside monophosphates	rgb(255, 69, 0)	rgb(243, 156, 18)
S-(5'-Adenosyl)-L-methionine p-toluenesulfonate salt	2E11_S-5-Adenosyl-L-methionine_POS_3min	2E11_S-5-Adenosyl-L-methionine_NEG_3min	C15H22N6O5S	[H]O[C@@]1([H])[C@]([H])(O[C@]([H])(C([H])([H])[S@@+](C([H])([H])[H])C([H])([H])C([H])([H])[C@]([H])(N([H])[H])C([O-])=O)[C@@]1([H])O[H])N1C([H])=NC2=C1N=C([H])N=C2N([H])[H]	MEFKEPWMEQBLKI-GZDPEXSHSA-N	[M+H]+	[M-H]-	Organic compounds	Nucleosides, nucleotides, and analogues	5'-deoxyribonucleosides	5'-deoxy-5'-thionucleosides	5'-deoxy-5'-thionucleosides	rgb(128, 0, 128)	rgb(243, 156, 18)
6-Phosphogluconic acid trisodium salt	2E12_6-Phosphogluconic-acid_POS_3min	2E12_6-Phosphogluconic-acid_NEG_3min	C6H13O10P	O[C@H](COP(O)(O)=O)[C@@H](O)[C@H](O)[C@@H](O)C(O)=O	BIRSGZKFKXLSJQ-SQOUGZDYSA-N	[M+H]+	[M-H]-	Organic compounds	Organic oxygen compounds	Organooxygen compounds	Carbohydrates and carbohydrate conjugates	Monosaccharides	rgb(128, 0, 128)	rgb(155, 89, 182)
Carbamyl phosphate disodium salt	2E2_Carbamyl-phosphate_POS_3min	2E2_Carbamyl-phosphate_NEG_3min	CH4NO5P	NC(=O)OP(O)(O)=O	FFQKYPRQEYGKAF-UHFFFAOYSA-N	[M+H]+	[M-H]-	Organic compounds	Organic acids and derivatives	Organic phosphoric acids and derivatives		Organic phosphoric acids and derivatives	rgb(245, 10, 245)	rgb(22, 160, 133)
Guanosine 5'-triphosphate sodium salt hydrate	2E3_Guanosine-5-triphosphate_POS_3min	2E3_Guanosine-5-triphosphate_NEG_3min	C10H16N5O14P3	NC1=NC2=C(N=CN2[C@@H]2O[C@H](COP(O)(=O)OP(O)(=O)OP(O)(O)=O)[C@@H](O)[C@H]2O)C(=O)N1	XKMLYUALXHKNFT-UUOKFMHZSA-N	[M+H]+	[M-H]-	Organic compounds	Nucleosides, nucleotides, and analogues	Purine nucleotides	Purine ribonucleotides	Purine ribonucleoside triphosphates	rgb(255, 182, 193)	rgb(243, 156, 18)
Agmatine sulfate salt	2E4_Agmatine-sulfate-salt_POS_3min	2E4_Agmatine-sulfate-salt_NEG_3min	C5H14N4	NCCCCNC(N)=N	QYPPJABKJHAVHS-UHFFFAOYSA-N	[M+H]+	[M-H]-	Organic compounds	Organic nitrogen compounds	Organonitrogen compounds	Guanidines	Guanidines	rgb(119, 136, 153)	rgb(112, 123, 124)
Glycolaldehyde dimer	2E5_Glycolaldehyde-dimer_POS_3min	2E5_Glycolaldehyde-dimer_NEG_3min	C2H4O2(C4H8O4)	OC1COC(O)CO1	ATFVTAOSZBVGHC-UHFFFAOYNA-N	[M+H]+	[M-H]-	Organic compounds	Organoheterocyclic compounds	Dioxanes	1,4-dioxanes	1,4-dioxanes	rgb(0, 255, 0)	rgb(41, 128, 185)
2'-Deoxyguanosine 5'-triphosphate sodium salt	2E6_2-Deoxyguanosine-5-triphos_POS_3min	2E6_2-Deoxyguanosine-5-triphos_NEG_3min	C10H16N5O13P3	NC1=NC2=C(N=CN2[C@H]2C[C@H](O)[C@@H](COP(O)(=O)OP(O)(=O)OP(O)(O)=O)O2)C(=O)N1	HAAZLUGHYHWQIW-KVQBGUIXSA-N	[M+H]+	[M-H]-	Organic compounds	Nucleosides, nucleotides, and analogues	Purine nucleotides	Purine deoxyribonucleotides	Purine deoxyribonucleoside triphosphates	rgb(255, 69, 0)	rgb(243, 156, 18)
N-Acetylglycine	2E7_N-Acetylglycine_POS_3min	2E7_N-Acetylglycine_NEG_3min	C4H7NO3	CC(=O)NCC(O)=O	OKJIRPAQVSHGFK-UHFFFAOYSA-N	[M+H]+	[M-H]-	Organic compounds	Organic acids and derivatives	Carboxylic acids and derivatives	Amino acids, peptides, and analogues	Amino acids and derivatives	rgb(255, 99, 71)	rgb(22, 160, 133)
N-Acetyl-L-aspartic acid	2E8_N-Acetyl-L-aspartic-acid_POS_3min	2E8_N-Acetyl-L-aspartic-acid_NEG_3min	C6H9NO5	CC(=O)N[C@@H](CC(O)=O)C(O)=O	OTCCIMWXFLJLIA-BYPYZUCNSA-N	[M+H]+	[M-H]-	Organic compounds	Organic acids and derivatives	Carboxylic acids and derivatives	Amino acids, peptides, and analogues	Amino acids and derivatives	rgb(255, 99, 71)	rgb(22, 160, 133)
Inosine 5'-diphosphate sodium salt	2E9_Inosine-5-diphosphate_POS_3min	2E9_Inosine-5-diphosphate_NEG_3min	C10H14N4O11P2	O[C@@H]1[C@@H](COP(O)(=O)OP(O)(O)=O)O[C@H]([C@@H]1O)N1C=NC2=C1N=CN=C2O	JPXZQMKKFWMMGK-KQYNXXCUSA-N	[M+H]+	[M-H]-	Organic compounds	Nucleosides, nucleotides, and analogues	Purine nucleotides	Purine ribonucleotides	Purine ribonucleoside diphosphates	rgb(0, 0, 139)	rgb(243, 156, 18)
L-Cysteic acid monohydrate	2F1_L-Cysteic-acid_POS_3min	2F1_L-Cysteic-acid_NEG_3min	C3H7NO5S	N[C@@H](CS(O)(=O)=O)C(O)=O	XVOYSCVBGLVSOL-REOHCLBHSA-N	[M+H]+	[M-H]-	Organic compounds	Organic acids and derivatives	Carboxylic acids and derivatives	Amino acids, peptides, and analogues	Amino acids and derivatives	rgb(255, 99, 71)	rgb(22, 160, 133)
Uridine 5'-triphosphate tris salt	2F10_Uridine-5-triphosphate-tris_POS_3min	2F10_Uridine-5-triphosphate-tris_NEG_3min	C9H15N2O15P3	O[C@H]1[C@@H](O)[C@@H](O[C@@H]1COP(O)(=O)OP(O)(=O)OP(O)(O)=O)N1C=CC(=O)NC1=O	PGAVKCOVUIYSFO-XVFCMESISA-N	[M+H]+	[M-H]-	Organic compounds	Nucleosides, nucleotides, and analogues	Pyrimidine nucleotides	Pyrimidine ribonucleotides	Pyrimidine ribonucleoside triphosphates	rgb(0, 0, 255)	rgb(243, 156, 18)
6-Hydroxydopamine hydrochloride	2F11_6-Hydroxydopamine_POS_3min	2F11_6-Hydroxydopamine_NEG_3min	C8H11NO3	NCCC1=CC(O)=C(O)C=C1O	DIVDFFZHCJEHGG-UHFFFAOYSA-N	[M+H]+	[M-H]-	Organic compounds	Benzenoids	Phenols	Benzenediols	Catechols	rgb(255, 182, 193)	rgb(231, 76, 60)
Thiamine hydrochloride	2F12_Thiamine_POS_3min	2F12_Thiamine_NEG_3min	C12H17N4OS	CC1=C(CCO)SC=[N+]1CC1=CN=C(C)N=C1N	JZRWCGZRTZMZEH-UHFFFAOYSA-N	[M+H]+	[M-H]-	Organic compounds	Organoheterocyclic compounds	Diazines	Pyrimidines and pyrimidine derivatives	Thiamines	rgb(178, 34, 34)	rgb(41, 128, 185)
Adenosine 5'-monophosphate disodium salt	2F2_Adenosine-5-monophosphate_POS_3min	2F2_Adenosine-5-monophosphate_NEG_3min	C10H14N5O7P	NC1=NC=NC2=C1N=CN2[C@@H]1O[C@H](COP(O)(O)=O)[C@@H](O)[C@H]1O	UDMBCSSLTHHNCD-KQYNXXCUSA-N	[M+H]+	[M-H]-	Organic compounds	Nucleosides, nucleotides, and analogues	Purine nucleotides	Purine ribonucleotides	Purine ribonucleoside monophosphates	rgb(219, 112, 147)	rgb(243, 156, 18)
Sodium gluconate	2F3_Sodium-gluconate_POS_3min	2F3_Sodium-gluconate_NEG_3min	C6H12O7	OC[C@@H](O)[C@@H](O)[C@H](O)[C@@H](O)C(O)=O	RGHNJXZEOKUKBD-SQOUGZDYSA-N	[M+Na]+	[M-H]-	Organic compounds	Organic oxygen compounds	Organooxygen compounds	Carbohydrates and carbohydrate conjugates	Sugar acids and derivatives	rgb(0, 255, 0)	rgb(155, 89, 182)
(3-Carboxypropyl)trimethylammonium chloride	2F4_3-Carboxypropyl-trimethylammo_POS_3min	2F4_3-Carboxypropyl-trimethylammo_NEG_3min	C7H15NO2	C[N+](C)(C)CCCC([O-])=O	JHPNVNIEXXLNTR-UHFFFAOYSA-N	[M+H]+	[M+FA-H]-	Organic compounds	Lipids and lipid-like molecules	Fatty Acyls	Fatty acids and conjugates	Straight chain fatty acids	rgb(128, 0, 0)	rgb(52, 152, 219)
Adenosine 2':3'-cyclic monophosphate sodium salt	2F5_Adenosine-2_3-cyclic-monophos_POS_3min	2F5_Adenosine-2_3-cyclic-monophos_NEG_3min	C10H12N5O6P	NC1=C2N=CN([C@@H]3O[C@H](CO)[C@H]4OP(O)(=O)O[C@@H]34)C2=NC=N1	KMYWVDDIPVNLME-KQYNXXCUSA-N	[M+H]+	[M-H]-	Organic compounds	Nucleosides, nucleotides, and analogues	Purine nucleotides	Cyclic purine nucleotides	2',3'-cyclic purine nucleotides	rgb(210, 105, 30)	rgb(243, 156, 18)
(+/-)-Mevalonolactone	2F6_plus-minus-Mevalonolactone_POS_3min	2F6_plus-minus-Mevalonolactone_NEG_3min	C6H10O3	CC1(O)CCOC(=O)C1	JYVXNLLUYHCIIH-UHFFFAOYNA-N	[M+H]+	[M-H]-	Organic compounds	Organoheterocyclic compounds	Lactones	Delta valerolactones	Delta valerolactones	rgb(255, 99, 71)	rgb(41, 128, 185)
Uridine 5'-diphosphoglucose disodium salt	2F7_Uridine-5-diphosphoglucose_POS_3min	2F7_Uridine-5-diphosphoglucose_NEG_3min	C15H24N2O17P2	OC[C@H]1O[C@H](OP(O)(=O)OP(O)(=O)OC[C@H]2O[C@H]([C@H](O)[C@@H]2O)N2C=CC(=O)NC2=O)[C@H](O)[C@@H](O)[C@@H]1O	HSCJRCZFDFQWRP-JZMIEXBBSA-N	[M+H]+	[M-H]-	Organic compounds	Nucleosides, nucleotides, and analogues	Pyrimidine nucleotides	Pyrimidine nucleotide sugars	Pyrimidine nucleotide sugars	rgb(75, 0, 130)	rgb(243, 156, 18)
2'-Deoxyuridine 5'-triphosphate sodium salt	2F8_2-Deoxyuridine-5-triphosphate_POS_3min	2F8_2-Deoxyuridine-5-triphosphate_NEG_3min	C9H15N2O14P3	O[C@H]1C[C@@H](O[C@@H]1COP(O)(=O)OP(O)(=O)OP(O)(O)=O)N1C=CC(=O)NC1=O	AHCYMLUZIRLXAA-SHYZEUOFSA-N	[M+H]+	[M-H]-	Organic compounds	Nucleosides, nucleotides, and analogues	Pyrimidine nucleotides	Pyrimidine deoxyribonucleotides	Pyrimidine deoxyribonucleoside triphosphates	rgb(255, 69, 0)	rgb(243, 156, 18)
Phosphocholine chloride calcium salt tetrahydrate	2F9_Phosphocholine_POS_3min	2F9_Phosphocholine_NEG_3min	C5H14NO4P	C[N+](C)(C)CCOP(O)([O-])=O	YHHSONZFOIEMCP-UHFFFAOYSA-N	[M+H]+	[M-H]-	Organic compounds	Organic nitrogen compounds	Organonitrogen compounds	Quaternary ammonium salts	Cholines	rgb(139, 0, 0)	rgb(112, 123, 124)
2'-Deoxyguanosine 5'-diphosphate sodium salt	2G1_2-Deoxyguanosine-5-diphosphate_POS_3min	2G1_2-Deoxyguanosine-5-diphosphate_NEG_3min	C10H15N5O10P2	NC1=NC2=C(N=CN2[C@H]2C[C@H](O)[C@@H](COP(O)(=O)OP(O)(O)=O)O2)C(=O)N1	CIKGWCTVFSRMJU-KVQBGUIXSA-N	[M+H]+	[M-H]-	Organic compounds	Nucleosides, nucleotides, and analogues	Purine nucleotides	Purine deoxyribonucleotides	Purine deoxyribonucleoside diphosphates	rgb(255, 69, 0)	rgb(243, 156, 18)
Dihydroxyacetone phosphate dilithium salt	2G10_Dihydroxyacetone-phosphate_POS_3min	2G10_Dihydroxyacetone-phosphate_NEG_3min	C3H7O6P	OCC(=O)COP(O)(O)=O	GNGACRATGGDKBX-UHFFFAOYSA-N	[M+H]+	[M-H]-	Organic compounds	Organic oxygen compounds	Organooxygen compounds	Carbohydrates and carbohydrate conjugates	Monosaccharides	rgb(128, 0, 128)	rgb(155, 89, 182)
D-Mannose 6-phosphate barium salt hydrate	2G11_D-Mannose-6-phosphate_POS_3min	2G11_D-Mannose-6-phosphate_NEG_3min	C6H13O9P	O[C@H](COP(O)(O)=O)[C@@H](O)[C@H](O)[C@H](O)C=O	VFRROHXSMXFLSN-KVTDHHQDSA-N	[M+H]+	[M-H]-	Organic compounds	Organic oxygen compounds	Organooxygen compounds	Carbohydrates and carbohydrate conjugates	Monosaccharides	rgb(128, 0, 128)	rgb(155, 89, 182)
L-Carnitine hydrochloride	2G12_L-Carnitine_POS_3min	2G12_L-Carnitine_NEG_3min	C7H15NO3	C[N+](C)(C)C[C@H](O)CC([O-])=O	PHIQHXFUZVPYII-ZCFIWIBFSA-N	[M+H]+	[M+FA-H]-	Organic compounds	Organic nitrogen compounds	Organonitrogen compounds	Quaternary ammonium salts	Carnitines	rgb(128, 128, 0)	rgb(112, 123, 124)
5-Methylcytosine hydrochloride	2G2_5-Methylcytosine_POS_3min	2G2_5-Methylcytosine_NEG_3min	C5H7N3O	CC1=CNC(=O)N=C1N	LRSASMSXMSNRBT-UHFFFAOYSA-N	[M+H]+	[M-H]-	Organic compounds	Organoheterocyclic compounds	Diazines	Pyrimidines and pyrimidine derivatives	Hydroxypyrimidines	rgb(139, 0, 0)	rgb(41, 128, 185)
D-Glyceric acid calcium salt dihydrate	2G3_D-Glyceric-acid_POS_3min	2G3_D-Glyceric-acid_NEG_3min	C3H6O4	OC[C@@H](O)C(O)=O	RBNPOMFGQQGHHO-UWTATZPHSA-N	[M+H]+	[M-H]-	Organic compounds	Organic oxygen compounds	Organooxygen compounds	Carbohydrates and carbohydrate conjugates	Sugar acids and derivatives	rgb(0, 255, 0)	rgb(155, 89, 182)
Cytidine 2':3'-cyclic monophosphate monosodium salt	2G4_Cytidine-2_3-cyclic-monophos_POS_3min	2G4_Cytidine-2_3-cyclic-monophos_NEG_3min	C9H12N3O7P	NC1=NC(=O)N(C=C1)[C@@H]1O[C@H](CO)[C@H]2OP(O)(=O)O[C@@H]12	NMPZCCZXCOMSDQ-XVFCMESISA-N	[M+H]+	[M-H]-	Organic compounds	Nucleosides, nucleotides, and analogues	Pyrimidine nucleotides	Cyclic pyrimidine nucleotides	2',3'-cyclic pyrimidine nucleotides	rgb(139, 69, 19)	rgb(243, 156, 18)
Nε,Nε,Nε-Trimethyllysine hydrochloride	2G5_Nepsilon-Nepsilon-Nepsilon_POS_3min	2G5_Nepsilon-Nepsilon-Nepsilon_NEG_3min	C9H20N2O2	C[N+](C)(C)CCCC[C@H](N)C([O-])=O	MXNRLFUSFKVQSK-QMMMGPOBSA-N	[M+H]+	[M+FA-H]-	Organic compounds	Organic acids and derivatives	Carboxylic acids and derivatives	Amino acids, peptides, and analogues	Amino acids and derivatives	rgb(255, 99, 71)	rgb(22, 160, 133)
Phospho(enol)pyruvic acid trisodium salt hydrate	2G6_Phospho-enol-pyruvic-acid_POS_3min	2G6_Phospho-enol-pyruvic-acid_NEG_3min	C3H5O6P	OC(=O)C(=C)OP(O)(O)=O	DTBNBXWJWCWCIK-UHFFFAOYSA-N	[M+H]+	[M-H]-	Organic compounds	Organic acids and derivatives	Organic phosphoric acids and derivatives	Phosphate esters	Phosphate esters	rgb(128, 0, 128)	rgb(22, 160, 133)
Hypoxanthine	2G7_Hypoxanthine_POS_3min	2G7_Hypoxanthine_NEG_3min	C5H4N4O	O=C1NC=NC2=C1NC=N2	FDGQSTZJBFJUBT-UHFFFAOYSA-N	[M+H]+	[M-H]-	Organic compounds	Organoheterocyclic compounds	Imidazopyrimidines	Purines and purine derivatives	Purinones	rgb(112, 128, 144)	rgb(41, 128, 185)
α-D-Galactose 1-phosphate dipotassium salt pentahydrate	2G8_a-D-Galactose-1-phosphate_POS_3min	2G8_a-D-Galactose-1-phosphate_NEG_3min	C6H13O9P	OC[C@H]1O[C@H](OP(O)(O)=O)[C@H](O)[C@@H](O)[C@H]1O	HXXFSFRBOHSIMQ-FPRJBGLDSA-N	[M+H]+	[M-H]-	Organic compounds	Organic oxygen compounds	Organooxygen compounds	Carbohydrates and carbohydrate conjugates	Monosaccharides	rgb(128, 0, 128)	rgb(155, 89, 182)
Pyridoxal 5'-phosphate hydrate	2G9_Pyridoxal-5-phosphate_POS_3min	2G9_Pyridoxal-5-phosphate_NEG_3min	C8H10NO6P	CC1=NC=C(COP(O)(O)=O)C(C=O)=C1O	NGVDGCNFYWLIFO-UHFFFAOYSA-N	[M+H]+	[M-H]-	Organic compounds	Organoheterocyclic compounds	Pyridines and derivatives	Pyridine carboxaldehydes	Pyridoxals and derivatives	rgb(255, 0, 255)	rgb(41, 128, 185)
O-Phosphorylethanolamine	3A1_O-Phosphorylethanolamine_POS_3min	3A1_O-Phosphorylethanolamine_NEG_3min	C2H8NO4P	NCCOP(O)(O)=O	SUHOOTKUPISOBE-UHFFFAOYSA-N	[M+H]+	[M-H]-	Organic compounds	Organic acids and derivatives	Organic phosphoric acids and derivatives	Phosphate esters	Phosphoethanolamines	rgb(60, 215, 60)	rgb(22, 160, 133)
2'-Deoxyuridine 5'-monophosphate disodium salt	3A10_2-Deoxyuridine-5-monophos_POS_3min	3A10_2-Deoxyuridine-5-monophos_NEG_3min	C9H13N2O8P	O[C@H]1C[C@@H](O[C@@H]1COP(O)(O)=O)N1C=CC(=O)NC1=O	JSRLJPSBLDHEIO-SHYZEUOFSA-N	[M+H]+	[M-H]-	Organic compounds	Nucleosides, nucleotides, and analogues	Pyrimidine nucleotides	Pyrimidine deoxyribonucleotides	Pyrimidine deoxyribonucleoside monophosphates	rgb(255, 69, 0)	rgb(243, 156, 18)
Adenosine 5'-triphosphate disodium salt hydrate	3A11_Adenosine-5-triphosphate_POS_3min	3A11_Adenosine-5-triphosphate_NEG_3min	C10H16N5O13P3	NC1=NC=NC2=C1N=CN2[C@@H]1O[C@H](COP(O)(=O)OP(O)(=O)OP(O)(O)=O)[C@@H](O)[C@H]1O	ZKHQWZAMYRWXGA-KQYNXXCUSA-N	[M+H]+	[M-H]-	Organic compounds	Nucleosides, nucleotides, and analogues	Purine nucleotides	Purine ribonucleotides	Purine ribonucleoside triphosphates	rgb(255, 182, 193)	rgb(243, 156, 18)
D-Ribulose 1,5-bisphosphate sodium salt hydrate	3A12_D-Ribulose-1-5-bisphosphate_POS_3min	3A12_D-Ribulose-1-5-bisphosphate_NEG_3min	C5H12O11P2	O[C@H](COP(O)(O)=O)[C@@H](O)C(=O)COP(O)(O)=O	YAHZABJORDUQGO-NQXXGFSBSA-N	[M+H]+	[M-H]-	Organic compounds	Organic oxygen compounds	Organooxygen compounds	Carbohydrates and carbohydrate conjugates	Monosaccharides	rgb(128, 0, 128)	rgb(155, 89, 182)
Thymidine 5'-monophosphate disodium salt hydrate	3A2_Thymidine-5-monophosphate_POS_3min	3A2_Thymidine-5-monophosphate_NEG_3min	C10H15N2O8P	CC1=CN([C@H]2C[C@H](O)[C@@H](COP(O)(O)=O)O2)C(=O)NC1=O	GYOZYWVXFNDGLU-XLPZGREQSA-N	[M+H]+	[M-H]-	Organic compounds	Nucleosides, nucleotides, and analogues	Pyrimidine nucleotides	Pyrimidine deoxyribonucleotides	Pyrimidine deoxyribonucleoside monophosphates	rgb(255, 69, 0)	rgb(243, 156, 18)
D-Fructose 6-phosphate disodium salt hydrate	3A3_D-Fructose-6-phosphate_POS_3min	3A3_D-Fructose-6-phosphate_NEG_3min	C6H13O9P	OCC(=O)[C@@H](O)[C@H](O)[C@H](O)COP(O)(O)=O	GSXOAOHZAIYLCY-HSUXUTPPSA-N	[M+H]+	[M-H]-	Organic compounds	Organic oxygen compounds	Organooxygen compounds	Carbohydrates and carbohydrate conjugates	Monosaccharides	rgb(128, 0, 128)	rgb(155, 89, 182)
(+/-)-Octopamine hydrochloride	3A4_plus-minus-Octopamine_POS_3min	3A4_plus-minus-Octopamine_NEG_3min	C8H11NO2	NCC(O)C1=CC=C(O)C=C1	QHGUCRYDKWKLMG-UHFFFAOYNA-N	[M+H]+	[M+FA-H]-	Organic compounds	Benzenoids	Phenols	1-hydroxy-2-unsubstituted benzenoids	1-hydroxy-2-unsubstituted benzenoids	rgb(138, 10, 138)	rgb(231, 76, 60)
Nα-Acetyl-L-lysine	3A5_Na-Acetyl-L-lysine_POS_3min	3A5_Na-Acetyl-L-lysine_NEG_3min	C8H16N2O3	CC(=O)N[C@@H](CCCCN)C(O)=O	VEYYWZRYIYDQJM-ZETCQYMHSA-N	[M+H]+	[M-H]-	Organic compounds	Organic acids and derivatives	Carboxylic acids and derivatives	Amino acids, peptides, and analogues	Amino acids and derivatives	rgb(255, 99, 71)	rgb(22, 160, 133)
Uridine 5'-diphosphogalactose disodium salt	3A6_Uridine-5-diphosphogalactose_POS_3min	3A6_Uridine-5-diphosphogalactose_NEG_3min	C15H24N2O17P2	OC[C@H]1O[C@@H](OP(O)(=O)OP(O)(=O)OC[C@H]2OC([C@H](O)[C@@H]2O)N2C=CC(=O)NC2=O)[C@H](O)[C@@H](O)[C@H]1O	HSCJRCZFDFQWRP-LRSXCZJISA-N	[M+H]+	[M-H]-	Organic compounds	Nucleosides, nucleotides, and analogues	Pyrimidine nucleotides	Pyrimidine nucleotide sugars	Pyrimidine nucleotide sugars	rgb(75, 0, 130)	rgb(243, 156, 18)
Spermidine trihydrochloride	3A7_Spermidine_POS_3min	3A7_Spermidine_NEG_3min	C7H19N3	NCCCCNCCCN	ATHGHQPFGPMSJY-UHFFFAOYSA-N	[M+H]+	[M-H]-	Organic compounds	Organic nitrogen compounds	Organonitrogen compounds	Amines	Secondary amines	rgb(75, 0, 130)	rgb(112, 123, 124)
Pyridoxamine dihydrochloride	3A8_Pyridoxamine_POS_3min	3A8_Pyridoxamine_NEG_3min	C8H12N2O2	CC1=NC=C(CO)C(CN)=C1O	NHZMQXZHNVQTQA-UHFFFAOYSA-N	[M+H]+	[M-H]-	Organic compounds	Organoheterocyclic compounds	Pyridines and derivatives	Pyridoxamines	Pyridoxamine 5'-phosphates	rgb(218, 112, 214)	rgb(41, 128, 185)
5-Aminolevulinic acid hydrochloride	3A9_5-Aminolevulinic-acid_POS_3min	3A9_5-Aminolevulinic-acid_NEG_3min	C5H9NO3	NCC(=O)CCC(O)=O	ZGXJTSGNIOSYLO-UHFFFAOYSA-N	[M+H]+	[M-H]-	Organic compounds	Organic acids and derivatives	Carboxylic acids and derivatives	Amino acids, peptides, and analogues	Amino acids and derivatives	rgb(255, 99, 71)	rgb(22, 160, 133)
Flavin adenine dinucleotide disodium salt hydrate	3B1_Flavin-adenine_POS_3min	3B1_Flavin-adenine_NEG_3min	C27H33N9O15P2	CC1=CC2=C(C=C1C)N(C[C@H](O)[C@H](O)[C@H](O)COP(O)(=O)OP(O)(=O)OC[C@H]1O[C@H]([C@H](O)[C@@H]1O)N1C=NC3=C(N)N=CN=C13)C1=NC(=O)NC(=O)C1=N2	VWWQXMAJTJZDQX-UYBVJOGSSA-N	[M+H]+	[M-H]-	Organic compounds	Nucleosides, nucleotides, and analogues	Flavin nucleotides		Flavin nucleotides	rgb(0, 128, 0)	rgb(243, 156, 18)
L-Homocysteine thiolactone hydrochloride	3B10_L-Homocysteine-thiolactone_POS_3min	3B10_L-Homocysteine-thiolactone_NEG_3min	C4H7NOS	NC1CCSC1=O	KIWQWJKWBHZMDT-UHFFFAOYNA-N	[M+H]+	[M-H]-	Organic compounds	Organic acids and derivatives	Carboxylic acids and derivatives	Amino acids, peptides, and analogues	Amino acids and derivatives	rgb(255, 99, 71)	rgb(22, 160, 133)
O-Phospho-DL-serine	3B11_O-Phospho-DL-serine_POS_3min	3B11_O-Phospho-DL-serine_NEG_3min	C3H8NO6P	NC(COP(O)(O)=O)C(O)=O	BZQFBWGGLXLEPQ-UHFFFAOYNA-N	[M+H]+	[M-H]-	Organic compounds	Organic acids and derivatives	Carboxylic acids and derivatives	Amino acids, peptides, and analogues	Amino acids and derivatives	rgb(255, 99, 71)	rgb(22, 160, 133)
S-(5'-Adenosyl)-L-homocysteine	3B12_S-5-Adenosyl-L-homocysteine_POS_3min	3B12_S-5-Adenosyl-L-homocysteine_NEG_3min	C14H20N6O5S	N[C@@H](CCSC[C@H]1O[C@H]([C@H](O)[C@@H]1O)N1C=NC2=C1N=CN=C2N)C(O)=O	ZJUKTBDSGOFHSH-WFMPWKQPSA-N	[M+H]+	[M-H]-	Organic compounds	Nucleosides, nucleotides, and analogues	5'-deoxyribonucleosides	5'-deoxy-5'-thionucleosides	5'-deoxy-5'-thionucleosides	rgb(128, 0, 128)	rgb(243, 156, 18)
2'-Deoxyguanosine monohydrate	3B2_2-Deoxyguanosine_POS_3min	3B2_2-Deoxyguanosine_NEG_3min	C10H13N5O4	NC1=NC2=C(N=CN2[C@H]2C[C@H](O)[C@@H](CO)O2)C(=O)N1	YKBGVTZYEHREMT-KVQBGUIXSA-N	[M+H]+	[M-H]-	Organic compounds	Nucleosides, nucleotides, and analogues	Purine nucleosides	Purine 2'-deoxyribonucleosides	Purine 2'-deoxyribonucleosides	rgb(139, 0, 0)	rgb(243, 156, 18)
DL-Lauroylcarnitine chloride	3B3_DL-Lauroylcarnitine_POS_3min	3B3_DL-Lauroylcarnitine_NEG_3min	C19H37NO4	CCCCCCCCCCCC(=O)OC(CC([O-])=O)C[N+](C)(C)C	FUJLYHJROOYKRA-UHFFFAOYNA-N	[M+H]+	[M+FA-H]-	Organic compounds	Lipids and lipid-like molecules	Fatty Acyls	Fatty acid esters	Acyl carnitines	rgb(0, 255, 127)	rgb(52, 152, 219)
1-Methylnicotinamide chloride	3B4_1-Methylnicotinamide_POS_3min	3B4_1-Methylnicotinamide_NEG_3min	C7H9N2O	C[n+]1cccc(c1)C(N)=O	LDHMAVIPBRSVRG-UHFFFAOYSA-O	[M+H]+	[M-H]-	Organic compounds	Organoheterocyclic compounds	Pyridines and derivatives	Pyridinecarboxylic acids and derivatives	Pyridinecarboxamides	rgb(128, 128, 0)	rgb(41, 128, 185)
Spermine tetrahydrochloride	3B5_Spermine_POS_3min	3B5_Spermine_NEG_3min	C10H26N4	NCCCNCCCCNCCCN	PFNFFQXMRSDOHW-UHFFFAOYSA-N	[M+H]+	[M-H]-	Organic compounds	Organic nitrogen compounds	Organonitrogen compounds	Amines	Secondary amines	rgb(75, 0, 130)	rgb(112, 123, 124)
N-Acetyl-DL-methionine	3B6_N-Acetyl-DL-methionine_POS_3min	3B6_N-Acetyl-DL-methionine_NEG_3min	C7H13NO3S	CSCCC(NC(C)=O)C(O)=O	XUYPXLNMDZIRQH-UHFFFAOYNA-N	[M+H]+	[M-H]-	Organic compounds	Organic acids and derivatives	Carboxylic acids and derivatives	Amino acids, peptides, and analogues	Amino acids and derivatives	rgb(255, 99, 71)	rgb(22, 160, 133)
5-Phospho-D-ribose 1-diphosphate pentasodium salt	3B7_5-Phospho-D-ribose_POS_3min	3B7_5-Phospho-D-ribose_NEG_3min	C5H13O14P3	O[C@H]1[C@@H](O)[C@@H](OP(O)(=O)OP(O)(O)=O)O[C@@H]1COP(O)(O)=O	PQGCEDQWHSBAJP-TXICZTDVSA-N	[M+H]+	[M-H]-	Organic compounds	Organic oxygen compounds	Organooxygen compounds	Carbohydrates and carbohydrate conjugates	Monosaccharides	rgb(128, 0, 128)	rgb(155, 89, 182)
Uridine 5'-diphospho-N-acetylgalactosamine disodium salt	3B8_Uridine-5-diphospho-N-acetylga_POS_3min	3B8_Uridine-5-diphospho-N-acetylga_NEG_3min	C17H27N3O17P2	CC(=O)N[C@@H]1[C@@H](O)[C@@H](O)[C@@H](CO)O[C@@H]1OP(O)(=O)OP(O)(=O)OC[C@H]1O[C@H]([C@H](O)[C@@H]1O)N1C=CC(=O)NC1=O	LFTYTUAZOPRMMI-NESSUJCYSA-N	[M+H]+	[M-H]-	Organic compounds	Nucleosides, nucleotides, and analogues	Pyrimidine nucleotides	Pyrimidine nucleotide sugars	Pyrimidine nucleotide sugars	rgb(75, 0, 130)	rgb(243, 156, 18)
Guanosine 3',5'-cyclic monophosphate sodium salt	3B9_Guanosine-3-5-cyclic-monophos_POS_3min	3B9_Guanosine-3-5-cyclic-monophos_NEG_3min	C10H12N5O7P	NC1=Nc2c(ncn2[C@@H]2O[C@@H]3COP(O)(=O)O[C@H]3[C@H]2O)C(=O)N1	ZOOGRGPOEVQQDX-UUOKFMHZSA-N	[M+H]+	[M-H]-	Organic compounds	Nucleosides, nucleotides, and analogues	Purine nucleotides	Cyclic purine nucleotides	3',5'-cyclic purine nucleotides	rgb(0, 255, 0)	rgb(243, 156, 18)
Adenine hydrochloride hydrate	3C1_Adenine_POS_3min	3C1_Adenine_NEG_3min	C5H5N5	NC1=C2NC=NC2=NC=N1	GFFGJBXGBJISGV-UHFFFAOYSA-N	[M+H]+	[M-H]-	Organic compounds	Organoheterocyclic compounds	Imidazopyrimidines	Purines and purine derivatives	6-aminopurines	rgb(75, 0, 130)	rgb(41, 128, 185)
Indoxyl sulfate potassium salt	3C10_Indoxyl-sulfate_POS_3min	3C10_Indoxyl-sulfate_NEG_3min	C8H7NO4S	OS(=O)(=O)OC1=CNC2=CC=CC=C12	BXFFHSIDQOFMLE-UHFFFAOYSA-N	[M+H]+	[M-H]-	Organic compounds	Organic acids and derivatives	Organic sulfuric acids and derivatives	Arylsulfates	Arylsulfates	rgb(184, 134, 11)	rgb(22, 160, 133)
2-Deoxy-D-ribose	3C11_2-Deoxy-D-ribose_POS_3min	3C11_2-Deoxy-D-ribose_NEG_3min	C5H10O4	OC[C@@H](O)[C@@H](O)CC=O	ASJSAQIRZKANQN-CRCLSJGQSA-N	[M+Na]+	[M+FA-H]-	Organic compounds	Organic oxygen compounds	Organooxygen compounds	Carbonyl compounds	Aldehydes	rgb(178, 34, 34)	rgb(155, 89, 182)
Phytic acid dipotassium salt	3C12_Phytic-acid_POS_3min	3C12_Phytic-acid_NEG_3min	C6H18O24P6	OP(O)(=O)OC1C(OP(O)(O)=O)C(OP(O)(O)=O)C(OP(O)(O)=O)C(OP(O)(O)=O)C1OP(O)(O)=O	IMQLKJBTEOYOSI-UHFFFAOYSA-N	[M+H]+	[M-H]-	Organic compounds	Organic oxygen compounds	Organooxygen compounds	Alcohols and polyols	Cyclic alcohols and derivatives	rgb(46, 139, 87)	rgb(155, 89, 182)
DL-Normetanephrine hydrochloride	3C2_DL-Normetanephrine_POS_3min	3C2_DL-Normetanephrine_NEG_3min	C9H13NO3	COC1=C(O)C=CC(=C1)C(O)CN	YNYAYWLBAHXHLL-UHFFFAOYNA-N	[M+H]+	[M-H]-	Organic compounds	Benzenoids	Phenols	Methoxyphenols	Methoxyphenols	rgb(138, 10, 138)	rgb(231, 76, 60)
Uridine 5'-diphospho-N-acetylglucosamine sodium salt	3C3_Uridine-5-diphospho-N-acetylgl_POS_3min	3C3_Uridine-5-diphospho-N-acetylgl_NEG_3min	C17H27N3O17P2	CC(=O)NC1C(O)C(O)C(CO)OC1OP(O)(=O)OP(O)(=O)OCC1OC(C(O)C1O)N1C=CC(=O)NC1=O	LFTYTUAZOPRMMI-UHFFFAOYNA-N	[M+H]+	[M-H]-	Organic compounds	Nucleosides, nucleotides, and analogues	Pyrimidine nucleotides	Pyrimidine nucleotide sugars	Pyrimidine nucleotide sugars	rgb(75, 0, 130)	rgb(243, 156, 18)
Guanosine 5'-diphosphate sodium salt	3C4_Guanosine-5-diphosphate_POS_3min	3C4_Guanosine-5-diphosphate_NEG_3min	C10H15N5O11P2	NC1=NC2=C(N=CN2[C@@H]2O[C@H](COP(O)(=O)OP(O)(O)=O)[C@@H](O)[C@H]2O)C(=O)N1	QGWNDRXFNXRZMB-UUOKFMHZSA-N	[M+H]+	[M-H]-	Organic compounds	Nucleosides, nucleotides, and analogues	Purine nucleotides	Purine ribonucleotides	Purine ribonucleoside diphosphates	rgb(0, 0, 139)	rgb(243, 156, 18)
Phosphocreatine disodium salt hydrate	3C5_Phosphocreatine_POS_3min	3C5_Phosphocreatine_NEG_3min	C4H10N3O5P	CN(C(C(O)=O)P(O)(O)=O)C(N)=N	CFPWPNDPUSLDPF-UHFFFAOYNA-N	[M+H]+	[M-H]-	Organic compounds	Organic acids and derivatives	Carboxylic acids and derivatives	Amino acids, peptides, and analogues	Amino acids and derivatives	rgb(255, 99, 71)	rgb(22, 160, 133)
Uridine 5'-diphosphoglucuronic acid trisodium salt	3C6_Uridine-5-diphosphoglucuronic_POS_3min	3C6_Uridine-5-diphosphoglucuronic_NEG_3min	C15H22N2O18P2	OC1C(COP(O)(=O)OP(O)(=O)OC2OC(C(O)C(O)C2O)C(O)=O)OC(C1O)N1C=CC(=O)NC1=O	HDYANYHVCAPMJV-UHFFFAOYNA-N	[M+H]+	[M-H]-	Organic compounds	Nucleosides, nucleotides, and analogues	Pyrimidine nucleotides	Pyrimidine nucleotide sugars	Pyrimidine nucleotide sugars	rgb(75, 0, 130)	rgb(243, 156, 18)
NG,NG-Dimethylarginine dihydrochloride	3C7_NG-NG-Dimethylarginine_POS_3min	3C7_NG-NG-Dimethylarginine_NEG_3min	C8H18N4O2	CN(C)C(N)=NCCC[C@H](N)C(O)=O	YDGMGEXADBMOMJ-LURJTMIESA-N	[M+H]+	[M-H]-	Organic compounds	Organic acids and derivatives	Carboxylic acids and derivatives	Amino acids, peptides, and analogues	Amino acids and derivatives	rgb(255, 99, 71)	rgb(22, 160, 133)
Cytidine 5'-diphosphate sodium salt	3C8_Cytidine-5-diphosphate_POS_3min	3C8_Cytidine-5-diphosphate_NEG_3min	C9H15N3O11P2	NC1=NC(=O)N(C=C1)[C@@H]1O[C@H](COP(O)(=O)OP(O)(O)=O)[C@@H](O)[C@H]1O	ZWIADYZPOWUWEW-XVFCMESISA-N	[M+H]+	[M-H]-	Organic compounds	Nucleosides, nucleotides, and analogues	Pyrimidine nucleotides	Pyrimidine ribonucleotides	Pyrimidine ribonucleoside diphosphates	rgb(152, 251, 152)	rgb(243, 156, 18)
Histamine dihydrochloride	3C9_Histamine_POS_3min	3C9_Histamine_NEG_3min	C5H9N3	NCCC1=CNC=N1	NTYJJOPFIAHURM-UHFFFAOYSA-N	[M+H]+	[M-H]-	Organic compounds	Organic nitrogen compounds	Organonitrogen compounds	Amines	Primary amines	rgb(50, 205, 50)	rgb(112, 123, 124)
Thiamine monophosphate chloride dihydrate	3D1_Thiamine-monophosphate_POS_3min	3D1_Thiamine-monophosphate_NEG_3min	C12H17N4O4PS	Cc1c(CCOP(O)([O-])=O)sc[n+]1Cc1cnc(C)nc1N	HZSAJDVWZRBGIF-UHFFFAOYSA-N	[M+H]+	[M-H]-	Organic compounds	Organoheterocyclic compounds	Diazines	Pyrimidines and pyrimidine derivatives	Thiamines	rgb(178, 34, 34)	rgb(41, 128, 185)
(-)-Riboflavin	3D10_minus-Riboflavin_POS_3min	3D10_minus-Riboflavin_NEG_3min	C17H20N4O6	CC1=CC2=C(C=C1C)N(C[C@H](O)[C@H](O)[C@H](O)CO)C1=NC(=O)NC(=O)C1=N2	AUNGANRZJHBGPY-SCRDCRAPSA-N	[M+H]+	[M-H]-	Organic compounds	Organoheterocyclic compounds	Pteridines and derivatives	Alloxazines and isoalloxazines	Flavins	rgb(0, 0, 255)	rgb(41, 128, 185)
Methyl-β-D-galactopyranoside	3D11_Methyl-B-D-galactopyranoside_POS_3min	3D11_Methyl-B-D-galactopyranoside_NEG_3min	C7H14O6	CO[C@@H]1O[C@H](CO)[C@H](O)[C@H](O)[C@H]1O	HOVAGTYPODGVJG-VOQCIKJUSA-N	[M+Na]+	[M+FA-H]-	Organic compounds	Organic oxygen compounds	Organooxygen compounds	Carbohydrates and carbohydrate conjugates	Glycosyl compounds	rgb(0, 128, 0)	rgb(155, 89, 182)
Dihydroxyfumaric acid hydrate	3D12_Dihydroxyfumaric-acid_POS_3min	3D12_Dihydroxyfumaric-acid_NEG_3min	C4H4O6	OC(=O)C(\O)=C(/O)C(O)=O	BZCOSCNPHJNQBP-OWOJBTEDSA-N	[M+H]+	[M-H]-	Organic compounds	Lipids and lipid-like molecules	Fatty Acyls	Fatty acids and conjugates	Hydroxy fatty acids	rgb(138, 10, 138)	rgb(52, 152, 219)
Glyoxylic acid monohydrate	3D2_Glyoxylic-acid_POS_3min	3D2_Glyoxylic-acid_NEG_3min	C2H2O3	OC(=O)C=O	HHLFWLYXYJOTON-UHFFFAOYSA-N	[M+H]+	[M-H]-	Organic compounds	Organic acids and derivatives	Carboxylic acids and derivatives	Carboxylic acids	Carboxylic acids	rgb(255, 0, 0)	rgb(22, 160, 133)
Guanosine 5'-monophosphate disodium salt hydrate	3D3_Guanosine-5-monophosphate_POS_3min	3D3_Guanosine-5-monophosphate_NEG_3min	C10H14N5O8P	NC1=NC2=C(N=CN2[C@@H]2O[C@H](COP(O)(O)=O)[C@@H](O)[C@H]2O)C(=O)N1	RQFCJASXJCIDSX-UUOKFMHZSA-N	[M+H]+	[M-H]-	Organic compounds	Nucleosides, nucleotides, and analogues	Purine nucleotides	Purine ribonucleotides	Purine ribonucleoside monophosphates	rgb(219, 112, 147)	rgb(243, 156, 18)
N-Acetyl-L-alanine	3D4_N-Acetyl-L-alanine_POS_3min	3D4_N-Acetyl-L-alanine_NEG_3min	C5H9NO3	C[C@H](NC(C)=O)C(O)=O	KTHDTJVBEPMMGL-VKHMYHEASA-N	[M+H]+	[M-H]-	Organic compounds	Organic acids and derivatives	Carboxylic acids and derivatives	Amino acids, peptides, and analogues	Amino acids and derivatives	rgb(255, 99, 71)	rgb(22, 160, 133)
4-Guanidinobutyric acid	3D5_4-Guanidinobutyric-acid_POS_3min	3D5_4-Guanidinobutyric-acid_NEG_3min	C5H11N3O2	NC(=N)NCCCC(O)=O	TUHVEAJXIMEOSA-UHFFFAOYSA-N	[M+H]+	[M-H]-	Organic compounds	Organic acids and derivatives	Carboxylic acids and derivatives	Amino acids, peptides, and analogues	Amino acids and derivatives	rgb(255, 99, 71)	rgb(22, 160, 133)
Lithium β-Hydroxypyruvate hydrate	3D6_Lithium-B-Hydroxypyruvate_POS_3min	3D6_Lithium-B-Hydroxypyruvate_NEG_3min	C3H4O4	OCC(=O)C(O)=O	HHDDCCUIIUWNGJ-UHFFFAOYSA-N	[M+H]+	[M-H]-	Organic compounds	Organic acids and derivatives	Hydroxy acids and derivatives	Beta hydroxy acids and derivatives	Beta hydroxy acids and derivatives	rgb(128, 0, 128)	rgb(22, 160, 133)
D-Mannosamine hydrochloride	3D7_D-Mannosamine_POS_3min	3D7_D-Mannosamine_NEG_3min	C6H13NO5	N[C@@H]1C(O)O[C@H](CO)[C@@H](O)[C@@H]1O	MSWZFWKMSRAUBD-CBPJZXOFSA-N	[M+H]+	[M+FA-H]-	Organic compounds	Organic oxygen compounds	Organooxygen compounds	Carbohydrates and carbohydrate conjugates	Monosaccharides	rgb(128, 0, 128)	rgb(155, 89, 182)
Cytochrome c from bovine heart	3D8_Cytochrome-c-from-bovine-heart_POS_3min	3D8_Cytochrome-c-from-bovine-heart_NEG_3min	C42H52FeN8O6S2	CC1=C(C2=CC3=NC(=CC4=C(C(=C([N-]4)C=C5C(=C(C(=N5)C=C1[N-]2)C(C)SCC(C(=O)NC)N)C)C(C)SCC(C(=O)NC)N)C)C(=C3CCC(=O)O)C)CCC(=O)O.[Fe+2]	WFVBWSTZNVJEAY-VQGVYVAWNA-L	[M+H]+	[M-H]-	Organic compounds	Organoheterocyclic compounds	Tetrapyrroles and derivatives	Metallotetrapyrroles	Metalloporphyrins	rgb(0, 0, 0)	rgb(41, 128, 185)
O-Acetyl-L-carnitine hydrochloride	3D9_O-Acetyl-L-carnitine_POS_3min	3D9_O-Acetyl-L-carnitine_NEG_3min	C9H17NO4	CC(=O)O[C@H](CC([O-])=O)C[N+](C)(C)C	RDHQFKQIGNGIED-MRVPVSSYSA-N	[M+H]+	[M+FA-H]-	Organic compounds	Lipids and lipid-like molecules	Fatty Acyls	Fatty acid esters	Acyl carnitines	rgb(0, 255, 127)	rgb(52, 152, 219)
Guanosine 5'-diphospho-D-mannose sodium salt from Saccharomyces cerevisiae	3E1_Guanosine-5-diphospho-D-mann_POS_3min	3E1_Guanosine-5-diphospho-D-mann_NEG_3min	C16H25N5O16P2	NC1=NC(=O)C2=C(N1)N(C=N2)C1OC(COP(O)(=O)OP(O)(=O)OC2OC(CO)C(O)C(O)C2O)C(O)C1O	MVMSCBBUIHUTGJ-UHFFFAOYNA-N	[M+H]+	[M-H]-	Organic compounds	Nucleosides, nucleotides, and analogues	Purine nucleotides	Purine nucleotide sugars	Purine nucleotide sugars	rgb(32, 178, 170)	rgb(243, 156, 18)
Inosine 5'-monophosphate disodium salt hydrate	3E10_Inosine-5-monophosphate_POS_3min	3E10_Inosine-5-monophosphate_NEG_3min	C10H13N4O8P	O[C@@H]1[C@@H](COP(O)(O)=O)O[C@H]([C@@H]1O)N1C=NC2=C1N=CN=C2O	GRSZFWQUAKGDAV-KQYNXXCUSA-N	[M+H]+	[M+FA-H]-	Organic compounds	Nucleosides, nucleotides, and analogues	Purine nucleotides	Purine ribonucleotides	Purine ribonucleoside monophosphates	rgb(219, 112, 147)	rgb(243, 156, 18)
D-Pantothenic acid hemicalcium salt	3E11_D-Pantothenic-acid_POS_3min	3E11_D-Pantothenic-acid_NEG_3min	C9H17NO5	CC(C)(CO)[C@H](O)C(=O)NCCC(O)=O	GHOKWGTUZJEAQD-SSDOTTSWSA-N	[M+H]+	[M-H]-	Organic compounds	Organic acids and derivatives	Carboxylic acids and derivatives	Amino acids, peptides, and analogues	Amino acids and derivatives	rgb(255, 99, 71)	rgb(22, 160, 133)
2-Aminoisobutyric acid	3E12_2-Aminoisobutyric-acid_POS_3min	3E12_2-Aminoisobutyric-acid_NEG_3min	C4H9NO2	CC(C)(N)C(O)=O	FUOOLUPWFVMBKG-UHFFFAOYSA-N	[M+H]+	[M-H]-	Organic compounds	Organic acids and derivatives	Carboxylic acids and derivatives	Amino acids, peptides, and analogues	Amino acids and derivatives	rgb(255, 99, 71)	rgb(22, 160, 133)
L-Glutathione reduced	3E2_L-Glutathione-reduced_POS_3min	3E2_L-Glutathione-reduced_NEG_3min	C10H17N3O6S	NC(CCC(=O)N[C@@H](CS)C(=O)NCC(O)=O)C(O)=O	RWSXRVCMGQZWBV-GDVGLLTNSA-N	[M+H]+	[M-H]-	Organic compounds	Organic acids and derivatives	Carboxylic acids and derivatives	Amino acids, peptides, and analogues	Peptides	rgb(0, 255, 255)	rgb(22, 160, 133)
meso-Erythritol	3E3_meso-Erythritol_POS_3min	3E3_meso-Erythritol_NEG_3min	C4H10O4	OC[C@H](O)[C@H](O)CO	UNXHWFMMPAWVPI-ZXZARUISSA-N	[M+Na]+	[M+FA-H]-	Organic compounds	Organic oxygen compounds	Organooxygen compounds	Carbohydrates and carbohydrate conjugates	Sugar alcohols	rgb(0, 128, 0)	rgb(155, 89, 182)
D-Glucosaminic acid	3E4_D-Glucosaminic-acid_POS_3min	3E4_D-Glucosaminic-acid_NEG_3min	C6H13NO6	N[C@H]([C@@H](O)[C@H](O)[C@H](O)CO)C(O)=O	UFYKDFXCZBTLOO-TXICZTDVSA-N	[M+H]+	[M-H]-	Organic compounds	Organic acids and derivatives	Carboxylic acids and derivatives	Amino acids, peptides, and analogues	Amino acids and derivatives	rgb(255, 99, 71)	rgb(22, 160, 133)
2'-Deoxyadenosine monohydrate	3E5_2-Deoxyadenosine_POS_3min	3E5_2-Deoxyadenosine_NEG_3min	C10H13N5O3	NC1=NC=NC2=C1N=CN2[C@H]1C[C@H](O)[C@@H](CO)O1	OLXZPDWKRNYJJZ-RRKCRQDMSA-N	[M+H]+	[M+FA-H]-	Organic compounds	Nucleosides, nucleotides, and analogues	Purine nucleosides	Purine 2'-deoxyribonucleosides	Purine 2'-deoxyribonucleosides	rgb(139, 0, 0)	rgb(243, 156, 18)
N-Acetylputrescine hydrochloride	3E6_N-Acetylputrescine_POS_3min	3E6_N-Acetylputrescine_NEG_3min	C6H14N2O	CC(=O)NCCCCN	KLZGKIDSEJWEDW-UHFFFAOYSA-N	[M+H]+	[M-H]-	Organic compounds	Organic acids and derivatives	Carboximidic acids and derivatives	Carboximidic acids	Carboximidic acids	rgb(0, 128, 0)	rgb(22, 160, 133)
N-Acetyl-D-galactosamine	3E7_N-Acetyl-D-galactosamine_POS_3min	3E7_N-Acetyl-D-galactosamine_NEG_3min	C8H15NO6	CC(=O)N[C@H]1C(O)O[C@H](CO)[C@H](O)[C@@H]1O	OVRNDRQMDRJTHS-KEWYIRBNSA-N	[M+Na]+	[M+FA-H]-	Organic compounds	Organic oxygen compounds	Organooxygen compounds	Carbohydrates and carbohydrate conjugates	Aminosaccharides	rgb(0, 0, 139)	rgb(155, 89, 182)
N-Acetyl-DL-glutamic acid	3E8_N-Acetyl-DL-glutamic-acid_POS_3min	3E8_N-Acetyl-DL-glutamic-acid_NEG_3min	C7H11NO5	CC(=O)NC(CCC(O)=O)C(O)=O	RFMMMVDNIPUKGG-UHFFFAOYNA-N	[M+Na]+	[M+FA-H]-	Organic compounds	Organic acids and derivatives	Carboxylic acids and derivatives	Amino acids, peptides, and analogues	Amino acids and derivatives	rgb(255, 99, 71)	rgb(22, 160, 133)
N-Acetyl-L-cysteine	3E9_N-Acetyl-L-cysteine_POS_3min	3E9_N-Acetyl-L-cysteine_NEG_3min	C5H9NO3S	CC(=O)N[C@@H](CS)C(O)=O	PWKSKIMOESPYIA-BYPYZUCNSA-N	[M+H]+	[M-H]-	Organic compounds	Organic acids and derivatives	Carboxylic acids and derivatives	Amino acids, peptides, and analogues	Amino acids and derivatives	rgb(255, 99, 71)	rgb(22, 160, 133)
Aniline-2-sulfonic acid	3F1_Aniline-2-sulfonic-acid_POS_3min	3F1_Aniline-2-sulfonic-acid_NEG_3min	C6H7NO3S	NC1=CC=CC=C1S(O)(=O)=O	ZMCHBSMFKQYNKA-UHFFFAOYSA-N	[M+H]+	[M-H]-	Organic compounds	Benzenoids	Benzene and substituted derivatives	Benzenesulfonic acids and derivatives	Benzenesulfonic acids and derivatives	rgb(112, 128, 144)	rgb(231, 76, 60)
D-Lactose monohydrate	3F10_D-Lactose_POS_3min	3F10_D-Lactose_NEG_3min	C12H22O11	OC[C@H]1O[C@@H](O[C@H]2[C@H](O)[C@@H](O)C(O)O[C@@H]2CO)[C@H](O)[C@@H](O)[C@H]1O	GUBGYTABKSRVRQ-QKKXKWKRSA-N	[M+Na]+	[M-H]-	Organic compounds	Organic oxygen compounds	Organooxygen compounds	Carbohydrates and carbohydrate conjugates	Glycosyl compounds	rgb(0, 128, 0)	rgb(155, 89, 182)
3-Hydroxybutyric acid	3F11_3-Hydroxybutyric-acid_POS_3min	3F11_3-Hydroxybutyric-acid_NEG_3min	C4H8O3	CC(O)CC(O)=O	WHBMMWSBFZVSSR-UHFFFAOYNA-N	[M+H]+	[M-H]-	Organic compounds	Organic acids and derivatives	Hydroxy acids and derivatives	Beta hydroxy acids and derivatives	Beta hydroxy acids and derivatives	rgb(128, 0, 128)	rgb(22, 160, 133)
4-Imidazoleacetic acid hydrochloride	3F12_4-Imidazoleacetic-acid_POS_3min	3F12_4-Imidazoleacetic-acid_NEG_3min	C5H6N2O2	OC(=O)CC1=CNC=N1	PRJKNHOMHKJCEJ-UHFFFAOYSA-N	[M+H]+	[M-H]-	Organic compounds	Organoheterocyclic compounds	Azoles	Imidazoles	Substituted imidazoles	rgb(0, 0, 0)	rgb(41, 128, 185)
L-Rhamnose monohydrate	3F2_L-Rhamnose_POS_3min	3F2_L-Rhamnose_NEG_3min	C6H12O5	C[C@H](O)[C@H](O)[C@@H](O)[C@@H](O)C=O	PNNNRSAQSRJVSB-BXKVDMCESA-N	[M+Na]+	[M-H]-	Organic compounds	Organic oxygen compounds	Organooxygen compounds	Carbohydrates and carbohydrate conjugates	Monosaccharides	rgb(128, 0, 128)	rgb(155, 89, 182)
Thiamine pyrophosphate	3F3_Thiamine-pyrophosphate_POS_3min	3F3_Thiamine-pyrophosphate_NEG_3min	C12H18N4O7P2S	CC1=C(CCOP([O-])(=O)OP(O)(O)=O)SC=[N+]1CC1=CN=C(C)N=C1N	AYEKOFBPNLCAJY-UHFFFAOYSA-N	[M+H]+	[M-H]-	Organic compounds	Organoheterocyclic compounds	Diazines	Pyrimidines and pyrimidine derivatives	Thiamines	rgb(178, 34, 34)	rgb(41, 128, 185)
3-Ureidopropionic acid	3F4_3-Ureidopropionic-acid_POS_3min	3F4_3-Ureidopropionic-acid_NEG_3min	C4H8N2O3	NC(=O)NCCC(O)=O	JSJWCHRYRHKBBW-UHFFFAOYSA-N	[M+H]+	[M-H]-	Organic compounds	Organic acids and derivatives	Organic carbonic acids and derivatives	Ureas	Ureas	rgb(128, 0, 0)	rgb(22, 160, 133)
5-Aminovaleric acid	3F5_5-Aminovaleric-acid_POS_3min	3F5_5-Aminovaleric-acid_NEG_3min	C5H11NO2	NCCCCC(O)=O	JJMDCOVWQOJGCB-UHFFFAOYSA-N	[M+H]+	[M-H]-	Organic compounds	Organic acids and derivatives	Carboxylic acids and derivatives	Amino acids, peptides, and analogues	Amino acids and derivatives	rgb(255, 99, 71)	rgb(22, 160, 133)
L-Norleucine	3F6_L-Norleucine_POS_3min	3F6_L-Norleucine_NEG_3min	C6H13NO2	CCCC[C@H](N)C(O)=O	LRQKBLKVPFOOQJ-YFKPBYRVSA-N	[M+H]+	[M-H]-	Organic compounds	Organic acids and derivatives	Carboxylic acids and derivatives	Amino acids, peptides, and analogues	Amino acids and derivatives	rgb(255, 99, 71)	rgb(22, 160, 133)
Adenosine	3F7_Adenosine_POS_3min	3F7_Adenosine_NEG_3min	C10H13N5O4	NC1=NC=NC2=C1N=CN2[C@@H]1O[C@H](CO)[C@@H](O)[C@H]1O	OIRDTQYFTABQOQ-KQYNXXCUSA-N	[M+H]+	[M-H]-	Organic compounds	Nucleosides, nucleotides, and analogues	Purine nucleosides		Purine nucleosides	rgb(0, 191, 255)	rgb(243, 156, 18)
D-(+)-Raffinose pentahydrate	3F8_D-plus-Raffinose_POS_3min	3F8_D-plus-Raffinose_NEG_3min	C18H32O16	OCC1OC(CO)(OC2OC(COC3OC(CO)C(O)C(O)C3O)C(O)C(O)C2O)C(O)C1O	MUPFEKGTMRGPLJ-UHFFFAOYNA-N	[M+Na]+	[M-H]-	Organic compounds	Organic oxygen compounds	Organooxygen compounds	Carbohydrates and carbohydrate conjugates	Oligosaccharides	rgb(173, 216, 230)	rgb(155, 89, 182)
D-Saccharic acid potassium salt	3F9_D-Saccharic-acid_POS_3min	3F9_D-Saccharic-acid_NEG_3min	C6H10O8	O[C@@H]([C@H](O)[C@@H](O)C(O)=O)[C@H](O)C(O)=O	DSLZVSRJTYRBFB-LLEIAEIESA-N	[M+H]+	[M-H]-	Organic compounds	Organic oxygen compounds	Organooxygen compounds	Carbohydrates and carbohydrate conjugates	Sugar acids and derivatives	rgb(0, 255, 0)	rgb(155, 89, 182)
D-(+)-Galacturonic acid monohydrate	3G1_D-plus-Galacturonic-acid_POS_3min	3G1_D-plus-Galacturonic-acid_NEG_3min	C6H10O7	O[C@@H](C=O)[C@@H](O)[C@@H](O)[C@H](O)C(O)=O	IAJILQKETJEXLJ-RSJOWCBRSA-N	[M+Na]+	[M-H]-	Organic compounds	Organic oxygen compounds	Organooxygen compounds	Carbohydrates and carbohydrate conjugates	Sugar acids and derivatives	rgb(0, 255, 0)	rgb(155, 89, 182)
Choline hydroxide solution	3G10_Choline-hydroxide-solution_POS_3min	3G10_Choline-hydroxide-solution_NEG_3min	C5H14NO	C[N+](C)(C)CCO	OEYIOHPDSNJKLS-UHFFFAOYSA-N	[M+H]+	[M-H]-	Organic compounds	Organic nitrogen compounds	Organonitrogen compounds	Quaternary ammonium salts	Cholines	rgb(139, 0, 0)	rgb(112, 123, 124)
Methyl 4-aminobutyrate hydrochloride	3G11_Methyl-4-aminobutyrate_POS_3min	3G11_Methyl-4-aminobutyrate_NEG_3min	C5H11NO2	COC(=O)CCCN	KVQGGLZHHFGHPU-UHFFFAOYSA-N	[M+H]+	[M-H]-	Organic compounds	Organic acids and derivatives	Carboxylic acids and derivatives	Amino acids, peptides, and analogues	Amino acids and derivatives	rgb(255, 99, 71)	rgb(22, 160, 133)
N-Formyl-L-methionine	3G12_N-Formyl-L-methionine_POS_3min	3G12_N-Formyl-L-methionine_NEG_3min	C6H11NO3S	CSCC[C@H](NC=O)C(O)=O	PYUSHNKNPOHWEZ-YFKPBYRVSA-N	[M+H]+	[M-H]-	Organic compounds	Organic acids and derivatives	Carboxylic acids and derivatives	Amino acids, peptides, and analogues	Amino acids and derivatives	rgb(255, 99, 71)	rgb(22, 160, 133)
Cytidine 5'-triphosphate disodium salt	3G2_Cytidine-5-triphosphate_POS_3min	3G2_Cytidine-5-triphosphate_NEG_3min	C9H16N3O14P3	NC1=NC(=O)N(C=C1)[C@@H]1O[C@H](COP(O)(=O)OP(O)(=O)OP(O)(O)=O)[C@@H](O)[C@H]1O	PCDQPRRSZKQHHS-XVFCMESISA-N	[M+H]+	[M-H]-	Organic compounds	Organic oxygen compounds	Organooxygen compounds	Carbohydrates and carbohydrate conjugates	Monosaccharides	rgb(128, 0, 128)	rgb(155, 89, 182)
Adenosine 3',5'-cyclic monophosphate	3G3_Adenosine-3-5-cyclic-monophos_POS_3min	3G3_Adenosine-3-5-cyclic-monophos_NEG_3min	C10H12N5O6P	NC1=C2N=CN([C@@H]3O[C@@H]4COP(O)(=O)O[C@H]4[C@H]3O)C2=NC=N1	IVOMOUWHDPKRLL-KQYNXXCUSA-N	[M+H]+	[M-H]-	Organic compounds	Nucleosides, nucleotides, and analogues	Purine nucleotides	Cyclic purine nucleotides	3',5'-cyclic purine nucleotides	rgb(0, 255, 0)	rgb(243, 156, 18)
L-Methionine sulfoximine	3G4_L-Methionine-sulfoximine_POS_3min	3G4_L-Methionine-sulfoximine_NEG_3min	C5H12N2O3S	CS(=N)(=O)CCC(N)C(O)=O	SXTAYKAGBXMACB-UHFFFAOYNA-N	[M+H]+	[M-H]-	Organic compounds	Organic acids and derivatives	Carboxylic acids and derivatives	Amino acids, peptides, and analogues	Amino acids and derivatives	rgb(255, 99, 71)	rgb(22, 160, 133)
cis-4-Hydroxy-D-proline	3G5_cis-4-Hydroxy-D-proline_POS_3min	3G5_cis-4-Hydroxy-D-proline_NEG_3min	C5H9NO3	O[C@H]1CN[C@H](C1)C(O)=O	PMMYEEVYMWASQN-QWWZWVQMSA-N	[M+H]+	[M-H]-	Organic compounds	Organic acids and derivatives	Carboxylic acids and derivatives	Amino acids, peptides, and analogues	Amino acids and derivatives	rgb(255, 99, 71)	rgb(22, 160, 133)
N1-Acetylspermine trihydrochloride	3G6_N1-Acetylspermine_POS_3min	3G6_N1-Acetylspermine_NEG_3min	C12H28N4O	CC(=O)NCCCNCCCCNCCCN	GUNURVWAJRRUAV-UHFFFAOYSA-N	[M+H]+	[M-H]-	Organic compounds	Organic acids and derivatives	Carboxylic acids and derivatives	Carboxylic acid derivatives	Carboxylic acid amides	rgb(0, 0, 0)	rgb(22, 160, 133)
Sodium mesoxalate monohydrate	3G7_Sodium-mesoxalate_POS_3min	3G7_Sodium-mesoxalate_NEG_3min	C3H2O5	OC(=O)C(=O)C(O)=O	XEEVLJKYYUVTRC-UHFFFAOYSA-N	[M+H]+	[M-H]-	Organic compounds	Organic acids and derivatives	Carboxylic acids and derivatives	Dicarboxylic acids and derivatives	Dicarboxylic acids and derivatives	rgb(75, 0, 130)	rgb(22, 160, 133)
3-Methylhistamine dihydrochloride	3G8_3-Methylhistamine_POS_3min	3G8_3-Methylhistamine_NEG_3min	C6H11N3	CN1C=NC=C1CCN	CPAGZVLINCPJEH-UHFFFAOYSA-N	[M+H]+	[M-H]-	Organic compounds	Organic nitrogen compounds	Organonitrogen compounds	Amines	Primary amines	rgb(50, 205, 50)	rgb(112, 123, 124)
Maleamic acid	3G9_Maleamic-acid_POS_3min	3G9_Maleamic-acid_NEG_3min	C4H5NO3	NC(=O)\C=C/C(O)=O	FSQQTNAZHBEJLS-UPHRSURJSA-N	[M+H]+	[M-H]-	Organic compounds	Lipids and lipid-like molecules	Fatty Acyls	Fatty acids and conjugates	Straight chain fatty acids	rgb(128, 0, 0)	rgb(52, 152, 219)
Acetylcholine chloride	4A1_Acetylcholine-chloride_POS_3min	4A1_Acetylcholine-chloride_NEG_3min	C7H16NO2	CC(=O)OCC[N+](C)(C)C	OIPILFWXSMYKGL-UHFFFAOYSA-N	[M+H]+	[M-H]-	Organic compounds	Organic nitrogen compounds	Organonitrogen compounds	Quaternary ammonium salts	Cholines	rgb(139, 0, 0)	rgb(112, 123, 124)
Biliverdin hydrochloride	4A10_Biliverdin_POS_3min	4A10_Biliverdin_NEG_3min	C33H34N4O6	CC1=C(C=C)\C(NC1=O)=C\C1=C(C)C(CCC(O)=O)=C(N1)\C=C1/N=C(/C=C2\NC(=O)C(C=C)=C2C)C(C)=C1CCC(O)=O	QBUVFDKTZJNUPP-BBROENKCSA-N	[M+H]+	[M-H]-	Organic compounds	Organoheterocyclic compounds	Tetrapyrroles and derivatives	Bilirubins	Bilirubins	rgb(0, 128, 0)	rgb(41, 128, 185)
DL-5-Hydroxylysine hydrochloride	4A11_DL-5-Hydroxylysine_POS_3min	4A11_DL-5-Hydroxylysine_NEG_3min	C6H14N2O3	NCC(O)CCC(N)C(O)=O	YSMODUONRAFBET-UHFFFAOYNA-N	[M+H]+	[M-H]-	Organic compounds	Organic acids and derivatives	Carboxylic acids and derivatives	Amino acids, peptides, and analogues	Amino acids and derivatives	rgb(255, 99, 71)	rgb(22, 160, 133)
Cysteamine	4A12_Cysteamine_POS_3min	4A12_Cysteamine_NEG_3min	C2H7NS	NCCS	UFULAYFCSOUIOV-UHFFFAOYSA-N	[M+H]+	[M-H]-	Organic compounds	Organosulfur compounds	Thiols	Alkylthiols	Alkylthiols	rgb(85, 107, 47)	rgb(26, 188, 156)
Oxalic acid dihydrate	4A2_Oxalic-acid_POS_3min	4A2_Oxalic-acid_NEG_3min	C2H2O4	OC(=O)C(O)=O	MUBZPKHOEPUJKR-UHFFFAOYSA-N	[M+H]+	[M-H]-	Organic compounds	Organic acids and derivatives	Carboxylic acids and derivatives	Dicarboxylic acids and derivatives	Dicarboxylic acids and derivatives	rgb(75, 0, 130)	rgb(22, 160, 133)
5-Hydroxy-L-tryptophan	4A3_5-Hydroxy-L-tryptophan_POS_3min	4A3_5-Hydroxy-L-tryptophan_NEG_3min	C11H12N2O3	N[C@@H](CC1=CNC2=CC=C(O)C=C12)C(O)=O	LDCYZAJDBXYCGN-VIFPVBQESA-N	[M+H]+	[M-H]-	Organic compounds	Organoheterocyclic compounds	Indoles and derivatives	Tryptamines and derivatives	Serotonins	rgb(139, 0, 0)	rgb(41, 128, 185)
D-Alanine	4A4_D-Alanine_POS_3min	4A4_D-Alanine_NEG_3min	C3H7NO2	C[C@@H](N)C(O)=O	QNAYBMKLOCPYGJ-UWTATZPHSA-N	[M+H]+	[M-H]-	Organic compounds	Organic acids and derivatives	Carboxylic acids and derivatives	Amino acids, peptides, and analogues	Amino acids and derivatives	rgb(255, 99, 71)	rgb(22, 160, 133)
Guanidinosuccinic acid	4A5_Guanidinosuccinic-acid_POS_3min	4A5_Guanidinosuccinic-acid_NEG_3min	C5H9N3O4	NC(=N)NC(CC(O)=O)C(O)=O	VVHOUVWJCQOYGG-UHFFFAOYNA-N	[M+H]+	[M-H]-	Organic compounds	Organic acids and derivatives	Carboxylic acids and derivatives	Amino acids, peptides, and analogues	Amino acids and derivatives	rgb(255, 99, 71)	rgb(22, 160, 133)
L-allo-Threonine	4A6_L-allo-Threonine_POS_3min	4A6_L-allo-Threonine_NEG_3min	C4H9NO3	C[C@H](O)[C@H](N)C(O)=O	AYFVYJQAPQTCCC-HRFVKAFMSA-N	[M+H]+	[M-H]-	Organic compounds	Organic acids and derivatives	Carboxylic acids and derivatives	Amino acids, peptides, and analogues	Amino acids and derivatives	rgb(255, 99, 71)	rgb(22, 160, 133)
Sodium creatine phosphate dibasic tetrahydrate	4A7_Sodium-creatine-phosphate_POS_3min	4A7_Sodium-creatine-phosphate_NEG_3min	C4H10N3O5P	CN(CC(O)=O)C(=N)NP(O)(O)=O	DRBBFCLWYRJSJZ-UHFFFAOYSA-N	[M+H]+	[M-H]-	Organic compounds	Organic acids and derivatives	Carboxylic acids and derivatives	Amino acids, peptides, and analogues	Amino acids and derivatives	rgb(255, 99, 71)	rgb(22, 160, 133)
Adenosine 5'-diphosphoribose sodium salt	4A8_Adenosine-5-diphosphoribose_POS_3min	4A8_Adenosine-5-diphosphoribose_NEG_3min	C15H23N5O14P2	NC1=C2N=CN(C3OC(COP(O)(=O)OP(O)(=O)OCC(O)C(O)C(O)C=O)C(O)C3O)C2=NC=N1	PWJFNRJRHXWEPT-UHFFFAOYNA-N	[M+H]+	[M-H]-	Organic compounds	Nucleosides, nucleotides, and analogues	Purine nucleotides	Purine ribonucleotides	Purine ribonucleoside diphosphates	rgb(0, 0, 139)	rgb(243, 156, 18)
(+/-)-Potassium citramalate monohydrate	4A9_plus-minus-Potassium-citrama_POS_3min	4A9_plus-minus-Potassium-citrama_NEG_3min	C5H8O5	CC(O)(CC(O)=O)C(O)=O	XFTRTWQBIOMVPK-UHFFFAOYNA-N	[M+H]+	[M-H]-	Organic compounds	Lipids and lipid-like molecules	Fatty Acyls	Fatty acids and conjugates	Hydroxy fatty acids	rgb(138, 10, 138)	rgb(52, 152, 219)
DL-2,3-Diaminopropionic acid monohydrochloride	4B1_DL-2-3-Diaminopropionic-acid_POS_3min	4B1_DL-2-3-Diaminopropionic-acid_NEG_3min	C3H8N2O2	NCC(N)C(O)=O	PECYZEOJVXMISF-UHFFFAOYNA-N	[M+H]+	[M-H]-	Organic compounds	Organic acids and derivatives	Carboxylic acids and derivatives	Amino acids, peptides, and analogues	Amino acids and derivatives	rgb(255, 99, 71)	rgb(22, 160, 133)
2'-Deoxycytidine 5'-diphosphate sodium salt	4B10_2-Deoxycytidine-5-diphosphate_POS_3min	4B10_2-Deoxycytidine-5-diphosphate_NEG_3min	C9H15N3O10P2	NC1=NC(=O)N(C=C1)[C@H]1C[C@H](O)[C@@H](COP(O)(=O)OP(O)(O)=O)O1	FTDHDKPUHBLBTL-SHYZEUOFSA-N	[M+H]+	[M-H]-	Organic compounds	Organic oxygen compounds	Organic oxoanionic compounds	Organic pyrophosphates	Organic pyrophosphates	rgb(10, 245, 245)	rgb(155, 89, 182)
(2R,3R)-(-)-2,3-Butanediol	4B11_2R-3R-minus-2-3-Butanediol_POS_3min	4B11_2R-3R-minus-2-3-Butanediol_NEG_3min	C4H10O2	C[C@@H](O)[C@@H](C)O	OWBTYPJTUOEWEK-QWWZWVQMSA-N	[M+H]+	[M-H]-	Organic compounds	Organic oxygen compounds	Organooxygen compounds	Alcohols and polyols	Polyols	rgb(152, 251, 152)	rgb(155, 89, 182)
D-Ribose 5-phosphate disodium salt hydrate	4B12_D-Ribose-5-phosphate_POS_3min	4B12_D-Ribose-5-phosphate_NEG_3min	C5H11O8P	O[C@H](COP(O)(O)=O)[C@@H](O)[C@@H](O)C=O	PPQRONHOSHZGFQ-LMVFSUKVSA-N	[M+H]+	[M-H]-	Organic compounds	Organic oxygen compounds	Organooxygen compounds	Carbohydrates and carbohydrate conjugates	Monosaccharides	rgb(128, 0, 128)	rgb(155, 89, 182)
Trigonelline hydrochloride	4B2_Trigonelline_POS_3min	4B2_Trigonelline_NEG_3min	C7H7NO2	C[n+]1cccc(c1)C([O-])=O	WWNNZCOKKKDOPX-UHFFFAOYSA-N	[M+H]+	[M+FA-H]-	Organic compounds	Alkaloids and derivatives			Alkaloids and derivatives	rgb(50, 205, 50)	rgb(142, 68, 173)
DL-3,4-Dihydroxyphenyl glycol	4B3_DL-3-4-Dihydroxyphenyl-glycol_POS_3min	4B3_DL-3-4-Dihydroxyphenyl-glycol_NEG_3min	C8H10O4	OCC(O)C1=CC=C(O)C(O)=C1	MTVWFVDWRVYDOR-UHFFFAOYNA-N	[M+H]+	[M-H]-	Organic compounds	Benzenoids	Phenols	Benzenediols	Catechols	rgb(255, 182, 193)	rgb(231, 76, 60)
Cadaverine dihydrochloride	4B4_Cadaverine_POS_3min	4B4_Cadaverine_NEG_3min	C5H14N2	NCCCCCN	VHRGRCVQAFMJIZ-UHFFFAOYSA-N	[M+H]+	[M-H]-	Organic compounds	Organic nitrogen compounds	Organonitrogen compounds	Amines	Primary amines	rgb(50, 205, 50)	rgb(112, 123, 124)
2-Hydroxybutyric acid sodium salt	4B5_2-Hydroxybutyric-acid_POS_3min	4B5_2-Hydroxybutyric-acid_NEG_3min	C4H8O3	CCC(O)C(O)=O	AFENDNXGAFYKQO-UHFFFAOYNA-N	[M+H]+	[M-H]-	Organic compounds	Organic acids and derivatives	Hydroxy acids and derivatives	Alpha hydroxy acids and derivatives	Alpha hydroxy acids and derivatives	rgb(255, 182, 193)	rgb(22, 160, 133)
Coenzyme A sodium salt hydrate	4B6_Coenzyme-A_POS_3min	4B6_Coenzyme-A_NEG_3min	C21H36N7O16P3S	CC(C)(COP(O)(=O)OP(O)(=O)OC[C@H]1O[C@H]([C@H](O)[C@@H]1OP(O)(O)=O)N1C=NC2=C1N=CN=C2N)[C@@H](O)C(=O)NCCC(=O)NCCS	RGJOEKWQDUBAIZ-IBOSZNHHSA-N	[M+H]+	[M-H]-	Organic compounds	Nucleosides, nucleotides, and analogues	Purine nucleotides	Purine ribonucleotides	Purine ribonucleoside bisphosphates	rgb(255, 69, 0)	rgb(243, 156, 18)
Inosine 5'-triphosphate trisodium salt	4B7_Inosine-5-triphosphate_POS_3min	4B7_Inosine-5-triphosphate_NEG_3min	C10H15N4O14P3	O[C@@H]1[C@@H](COP(O)(=O)OP(O)(=O)OP(O)(O)=O)O[C@H]([C@@H]1O)N1C=NC2=C1N=CN=C2O	HAEJPQIATWHALX-KQYNXXCUSA-N	[M+H]+	[M-H]-	Organic compounds	Nucleosides, nucleotides, and analogues	Purine nucleotides	Purine ribonucleotides	Purine ribonucleoside triphosphates	rgb(255, 182, 193)	rgb(243, 156, 18)
2,5-Dimethylpyrazine	4B8_2-5-Dimethylpyrazine_POS_3min	4B8_2-5-Dimethylpyrazine_NEG_3min	C6H8N2	CC1=CN=C(C)C=N1	LCZUOKDVTBMCMX-UHFFFAOYSA-N	[M+H]+	[M-H]-	Organic compounds	Organoheterocyclic compounds	Diazines	Pyrazines	Pyrazines	rgb(228, 122, 224)	rgb(41, 128, 185)
Stachyose hydrate from Stachys tuberifera	4B9_Stachyose-hydrate_POS_3min	4B9_Stachyose-hydrate_NEG_3min	C24H42O21	OC[C@H]1O[C@@](CO)(O[C@H]2O[C@H](CO[C@H]3O[C@H](CO[C@H]4O[C@H](CO)[C@H](O)[C@H](O)[C@H]4O)[C@H](O)[C@H](O)[C@H]3O)[C@@H](O)[C@H](O)[C@H]2O)[C@@H](O)[C@@H]1O	UQZIYBXSHAGNOE-XNSRJBNMSA-N	[M+Na]+	[M+FA-H]-	Organic compounds	Organic oxygen compounds	Organooxygen compounds	Carbohydrates and carbohydrate conjugates	Oligosaccharides	rgb(173, 216, 230)	rgb(155, 89, 182)
D-(+)-Galactosamine hydrochloride	4C1_D-plus-Galactosamine_POS_3min	4C1_D-plus-Galactosamine_NEG_3min	C6H13NO5	N[C@H]1C(O)O[C@H](CO)[C@H](O)[C@@H]1O	MSWZFWKMSRAUBD-GASJEMHNSA-N	[M+H]+	[M+FA-H]-	Organic compounds	Organic oxygen compounds	Organooxygen compounds	Carbohydrates and carbohydrate conjugates	Monosaccharides	rgb(128, 0, 128)	rgb(155, 89, 182)
3-Methylglutaric acid	4C10_3-Methylglutaric-acid_POS_3min	4C10_3-Methylglutaric-acid_NEG_3min	C6H10O4	CC(CC(O)=O)CC(O)=O	XJMMNTGIMDZPMU-UHFFFAOYSA-N	[M+H]+	[M-H]-	Organic compounds	Lipids and lipid-like molecules	Fatty Acyls	Fatty acids and conjugates	Branched fatty acids	rgb(128, 128, 0)	rgb(52, 152, 219)
Potassium sorbate	4C11_Potassium-sorbate_POS_3min	4C11_Potassium-sorbate_NEG_3min	C6H8O2	C\C=C\C=C\C(O)=O	WSWCOQWTEOXDQX-MQQKCMAXSA-N	[M+H]+	[M-H]-	Organic compounds	Lipids and lipid-like molecules	Fatty Acyls	Fatty acids and conjugates	Medium-chain fatty acids	rgb(255, 165, 0)	rgb(52, 152, 219)
mono-Ethyl malonate	4C12_mono-Ethyl-malonate_POS_3min	4C12_mono-Ethyl-malonate_NEG_3min	C5H8O4	CCOC(=O)CC(O)=O	HGINADPHJQTSKN-UHFFFAOYSA-N	[M+H]+	[M-H]-	Organic compounds	Organic acids and derivatives	Carboxylic acids and derivatives	Dicarboxylic acids and derivatives	Dicarboxylic acids and derivatives	rgb(75, 0, 130)	rgb(22, 160, 133)
2'-Deoxyadenosine 5'-triphosphate disodium salt	4C2_2-Deoxyadenosine-5-triphos_POS_3min	4C2_2-Deoxyadenosine-5-triphos_NEG_3min	C10H16N5O12P3	NC1=NC=NC2=C1N=CN2[C@H]1C[C@H](O)[C@@H](COP(O)(=O)OP(O)(=O)OP(O)(O)=O)O1	SUYVUBYJARFZHO-RRKCRQDMSA-N	[M+H]+	[M-H]-	Organic compounds	Nucleosides, nucleotides, and analogues	Purine nucleotides	Purine deoxyribonucleotides	Purine deoxyribonucleoside triphosphates	rgb(255, 69, 0)	rgb(243, 156, 18)
sn-Glycerol 3-phosphate bis(cyclohexylammonium) salt	4C3_sn-Glycerol-3-phosphate-bis_POS_3min	4C3_sn-Glycerol-3-phosphate-bis_NEG_3min	C3H9O6P	OC[C@@H](O)COP(O)(O)=O	AWUCVROLDVIAJX-GSVOUGTGSA-N	[M+H]+	[M-H]-	Organic compounds	Lipids and lipid-like molecules	Glycerophospholipids	Glycerophosphates	Glycerophosphates	rgb(245, 10, 245)	rgb(52, 152, 219)
Vitamin B12	4C4_Vitamin-B12_POS_3min	4C4_Vitamin-B12_NEG_3min	C63H89CoN14O14P	CC1=CC2=C(C=C1C)N(C=N2)[C@@H]3[C@@H]([C@@H]([C@H](O3)CO)OP(=O)(O)O[C@H](C)CNC(=O)CC[C@@]4([C@H]([C@@H]5[C@]6([C@@]([C@@H](/C(=C(/C7=N/C(=C\C8=N/C(=C(\C4=N5)/C)/[C@H](C8(C)C)CCC(=O)N)/[C@H]([C@]7(C)CC(=O)N)CCC(=O)N)\C)/[N-]6)CCC(=O)N)(C)CC(=O)N)C)CC(=O)N)C)O.[C-]#N.[Co+3]	FDJOLVPMNUYSCM-WZHZPDAFSA-M	[M+H]+	[M-H]-	Organic compounds	Organoheterocyclic compounds	Tetrapyrroles and derivatives	Corrinoids	Cobalamin derivatives	rgb(148, 0, 211)	rgb(41, 128, 185)
4-Hydroxy-L-phenylglycine	4C5_4-Hydroxy-L-phenylglycine_POS_3min	4C5_4-Hydroxy-L-phenylglycine_NEG_3min	C8H9NO3	N[C@H](C(O)=O)C1=CC=C(O)C=C1	LJCWONGJFPCTTL-ZETCQYMHSA-N	[M+H]+	[M-H]-	Organic compounds	Organic acids and derivatives	Carboxylic acids and derivatives	Amino acids, peptides, and analogues	Amino acids and derivatives	rgb(255, 99, 71)	rgb(22, 160, 133)
N-Acetyl-DL-serine	4C6_N-Acetyl-DL-serine_POS_3min	4C6_N-Acetyl-DL-serine_NEG_3min	C5H9NO4	CC(=O)NC(CO)C(O)=O	JJIHLJJYMXLCOY-UHFFFAOYNA-N	[M+H]+	[M-H]-	Organic compounds	Organic acids and derivatives	Carboxylic acids and derivatives	Amino acids, peptides, and analogues	Amino acids and derivatives	rgb(255, 99, 71)	rgb(22, 160, 133)
Uridine 5'-diphosphate disodium salt hydrate	4C7_Uridine-5-diphosphate_POS_3min	4C7_Uridine-5-diphosphate_NEG_3min	C9H14N2O12P2	O[C@H]1[C@@H](O)[C@@H](O[C@@H]1COP(O)(=O)OP(O)(O)=O)N1C=CC(=O)NC1=O	XCCTYIAWTASOJW-XVFCMESISA-N	[M+H]+	[M-H]-	Organic compounds	Nucleosides, nucleotides, and analogues	Pyrimidine nucleotides	Pyrimidine ribonucleotides	Pyrimidine ribonucleoside diphosphates	rgb(152, 251, 152)	rgb(243, 156, 18)
β-Glycerophosphate disodium salt hydrate	4C8_B-Glycerophosphate_POS_3min	4C8_B-Glycerophosphate_NEG_3min	C3H9O6P	OCC(CO)OP(O)(O)=O	DHCLVCXQIBBOPH-UHFFFAOYSA-N	[M+H]+	[M-H]-	Organic compounds	Lipids and lipid-like molecules	Glycerophospholipids	Glycerophosphates	Glycerophosphates	rgb(245, 10, 245)	rgb(52, 152, 219)
α-D-Glucose 1-phosphate disodium salt hydrate	4C9_a-D-Glucose-1-phosphate_POS_3min	4C9_a-D-Glucose-1-phosphate_NEG_3min	C6H13O9P	OC[C@H]1O[C@H](OP(O)(O)=O)[C@H](O)[C@@H](O)[C@@H]1O	HXXFSFRBOHSIMQ-VFUOTHLCSA-N	[M+H]+	[M-H]-	Organic compounds	Organic oxygen compounds	Organooxygen compounds	Carbohydrates and carbohydrate conjugates	Monosaccharides	rgb(128, 0, 128)	rgb(155, 89, 182)
Gluconolactone	4D1_Gluconolactone_POS_3min	4D1_Gluconolactone_NEG_3min	C6H10O6	OC[C@H]1OC(=O)[C@H](O)[C@@H](O)[C@@H]1O	PHOQVHQSTUBQQK-SQOUGZDYSA-N	[M+H]+	[M-H]-	Organic compounds	Organic oxygen compounds	Organooxygen compounds	Carbohydrates and carbohydrate conjugates	Monosaccharides	rgb(128, 0, 128)	rgb(155, 89, 182)
Melatonin	4D10_Melatonin_POS_3min	4D10_Melatonin_NEG_3min	C13H16N2O2	COC1=CC=C2NC=C(CCNC(C)=O)C2=C1	DRLFMBDRBRZALE-UHFFFAOYSA-N	[M+H]+	[M-H]-	Organic compounds	Organoheterocyclic compounds	Indoles and derivatives	Indoles	3-alkylindoles	rgb(0, 0, 255)	rgb(41, 128, 185)
Maleic acid	4D11_Maleic-acid_POS_3min	4D11_Maleic-acid_NEG_3min	C4H4O4	OC(=O)\C=C/C(O)=O	VZCYOOQTPOCHFL-UPHRSURJSA-N	[M+H]+	[M-H]-	Organic compounds	Organic acids and derivatives	Carboxylic acids and derivatives	Dicarboxylic acids and derivatives	Dicarboxylic acids and derivatives	rgb(75, 0, 130)	rgb(22, 160, 133)
Valeric acid	4D12_Valeric-acid_POS_3min	4D12_Valeric-acid_NEG_3min	C5H10O2	CCCCC(O)=O	NQPDZGIKBAWPEJ-UHFFFAOYSA-N	[M+H]+	[M-H]-	Organic compounds	Lipids and lipid-like molecules	Fatty Acyls	Fatty acids and conjugates	Straight chain fatty acids	rgb(128, 0, 0)	rgb(52, 152, 219)
4-Hydroxybenzoic acid	4D2_4-Hydroxybenzoic-acid_POS_3min	4D2_4-Hydroxybenzoic-acid_NEG_3min	C7H6O3	OC(=O)C1=CC=C(O)C=C1	FJKROLUGYXJWQN-UHFFFAOYSA-N	[M+H]+	[M-H]-	Organic compounds	Benzenoids	Benzene and substituted derivatives	Benzoic acids and derivatives	Hydroxybenzoic acid derivatives	rgb(255, 69, 0)	rgb(231, 76, 60)
Tyramine	4D3_Tyramine_POS_3min	4D3_Tyramine_NEG_3min	C8H11NO	NCCC1=CC=C(O)C=C1	DZGWFCGJZKJUFP-UHFFFAOYSA-N	[M+H]+	[M-H]-	Organic compounds	Benzenoids	Benzene and substituted derivatives	Phenethylamines	Phenethylamines	rgb(220, 20, 60)	rgb(231, 76, 60)
Hydrocortisone	4D4_Hydrocortisone_POS_3min	4D4_Hydrocortisone_NEG_3min	C21H30O5	C[C@]12C[C@H](O)[C@H]3[C@@H](CCC4=CC(=O)CC[C@]34C)[C@@H]1CC[C@]2(O)C(=O)CO	JYGXADMDTFJGBT-VWUMJDOOSA-N	[M+H]+	[M+FA-H]-	Organic compounds	Lipids and lipid-like molecules	Steroids and steroid derivatives	Hydroxysteroids	21-hydroxysteroids	rgb(194, 144, 21)	rgb(52, 152, 219)
3-Methyl-2-buten-1-ol	4D5_3-Methyl-2-buten-1-ol_POS_3min	4D5_3-Methyl-2-buten-1-ol_NEG_3min	C5H10O	CC(C)=CCO	ASUAYTHWZCLXAN-UHFFFAOYSA-N	[M+H]+	[M-H]-	Organic compounds	Organic oxygen compounds	Organooxygen compounds	Alcohols and polyols	Primary alcohols	rgb(148, 0, 211)	rgb(155, 89, 182)
3-Hydroxybenzaldehyde	4D6_3-Hydroxybenzaldehyde_POS_3min	4D6_3-Hydroxybenzaldehyde_NEG_3min	C7H6O2	OC1=CC=CC(C=O)=C1	IAVREABSGIHHMO-UHFFFAOYSA-N	[M+H]+	[M-H]-	Organic compounds	Organic oxygen compounds	Organooxygen compounds	Carbonyl compounds	Aldehydes	rgb(178, 34, 34)	rgb(155, 89, 182)
ISOBUTYRALDEHYDE OXIME	4D7_ISOBUTYRALDEHYDE-OXIME_POS_3min	4D7_ISOBUTYRALDEHYDE-OXIME_NEG_3min	C4H8O	CC(C)C=NO	SYJPAKDNFZLSMV-UHFFFAOYSA-N	[M+H]+	[M-H]-	Organic compounds	Organic nitrogen compounds	Organonitrogen compounds	Oximes	Aldoximes	rgb(255, 0, 255)	rgb(112, 123, 124)
Sodium propionate	4D8_Sodium-propionate_POS_3min	4D8_Sodium-propionate_NEG_3min	C3H6O2	CCC(O)=O	XBDQKXXYIPTUBI-UHFFFAOYSA-N	[M+H]+	[M-H]-	Organic compounds	Organic acids and derivatives	Carboxylic acids and derivatives	Carboxylic acids	Carboxylic acids	rgb(255, 0, 0)	rgb(22, 160, 133)
Trimethylamine hydrochloride	4D9_Trimethylamine_POS_3min	4D9_Trimethylamine_NEG_3min	C3H9N	CN(C)C	GETQZCLCWQTVFV-UHFFFAOYSA-N	[M+H]+	[M-H]-	Organic compounds	Organic nitrogen compounds	Organonitrogen compounds	Amines	Tertiary amines	rgb(0, 0, 0)	rgb(112, 123, 124)
Propionic acid	4E1_Propionic-acid_POS_3min	4E1_Propionic-acid_NEG_3min	C3H6O2	CCC(O)=O	XBDQKXXYIPTUBI-UHFFFAOYSA-N	[M+H]+	[M-H]-	Organic compounds	Organic acids and derivatives	Carboxylic acids and derivatives	Carboxylic acids	Carboxylic acids	rgb(255, 0, 0)	rgb(22, 160, 133)
Glutaric acid	4E10_Glutaric-acid_POS_3min	4E10_Glutaric-acid_NEG_3min	C5H8O4	OC(=O)CCCC(O)=O	JFCQEDHGNNZCLN-UHFFFAOYSA-N	[M+H]+	[M-H]-	Organic compounds	Organic acids and derivatives	Carboxylic acids and derivatives	Dicarboxylic acids and derivatives	Dicarboxylic acids and derivatives	rgb(75, 0, 130)	rgb(22, 160, 133)
3-Indoleacetic acid	4E11_3-Indoleacetic-acid_POS_3min	4E11_3-Indoleacetic-acid_NEG_3min	C10H9NO2	OC(=O)CC1=CNC2=CC=CC=C12	SEOVTRFCIGRIMH-UHFFFAOYSA-N	[M+H]+	[M-H]-	Organic compounds	Organoheterocyclic compounds	Indoles and derivatives	Indolyl carboxylic acids and derivatives	Indole-3-acetic acid derivatives	rgb(255, 99, 71)	rgb(41, 128, 185)
Caffeic acid	4E12_Caffeic-acid_POS_3min	4E12_Caffeic-acid_NEG_3min	C9H8O4	OC(=O)\C=C\C1=CC(O)=C(O)C=C1	QAIPRVGONGVQAS-DUXPYHPUSA-N	[M+H]+	[M-H]-	Organic compounds	Phenylpropanoids and polyketides	Cinnamic acids and derivatives	Hydroxycinnamic acids and derivatives	Hydroxycinnamic acids	rgb(255, 140, 0)	rgb(192, 57, 43)
(-)-Nicotine	4E2_minus-Nicotine_POS_3min	4E2_minus-Nicotine_NEG_3min	C10H14N2	CN1CCCC1C1=CN=CC=C1	SNICXCGAKADSCV-UHFFFAOYNA-N	[M+H]+	[M-H]-	Organic compounds	Organoheterocyclic compounds	Pyridines and derivatives	Pyrrolidinylpyridines	Pyrrolidinylpyridines	rgb(210, 105, 30)	rgb(41, 128, 185)
Isobutyric acid	4E3_Isobutyric-acid_POS_3min	4E3_Isobutyric-acid_NEG_3min	C4H8O2	CC(C)C(O)=O	KQNPFQTWMSNSAP-UHFFFAOYSA-N	[M+H]+	[M-H]-	Organic compounds	Organic acids and derivatives	Carboxylic acids and derivatives	Carboxylic acids	Carboxylic acids	rgb(255, 0, 0)	rgb(22, 160, 133)
3-Hydroxybenzyl alcohol	4E4_3-Hydroxybenzyl-alcohol_POS_3min	4E4_3-Hydroxybenzyl-alcohol_NEG_3min	C7H8O2	OCC1=CC(O)=CC=C1	OKVJCVWFVRATSG-UHFFFAOYSA-N	[M+H]+	[M-H]-	Organic compounds	Benzenoids	Benzene and substituted derivatives	Benzyl alcohols	Benzyl alcohols	rgb(112, 128, 144)	rgb(231, 76, 60)
Aniline	4E5_Aniline_POS_3min	4E5_Aniline_NEG_3min	C6H7N	NC1=CC=CC=C1	PAYRUJLWNCNPSJ-UHFFFAOYSA-N	[M+H]+	[M-H]-	Organic compounds	Benzenoids	Benzene and substituted derivatives	Aniline and substituted anilines	Aniline and substituted anilines	rgb(128, 0, 128)	rgb(231, 76, 60)
Acetoin	4E6_Acetoin_POS_3min	4E6_Acetoin_NEG_3min	C4H8O2	CC(O)C(C)=O	ROWKJAVDOGWPAT-UHFFFAOYNA-N	[M+H]+	[M-H]-	Organic compounds	Organic oxygen compounds	Organooxygen compounds	Carbonyl compounds	Acyloins	rgb(220, 20, 60)	rgb(155, 89, 182)
Mandelic acid	4E7_Mandelic-acid_POS_3min	4E7_Mandelic-acid_NEG_3min	C8H8O3	OC(C(O)=O)C1=CC=CC=C1	IWYDHOAUDWTVEP-UHFFFAOYNA-N	[M+H]+	[M-H]-	Organic compounds	Benzenoids	Benzene and substituted derivatives		Benzene and substituted derivatives	rgb(255, 182, 193)	rgb(231, 76, 60)
Tryptamine	4E8_Tryptamine_POS_3min	4E8_Tryptamine_NEG_3min	C10H12N2	NCCC1=CNC2=CC=CC=C12	APJYDQYYACXCRM-UHFFFAOYSA-N	[M+H]+	[M-H]-	Organic compounds	Organoheterocyclic compounds	Indoles and derivatives	Tryptamines and derivatives	Tryptamines and derivatives	rgb(128, 0, 128)	rgb(41, 128, 185)
Benzoic acid	4E9_Benzoic-acid_POS_3min	4E9_Benzoic-acid_NEG_3min	C7H6O2	OC(=O)C1=CC=CC=C1	WPYMKLBDIGXBTP-UHFFFAOYSA-N	[M+H]+	[M-H]-	Organic compounds	Benzenoids	Benzene and substituted derivatives	Benzoic acids and derivatives	Benzoic acids	rgb(194, 144, 21)	rgb(231, 76, 60)
N-Acetyl-L-phenylalanine	4F1_N-Acetyl-L-phenylalanine_POS_3min	4F1_N-Acetyl-L-phenylalanine_NEG_3min	C11H13NO3	CC(=O)N[C@@H](CC1=CC=CC=C1)C(O)=O	CBQJSKKFNMDLON-JTQLQIEISA-N	[M+H]+	[M-H]-	Organic compounds	Organic acids and derivatives	Carboxylic acids and derivatives	Amino acids, peptides, and analogues	Amino acids and derivatives	rgb(255, 99, 71)	rgb(22, 160, 133)
2-Amino-1-phenylethanol	4F10_2-Amino-1-phenylethanol_POS_3min	4F10_2-Amino-1-phenylethanol_NEG_3min	C8H11NO	NCC(O)C1=CC=CC=C1	ULSIYEODSMZIPX-UHFFFAOYNA-N	[M+H]+	[M-H]-	Organic compounds	Organic nitrogen compounds	Organonitrogen compounds	Amines	Aralkylamines	rgb(139, 0, 0)	rgb(112, 123, 124)
2-Hydroxy-4-(methylthio)butyric acid calcium salt	4F11_2-Hydroxy-4-methylthio-butyri_POS_3min	4F11_2-Hydroxy-4-methylthio-butyri_NEG_3min	C5H10O3S	CSCCC(O)C(O)=O	ONFOSYPQQXJWGS-UHFFFAOYNA-N	[M+H]+	[M-H]-	Organic compounds	Lipids and lipid-like molecules	Fatty Acyls	Fatty acids and conjugates	Thia fatty acids	rgb(0, 191, 255)	rgb(52, 152, 219)
Sodium glycochenodeoxycholate	4F12_Sodium-glycochenodeoxycholate_POS_3min	4F12_Sodium-glycochenodeoxycholate_NEG_3min	C26H43NO5	C[C@H](CCC(=O)NCC(O)=O)[C@H]1CC[C@H]2[C@@H]3[C@H](O)C[C@@H]4C[C@H](O)CC[C@]4(C)[C@H]3CC[C@]12C	GHCZAUBVMUEKKP-GYPHWSFCSA-N	[M+H]+	[M-H]-	Organic compounds	Lipids and lipid-like molecules	Steroids and steroid derivatives	Bile acids, alcohols and derivatives	Glycinated bile acids and derivatives	rgb(0, 128, 0)	rgb(52, 152, 219)
L-Tryptophanamide hydrochloride	4F2_L-Tryptophanamide_POS_3min	4F2_L-Tryptophanamide_NEG_3min	C11H13N3O	N[C@@H](CC1=CNC2=CC=CC=C12)C(N)=O	JLSKPBDKNIXMBS-VIFPVBQESA-N	[M+H]+	[M-H]-	Organic compounds	Organoheterocyclic compounds	Indoles and derivatives	Tryptamines and derivatives	Tryptamines and derivatives	rgb(128, 0, 128)	rgb(41, 128, 185)
Phenol	4F3_Phenol_POS_3min	4F3_Phenol_NEG_3min	C6H6O	OC1=CC=CC=C1	ISWSIDIOOBJBQZ-UHFFFAOYSA-N	[M+H]+	[M-H]-	Organic compounds	Benzenoids	Phenols	1-hydroxy-4-unsubstituted benzenoids	1-hydroxy-4-unsubstituted benzenoids	rgb(152, 251, 152)	rgb(231, 76, 60)
Oxaloacetic acid	4F4_Oxaloacetic-acid_POS_3min	4F4_Oxaloacetic-acid_NEG_3min	C4H4O5	OC(=O)CC(=O)C(O)=O	KHPXUQMNIQBQEV-UHFFFAOYSA-N	[M+H]+	[M-H]-	Organic compounds	Organic acids and derivatives	Keto acids and derivatives	Short-chain keto acids and derivatives	Short-chain keto acids and derivatives	rgb(0, 0, 139)	rgb(22, 160, 133)
2,3-Dihydroxybenzoic acid	4F5_2-3-Dihydroxybenzoic-acid_POS_3min	4F5_2-3-Dihydroxybenzoic-acid_NEG_3min	C7H6O4	OC(=O)C1=C(O)C(O)=CC=C1	GLDQAMYCGOIJDV-UHFFFAOYSA-N	[M+H]+	[M-H]-	Organic compounds	Benzenoids	Benzene and substituted derivatives	Benzoic acids and derivatives	Hydroxybenzoic acid derivatives	rgb(255, 69, 0)	rgb(231, 76, 60)
Acrylic acid	4F6_Acrylic-acid_POS_3min	4F6_Acrylic-acid_NEG_3min	C3H4O2	OC(=O)C=C	NIXOWILDQLNWCW-UHFFFAOYSA-N	[M+H]+	[M-H]-	Organic compounds	Organic acids and derivatives	Carboxylic acids and derivatives	Acrylic acids and derivatives	Acrylic acids	rgb(60, 215, 60)	rgb(22, 160, 133)
3-(2-Hydroxyethyl)indole	4F7_3-2-Hydroxyethyl-indole_POS_3min	4F7_3-2-Hydroxyethyl-indole_NEG_3min	C10H11NO	OCCC1=CNC2=CC=CC=C12	MBBOMCVGYCRMEA-UHFFFAOYSA-N	[M+H]+	[M-H]-	Organic compounds	Organoheterocyclic compounds	Indoles and derivatives	Indoles	3-alkylindoles	rgb(0, 0, 255)	rgb(41, 128, 185)
4-Hydroxy-3-methoxycinnamic acid	4F8_4-Hydroxy-3-methoxycinnamic_POS_3min	4F8_4-Hydroxy-3-methoxycinnamic_NEG_3min	C10H10O4	COC1=C(O)C=CC(C=CC(O)=O)=C1	KSEBMYQBYZTDHS-UHFFFAOYSA-N	[M+H]+	[M-H]-	Organic compounds	Phenylpropanoids and polyketides	Cinnamic acids and derivatives	Hydroxycinnamic acids and derivatives	Hydroxycinnamic acids	rgb(255, 140, 0)	rgb(192, 57, 43)
Glycocholic acid hydrate	4F9_Glycocholic-acid_POS_3min	4F9_Glycocholic-acid_NEG_3min	C26H43NO6	C[C@H](CCC(=O)NCC(O)=O)[C@H]1CC[C@H]2C3[C@H](O)C[C@@H]4C[C@H](O)CC[C@]4(C)[C@H]3C[C@H](O)[C@]12C	RFDAIACWWDREDC-RGWSMLPJSA-N	[M+H]+	[M-H]-	Organic compounds	Lipids and lipid-like molecules	Steroids and steroid derivatives	Bile acids, alcohols and derivatives	Glycinated bile acids and derivatives	rgb(0, 128, 0)	rgb(52, 152, 219)
Sodium benzoate	4G1_Sodium-benzoate_POS_3min	4G1_Sodium-benzoate_NEG_3min	C7H6O2	OC(=O)C1=CC=CC=C1	WPYMKLBDIGXBTP-UHFFFAOYSA-N	[M+H]+	[M-H]-	Organic compounds	Benzenoids	Benzene and substituted derivatives	Benzoic acids and derivatives	Benzoic acids	rgb(194, 144, 21)	rgb(231, 76, 60)
2-Hydroxypyridine	4G10_2-Hydroxypyridine_POS_3min	4G10_2-Hydroxypyridine_NEG_3min	C5H5NO	OC1=NC=CC=C1	UBQKCCHYAOITMY-UHFFFAOYSA-N	[M+H]+	[M-H]-	Organic compounds	Organoheterocyclic compounds	Pyridines and derivatives	Hydropyridines	Pyridinones	rgb(178, 34, 34)	rgb(41, 128, 185)
3,4-Dihydroxyphenylacetic acid	4G11_3-4-Dihydroxyphenylacetic_POS_3min	4G11_3-4-Dihydroxyphenylacetic_NEG_3min	C8H8O4	OC(=O)CC1=CC(O)=C(O)C=C1	CFFZDZCDUFSOFZ-UHFFFAOYSA-N	[M+H]+	[M-H]-	Organic compounds	Benzenoids	Phenols	Benzenediols	Catechols	rgb(255, 182, 193)	rgb(231, 76, 60)
Methyl vanillate	4G12_Methyl-vanillate_POS_3min	4G12_Methyl-vanillate_NEG_3min	C9H10O4	COC(=O)C1=CC(OC)=C(O)C=C1	BVWTXUYLKBHMOX-UHFFFAOYSA-N	[M+H]+	[M-H]-	Organic compounds	Benzenoids	Benzene and substituted derivatives	Benzoic acids and derivatives	Methoxybenzoic acids and derivatives	rgb(128, 128, 0)	rgb(231, 76, 60)
3-amino-5-hydroxybenzoic acid	4G2_3-amino-5-hydroxybenzoic-acid_POS_3min	4G2_3-amino-5-hydroxybenzoic-acid_NEG_3min	C7H7NO3	NC1=CC(O)=CC(=C1)C(O)=O	QPEJHSFTZVMSJH-UHFFFAOYSA-N	[M+H]+	[M-H]-	Organic compounds	Benzenoids	Benzene and substituted derivatives	Benzoic acids and derivatives	Hydroxybenzoic acid derivatives	rgb(255, 69, 0)	rgb(231, 76, 60)
Pyrocatechol	4G3_Pyrocatechol_POS_3min	4G3_Pyrocatechol_NEG_3min	C6H6O2	OC1=CC=CC=C1O	YCIMNLLNPGFGHC-UHFFFAOYSA-N	[M+H]+	[M-H]-	Organic compounds	Benzenoids	Phenols	Benzenediols	Catechols	rgb(255, 182, 193)	rgb(231, 76, 60)
3,4-Dihydroxybenzoic acid	4G4_3-4-Dihydroxybenzoic-acid_POS_3min	4G4_3-4-Dihydroxybenzoic-acid_NEG_3min	C7H6O4	OC(=O)C1=CC(O)=C(O)C=C1	YQUVCSBJEUQKSH-UHFFFAOYSA-N	[M+H]+	[M-H]-	Organic compounds	Benzenoids	Benzene and substituted derivatives	Benzoic acids and derivatives	Hydroxybenzoic acid derivatives	rgb(255, 69, 0)	rgb(231, 76, 60)
Cyclopentanone	4G5_Cyclopentanone_POS_3min	4G5_Cyclopentanone_NEG_3min	C5H8O	O=C1CCCC1	BGTOWKSIORTVQH-UHFFFAOYSA-N	[M+H]+	[M-H]-	Organic compounds	Organic oxygen compounds	Organooxygen compounds	Carbonyl compounds	Ketones	rgb(255, 182, 193)	rgb(155, 89, 182)
D-(-)-Pantolactone	4G6_D-minus-Pantolactone_POS_3min	4G6_D-minus-Pantolactone_NEG_3min	C6H10O3	CC1(C)COC(=O)[C@@H]1O	SERHXTVXHNVDKA-BYPYZUCNSA-N	[M+H]+	[M-H]-	Organic compounds	Organoheterocyclic compounds	Lactones	Gamma butyrolactones	Gamma butyrolactones	rgb(0, 191, 255)	rgb(41, 128, 185)
Guaiacol	4G7_Guaiacol_POS_3min	4G7_Guaiacol_NEG_3min	C7H8O2	COC1=CC=CC=C1O	LHGVFZTZFXWLCP-UHFFFAOYSA-N	[M+H]+	[M-H]-	Organic compounds	Benzenoids	Phenols	Methoxyphenols	Methoxyphenols	rgb(138, 10, 138)	rgb(231, 76, 60)
(R)-(-)-Mandelic acid	4G8_R-minus-Mandelic-acid_POS_3min	4G8_R-minus-Mandelic-acid_NEG_3min	C8H8O3	O[C@@H](C(O)=O)C1=CC=CC=C1	IWYDHOAUDWTVEP-SSDOTTSWSA-N	[M+H]+	[M-H]-	Organic compounds	Benzenoids	Benzene and substituted derivatives		Benzene and substituted derivatives	rgb(255, 182, 193)	rgb(231, 76, 60)
10-Hydroxydecanoic acid	4G9_10-Hydroxydecanoic-acid_POS_3min	4G9_10-Hydroxydecanoic-acid_NEG_3min	C10H20O3	OCCCCCCCCCC(O)=O	YJCJVMMDTBEITC-UHFFFAOYSA-N	[M+H]+	[M-H]-	Organic compounds	Organic acids and derivatives	Hydroxy acids and derivatives	Medium-chain hydroxy acids and derivatives	Medium-chain hydroxy acids and derivatives	rgb(139, 69, 19)	rgb(22, 160, 133)
2-Ketobutyric acid	5A1_2-Ketobutyric-acid_POS_3min	5A1_2-Ketobutyric-acid_NEG_3min	C4H6O3	CCC(=O)C(O)=O	TYEYBOSBBBHJIV-UHFFFAOYSA-N	[M+H]+	[M-H]-	Organic compounds	Organic acids and derivatives	Keto acids and derivatives	Short-chain keto acids and derivatives	Short-chain keto acids and derivatives	rgb(0, 0, 139)	rgb(22, 160, 133)
Fumaric acid	5A10_Fumaric-acid_POS_3min	5A10_Fumaric-acid_NEG_3min	C4H4O4	OC(=O)\C=C\C(O)=O	VZCYOOQTPOCHFL-OWOJBTEDSA-N	[M+H]+	[M-H]-	Organic compounds	Organic acids and derivatives	Carboxylic acids and derivatives	Dicarboxylic acids and derivatives	Dicarboxylic acids and derivatives	rgb(75, 0, 130)	rgb(22, 160, 133)
Benzaldehyde	5A11_Benzaldehyde_POS_3min	5A11_Benzaldehyde_NEG_3min	C7H6O	O=CC1=CC=CC=C1	HUMNYLRZRPPJDN-UHFFFAOYSA-N	[M+H]+	[M-H]-	Organic compounds	Benzenoids	Benzene and substituted derivatives	Benzoyl derivatives	Benzoyl derivatives	rgb(219, 112, 147)	rgb(231, 76, 60)
4-Hydroxybenzaldehyde	5A12_4-Hydroxybenzaldehyde_POS_3min	5A12_4-Hydroxybenzaldehyde_NEG_3min	C7H6O2	OC1=CC=C(C=O)C=C1	RGHHSNMVTDWUBI-UHFFFAOYSA-N	[M+H]+	[M-H]-	Organic compounds	Organic oxygen compounds	Organooxygen compounds	Carbonyl compounds	Aldehydes	rgb(178, 34, 34)	rgb(155, 89, 182)
Dl-5-(1,2-dithiolan-3-yl)valeramide	5A2_Dl-5-1-2-dithiolan-3-yl-valer_POS_3min	5A2_Dl-5-1-2-dithiolan-3-yl-valer_NEG_3min	C8H15NOS2	NC(=O)CCCCC1CCSS1	FCCDDURTIIUXBY-UHFFFAOYNA-N	[M+H]+	[M-H]-	Organic compounds	Organoheterocyclic compounds	Dithiolanes	Lipoamides	Lipoamides	rgb(60, 215, 60)	rgb(41, 128, 185)
4-Hydroxyphenylpyruvic acid	5A3_4-Hydroxyphenylpyruvic-acid_POS_3min	5A3_4-Hydroxyphenylpyruvic-acid_NEG_3min	C9H8O4	OC(=O)C(=O)CC1=CC=C(O)C=C1	KKADPXVIOXHVKN-UHFFFAOYSA-N	[M+H]+	[M-H]-	Organic compounds	Benzenoids	Benzene and substituted derivatives	Phenylpyruvic acid derivatives	Phenylpyruvic acid derivatives	rgb(139, 69, 19)	rgb(231, 76, 60)
Hexanoic acid	5A4_Hexanoic-acid_POS_3min	5A4_Hexanoic-acid_NEG_3min	C6H12O2	CCCCCC(O)=O	FUZZWVXGSFPDMH-UHFFFAOYSA-N	[M+H]+	[M-H]-	Organic compounds	Lipids and lipid-like molecules	Fatty Acyls	Fatty acids and conjugates	Medium-chain fatty acids	rgb(255, 165, 0)	rgb(52, 152, 219)
Methylmalonic acid	5A5_Methylmalonic-acid_POS_3min	5A5_Methylmalonic-acid_NEG_3min	C4H6O4	CC(C(O)=O)C(O)=O	ZIYVHBGGAOATLY-UHFFFAOYSA-N	[M+H]+	[M-H]-	Organic compounds	Organic acids and derivatives	Carboxylic acids and derivatives	Dicarboxylic acids and derivatives	Dicarboxylic acids and derivatives	rgb(75, 0, 130)	rgb(22, 160, 133)
Serotonin creatinine sulfate monohydrate	5A6_Serotonin-creatinine-sulfate_POS_3min	5A6_Serotonin-creatinine-sulfate_NEG_3min	C10H12N2O	NCCC1=CNC2=CC=C(O)C=C12	QZAYGJVTTNCVMB-UHFFFAOYSA-N	[M+H]+	[M-H]-	Organic compounds	Organoheterocyclic compounds	Indoles and derivatives	Tryptamines and derivatives	Serotonins	rgb(139, 0, 0)	rgb(41, 128, 185)
Indole-3-acetamide	5A7_Indole-3-acetamide_POS_3min	5A7_Indole-3-acetamide_NEG_3min	C10H10N2O	NC(=O)CC1=CNC2=CC=CC=C12	ZOAMBXDOGPRZLP-UHFFFAOYSA-N	[M+H]+	[M-H]-	Organic compounds	Organoheterocyclic compounds	Indoles and derivatives	Indoles	3-alkylindoles	rgb(0, 0, 255)	rgb(41, 128, 185)
Hippuric acid	5A8_Hippuric-acid_POS_3min	5A8_Hippuric-acid_NEG_3min	C9H9NO3	OC(=O)CNC(=O)C1=CC=CC=C1	QIAFMBKCNZACKA-UHFFFAOYSA-N	[M+H]+	[M-H]-	Organic compounds	Benzenoids	Benzene and substituted derivatives	Benzoic acids and derivatives	Benzamides	rgb(30, 144, 255)	rgb(231, 76, 60)
Ethylmalonic acid	5A9_Ethylmalonic-acid_POS_3min	5A9_Ethylmalonic-acid_NEG_3min	C5H8O4	CCC(C(O)=O)C(O)=O	UKFXDFUAPNAMPJ-UHFFFAOYSA-N	[M+H]+	[M-H]-	Organic compounds	Lipids and lipid-like molecules	Fatty Acyls	Fatty acids and conjugates	Branched fatty acids	rgb(128, 128, 0)	rgb(52, 152, 219)
3-(2-Hydroxyphenyl)propionic acid	5B1_3-2-Hydroxyphenyl-propionic_POS_3min	5B1_3-2-Hydroxyphenyl-propionic_NEG_3min	C9H10O3	OC(=O)CCC1=C(O)C=CC=C1	CJBDUOMQLFKVQC-UHFFFAOYSA-N	[M+H]+	[M-H]-	Organic compounds	Phenylpropanoids and polyketides	Phenylpropanoic acids		Phenylpropanoic acids	rgb(0, 0, 139)	rgb(192, 57, 43)
Dehydro-L-(+)-ascorbic acid dimer	5B10_Dehydro-L-plus-ascorbic-acid_POS_3min	5B10_Dehydro-L-plus-ascorbic-acid_NEG_3min	C12H12O12	OC1COC23OC45OCC(O)C4OC(=O)C5(O)OC2(O)C(=O)OC13	MUYNUOXIHSNESP-UHFFFAOYNA-N	[M+H]+	[M-H]-	Organic compounds	Organoheterocyclic compounds	Furofurans	Isosorbides	Isosorbides	rgb(128, 0, 0)	rgb(41, 128, 185)
3-Amino-4-hydroxybenzoic acid	5B11_3-Amino-4-hydroxybenzoic-acid_POS_3min	5B11_3-Amino-4-hydroxybenzoic-acid_NEG_3min	C7H7NO3	NC1=C(O)C=CC(=C1)C(O)=O	MRBKRZAPGUCWOS-UHFFFAOYSA-N	[M+H]+	[M-H]-	Organic compounds	Benzenoids	Benzene and substituted derivatives	Benzoic acids and derivatives	Hydroxybenzoic acid derivatives	rgb(255, 69, 0)	rgb(231, 76, 60)
DL-3,4-Dihydroxymandelic acid	5B12_DL-3-4-Dihydroxymandelic-acid_POS_3min	5B12_DL-3-4-Dihydroxymandelic-acid_NEG_3min	C8H8O5	OC(C(O)=O)C1=CC(O)=C(O)C=C1	RGHMISIYKIHAJW-UHFFFAOYNA-N	[M+H]+	[M-H]-	Organic compounds	Benzenoids	Phenols	Benzenediols	Catechols	rgb(255, 182, 193)	rgb(231, 76, 60)
3-Methoxytyramine hydrochloride	5B2_3-Methoxytyramine_POS_3min	5B2_3-Methoxytyramine_NEG_3min	C9H13NO2	COC1=C(O)C=CC(CCN)=C1	DIVQKHQLANKJQO-UHFFFAOYSA-N	[M+H]+	[M-H]-	Organic compounds	Benzenoids	Phenols	Methoxyphenols	Methoxyphenols	rgb(138, 10, 138)	rgb(231, 76, 60)
Benzylamine	5B3_Benzylamine_POS_3min	5B3_Benzylamine_NEG_3min	C7H9N	NCC1=CC=CC=C1	WGQKYBSKWIADBV-UHFFFAOYSA-N	[M+H]+	[M-H]-	Organic compounds	Benzenoids	Benzene and substituted derivatives	Phenylmethylamines	Phenylmethylamines	rgb(46, 139, 87)	rgb(231, 76, 60)
Quinaldic acid	5B4_Quinaldic-acid_POS_3min	5B4_Quinaldic-acid_NEG_3min	C10H7NO2	OC(=O)C1=NC2=CC=CC=C2C=C1	LOAUVZALPPNFOQ-UHFFFAOYSA-N	[M+H]+	[M-H]-	Organic compounds	Organoheterocyclic compounds	Quinolines and derivatives	Quinoline carboxylic acids	Quinoline carboxylic acids	rgb(255, 0, 0)	rgb(41, 128, 185)
Serotonin hydrochloride	5B5_Serotonin_POS_3min	5B5_Serotonin_NEG_3min	C10H12N2O	NCCC1=CNC2=CC=C(O)C=C12	QZAYGJVTTNCVMB-UHFFFAOYSA-N	[M+H]+	[M-H]-	Organic compounds	Organoheterocyclic compounds	Indoles and derivatives	Tryptamines and derivatives	Serotonins	rgb(139, 0, 0)	rgb(41, 128, 185)
4-Aminobenzoic acid	5B6_4-Aminobenzoic-acid_POS_3min	5B6_4-Aminobenzoic-acid_NEG_3min	C7H7NO2	NC1=CC=C(C=C1)C(O)=O	ALYNCZNDIQEVRV-UHFFFAOYSA-N	[M+H]+	[M-H]-	Organic compounds	Benzenoids	Benzene and substituted derivatives	Benzoic acids and derivatives	Aminobenzoic acids and derivatives	rgb(0, 255, 0)	rgb(231, 76, 60)
2-Aminophenol	5B7_2-Aminophenol_POS_3min	5B7_2-Aminophenol_NEG_3min	C6H7NO	NC1=C(O)C=CC=C1	CDAWCLOXVUBKRW-UHFFFAOYSA-N	[M+H]+	[M-H]-	Organic compounds	Benzenoids	Benzene and substituted derivatives	Aniline and substituted anilines	Aniline and substituted anilines	rgb(128, 0, 128)	rgb(231, 76, 60)
Pimelic acid	5B8_Pimelic-acid_POS_3min	5B8_Pimelic-acid_NEG_3min	C7H12O4	OC(=O)CCCCCC(O)=O	WLJVNTCWHIRURA-UHFFFAOYSA-N	[M+Na]+	[M-H]-	Organic compounds	Lipids and lipid-like molecules	Fatty Acyls	Fatty acids and conjugates	Medium-chain fatty acids	rgb(255, 165, 0)	rgb(52, 152, 219)
Indole-3-pyruvic acid	5B9_Indole-3-pyruvic-acid_POS_3min	5B9_Indole-3-pyruvic-acid_NEG_3min	C11H9NO3	OC(=O)C(=O)CC1=CNC2=CC=CC=C12	RSTKLPZEZYGQPY-UHFFFAOYSA-N	[M+H]+	[M-H]-	Organic compounds	Organoheterocyclic compounds	Indoles and derivatives	Indolyl carboxylic acids and derivatives	Indolyl carboxylic acids and derivatives	rgb(173, 216, 230)	rgb(41, 128, 185)
Anthranilic acid	5C1_Anthranilic-acid_POS_3min	5C1_Anthranilic-acid_NEG_3min	C7H7NO2	NC1=CC=CC=C1C(O)=O	RWZYAGGXGHYGMB-UHFFFAOYSA-N	[M+H]+	[M-H]-	Organic compounds	Benzenoids	Benzene and substituted derivatives	Benzoic acids and derivatives	Aminobenzoic acids and derivatives	rgb(0, 255, 0)	rgb(231, 76, 60)
D-(+)-Mannose	5C10_D-plus-Mannose_POS_3min	5C10_D-plus-Mannose_NEG_3min	C6H12O6	OC[C@@H](O)[C@@H](O)[C@H](O)[C@H](O)C=O	GZCGUPFRVQAUEE-KVTDHHQDSA-N	[M+Na]+	[M-H]-	Organic compounds	Organic oxygen compounds	Organooxygen compounds	Carbohydrates and carbohydrate conjugates	Monosaccharides	rgb(128, 0, 128)	rgb(155, 89, 182)
D-(+)-Xylose	5C11_D-plus-Xylose_POS_3min	5C11_D-plus-Xylose_NEG_3min	C5H10O5	OC[C@@H](O)[C@H](O)[C@@H](O)C=O	PYMYPHUHKUWMLA-VPENINKCSA-N	[M+Na]+	[M-H]-	Organic compounds	Organic oxygen compounds	Organooxygen compounds	Carbohydrates and carbohydrate conjugates	Monosaccharides	rgb(128, 0, 128)	rgb(155, 89, 182)
Sucrose	5C12_Sucrose_POS_3min	5C12_Sucrose_NEG_3min	C12H22O11	OC[C@H]1O[C@@](CO)(O[C@H]2O[C@H](CO)[C@@H](O)[C@H](O)[C@H]2O)[C@@H](O)[C@@H]1O	CZMRCDWAGMRECN-UGDNZRGBSA-N	[M+Na]+	[M-H]-	Organic compounds	Organic oxygen compounds	Organooxygen compounds	Carbohydrates and carbohydrate conjugates	Glycosyl compounds	rgb(0, 128, 0)	rgb(155, 89, 182)
7,8-Dihydro-L-biopterin	5C2_7-8-Dihydro-L-biopterin_POS_3min	5C2_7-8-Dihydro-L-biopterin_NEG_3min	C9H13N5O3	C[C@@H](O)[C@@H](O)C1=NC2=C(NC1)N=C(N)NC2=O	FEMXZDUTFRTWPE-AWFVSMACSA-N	[M+H]+	[M-H]-	Organic compounds	Organoheterocyclic compounds	Pteridines and derivatives	Pterins and derivatives	Biopterins and derivatives	rgb(0, 0, 255)	rgb(41, 128, 185)
Butyric acid	5C3_Butyric-acid_POS_3min	5C3_Butyric-acid_NEG_3min	C4H8O2	CCCC(O)=O	FERIUCNNQQJTOY-UHFFFAOYSA-N	[M+H]+	[M-H]-	Organic compounds	Lipids and lipid-like molecules	Fatty Acyls	Fatty acids and conjugates	Straight chain fatty acids	rgb(128, 0, 0)	rgb(52, 152, 219)
L-Dehydroascorbic acid	5C4_L-Dehydroascorbic-acid_POS_3min	5C4_L-Dehydroascorbic-acid_NEG_3min	C6H6O6	OC[C@H](O)[C@H]1OC(=O)C(=O)C1=O	SBJKKFFYIZUCET-JLAZNSOCSA-N	[M+H]+	[M-H]-	Organic compounds	Organoheterocyclic compounds	Lactones	Gamma butyrolactones	Gamma butyrolactones	rgb(0, 191, 255)	rgb(41, 128, 185)
D-(-)-Fructose	5C5_D-minus-Fructose_POS_3min	5C5_D-minus-Fructose_NEG_3min	C6H12O6	OC[C@@H](O)[C@@H](O)[C@H](O)C(=O)CO	BJHIKXHVCXFQLS-UYFOZJQFSA-N	[M+Na]+	[M-H]-	Organic compounds	Organic oxygen compounds	Organooxygen compounds	Carbohydrates and carbohydrate conjugates	Monosaccharides	rgb(128, 0, 128)	rgb(155, 89, 182)
L-(-)-Sorbose	5C6_L-minus-Sorbose_POS_3min	5C6_L-minus-Sorbose_NEG_3min	C6H12O6	OC[C@H](O)[C@@H](O)[C@H](O)C(=O)CO	BJHIKXHVCXFQLS-OTWZMJIISA-N	[M+Na]+	[M-H]-	Organic compounds	Organic oxygen compounds	Organooxygen compounds	Carbohydrates and carbohydrate conjugates	Monosaccharides	rgb(128, 0, 128)	rgb(155, 89, 182)
Xylitol	5C7_Xylitol_POS_3min	5C7_Xylitol_NEG_3min	C5H12O5	OC[C@H](O)[C@@H](O)[C@H](O)CO	HEBKCHPVOIAQTA-SCDXWVJYSA-N	[M+Na]+	[M-H]-	Organic compounds	Organic oxygen compounds	Organooxygen compounds	Carbohydrates and carbohydrate conjugates	Sugar alcohols	rgb(0, 128, 0)	rgb(155, 89, 182)
Adonitol	5C8_Adonitol_POS_3min	5C8_Adonitol_NEG_3min	C5H12O5	OC[C@H](O)[C@H](O)[C@H](O)CO	HEBKCHPVOIAQTA-ZXFHETKHSA-N	[M+Na]+	[M-H]-	Organic compounds	Organic oxygen compounds	Organooxygen compounds	Carbohydrates and carbohydrate conjugates	Sugar alcohols	rgb(0, 128, 0)	rgb(155, 89, 182)
myo-Inositol	5C9_myo-Inositol_POS_3min	5C9_myo-Inositol_NEG_3min	C6H12O6	O[C@H]1[C@H](O)[C@@H](O)[C@H](O)[C@H](O)[C@@H]1O	CDAISMWEOUEBRE-GPIVLXJGSA-N	[M+Na]+	[M+FA-H]-	Organic compounds	Organic oxygen compounds	Organooxygen compounds	Alcohols and polyols	Secondary alcohols	rgb(255, 99, 71)	rgb(155, 89, 182)
D-(+)-Galactose	5D1_D-plus-Galactose_POS_3min	5D1_D-plus-Galactose_NEG_3min	C6H12O6	OC[C@@H](O)[C@H](O)[C@H](O)[C@@H](O)C=O	GZCGUPFRVQAUEE-KCDKBNATSA-N	[M+Na]+	[M-H]-	Organic compounds	Organic oxygen compounds	Organooxygen compounds	Carbohydrates and carbohydrate conjugates	Monosaccharides	rgb(128, 0, 128)	rgb(155, 89, 182)
D-(+)-Cellobiose	5D10_D-plus-Cellobiose_POS_3min	5D10_D-plus-Cellobiose_NEG_3min	C12H22O11	OC[C@H]1O[C@@H](O[C@H]2[C@H](O)[C@@H](O)[C@H](O)O[C@@H]2CO)[C@H](O)[C@@H](O)[C@@H]1O	GUBGYTABKSRVRQ-QRZGKKJRSA-N	[M+Na]+	[M+FA-H]-	Organic compounds	Organic oxygen compounds	Organooxygen compounds	Carbohydrates and carbohydrate conjugates	Glycosyl compounds	rgb(0, 128, 0)	rgb(155, 89, 182)
D-(-)-Lyxose	5D11_D-minus-Lyxose_POS_3min	5D11_D-minus-Lyxose_NEG_3min	C5H10O5	OC[C@@H](O)[C@H](O)[C@H](O)C=O	PYMYPHUHKUWMLA-UOWFLXDJSA-N	[M+Na]+	[M-H]-	Organic compounds	Organic oxygen compounds	Organooxygen compounds	Carbohydrates and carbohydrate conjugates	Monosaccharides	rgb(128, 0, 128)	rgb(155, 89, 182)
δ-Valerolactone	5D12_delta-Valerolactone_POS_3min	5D12_delta-Valerolactone_NEG_3min	C5H8O2	O=C1CCCCO1	OZJPLYNZGCXSJM-UHFFFAOYSA-N	[M+H]+	[M-H]-	Organic compounds	Organoheterocyclic compounds	Lactones	Delta valerolactones	Delta valerolactones	rgb(255, 99, 71)	rgb(41, 128, 185)
α-D-Glucose	5D2_a-D-Glucose_POS_3min	5D2_a-D-Glucose_NEG_3min	C6H12O6	OC[C@H]1O[C@H](O)[C@H](O)[C@@H](O)[C@@H]1O	WQZGKKKJIJFFOK-DVKNGEFBSA-N	[M+Na]+	[M-H]-	Organic compounds	Organic oxygen compounds	Organooxygen compounds	Carbohydrates and carbohydrate conjugates	Monosaccharides	rgb(128, 0, 128)	rgb(155, 89, 182)
D-Allose	5D3_D-Allose_POS_3min	5D3_D-Allose_NEG_3min	C6H12O6	OC[C@@H](O)[C@@H](O)[C@@H](O)[C@@H](O)C=O	GZCGUPFRVQAUEE-BGPJRJDNSA-N	[M+Na]+	[M-H]-	Organic compounds	Organic oxygen compounds	Organooxygen compounds	Carbohydrates and carbohydrate conjugates	Monosaccharides	rgb(128, 0, 128)	rgb(155, 89, 182)
Melibiose	5D4_Melibiose_POS_3min	5D4_Melibiose_NEG_3min	C12H22O11	OC[C@H]1O[C@H](OC[C@@H](O)[C@@H](O)[C@H](O)[C@@H](O)C=O)[C@H](O)[C@@H](O)[C@H]1O	AYRXSINWFIIFAE-GFRRCQKTSA-N	[M+Na]+	[M-H]-	Organic compounds	Lipids and lipid-like molecules	Fatty Acyls	Fatty acyl glycosides	Fatty acyl glycosides of mono- and disaccharides	rgb(138, 10, 138)	rgb(52, 152, 219)
D-Sorbitol	5D5_D-Sorbitol_POS_3min	5D5_D-Sorbitol_NEG_3min	C6H14O6	OC[C@H](O)[C@@H](O)[C@H](O)[C@H](O)CO	FBPFZTCFMRRESA-JGWLITMVSA-N	[M+Na]+	[M-H]-	Organic compounds	Organic oxygen compounds	Organooxygen compounds	Carbohydrates and carbohydrate conjugates	Sugar alcohols	rgb(0, 128, 0)	rgb(155, 89, 182)
D-(+)-Maltose monohydrate	5D6_D-plus-Maltose_POS_3min	5D6_D-plus-Maltose_NEG_3min	C12H22O11	OC[C@@H](O)[C@@H](O[C@H]1O[C@H](CO)[C@@H](O)[C@H](O)[C@H]1O)[C@H](O)[C@@H](O)C=O	DKXNBNKWCZZMJT-WUJBLJFYSA-N	[M+Na]+	[M-H]-	Organic compounds	Lipids and lipid-like molecules	Fatty Acyls	Fatty acyl glycosides	Fatty acyl glycosides of mono- and disaccharides	rgb(138, 10, 138)	rgb(52, 152, 219)
D-(-)-Tagatose	5D7_D-minus-Tagatose_POS_3min	5D7_D-minus-Tagatose_NEG_3min	C6H12O6	OC[C@@H](O)[C@H](O)[C@H](O)C(=O)CO	BJHIKXHVCXFQLS-PQLUHFTBSA-N	[M+Na]+	[M-H]-	Organic compounds	Organic oxygen compounds	Organooxygen compounds	Carbohydrates and carbohydrate conjugates	Monosaccharides	rgb(128, 0, 128)	rgb(155, 89, 182)
D-Gulonic acid γ-lactone	5D8_D-Gulonic-acid-y-lactone_POS_3min	5D8_D-Gulonic-acid-y-lactone_NEG_3min	C6H10O6	OC[C@@H](O)[C@@H]1OC(=O)[C@H](O)[C@@H]1O	SXZYCXMUPBBULW-LECHCGJUSA-N	[M+Na]+	[M-H]-	Organic compounds	Organoheterocyclic compounds	Lactones	Gamma butyrolactones	Gamma butyrolactones	rgb(0, 191, 255)	rgb(41, 128, 185)
D-(-)-Arabinose	5D9_D-minus-Arabinose_POS_3min	5D9_D-minus-Arabinose_NEG_3min	C5H10O5	OC[C@@H](O)[C@@H](O)[C@H](O)C=O	PYMYPHUHKUWMLA-WDCZJNDASA-N	[M+H]+	[M-H]-	Organic compounds	Organic oxygen compounds	Organooxygen compounds	Carbohydrates and carbohydrate conjugates	Monosaccharides	rgb(128, 0, 128)	rgb(155, 89, 182)
Ergocalciferol	7A1_Ergocalciferol_POS_3min	7A1_Ergocalciferol_NEG_3min	C28H44O	[H][C@@]1(CC[C@@]2([H])\C(CCC[C@]12C)=C\C=C1\C[C@@H](O)CCC1=C)[C@H](C)\C=C\[C@H](C)C(C)C	MECHNRXZTMCUDQ-RKHKHRCZSA-N	[M+H]+	[M-H]-	Organic compounds	Lipids and lipid-like molecules	Steroids and steroid derivatives	Vitamin D and derivatives	Vitamin D and derivatives	rgb(255, 182, 193)	rgb(52, 152, 219)
Heptanoic acid	7A10_Heptanoic-acid_POS_3min	7A10_Heptanoic-acid_NEG_3min	C7H14O2	CCCCCCC(O)=O	MNWFXJYAOYHMED-UHFFFAOYSA-N	[M+H]+	[M-H]-	Organic compounds	Lipids and lipid-like molecules	Fatty Acyls	Fatty acids and conjugates	Medium-chain fatty acids	rgb(255, 165, 0)	rgb(52, 152, 219)
Retinol	7A11_Retinol_POS_3min	7A11_Retinol_NEG_3min	C20H30O	C\C(=C/CO)\C=C\C=C(/C)\C=C\C1=C(C)CCCC1(C)C	FPIPGXGPPPQFEQ-OVSJKPMPSA-N	[M+H]+	[M-H]-	Organic compounds	Lipids and lipid-like molecules	Prenol lipids	Retinoids	Retinoids	rgb(112, 128, 144)	rgb(52, 152, 219)
Vitamin K2	7A12_Vitamin-K2_POS_3min	7A12_Vitamin-K2_NEG_3min	C31H40O2	CC(C)=CCC\C(C)=C\CC\C(C)=C\CC\C(C)=C\CC1=C(C)C(=O)C2=CC=CC=C2C1=O	DKHGMERMDICWDU-GHDNBGIDSA-N	[M+H]+	[M-H]-	Organic compounds	Lipids and lipid-like molecules	Prenol lipids	Quinone and hydroquinone lipids	Vitamin K compounds	rgb(128, 0, 0)	rgb(52, 152, 219)
Squalene	7A2_Squalene_POS_3min	7A2_Squalene_NEG_3min	C30H50	CC(C)=CCC\C(C)=C\CC\C(C)=C\CC\C=C(/C)CC\C=C(/C)CCC=C(C)C	YYGNTYWPHWGJRM-AAJYLUCBSA-N	[M+H]+	[M-H]-	Organic compounds	Lipids and lipid-like molecules	Prenol lipids	Triterpenoids	Triterpenoids	rgb(128, 0, 128)	rgb(52, 152, 219)
p-Coumaric acid	7A3_p-Coumaric-acid_POS_3min	7A3_p-Coumaric-acid_NEG_3min	C9H8O3	OC(=O)\C=C\C1=CC=C(O)C=C1	NGSWKAQJJWESNS-ZZXKWVIFSA-N	[M+H]+	[M-H]-	Organic compounds	Phenylpropanoids and polyketides	Cinnamic acids and derivatives	Hydroxycinnamic acids and derivatives	Hydroxycinnamic acids	rgb(255, 140, 0)	rgb(192, 57, 43)
Nonanoic acid	7A4_Nonanoic-acid_POS_3min	7A4_Nonanoic-acid_NEG_3min	C9H18O2	CCCCCCCCC(O)=O	FBUKVWPVBMHYJY-UHFFFAOYSA-N	[M+H]+	[M-H]-	Organic compounds	Lipids and lipid-like molecules	Fatty Acyls	Fatty acids and conjugates	Medium-chain fatty acids	rgb(255, 165, 0)	rgb(52, 152, 219)
α-Estradiol	7A5_a-Estradiol_POS_3min	7A5_a-Estradiol_NEG_3min	C18H24O2	[H][C@@]12CC[C@@H](O)[C@@]1(C)CC[C@]1([H])C3=CC=C(O)C=C3CC[C@@]21[H]	VOXZDWNPVJITMN-SFFUCWETSA-N	[M+H]+	[M+FA-H]-	Organic compounds	Lipids and lipid-like molecules	Steroids and steroid derivatives	Estrane steroids	Estrogens and derivatives	rgb(255, 0, 255)	rgb(52, 152, 219)
Caprylic Acid (Octanoic Acid)	7A6_Caprylic-Acid_POS_3min	7A6_Caprylic-Acid_NEG_3min	C8H16O2	CCCCCCCC(O)=O	WWZKQHOCKIZLMA-UHFFFAOYSA-N	[M+H]+	[M-H]-	Organic compounds	Lipids and lipid-like molecules	Fatty Acyls	Fatty acids and conjugates	Medium-chain fatty acids	rgb(255, 165, 0)	rgb(52, 152, 219)
Ursodeoxycholic acid	7A7_Ursodeoxycholic-acid_POS_3min	7A7_Ursodeoxycholic-acid_NEG_3min	C24H40O4	C[C@H](CCC(O)=O)[C@H]1CC[C@H]2[C@@H]3[C@@H](O)C[C@@H]4C[C@H](O)CC[C@]4(C)[C@H]3CC[C@]12C	RUDATBOHQWOJDD-UZVSRGJWSA-N	[M+H]+	[M+FA-H]-	Organic compounds	Lipids and lipid-like molecules	Steroids and steroid derivatives	Bile acids, alcohols and derivatives	Hydroxy bile acids, alcohols and derivatives	rgb(60, 215, 60)	rgb(52, 152, 219)
Petroselinic acid	7A8_Petroselinic-acid_POS_3min	7A8_Petroselinic-acid_NEG_3min	C18H34O2	CCCCCCCCCCC\C=C/CCCCC(O)=O	CNVZJPUDSLNTQU-SEYXRHQNSA-N	[M+H]+	[M-H]-	Organic compounds	Lipids and lipid-like molecules	Fatty Acyls	Fatty acids and conjugates	Long-chain fatty acids	rgb(60, 215, 60)	rgb(52, 152, 219)
Deoxycholic acid	7A9_Deoxycholic-acid_POS_3min	7A9_Deoxycholic-acid_NEG_3min	C24H40O4	C[C@H](CCC(O)=O)[C@H]1CC[C@H]2[C@@H]3CC[C@@H]4C[C@H](O)CC[C@]4(C)[C@H]3C[C@H](O)[C@]12C	KXGVEGMKQFWNSR-LLQZFEROSA-N	[M+H]+	[M-H]-	Organic compounds	Lipids and lipid-like molecules	Steroids and steroid derivatives	Bile acids, alcohols and derivatives	Hydroxy bile acids, alcohols and derivatives	rgb(60, 215, 60)	rgb(52, 152, 219)
Elaidic acid	7B1_Elaidic-acid_POS_3min	7B1_Elaidic-acid_NEG_3min	C18H34O2	CCCCCCCC\C=C\CCCCCCCC(O)=O	ZQPPMHVWECSIRJ-MDZDMXLPSA-N	[M+H]+	[M-H]-	Organic compounds	Lipids and lipid-like molecules	Fatty Acyls	Fatty acids and conjugates	Long-chain fatty acids	rgb(60, 215, 60)	rgb(52, 152, 219)
β-Carotene	7B10_B-Carotene_POS_3min	7B10_B-Carotene_NEG_3min	C40H56	C\C(\C=C\C=C(/C)\C=C\C1=C(C)CCCC1(C)C)=C/C=C/C=C(\C)/C=C/C=C(\C)/C=C/C1=C(C)CCCC1(C)C	OENHQHLEOONYIE-JLTXGRSLSA-N	[M+H]+	[M-H]-	Organic compounds	Lipids and lipid-like molecules	Prenol lipids	Tetraterpenoids	Carotenoids	rgb(0, 0, 0)	rgb(52, 152, 219)
Dodecanoic acid	7B11_Dodecanoic-acid_POS_3min	7B11_Dodecanoic-acid_NEG_3min	C12H24O2	CCCCCCCCCCCC(O)=O	POULHZVOKOAJMA-UHFFFAOYSA-N	[M+H]+	[M-H]-	Organic compounds	Lipids and lipid-like molecules	Fatty Acyls	Fatty acids and conjugates	Medium-chain fatty acids	rgb(255, 165, 0)	rgb(52, 152, 219)
Erucic acid	7B12_Erucic-acid_POS_3min	7B12_Erucic-acid_NEG_3min	C22H42O2	CCCCCCCC\C=C/CCCCCCCCCCCC(O)=O	DPUOLQHDNGRHBS-KTKRTIGZSA-N	[M+H]+	[M-H]-	Organic compounds	Lipids and lipid-like molecules	Fatty Acyls	Fatty acids and conjugates	Very long-chain fatty acids	rgb(0, 128, 0)	rgb(52, 152, 219)
Chenodeoxycholic acid	7B2_Chenodeoxycholic-acid_POS_3min	7B2_Chenodeoxycholic-acid_NEG_3min	C24H40O4	C[C@H](CCC(O)=O)[C@H]1CC[C@H]2[C@@H]3[C@H](O)C[C@@H]4C[C@H](O)CC[C@]4(C)[C@H]3CC[C@]12C	RUDATBOHQWOJDD-BSWAIDMHSA-N	[M+H]+	[M+FA-H]-	Organic compounds	Lipids and lipid-like molecules	Steroids and steroid derivatives	Bile acids, alcohols and derivatives	Hydroxy bile acids, alcohols and derivatives	rgb(60, 215, 60)	rgb(52, 152, 219)
Myristic acid	7B3_Myristic-acid_POS_3min	7B3_Myristic-acid_NEG_3min	C14H28O2	CCCCCCCCCCCCCC(O)=O	TUNFSRHWOTWDNC-UHFFFAOYSA-N	[M+H]+	[M-H]-	Organic compounds	Lipids and lipid-like molecules	Fatty Acyls	Fatty acids and conjugates	Long-chain fatty acids	rgb(60, 215, 60)	rgb(52, 152, 219)
Rosmarinic acid	7B4_Rosmarinic-acid_POS_3min	7B4_Rosmarinic-acid_NEG_3min	C18H16O8	OC(=O)[C@@H](CC1=CC=C(O)C(O)=C1)OC(=O)\C=C\C1=CC=C(O)C(O)=C1	DOUMFZQKYFQNTF-WUTVXBCWSA-N	[M+H]+	[M-H]-	Organic compounds	Phenylpropanoids and polyketides	Cinnamic acids and derivatives	Hydroxycinnamic acids and derivatives	Coumaric acids and derivatives	rgb(0, 255, 255)	rgb(192, 57, 43)
Reichstein's substance S	7B5_Reichstein-substance-S_POS_3min	7B5_Reichstein-substance-S_NEG_3min	C21H30O4	C[C@]12CC[C@H]3[C@@H](CCC4=CC(=O)CC[C@]34C)[C@@H]1CC[C@]2(O)C(=O)CO	WHBHBVVOGNECLV-OBQKJFGGSA-N	[M+H]+	[M+FA-H]-	Organic compounds	Lipids and lipid-like molecules	Steroids and steroid derivatives	Hydroxysteroids	21-hydroxysteroids	rgb(194, 144, 21)	rgb(52, 152, 219)
Sodium taurolithocholate	7B6_Sodium-taurolithocholate_POS_3min	7B6_Sodium-taurolithocholate_NEG_3min	C26H45NO5S	[H][C@@]1(CC[C@@]2([H])[C@]3([H])CC[C@]4([H])C[C@H](O)CC[C@]4(C)[C@@]3([H])CC[C@]12C)[C@H](C)CCC(=O)NCCS(O)(=O)=O	QBYUNVOYXHFVKC-GBURMNQMSA-N	[M+H]+	[M-H]-	Organic compounds	Lipids and lipid-like molecules	Steroids and steroid derivatives	Bile acids, alcohols and derivatives	Taurinated bile acids and derivatives	rgb(128, 0, 128)	rgb(52, 152, 219)
Palmitoleic acid	7B7_Palmitoleic-acid_POS_3min	7B7_Palmitoleic-acid_NEG_3min	C16H30O2	CCCCCC\C=C/CCCCCCCC(O)=O	SECPZKHBENQXJG-FPLPWBNLSA-N	[M+H]+	[M-H]-	Organic compounds	Lipids and lipid-like molecules	Fatty Acyls	Fatty acids and conjugates	Long-chain fatty acids	rgb(60, 215, 60)	rgb(52, 152, 219)
Palmitic acid	7B8_Palmitic-acid_POS_3min	7B8_Palmitic-acid_NEG_3min	C16H32O2	CCCCCCCCCCCCCCCC(O)=O	IPCSVZSSVZVIGE-UHFFFAOYSA-N	[M+H]+	[M-H]-	Organic compounds	Lipids and lipid-like molecules	Fatty Acyls	Fatty acids and conjugates	Long-chain fatty acids	rgb(60, 215, 60)	rgb(52, 152, 219)
D-erythro-Dihydrosphingosine	7B9_D-erythro-Dihydrosphingosine_POS_3min	7B9_D-erythro-Dihydrosphingosine_NEG_3min	C18H39NO2	[H][C@](N)(CO)[C@]([H])(O)CCCCCCCCCCCCCCC	OTKJDMGTUTTYMP-ZWKOTPCHSA-N	[M+H]+	[M+FA-H]-	Organic compounds	Organic nitrogen compounds	Organonitrogen compounds	Amines	Alkanolamines	rgb(255, 0, 255)	rgb(112, 123, 124)
4-Methyl-2-oxopentanoic acid sodium salt	7C1_4-Methyl-2-oxopentanoic-acid_POS_3min	7C1_4-Methyl-2-oxopentanoic-acid_NEG_3min	C6H10O3	CC(C)CC(=O)C(O)=O	BKAJNAXTPSGJCU-UHFFFAOYSA-N	[M+H]+	[M-H]-	Organic compounds	Organic acids and derivatives	Keto acids and derivatives	Short-chain keto acids and derivatives	Short-chain keto acids and derivatives	rgb(0, 0, 139)	rgb(22, 160, 133)
12-Hydroxydodecanoic acid	7C10_12-Hydroxydodecanoic-acid_POS_3min	7C10_12-Hydroxydodecanoic-acid_NEG_3min	C12H24O3	OCCCCCCCCCCCC(O)=O	ZDHCZVWCTKTBRY-UHFFFAOYSA-N	[M+H]+	[M-H]-	Organic compounds	Organic acids and derivatives	Hydroxy acids and derivatives	Medium-chain hydroxy acids and derivatives	Medium-chain hydroxy acids and derivatives	rgb(139, 69, 19)	rgb(22, 160, 133)
Methyl jasmonate	7C11_Methyl-jasmonate_POS_3min	7C11_Methyl-jasmonate_NEG_3min	C13H20O3	CC\C=C/C[C@@H]1[C@@H](CC(=O)OC)CCC1=O	GEWDNTWNSAZUDX-WQMVXFAESA-N	[M+H]+	[M-H]-	Organic compounds	Lipids and lipid-like molecules	Fatty Acyls	Lineolic acids and derivatives	Jasmonic acids	rgb(85, 107, 47)	rgb(52, 152, 219)
L-α-Phosphatidylcholine	7C12_L-a-Phosphatidylcholine_POS_3min	7C12_L-a-Phosphatidylcholine_NEG_3min	C40H80NO8P	CCCCCCCCCCCCCCCC(=O)OCC(COP(=O)([O-])OCC[N+](C)(C)C)OC(=O)CCCCCCCC=CCC=CCCCCC	JLPULHDHAOZNQI-UHFFFAOYNA-N	[M+H]+	[M-H]-	Organic compounds	Lipids and lipid-like molecules	Glycerophospholipids	Glycerophosphocholines	Phosphatidylcholines	rgb(184, 134, 11)	rgb(52, 152, 219)
cis-5,8,11,14,17-Eicosapentaenoic acid	7C2_cis-5-8-11-14-17-Eicosapentae_POS_3min	7C2_cis-5-8-11-14-17-Eicosapentae_NEG_3min	C20H30O2	CCC=CCC=CCC=CCC=CC\C=C/CCCC(O)=O	JAZBEHYOTPTENJ-OVMGVPPPSA-N	[M+H]+	[M-H]-	Organic compounds	Lipids and lipid-like molecules	Fatty Acyls	Fatty acids and conjugates	Long-chain fatty acids	rgb(60, 215, 60)	rgb(52, 152, 219)
Heptadecanoic acid	7C3_Heptadecanoic-acid_POS_3min	7C3_Heptadecanoic-acid_NEG_3min	C17H34O2	CCCCCCCCCCCCCCCCC(O)=O	KEMQGTRYUADPNZ-UHFFFAOYSA-N	[M+H]+	[M-H]-	Organic compounds	Lipids and lipid-like molecules	Fatty Acyls	Fatty acids and conjugates	Long-chain fatty acids	rgb(60, 215, 60)	rgb(52, 152, 219)
Glyceryl trimyristate	7C4_Glyceryl-trimyristate_POS_3min	7C4_Glyceryl-trimyristate_NEG_3min	C45H86O6	CCCCCCCCCCCCCC(=O)OCC(COC(=O)CCCCCCCCCCCCC)OC(=O)CCCCCCCCCCCCC	DUXYWXYOBMKGIN-UHFFFAOYSA-N	[M+H]+	[M-H]-	Organic compounds	Lipids and lipid-like molecules	Glycerolipids	Triradylcglycerols	Triacylglycerols	rgb(245, 10, 245)	rgb(52, 152, 219)
Linoleic acid	7C5_Linoleic-acid_POS_3min	7C5_Linoleic-acid_NEG_3min	C18H32O2	CCCCC\C=C/C\C=C/CCCCCCCC(O)=O	OYHQOLUKZRVURQ-HZJYTTRNSA-N	[M+H]+	[M-H]-	Organic compounds	Lipids and lipid-like molecules	Fatty Acyls	Lineolic acids and derivatives	Lineolic acids and derivatives	rgb(228, 122, 224)	rgb(52, 152, 219)
Sphingomyelin	7C6_Sphingomyelin_POS_3min	7C6_Sphingomyelin_NEG_3min	C41H83N2O6P	CCCCCCCCCCCCCCCCCC(=O)NC(C(C=CCCCCCCCCCCCCC)O)C(O)OOP(=O)(O)OCC[N+](C)(C)C	FNTDHZPGGKYWES-UHFFFAOYNA-O	[M+H]+	[M-H]-	Organic compounds	Organic nitrogen compounds	Organonitrogen compounds	Quaternary ammonium salts	Phosphocholines	rgb(75, 0, 130)	rgb(112, 123, 124)
L-Thyroxine	7C7_L-Thyroxine_POS_3min	7C7_L-Thyroxine_NEG_3min	C15H11I4NO4	N[C@@H](CC1=CC(I)=C(OC2=CC(I)=C(O)C(I)=C2)C(I)=C1)C(O)=O	XUIIKFGFIJCVMT-LBPRGKRZSA-N	[M+H]+	[M-H]-	Organic compounds	Organic acids and derivatives	Carboxylic acids and derivatives	Amino acids, peptides, and analogues	Amino acids and derivatives	rgb(255, 99, 71)	rgb(22, 160, 133)
Bis(2-ethylhexyl) phthalate	7C8_Bis-2-ethylhexyl-phthalate_POS_3min	7C8_Bis-2-ethylhexyl-phthalate_NEG_3min	C24H38O4	CCCCC(CC)COC(=O)C1=CC=CC=C1C(=O)OCC(CC)CCCC	BJQHLKABXJIVAM-UHFFFAOYNA-N	[M+H]+	[M-H]-	Organic compounds	Benzenoids	Benzene and substituted derivatives	Benzoic acids and derivatives	Benzoic acid esters	rgb(138, 10, 138)	rgb(231, 76, 60)
γ-Linolenic acid	7C9_y-Linolenic-acid_POS_3min	7C9_y-Linolenic-acid_NEG_3min	C18H30O2	CCCCC\C=C/C\C=C/C\C=C/CCCCC(O)=O	VZCCETWTMQHEPK-QNEBEIHSSA-N	[M+H]+	[M-H]-	Organic compounds	Lipids and lipid-like molecules	Fatty Acyls	Lineolic acids and derivatives	Lineolic acids and derivatives	rgb(228, 122, 224)	rgb(52, 152, 219)
5,6-Dimethylbenzimidazole	7D1_5-6-Dimethylbenzimidazole_POS_3min	7D1_5-6-Dimethylbenzimidazole_NEG_3min	C9H10N2	CC1=CC2=C(C=C1C)N=CN2	LJUQGASMPRMWIW-UHFFFAOYSA-N	[M+H]+	[M-H]-	Organic compounds	Organoheterocyclic compounds	Benzimidazoles		Benzimidazoles	rgb(255, 0, 0)	rgb(41, 128, 185)
2-Undecanone	7D10_2-Undecanone_POS_3min	7D10_2-Undecanone_NEG_3min	C11H22O	CCCCCCCCCC(C)=O	KYWIYKKSMDLRDC-UHFFFAOYSA-N	[M+H]+	[M-H]-	Organic compounds	Organic oxygen compounds	Organooxygen compounds	Carbonyl compounds	Ketones	rgb(255, 182, 193)	rgb(155, 89, 182)
trans-Cinnamic acid	7D11_trans-Cinnamic-acid_POS_3min	7D11_trans-Cinnamic-acid_NEG_3min	C9H8O2	OC(=O)\C=C\C1=CC=CC=C1	WBYWAXJHAXSJNI-VOTSOKGWSA-N	[M+H]+	[M-H]-	Organic compounds	Phenylpropanoids and polyketides	Cinnamic acids and derivatives	Cinnamic acids	Cinnamic acids	rgb(0, 0, 139)	rgb(192, 57, 43)
Oleic acid	7D12_Oleic-acid_POS_3min	7D12_Oleic-acid_NEG_3min	C18H34O2	CCCCCCCC\C=C/CCCCCCCC(O)=O	ZQPPMHVWECSIRJ-KTKRTIGZSA-N	[M+H]+	[M-H]-	Organic compounds	Lipids and lipid-like molecules	Fatty Acyls	Fatty acids and conjugates	Long-chain fatty acids	rgb(60, 215, 60)	rgb(52, 152, 219)
Retinoic acid	7D2_Retinoic-acid_POS_3min	7D2_Retinoic-acid_NEG_3min	C20H28O2	C\C(\C=C\C1=C(C)CCCC1(C)C)=C/C=C/C(/C)=C/C(O)=O	SHGAZHPCJJPHSC-YCNIQYBTSA-N	[M+H]+	[M-H]-	Organic compounds	Lipids and lipid-like molecules	Prenol lipids	Retinoids	Retinoids	rgb(112, 128, 144)	rgb(52, 152, 219)
Indole	7D3_Indole_POS_3min	7D3_Indole_NEG_3min	C8H7N	N1C=CC2=CC=CC=C12	SIKJAQJRHWYJAI-UHFFFAOYSA-N	[M+H]+	[M-H]-	Organic compounds	Organoheterocyclic compounds	Indoles and derivatives	Indoles	Indoles	rgb(0, 255, 0)	rgb(41, 128, 185)
Cholic acid	7D4_Cholic-acid_POS_3min	7D4_Cholic-acid_NEG_3min	C24H40O5	C[C@H](CCC(O)=O)[C@H]1CC[C@H]2[C@@H]3[C@H](O)C[C@@H]4C[C@H](O)CC[C@]4(C)[C@H]3C[C@H](O)[C@]12C	BHQCQFFYRZLCQQ-OELDTZBJSA-N	[M+H]+	[M-H]-	Organic compounds	Lipids and lipid-like molecules	Steroids and steroid derivatives	Bile acids, alcohols and derivatives	Hydroxy bile acids, alcohols and derivatives	rgb(60, 215, 60)	rgb(52, 152, 219)
Phylloquinone (K1)	7D5_Phylloquinone-K1_POS_3min	7D5_Phylloquinone-K1_NEG_3min	C31H46O2	CC(C)CCC[C@@H](C)CCC[C@@H](C)CCC\C(C)=C\CC1=C(C)C(=O)C2=CC=CC=C2C1=O	MBWXNTAXLNYFJB-NKFFZRIASA-N	[M+H]+	[M-H]-	Organic compounds	Lipids and lipid-like molecules	Prenol lipids	Quinone and hydroquinone lipids	Vitamin K compounds	rgb(128, 0, 0)	rgb(52, 152, 219)
Quinoline	7D6_Quinoline_POS_3min	7D6_Quinoline_NEG_3min	C9H7N	C1=CC=C2N=CC=CC2=C1	SMWDFEZZVXVKRB-UHFFFAOYSA-N	[M+H]+	[M-H]-	Organic compounds	Organoheterocyclic compounds	Quinolines and derivatives		Quinolines and derivatives	rgb(0, 191, 255)	rgb(41, 128, 185)
cis-4,7,10,13,16,19-Docosahexaenoic acid	7D7_cis-4-7-10-13-16-19-Docosahexa_POS_3min	7D7_cis-4-7-10-13-16-19-Docosahexa_NEG_3min	C22H32O2	CCC=CCC=CCC=CCC=CCC=CC\C=C/CCC(O)=O	MBMBGCFOFBJSGT-GOTKOHCTSA-N	[M+H]+	[M-H]-	Organic compounds	Lipids and lipid-like molecules	Fatty Acyls	Fatty acids and conjugates	Very long-chain fatty acids	rgb(0, 128, 0)	rgb(52, 152, 219)
Diethyl oxalpropionate	7D8_Diethyl-oxalpropionate_POS_3min	7D8_Diethyl-oxalpropionate_NEG_3min	C9H14O5	CCOC(=O)C(C)C(=O)C(=O)OCC	OQOCQBJWOCRPQY-UHFFFAOYNA-N	[M+H]+	[M-H]-	Organic compounds	Organic acids and derivatives	Keto acids and derivatives	Beta-keto acids and derivatives	Beta-keto acids and derivatives	rgb(245, 10, 245)	rgb(22, 160, 133)
Retinol palmitate	7D9_Retinol-palmitate_POS_3min	7D9_Retinol-palmitate_NEG_3min	C36H60O2	CCCCCCCCCCCCCCCC(=O)OC\C=C(/C)\C=C\C=C(/C)\C=C\C1=C(C)CCCC1(C)C	VYGQUTWHTHXGQB-FFHKNEKCSA-N	[M+H]+	[M-H]-	Organic compounds	Lipids and lipid-like molecules	Fatty Acyls	Fatty acid esters	Wax esters	rgb(178, 34, 34)	rgb(52, 152, 219)
Stearic acid	7E1_Stearic-acid_POS_3min	7E1_Stearic-acid_NEG_3min	C18H36O2	CCCCCCCCCCCCCCCCCC(O)=O	QIQXTHQIDYTFRH-UHFFFAOYSA-N	[M+H]+	[M-H]-	Organic compounds	Lipids and lipid-like molecules	Fatty Acyls	Fatty acids and conjugates	Long-chain fatty acids	rgb(60, 215, 60)	rgb(52, 152, 219)
Cortisone	7E10_Cortisone_POS_3min	7E10_Cortisone_NEG_3min	C21H28O5	C[C@]12CC(=O)[C@H]3[C@@H](CCC4=CC(=O)CC[C@]34C)[C@@H]1CC[C@]2(O)C(=O)CO	MFYSYFVPBJMHGN-ZPOLXVRWSA-N	[M+H]+	[M+FA-H]-	Organic compounds	Lipids and lipid-like molecules	Steroids and steroid derivatives	Hydroxysteroids	21-hydroxysteroids	rgb(194, 144, 21)	rgb(52, 152, 219)
Decanoic acid	7E11_Decanoic-acid_POS_3min	7E11_Decanoic-acid_NEG_3min	C10H20O2	CCCCCCCCCC(O)=O	GHVNFZFCNZKVNT-UHFFFAOYSA-N	[M+H]+	[M-H]-	Organic compounds	Lipids and lipid-like molecules	Fatty Acyls	Fatty acids and conjugates	Medium-chain fatty acids	rgb(255, 165, 0)	rgb(52, 152, 219)
Corticosterone	7E12_Corticosterone_POS_3min	7E12_Corticosterone_NEG_3min	C21H30O4	C[C@]12C[C@H](O)[C@H]3[C@@H](CCC4=CC(=O)CC[C@]34C)[C@@H]1CC[C@@H]2C(=O)CO	OMFXVFTZEKFJBZ-HJTSIMOOSA-N	[M+H]+	[M+FA-H]-	Organic compounds	Lipids and lipid-like molecules	Steroids and steroid derivatives	Hydroxysteroids	21-hydroxysteroids	rgb(194, 144, 21)	rgb(52, 152, 219)
25-Hydroxycholesterol	7E2_25-Hydroxycholesterol_POS_3min	7E2_25-Hydroxycholesterol_NEG_3min	C27H46O2	C[C@H](CCCC(C)(C)O)[C@H]1CC[C@H]2[C@@H]3CC=C4C[C@@H](O)CC[C@]4(C)[C@H]3CC[C@]12C	INBGSXNNRGWLJU-ZHHJOTBYSA-N	[M+H]+	[M-H]-	Organic compounds	Lipids and lipid-like molecules	Steroids and steroid derivatives	Cholestane steroids	Cholesterols and derivatives	rgb(0, 128, 0)	rgb(52, 152, 219)
Nervonic acid	7E3_Nervonic-acid_POS_3min	7E3_Nervonic-acid_NEG_3min	C24H46O2	CCCCCCCC\C=C/CCCCCCCCCCCCCC(O)=O	GWHCXVQVJPWHRF-KTKRTIGZSA-N	[M+H]+	[M-H]-	Organic compounds	Lipids and lipid-like molecules	Fatty Acyls	Fatty acids and conjugates	Very long-chain fatty acids	rgb(0, 128, 0)	rgb(52, 152, 219)
Desmosterol	7E4_Desmosterol_POS_3min	7E4_Desmosterol_NEG_3min	C27H44O	[H][C@@](C)(CCC=C(C)C)[C@@]1([H])CC[C@@]2([H])[C@]3([H])CC=C4C[C@@H](O)CC[C@]4(C)[C@@]3([H])CC[C@]12C	AVSXSVCZWQODGV-DPAQBDIFSA-N	[M+H]+	[M-H]-	Organic compounds	Lipids and lipid-like molecules	Steroids and steroid derivatives	Cholestane steroids	Cholesterols and derivatives	rgb(0, 128, 0)	rgb(52, 152, 219)
Deoxycorticosterone acetate	7E5_Deoxycorticosterone-acetate_POS_3min	7E5_Deoxycorticosterone-acetate_NEG_3min	C23H32O4	[H][C@@]1(CC[C@@]2([H])[C@]3([H])CCC4=CC(=O)CC[C@]4(C)[C@@]3([H])CC[C@]12C)C(=O)COC(C)=O	VPGRYOFKCNULNK-ACXQXYJUSA-N	[M+H]+	[M-H]-	Organic compounds	Lipids and lipid-like molecules	Steroids and steroid derivatives	Pregnane steroids	Gluco/mineralocorticoids, progestogins and derivatives	rgb(50, 205, 50)	rgb(52, 152, 219)
1-Oleoyl-rac-glycerol	7E6_1-Oleoyl-rac-glycerol_POS_3min	7E6_1-Oleoyl-rac-glycerol_NEG_3min	C21H40O4	CCCCCCCC\C=C/CCCCCCCC(=O)OCC(O)CO	RZRNAYUHWVFMIP-KTKRTIGZNA-N	[M+H]+	[M+FA-H]-	Organic compounds	Lipids and lipid-like molecules	Glycerolipids	Monoradylglycerols	Monoacylglycerols	rgb(255, 0, 0)	rgb(52, 152, 219)
(+)-α-Tocopherol	7E7_plus-a-Tocopherol_POS_3min	7E7_plus-a-Tocopherol_NEG_3min	C29H50O2	CC(C)CCC[C@@H](C)CCC[C@@H](C)CCC[C@]1(C)CCC2=C(O1)C(C)=C(C)C(O)=C2C	GVJHHUAWPYXKBD-IEOSBIPESA-N	[M+H]+	[M-H]-	Organic compounds	Lipids and lipid-like molecules	Prenol lipids	Quinone and hydroquinone lipids	Vitamin E compounds	rgb(178, 34, 34)	rgb(52, 152, 219)
rac-Glycerol 1-myristate	7E8_rac-Glycerol-1-myristate_POS_3min	7E8_rac-Glycerol-1-myristate_NEG_3min	C17H34O4	CCCCCCCCCCCCCC(=O)OCC(O)CO	DCBSHORRWZKAKO-UHFFFAOYNA-N	[M+H]+	[M+FA-H]-	Organic compounds	Lipids and lipid-like molecules	Glycerolipids	Monoradylglycerols	Monoacylglycerols	rgb(255, 0, 0)	rgb(52, 152, 219)
Coenzyme Q10	7E9_Coenzyme-Q10_POS_3min	7E9_Coenzyme-Q10_NEG_3min	C59H90O4	COC1=C(OC)C(=O)C(C\C=C(/C)CC\C=C(/C)CC\C=C(/C)CC\C=C(/C)CC\C=C(/C)CC\C=C(/C)CC\C=C(/C)CC\C=C(/C)CC\C=C(/C)CCC=C(C)C)=C(C)C1=O	ACTIUHUUMQJHFO-UPTCCGCDSA-N	[M+H]+	[M-H]-	Organic compounds	Lipids and lipid-like molecules	Prenol lipids	Quinone and hydroquinone lipids	Prenylquinones	rgb(139, 69, 19)	rgb(52, 152, 219)

## Sheet: edge_CID40_15CES
Source	Target	Similarity	MatchNumber	MatchSuperClass	MatchClass	MatchSubclass	MatchParent	SourceSuperClass	SourceClass	SourceSubclass	SourceParent	TargetSuperClass	TargetClass	TargetSubclass	TargetParent
150313_H0001_Apigenin_POS_3min	150313_H0008_Genistein_POS_3min	0.853808	86	TRUE	FALSE	FALSE	FALSE	Phenylpropanoids and polyketides	Flavonoids	Flavones	Flavones	Phenylpropanoids and polyketides	Isoflavonoids	Isoflav-2-enes	Isoflavones
150313_H0001_Apigenin_POS_3min	150313_H0010_Kaempferol_POS_3min	0.834667	83	TRUE	TRUE	TRUE	FALSE	Phenylpropanoids and polyketides	Flavonoids	Flavones	Flavones	Phenylpropanoids and polyketides	Flavonoids	Flavones	Flavonols
150313_H0001_Apigenin_POS_3min	150313_H0015_Naringenin_POS_3min	0.817277	64	TRUE	TRUE	FALSE	FALSE	Phenylpropanoids and polyketides	Flavonoids	Flavones	Flavones	Phenylpropanoids and polyketides	Flavonoids	Flavans	Flavanones
150313_H0001_Apigenin_POS_3min	150324_V0266_7alpha-Voacangine_POS_3min	0.813285	56	FALSE	FALSE	FALSE	FALSE	Phenylpropanoids and polyketides	Flavonoids	Flavones	Flavones	Alkaloids and derivatives	Ibogan-type alkaloids		Ibogan-type alkaloids
150313_H0001_Apigenin_POS_3min	150428_CH0032_RETRORSINE-SH_POS_3min	0.809663	53	TRUE	FALSE	FALSE	FALSE	Phenylpropanoids and polyketides	Flavonoids	Flavones	Flavones	Phenylpropanoids and polyketides	Macrolides and analogues		Macrolides and analogues
150313_H0001_Apigenin_POS_3min	150428_V0338_Isoreserpin_POS_3min	0.838508	46	FALSE	FALSE	FALSE	FALSE	Phenylpropanoids and polyketides	Flavonoids	Flavones	Flavones	Alkaloids and derivatives	Yohimbine alkaloids		Yohimbine alkaloids
150313_H0001_Apigenin_POS_3min	150504_EX0049_S-S-plus-Tetrandrine_POS_3min	0.807854	33	FALSE	FALSE	FALSE	FALSE	Phenylpropanoids and polyketides	Flavonoids	Flavones	Flavones	Lignans, neolignans and related compounds			Lignans, neolignans and related compounds
150313_H0001_Apigenin_POS_3min	150428_V0342_Anthranoyllycoctonine_POS_3min	0.860383	26	FALSE	FALSE	FALSE	FALSE	Phenylpropanoids and polyketides	Flavonoids	Flavones	Flavones	Lipids and lipid-like molecules	Prenol lipids	Diterpenoids	Aconitane-type diterpenoid alkaloids
150313_H0001_Apigenin_POS_3min	150428_V0321_Thalsimidine_POS_3min	0.880794	25	FALSE	FALSE	FALSE	FALSE	Phenylpropanoids and polyketides	Flavonoids	Flavones	Flavones	Lignans, neolignans and related compounds			Lignans, neolignans and related compounds
150313_H0001_Apigenin_POS_3min	3G3_Adenosine-3-5-cyclic-monophos_POS_3min	0.88073	25	FALSE	FALSE	FALSE	FALSE	Phenylpropanoids and polyketides	Flavonoids	Flavones	Flavones	Nucleosides, nucleotides, and analogues	Purine nucleotides	Cyclic purine nucleotides	3',5'-cyclic purine nucleotides
150313_H0004_Cyanidin-chloride_POS_3min	150320_V0085_Peonidin_POS_3min	0.832797	76	TRUE	TRUE	FALSE	FALSE	Phenylpropanoids and polyketides	Flavonoids	Hydroxyflavonoids	7-hydroxyflavonoids	Phenylpropanoids and polyketides	Flavonoids	O-methylated flavonoids	3'-O-methylated flavonoids
150313_H0004_Cyanidin-chloride_POS_3min	5D5_D-Sorbitol_POS_3min	0.916845	50	FALSE	FALSE	FALSE	FALSE	Phenylpropanoids and polyketides	Flavonoids	Hydroxyflavonoids	7-hydroxyflavonoids	Organic oxygen compounds	Organooxygen compounds	Carbohydrates and carbohydrate conjugates	Sugar alcohols
150313_H0004_Cyanidin-chloride_POS_3min	5C5_D-minus-Fructose_POS_3min	0.816093	44	FALSE	FALSE	FALSE	FALSE	Phenylpropanoids and polyketides	Flavonoids	Hydroxyflavonoids	7-hydroxyflavonoids	Organic oxygen compounds	Organooxygen compounds	Carbohydrates and carbohydrate conjugates	Monosaccharides
150313_H0004_Cyanidin-chloride_POS_3min	5D1_D-plus-Galactose_POS_3min	0.883895	44	FALSE	FALSE	FALSE	FALSE	Phenylpropanoids and polyketides	Flavonoids	Hydroxyflavonoids	7-hydroxyflavonoids	Organic oxygen compounds	Organooxygen compounds	Carbohydrates and carbohydrate conjugates	Monosaccharides
150313_H0004_Cyanidin-chloride_POS_3min	150504_EX0004_Betonicine_POS_3min	0.817912	35	FALSE	FALSE	FALSE	FALSE	Phenylpropanoids and polyketides	Flavonoids	Hydroxyflavonoids	7-hydroxyflavonoids	Organic acids and derivatives	Carboxylic acids and derivatives	Amino acids, peptides, and analogues	Amino acids and derivatives
150313_H0004_Cyanidin-chloride_POS_3min	2F3_Sodium-gluconate_POS_3min	0.845559	34	FALSE	FALSE	FALSE	FALSE	Phenylpropanoids and polyketides	Flavonoids	Hydroxyflavonoids	7-hydroxyflavonoids	Organic oxygen compounds	Organooxygen compounds	Carbohydrates and carbohydrate conjugates	Sugar acids and derivatives
150313_H0004_Cyanidin-chloride_POS_3min	5C10_D-plus-Mannose_POS_3min	0.908889	32	FALSE	FALSE	FALSE	FALSE	Phenylpropanoids and polyketides	Flavonoids	Hydroxyflavonoids	7-hydroxyflavonoids	Organic oxygen compounds	Organooxygen compounds	Carbohydrates and carbohydrate conjugates	Monosaccharides
150313_H0004_Cyanidin-chloride_POS_3min	5D2_a-D-Glucose_POS_3min	0.800761	32	FALSE	FALSE	FALSE	FALSE	Phenylpropanoids and polyketides	Flavonoids	Hydroxyflavonoids	7-hydroxyflavonoids	Organic oxygen compounds	Organooxygen compounds	Carbohydrates and carbohydrate conjugates	Monosaccharides
150313_H0004_Cyanidin-chloride_POS_3min	3D11_Methyl-B-D-galactopyranoside_POS_3min	0.883587	30	FALSE	FALSE	FALSE	FALSE	Phenylpropanoids and polyketides	Flavonoids	Hydroxyflavonoids	7-hydroxyflavonoids	Organic oxygen compounds	Organooxygen compounds	Carbohydrates and carbohydrate conjugates	Glycosyl compounds
150313_H0004_Cyanidin-chloride_POS_3min	150424_V0308_Thalsimine_POS_3min	0.868433	28	TRUE	FALSE	FALSE	FALSE	Phenylpropanoids and polyketides	Flavonoids	Hydroxyflavonoids	7-hydroxyflavonoids	Phenylpropanoids and polyketides	Tannins		Tannins
150313_H0005_Daidzein_POS_3min	150313_H0008_Genistein_POS_3min	0.826348	96	TRUE	TRUE	TRUE	TRUE	Phenylpropanoids and polyketides	Isoflavonoids	Isoflav-2-enes	Isoflavones	Phenylpropanoids and polyketides	Isoflavonoids	Isoflav-2-enes	Isoflavones
150313_H0005_Daidzein_POS_3min	150313_H0017_Quercetin_POS_3min	0.817418	88	TRUE	FALSE	FALSE	FALSE	Phenylpropanoids and polyketides	Isoflavonoids	Isoflav-2-enes	Isoflavones	Phenylpropanoids and polyketides	Flavonoids	Flavones	Flavonols
150313_H0005_Daidzein_POS_3min	150313_H0010_Kaempferol_POS_3min	0.816129	87	TRUE	FALSE	FALSE	FALSE	Phenylpropanoids and polyketides	Isoflavonoids	Isoflav-2-enes	Isoflavones	Phenylpropanoids and polyketides	Flavonoids	Flavones	Flavonols
150313_H0005_Daidzein_POS_3min	150428_V0350_Anagyrine_POS_3min	0.8224	49	FALSE	FALSE	FALSE	FALSE	Phenylpropanoids and polyketides	Isoflavonoids	Isoflav-2-enes	Isoflavones	Alkaloids and derivatives	Lupin alkaloids	Anagyrine-type alkaloids	Anagyrine-type alkaloids
150313_H0005_Daidzein_POS_3min	5D1_D-plus-Galactose_POS_3min	0.826704	34	FALSE	FALSE	FALSE	FALSE	Phenylpropanoids and polyketides	Isoflavonoids	Isoflav-2-enes	Isoflavones	Organic oxygen compounds	Organooxygen compounds	Carbohydrates and carbohydrate conjugates	Monosaccharides
150313_H0005_Daidzein_POS_3min	7A3_p-Coumaric-acid_POS_3min	0.831518	34	TRUE	FALSE	FALSE	FALSE	Phenylpropanoids and polyketides	Isoflavonoids	Isoflav-2-enes	Isoflavones	Phenylpropanoids and polyketides	Cinnamic acids and derivatives	Hydroxycinnamic acids and derivatives	Hydroxycinnamic acids
150313_H0005_Daidzein_POS_3min	150313_H0059_4-Coumaric-acid_POS_3min	0.832918	33	TRUE	FALSE	FALSE	FALSE	Phenylpropanoids and polyketides	Isoflavonoids	Isoflav-2-enes	Isoflavones	Phenylpropanoids and polyketides	Cinnamic acids and derivatives	Hydroxycinnamic acids and derivatives	Hydroxycinnamic acids
150313_H0005_Daidzein_POS_3min	150428_CH0025_MATRINE-P_POS_3min	0.809242	33	FALSE	FALSE	FALSE	FALSE	Phenylpropanoids and polyketides	Isoflavonoids	Isoflav-2-enes	Isoflavones	Alkaloids and derivatives	Lupin alkaloids	Matrine alkaloids	Matrine alkaloids
150313_H0005_Daidzein_POS_3min	150424_V0309_Ormosanine_POS_3min	0.819123	32	FALSE	FALSE	FALSE	FALSE	Phenylpropanoids and polyketides	Isoflavonoids	Isoflav-2-enes	Isoflavones	Alkaloids and derivatives	Lupin alkaloids	Aloperine and related alkaloids	Ormosia-type alkaloids
150313_H0005_Daidzein_POS_3min	150313_H0040_Hyperoside_POS_3min	0.869351	31	TRUE	FALSE	FALSE	FALSE	Phenylpropanoids and polyketides	Isoflavonoids	Isoflav-2-enes	Isoflavones	Phenylpropanoids and polyketides	Flavonoids	Flavonoid glycosides	Flavonoid O-glycosides
150313_H0006_Eriodictyol_POS_3min	150313_H0012_Luteolin_POS_3min	0.803888	70	TRUE	TRUE	FALSE	FALSE	Phenylpropanoids and polyketides	Flavonoids	Flavans	Flavanones	Phenylpropanoids and polyketides	Flavonoids	Flavones	Flavones
150313_H0006_Eriodictyol_POS_3min	150313_S0200_Hesperetin_POS_3min	0.856395	70	TRUE	TRUE	FALSE	FALSE	Phenylpropanoids and polyketides	Flavonoids	Flavans	Flavanones	Phenylpropanoids and polyketides	Flavonoids	O-methylated flavonoids	4'-O-methylated flavonoids
150313_H0006_Eriodictyol_POS_3min	150313_H0026_eriodictyol-7-O-glucoside_POS_3min	0.86085	55	TRUE	TRUE	FALSE	FALSE	Phenylpropanoids and polyketides	Flavonoids	Flavans	Flavanones	Phenylpropanoids and polyketides	Flavonoids	Flavonoid glycosides	Flavonoid O-glycosides
150313_H0006_Eriodictyol_POS_3min	150313_S0287_Flavanomarein_POS_3min	0.857654	55	TRUE	TRUE	FALSE	FALSE	Phenylpropanoids and polyketides	Flavonoids	Flavans	Flavanones	Phenylpropanoids and polyketides	Flavonoids	Flavonoid glycosides	Flavonoid O-glycosides
150313_H0006_Eriodictyol_POS_3min	150313_S0298_Marein_POS_3min	0.801356	52	TRUE	TRUE	FALSE	FALSE	Phenylpropanoids and polyketides	Flavonoids	Flavans	Flavanones	Phenylpropanoids and polyketides	Flavonoids	Flavonoid glycosides	Flavonoid O-glycosides
150313_H0006_Eriodictyol_POS_3min	150313_H0060_rosmarinic-acid_POS_3min	0.910881	40	TRUE	FALSE	FALSE	FALSE	Phenylpropanoids and polyketides	Flavonoids	Flavans	Flavanones	Phenylpropanoids and polyketides	Cinnamic acids and derivatives	Hydroxycinnamic acids and derivatives	Coumaric acids and derivatives
150313_H0006_Eriodictyol_POS_3min	4E12_Caffeic-acid_POS_3min	0.841434	35	TRUE	FALSE	FALSE	FALSE	Phenylpropanoids and polyketides	Flavonoids	Flavans	Flavanones	Phenylpropanoids and polyketides	Cinnamic acids and derivatives	Hydroxycinnamic acids and derivatives	Hydroxycinnamic acids
150313_H0006_Eriodictyol_POS_3min	7B4_Rosmarinic-acid_POS_3min	0.941539	32	TRUE	FALSE	FALSE	FALSE	Phenylpropanoids and polyketides	Flavonoids	Flavans	Flavanones	Phenylpropanoids and polyketides	Cinnamic acids and derivatives	Hydroxycinnamic acids and derivatives	Coumaric acids and derivatives
150313_H0006_Eriodictyol_POS_3min	150403_0177_Caffeic-acid_POS_3min	0.859229	30	TRUE	FALSE	FALSE	FALSE	Phenylpropanoids and polyketides	Flavonoids	Flavans	Flavanones	Phenylpropanoids and polyketides	Cinnamic acids and derivatives	Hydroxycinnamic acids and derivatives	Hydroxycinnamic acids
150313_H0006_Eriodictyol_POS_3min	150925_KO0045_Cynarin_POS_3min	0.87774	28	FALSE	FALSE	FALSE	FALSE	Phenylpropanoids and polyketides	Flavonoids	Flavans	Flavanones	Organic oxygen compounds	Organooxygen compounds	Alcohols and polyols	Cyclic alcohols and derivatives
150313_H0007_Flavanone_POS_3min	150320_V0157_2-Hydroxyflavanone_POS_3min	0.812207	57	TRUE	TRUE	TRUE	TRUE	Phenylpropanoids and polyketides	Flavonoids	Flavans	Flavanones	Phenylpropanoids and polyketides	Flavonoids	Flavans	Flavanones
150313_H0007_Flavanone_POS_3min	150428_V0359_Heliamine_POS_3min	0.800187	48	FALSE	FALSE	FALSE	FALSE	Phenylpropanoids and polyketides	Flavonoids	Flavans	Flavanones	Organoheterocyclic compounds	Isoquinolines and derivatives	Benzylisoquinolines	Benzylisoquinolines
150313_H0007_Flavanone_POS_3min	150911_KO0010_Geniposide_POS_3min	0.825158	42	FALSE	FALSE	FALSE	FALSE	Phenylpropanoids and polyketides	Flavonoids	Flavans	Flavanones	Lipids and lipid-like molecules	Prenol lipids	Terpene glycosides	Iridoid O-glycosides
150313_H0007_Flavanone_POS_3min	150320_V0156_Flavone_POS_3min	0.813639	39	TRUE	TRUE	FALSE	FALSE	Phenylpropanoids and polyketides	Flavonoids	Flavans	Flavanones	Phenylpropanoids and polyketides	Flavonoids	Flavones	Flavones
150313_H0007_Flavanone_POS_3min	150911_KO0011_Gentiopicroside_POS_3min	0.88317	37	FALSE	FALSE	FALSE	FALSE	Phenylpropanoids and polyketides	Flavonoids	Flavans	Flavanones	Organic oxygen compounds	Organooxygen compounds	Carbohydrates and carbohydrate conjugates	Glycosyl compounds
150313_H0007_Flavanone_POS_3min	150424_V0301_Hordenine_POS_3min	0.847078	32	FALSE	FALSE	FALSE	FALSE	Phenylpropanoids and polyketides	Flavonoids	Flavans	Flavanones	Benzenoids	Benzene and substituted derivatives	Phenethylamines	Phenethylamines
150313_H0007_Flavanone_POS_3min	4F10_2-Amino-1-phenylethanol_POS_3min	0.828792	30	FALSE	FALSE	FALSE	FALSE	Phenylpropanoids and polyketides	Flavonoids	Flavans	Flavanones	Organic nitrogen compounds	Organonitrogen compounds	Amines	Aralkylamines
150313_H0007_Flavanone_POS_3min	4D3_Tyramine_POS_3min	0.810035	26	FALSE	FALSE	FALSE	FALSE	Phenylpropanoids and polyketides	Flavonoids	Flavans	Flavanones	Benzenoids	Benzene and substituted derivatives	Phenethylamines	Phenethylamines
150313_H0007_Flavanone_POS_3min	4E11_3-Indoleacetic-acid_POS_3min	0.814452	24	FALSE	FALSE	FALSE	FALSE	Phenylpropanoids and polyketides	Flavonoids	Flavans	Flavanones	Organoheterocyclic compounds	Indoles and derivatives	Indolyl carboxylic acids and derivatives	Indole-3-acetic acid derivatives
150313_H0007_Flavanone_POS_3min	150504_EX0020_Homatropine_POS_3min	0.822171	21	FALSE	FALSE	FALSE	FALSE	Phenylpropanoids and polyketides	Flavonoids	Flavans	Flavanones	Alkaloids and derivatives	Tropane alkaloids		Tropane alkaloids
150313_H0008_Genistein_POS_3min	150313_H0010_Kaempferol_POS_3min	0.833503	115	TRUE	FALSE	FALSE	FALSE	Phenylpropanoids and polyketides	Isoflavonoids	Isoflav-2-enes	Isoflavones	Phenylpropanoids and polyketides	Flavonoids	Flavones	Flavonols
150313_H0008_Genistein_POS_3min	151006_MS0001_Dihydrokaempferol_POS_3min	0.826912	98	TRUE	FALSE	FALSE	FALSE	Phenylpropanoids and polyketides	Isoflavonoids	Isoflav-2-enes	Isoflavones	Phenylpropanoids and polyketides	Flavonoids	Flavans	Flavanones
150313_H0008_Genistein_POS_3min	150313_H0015_Naringenin_POS_3min	0.815953	68	TRUE	FALSE	FALSE	FALSE	Phenylpropanoids and polyketides	Isoflavonoids	Isoflav-2-enes	Isoflavones	Phenylpropanoids and polyketides	Flavonoids	Flavans	Flavanones
150313_H0008_Genistein_POS_3min	3G1_D-plus-Galacturonic-acid_POS_3min	0.809609	44	FALSE	FALSE	FALSE	FALSE	Phenylpropanoids and polyketides	Isoflavonoids	Isoflav-2-enes	Isoflavones	Organic oxygen compounds	Organooxygen compounds	Carbohydrates and carbohydrate conjugates	Sugar acids and derivatives
150313_H0008_Genistein_POS_3min	5B2_3-Methoxytyramine_POS_3min	0.849342	36	FALSE	FALSE	FALSE	FALSE	Phenylpropanoids and polyketides	Isoflavonoids	Isoflav-2-enes	Isoflavones	Benzenoids	Phenols	Methoxyphenols	Methoxyphenols
150313_H0008_Genistein_POS_3min	150313_H0059_4-Coumaric-acid_POS_3min	0.868771	34	TRUE	FALSE	FALSE	FALSE	Phenylpropanoids and polyketides	Isoflavonoids	Isoflav-2-enes	Isoflavones	Phenylpropanoids and polyketides	Cinnamic acids and derivatives	Hydroxycinnamic acids and derivatives	Hydroxycinnamic acids
150313_H0008_Genistein_POS_3min	7A3_p-Coumaric-acid_POS_3min	0.869341	34	TRUE	FALSE	FALSE	FALSE	Phenylpropanoids and polyketides	Isoflavonoids	Isoflav-2-enes	Isoflavones	Phenylpropanoids and polyketides	Cinnamic acids and derivatives	Hydroxycinnamic acids and derivatives	Hydroxycinnamic acids
150313_H0008_Genistein_POS_3min	5C9_myo-Inositol_POS_3min	0.803946	30	FALSE	FALSE	FALSE	FALSE	Phenylpropanoids and polyketides	Isoflavonoids	Isoflav-2-enes	Isoflavones	Organic oxygen compounds	Organooxygen compounds	Alcohols and polyols	Secondary alcohols
150313_H0008_Genistein_POS_3min	150313_S0312_Spiraeoside_POS_3min	0.84038	29	TRUE	FALSE	FALSE	FALSE	Phenylpropanoids and polyketides	Isoflavonoids	Isoflav-2-enes	Isoflavones	Phenylpropanoids and polyketides	Flavonoids	Flavonoid glycosides	Flavonoid O-glycosides
150313_H0008_Genistein_POS_3min	150313_S0170_m-Hydroxycinnamic-acid_POS_3min	0.888803	28	TRUE	FALSE	FALSE	FALSE	Phenylpropanoids and polyketides	Isoflavonoids	Isoflav-2-enes	Isoflavones	Phenylpropanoids and polyketides	Cinnamic acids and derivatives	Hydroxycinnamic acids and derivatives	Hydroxycinnamic acids
150313_H0009_Isorhamnetin_POS_3min	150320_V0057_Quercetin-3-D-xyloside_POS_3min	0.817976	83	TRUE	TRUE	FALSE	FALSE	Phenylpropanoids and polyketides	Flavonoids	Flavones	Flavonols	Phenylpropanoids and polyketides	Flavonoids	Flavonoid glycosides	Flavonoid O-glycosides
150313_H0009_Isorhamnetin_POS_3min	150320_T0164_Quercetin-3-Arabinoside_POS_3min	0.818162	76	TRUE	TRUE	FALSE	FALSE	Phenylpropanoids and polyketides	Flavonoids	Flavones	Flavonols	Phenylpropanoids and polyketides	Flavonoids	Flavonoid glycosides	Flavonoid O-glycosides
150313_H0009_Isorhamnetin_POS_3min	150424_V0307_Lycoctonine_POS_3min	0.874961	55	FALSE	FALSE	FALSE	FALSE	Phenylpropanoids and polyketides	Flavonoids	Flavones	Flavonols	Lipids and lipid-like molecules	Prenol lipids	Diterpenoids	Aconitane-type diterpenoid alkaloids
150313_H0009_Isorhamnetin_POS_3min	150428_V0323_Deoxyvasicinone_POS_3min	0.837079	53	FALSE	FALSE	FALSE	FALSE	Phenylpropanoids and polyketides	Flavonoids	Flavones	Flavonols	Organoheterocyclic compounds	Diazanaphthalenes	Benzodiazines	Quinazolines
150313_H0009_Isorhamnetin_POS_3min	150428_V0331_Guan-fu-base-Y_POS_3min	0.801692	47	FALSE	FALSE	FALSE	FALSE	Phenylpropanoids and polyketides	Flavonoids	Flavones	Flavonols	Lipids and lipid-like molecules	Prenol lipids	Diterpenoids	Villanovane, atisane, trachylobane or helvifulvane diterpenoids
150313_H0009_Isorhamnetin_POS_3min	150428_CH0025_MATRINE-P_POS_3min	0.83218	43	FALSE	FALSE	FALSE	FALSE	Phenylpropanoids and polyketides	Flavonoids	Flavones	Flavonols	Alkaloids and derivatives	Lupin alkaloids	Matrine alkaloids	Matrine alkaloids
150313_H0009_Isorhamnetin_POS_3min	5D1_D-plus-Galactose_POS_3min	0.859707	42	FALSE	FALSE	FALSE	FALSE	Phenylpropanoids and polyketides	Flavonoids	Flavones	Flavonols	Organic oxygen compounds	Organooxygen compounds	Carbohydrates and carbohydrate conjugates	Monosaccharides
150313_H0009_Isorhamnetin_POS_3min	150313_S0312_Spiraeoside_POS_3min	0.806464	38	TRUE	TRUE	FALSE	FALSE	Phenylpropanoids and polyketides	Flavonoids	Flavones	Flavonols	Phenylpropanoids and polyketides	Flavonoids	Flavonoid glycosides	Flavonoid O-glycosides
150313_H0009_Isorhamnetin_POS_3min	150428_V0342_Anthranoyllycoctonine_POS_3min	0.829067	36	FALSE	FALSE	FALSE	FALSE	Phenylpropanoids and polyketides	Flavonoids	Flavones	Flavonols	Lipids and lipid-like molecules	Prenol lipids	Diterpenoids	Aconitane-type diterpenoid alkaloids
150313_H0009_Isorhamnetin_POS_3min	150504_EX0050_Tropine_POS_3min	0.816273	33	FALSE	FALSE	FALSE	FALSE	Phenylpropanoids and polyketides	Flavonoids	Flavones	Flavonols	Alkaloids and derivatives	Tropane alkaloids		Tropane alkaloids
150313_H0010_Kaempferol_POS_3min	150313_H0011_Kaempferide_POS_3min	0.804623	125	TRUE	TRUE	TRUE	TRUE	Phenylpropanoids and polyketides	Flavonoids	Flavones	Flavonols	Phenylpropanoids and polyketides	Flavonoids	Flavones	Flavonols
150313_H0010_Kaempferol_POS_3min	150313_H0017_Quercetin_POS_3min	0.861622	123	TRUE	TRUE	TRUE	TRUE	Phenylpropanoids and polyketides	Flavonoids	Flavones	Flavonols	Phenylpropanoids and polyketides	Flavonoids	Flavones	Flavonols
150313_H0010_Kaempferol_POS_3min	150313_H0012_Luteolin_POS_3min	0.820002	93	TRUE	TRUE	TRUE	FALSE	Phenylpropanoids and polyketides	Flavonoids	Flavones	Flavonols	Phenylpropanoids and polyketides	Flavonoids	Flavones	Flavones
150313_H0010_Kaempferol_POS_3min	7E10_Cortisone_POS_3min	0.801896	90	FALSE	FALSE	FALSE	FALSE	Phenylpropanoids and polyketides	Flavonoids	Flavones	Flavonols	Lipids and lipid-like molecules	Steroids and steroid derivatives	Hydroxysteroids	21-hydroxysteroids
150313_H0010_Kaempferol_POS_3min	150403_V0189_Chrysin_POS_3min	0.808908	84	TRUE	TRUE	TRUE	FALSE	Phenylpropanoids and polyketides	Flavonoids	Flavones	Flavonols	Phenylpropanoids and polyketides	Flavonoids	Flavones	Flavones
150313_H0010_Kaempferol_POS_3min	150428_CH0032_RETRORSINE-SH_POS_3min	0.80469	70	TRUE	FALSE	FALSE	FALSE	Phenylpropanoids and polyketides	Flavonoids	Flavones	Flavonols	Phenylpropanoids and polyketides	Macrolides and analogues		Macrolides and analogues
150313_H0010_Kaempferol_POS_3min	150313_S0299_Maritimein_POS_3min	0.808807	57	TRUE	TRUE	FALSE	FALSE	Phenylpropanoids and polyketides	Flavonoids	Flavones	Flavonols	Phenylpropanoids and polyketides	Flavonoids	Flavonoid glycosides	Flavonoid O-glycosides
150313_H0010_Kaempferol_POS_3min	3D10_minus-Riboflavin_POS_3min	0.852293	56	FALSE	FALSE	FALSE	FALSE	Phenylpropanoids and polyketides	Flavonoids	Flavones	Flavonols	Organoheterocyclic compounds	Pteridines and derivatives	Alloxazines and isoalloxazines	Flavins
150313_H0010_Kaempferol_POS_3min	150320_T0154_Kf-3-O-alpha-L-arabinoside_POS_3min	0.800578	54	TRUE	TRUE	FALSE	FALSE	Phenylpropanoids and polyketides	Flavonoids	Flavones	Flavonols	Phenylpropanoids and polyketides	Flavonoids	Flavonoid glycosides	Flavonoid O-glycosides
150313_H0010_Kaempferol_POS_3min	5D5_D-Sorbitol_POS_3min	0.8067	45	FALSE	FALSE	FALSE	FALSE	Phenylpropanoids and polyketides	Flavonoids	Flavones	Flavonols	Organic oxygen compounds	Organooxygen compounds	Carbohydrates and carbohydrate conjugates	Sugar alcohols
150313_H0011_Kaempferide_POS_3min	150313_T0077_Biochanin-A_POS_3min	0.830953	124	TRUE	FALSE	FALSE	FALSE	Phenylpropanoids and polyketides	Flavonoids	Flavones	Flavonols	Phenylpropanoids and polyketides	Isoflavonoids	O-methylated isoflavonoids	4'-O-methylated isoflavonoids
150313_H0011_Kaempferide_POS_3min	150313_S0068_Formononetin_POS_3min	0.803349	101	TRUE	FALSE	FALSE	FALSE	Phenylpropanoids and polyketides	Flavonoids	Flavones	Flavonols	Phenylpropanoids and polyketides	Isoflavonoids	O-methylated isoflavonoids	4'-O-methylated isoflavonoids
150313_H0011_Kaempferide_POS_3min	150428_V0323_Deoxyvasicinone_POS_3min	0.819718	56	FALSE	FALSE	FALSE	FALSE	Phenylpropanoids and polyketides	Flavonoids	Flavones	Flavonols	Organoheterocyclic compounds	Diazanaphthalenes	Benzodiazines	Quinazolines
150313_H0011_Kaempferide_POS_3min	150428_V0343_Desoxypeganine_POS_3min	0.834623	53	FALSE	FALSE	FALSE	FALSE	Phenylpropanoids and polyketides	Flavonoids	Flavones	Flavonols	Organoheterocyclic compounds	Diazanaphthalenes	Benzodiazines	Quinazolines
150313_H0011_Kaempferide_POS_3min	150428_V0331_Guan-fu-base-Y_POS_3min	0.805052	51	FALSE	FALSE	FALSE	FALSE	Phenylpropanoids and polyketides	Flavonoids	Flavones	Flavonols	Lipids and lipid-like molecules	Prenol lipids	Diterpenoids	Villanovane, atisane, trachylobane or helvifulvane diterpenoids
150313_H0011_Kaempferide_POS_3min	150428_CH0025_MATRINE-P_POS_3min	0.82603	45	FALSE	FALSE	FALSE	FALSE	Phenylpropanoids and polyketides	Flavonoids	Flavones	Flavonols	Alkaloids and derivatives	Lupin alkaloids	Matrine alkaloids	Matrine alkaloids
150313_H0011_Kaempferide_POS_3min	150324_V0262_Lyalosidic-acid_POS_3min	0.867473	44	FALSE	FALSE	FALSE	FALSE	Phenylpropanoids and polyketides	Flavonoids	Flavones	Flavonols	Lipids and lipid-like molecules	Prenol lipids	Terpene glycosides	Terpene glycosides
150313_H0011_Kaempferide_POS_3min	150424_V0309_Ormosanine_POS_3min	0.840976	42	FALSE	FALSE	FALSE	FALSE	Phenylpropanoids and polyketides	Flavonoids	Flavones	Flavonols	Alkaloids and derivatives	Lupin alkaloids	Aloperine and related alkaloids	Ormosia-type alkaloids
150313_H0011_Kaempferide_POS_3min	150428_V0342_Anthranoyllycoctonine_POS_3min	0.839446	39	FALSE	FALSE	FALSE	FALSE	Phenylpropanoids and polyketides	Flavonoids	Flavones	Flavonols	Lipids and lipid-like molecules	Prenol lipids	Diterpenoids	Aconitane-type diterpenoid alkaloids
150313_H0011_Kaempferide_POS_3min	150428_V0335_O-Acetylsolasodine_POS_3min	0.854461	37	FALSE	FALSE	FALSE	FALSE	Phenylpropanoids and polyketides	Flavonoids	Flavones	Flavonols	Lipids and lipid-like molecules	Steroids and steroid derivatives	Steroidal alkaloids	Spirosolanes and derivatives
150313_H0012_Luteolin_POS_3min	151006_MS0027_Luteolinidin_POS_3min	0.804391	85	TRUE	TRUE	FALSE	FALSE	Phenylpropanoids and polyketides	Flavonoids	Flavones	Flavones	Phenylpropanoids and polyketides	Flavonoids	Hydroxyflavonoids	7-hydroxyflavonoids
150313_H0012_Luteolin_POS_3min	150313_S0282_acacetin_POS_3min	0.864105	73	TRUE	TRUE	FALSE	FALSE	Phenylpropanoids and polyketides	Flavonoids	Flavones	Flavones	Phenylpropanoids and polyketides	Flavonoids	O-methylated flavonoids	4'-O-methylated flavonoids
150313_H0012_Luteolin_POS_3min	150428_CH0026_MITRAGYNINE-SH_POS_3min	0.801056	60	FALSE	FALSE	FALSE	FALSE	Phenylpropanoids and polyketides	Flavonoids	Flavones	Flavones	Alkaloids and derivatives	Corynanthean-type alkaloids		Corynanthean-type alkaloids
150313_H0012_Luteolin_POS_3min	150324_V0277_Gelsemine_POS_3min	0.866588	58	FALSE	FALSE	FALSE	FALSE	Phenylpropanoids and polyketides	Flavonoids	Flavones	Flavones	Alkaloids and derivatives	Gelsemium alkaloids		Gelsemium alkaloids
150313_H0012_Luteolin_POS_3min	150504_EX0035_Quinidine_POS_3min	0.813045	58	FALSE	FALSE	FALSE	FALSE	Phenylpropanoids and polyketides	Flavonoids	Flavones	Flavones	Alkaloids and derivatives	Cinchona alkaloids		Cinchona alkaloids
150313_H0012_Luteolin_POS_3min	150504_EX0037_Quinine_POS_3min	0.804722	58	FALSE	FALSE	FALSE	FALSE	Phenylpropanoids and polyketides	Flavonoids	Flavones	Flavones	Alkaloids and derivatives	Cinchona alkaloids		Cinchona alkaloids
150313_H0012_Luteolin_POS_3min	150424_V0299_Strychnine-nitrate_POS_3min	0.820871	54	FALSE	FALSE	FALSE	FALSE	Phenylpropanoids and polyketides	Flavonoids	Flavones	Flavones	Alkaloids and derivatives	Strychnos alkaloids		Strychnos alkaloids
150313_H0012_Luteolin_POS_3min	150313_S0299_Maritimein_POS_3min	0.898568	52	TRUE	TRUE	FALSE	FALSE	Phenylpropanoids and polyketides	Flavonoids	Flavones	Flavones	Phenylpropanoids and polyketides	Flavonoids	Flavonoid glycosides	Flavonoid O-glycosides
150313_H0012_Luteolin_POS_3min	3D10_minus-Riboflavin_POS_3min	0.839405	45	FALSE	FALSE	FALSE	FALSE	Phenylpropanoids and polyketides	Flavonoids	Flavones	Flavones	Organoheterocyclic compounds	Pteridines and derivatives	Alloxazines and isoalloxazines	Flavins
150313_H0012_Luteolin_POS_3min	150324_V0260_Kopsinoline_POS_3min	0.853459	43	FALSE	FALSE	FALSE	FALSE	Phenylpropanoids and polyketides	Flavonoids	Flavones	Flavones	Alkaloids and derivatives	Aspidofractine alkaloids		Aspidofractine alkaloids
150313_H0013_Malvidin-Chloride_POS_3min	150324_V0278_Gelsevirine_POS_3min	0.841521	56	FALSE	FALSE	FALSE	FALSE	Phenylpropanoids and polyketides	Flavonoids	O-methylated flavonoids	3'-O-methylated flavonoids	Alkaloids and derivatives	Gelsemium alkaloids		Gelsemium alkaloids
150313_H0013_Malvidin-Chloride_POS_3min	150424_V0312_Vincanidine_POS_3min	0.802585	53	FALSE	FALSE	FALSE	FALSE	Phenylpropanoids and polyketides	Flavonoids	O-methylated flavonoids	3'-O-methylated flavonoids	Alkaloids and derivatives	Strychnos alkaloids		Strychnos alkaloids
150313_H0013_Malvidin-Chloride_POS_3min	150324_V0279_Humantenine_POS_3min	0.839376	52	FALSE	FALSE	FALSE	FALSE	Phenylpropanoids and polyketides	Flavonoids	O-methylated flavonoids	3'-O-methylated flavonoids	Alkaloids and derivatives	Gelsemium alkaloids		Gelsemium alkaloids
150313_H0013_Malvidin-Chloride_POS_3min	150814_CH0053_WUWEIZISU-C-RG_POS_3min	0.824894	52	TRUE	FALSE	FALSE	FALSE	Phenylpropanoids and polyketides	Flavonoids	O-methylated flavonoids	3'-O-methylated flavonoids	Phenylpropanoids and polyketides	Tannins	Hydrolyzable tannins	Hydrolyzable tannins
150313_H0013_Malvidin-Chloride_POS_3min	150911_KO0023_Bergenin_POS_3min	0.822344	51	FALSE	FALSE	FALSE	FALSE	Phenylpropanoids and polyketides	Flavonoids	O-methylated flavonoids	3'-O-methylated flavonoids	Benzenoids	Benzene and substituted derivatives	Benzoic acids and derivatives	Hydroxybenzoic acid derivatives
150313_H0013_Malvidin-Chloride_POS_3min	151006_MS0016_trans-pterostilbene_POS_3min	0.814643	51	TRUE	FALSE	FALSE	FALSE	Phenylpropanoids and polyketides	Flavonoids	O-methylated flavonoids	3'-O-methylated flavonoids	Phenylpropanoids and polyketides	Stilbenes		Stilbenes
150313_H0013_Malvidin-Chloride_POS_3min	160422_LIG13_SCHISANDROL-B-GOMISIN-A_POS_3min	0.825817	51	TRUE	FALSE	FALSE	FALSE	Phenylpropanoids and polyketides	Flavonoids	O-methylated flavonoids	3'-O-methylated flavonoids	Phenylpropanoids and polyketides	Tannins	Hydrolyzable tannins	Hydrolyzable tannins
150313_H0013_Malvidin-Chloride_POS_3min	151106_LIG04_Pinoresinol_POS_3min	0.806034	50	FALSE	FALSE	FALSE	FALSE	Phenylpropanoids and polyketides	Flavonoids	O-methylated flavonoids	3'-O-methylated flavonoids	Lignans, neolignans and related compounds	Furanoid lignans		Furanoid lignans
150313_H0013_Malvidin-Chloride_POS_3min	7E10_Cortisone_POS_3min	0.827942	50	FALSE	FALSE	FALSE	FALSE	Phenylpropanoids and polyketides	Flavonoids	O-methylated flavonoids	3'-O-methylated flavonoids	Lipids and lipid-like molecules	Steroids and steroid derivatives	Hydroxysteroids	21-hydroxysteroids
150313_H0013_Malvidin-Chloride_POS_3min	150313_H0014_Myricetin_POS_3min	0.93742	49	TRUE	TRUE	FALSE	FALSE	Phenylpropanoids and polyketides	Flavonoids	O-methylated flavonoids	3'-O-methylated flavonoids	Phenylpropanoids and polyketides	Flavonoids	Flavones	Flavonols
150313_H0014_Myricetin_POS_3min	150925_KO0046_Ginkgolide-B_POS_3min	0.858381	118	FALSE	FALSE	FALSE	FALSE	Phenylpropanoids and polyketides	Flavonoids	Flavones	Flavonols	Lipids and lipid-like molecules	Prenol lipids	Terpene lactones	Diterpene lactones
150313_H0014_Myricetin_POS_3min	150925_KO0047_Ginkgolide-C_POS_3min	0.817866	117	FALSE	FALSE	FALSE	FALSE	Phenylpropanoids and polyketides	Flavonoids	Flavones	Flavonols	Lipids and lipid-like molecules	Prenol lipids	Terpene lactones	Diterpene lactones
150313_H0014_Myricetin_POS_3min	150911_KO0023_Bergenin_POS_3min	0.868714	111	FALSE	FALSE	FALSE	FALSE	Phenylpropanoids and polyketides	Flavonoids	Flavones	Flavonols	Benzenoids	Benzene and substituted derivatives	Benzoic acids and derivatives	Hydroxybenzoic acid derivatives
150313_H0014_Myricetin_POS_3min	150324_V0273_Hydroxygardnutine_POS_3min	0.804476	100	FALSE	FALSE	FALSE	FALSE	Phenylpropanoids and polyketides	Flavonoids	Flavones	Flavonols	Alkaloids and derivatives	Macroline alkaloids		Macroline alkaloids
150313_H0014_Myricetin_POS_3min	150320_V0086_Delphinidin_POS_3min	0.823792	91	TRUE	TRUE	FALSE	FALSE	Phenylpropanoids and polyketides	Flavonoids	Flavones	Flavonols	Phenylpropanoids and polyketides	Flavonoids	Hydroxyflavonoids	7-hydroxyflavonoids
150313_H0014_Myricetin_POS_3min	150911_KO0003_Atractylenolide-III_POS_3min	0.816474	64	FALSE	FALSE	FALSE	FALSE	Phenylpropanoids and polyketides	Flavonoids	Flavones	Flavonols	Lipids and lipid-like molecules	Prenol lipids	Terpene lactones	Sesquiterpene lactones
150313_H0014_Myricetin_POS_3min	150320_V0092_Petunidin-3-O-beta-glucopy_POS_3min	0.862217	58	TRUE	TRUE	FALSE	FALSE	Phenylpropanoids and polyketides	Flavonoids	Flavones	Flavonols	Phenylpropanoids and polyketides	Flavonoids	Flavonoid glycosides	Flavonoid O-glycosides
150313_H0014_Myricetin_POS_3min	150925_KO0020_Barbaloin_POS_3min	0.812625	55	FALSE	FALSE	FALSE	FALSE	Phenylpropanoids and polyketides	Flavonoids	Flavones	Flavonols	Benzenoids	Anthracenes		Anthracenes
150313_H0014_Myricetin_POS_3min	5D7_D-minus-Tagatose_POS_3min	0.865714	53	FALSE	FALSE	FALSE	FALSE	Phenylpropanoids and polyketides	Flavonoids	Flavones	Flavonols	Organic oxygen compounds	Organooxygen compounds	Carbohydrates and carbohydrate conjugates	Monosaccharides
150313_H0014_Myricetin_POS_3min	1D5_Fructose-1-6-Bisphosphate_POS_3min	0.892525	52	FALSE	FALSE	FALSE	FALSE	Phenylpropanoids and polyketides	Flavonoids	Flavones	Flavonols	Organic oxygen compounds	Organooxygen compounds	Carbohydrates and carbohydrate conjugates	Monosaccharides
150313_H0015_Naringenin_POS_3min	150313_S0292_isosakuranetin_POS_3min	0.891997	66	TRUE	TRUE	FALSE	FALSE	Phenylpropanoids and polyketides	Flavonoids	Flavans	Flavanones	Phenylpropanoids and polyketides	Flavonoids	O-methylated flavonoids	4'-O-methylated flavonoids
150313_H0015_Naringenin_POS_3min	151006_MS0001_Dihydrokaempferol_POS_3min	0.805547	65	TRUE	TRUE	TRUE	TRUE	Phenylpropanoids and polyketides	Flavonoids	Flavans	Flavanones	Phenylpropanoids and polyketides	Flavonoids	Flavans	Flavanones
150313_H0015_Naringenin_POS_3min	150313_H0036_naringenin-7-O-glucoside_POS_3min	0.823823	39	TRUE	TRUE	FALSE	FALSE	Phenylpropanoids and polyketides	Flavonoids	Flavans	Flavanones	Phenylpropanoids and polyketides	Flavonoids	Flavonoid glycosides	Flavonoid O-glycosides
150313_H0015_Naringenin_POS_3min	1E4_L-Tyrosine_POS_3min	0.823737	32	FALSE	FALSE	FALSE	FALSE	Phenylpropanoids and polyketides	Flavonoids	Flavans	Flavanones	Organic acids and derivatives	Carboxylic acids and derivatives	Amino acids, peptides, and analogues	Amino acids and derivatives
150313_H0015_Naringenin_POS_3min	5C7_Xylitol_POS_3min	0.808181	31	FALSE	FALSE	FALSE	FALSE	Phenylpropanoids and polyketides	Flavonoids	Flavans	Flavanones	Organic oxygen compounds	Organooxygen compounds	Carbohydrates and carbohydrate conjugates	Sugar alcohols
150313_H0015_Naringenin_POS_3min	5B2_3-Methoxytyramine_POS_3min	0.811594	29	FALSE	FALSE	FALSE	FALSE	Phenylpropanoids and polyketides	Flavonoids	Flavans	Flavanones	Benzenoids	Phenols	Methoxyphenols	Methoxyphenols
150313_H0015_Naringenin_POS_3min	150428_V0341_Convolidine_POS_3min	0.803468	25	FALSE	FALSE	FALSE	FALSE	Phenylpropanoids and polyketides	Flavonoids	Flavans	Flavanones	Benzenoids	Benzene and substituted derivatives	Benzoic acids and derivatives	Methoxybenzoic acids and derivatives
150313_H0015_Naringenin_POS_3min	7A3_p-Coumaric-acid_POS_3min	0.844237	25	TRUE	FALSE	FALSE	FALSE	Phenylpropanoids and polyketides	Flavonoids	Flavans	Flavanones	Phenylpropanoids and polyketides	Cinnamic acids and derivatives	Hydroxycinnamic acids and derivatives	Hydroxycinnamic acids
150313_H0015_Naringenin_POS_3min	150313_H0059_4-Coumaric-acid_POS_3min	0.829838	24	TRUE	FALSE	FALSE	FALSE	Phenylpropanoids and polyketides	Flavonoids	Flavans	Flavanones	Phenylpropanoids and polyketides	Cinnamic acids and derivatives	Hydroxycinnamic acids and derivatives	Hydroxycinnamic acids
150313_H0015_Naringenin_POS_3min	150313_S0170_m-Hydroxycinnamic-acid_POS_3min	0.813012	20	TRUE	FALSE	FALSE	FALSE	Phenylpropanoids and polyketides	Flavonoids	Flavans	Flavanones	Phenylpropanoids and polyketides	Cinnamic acids and derivatives	Hydroxycinnamic acids and derivatives	Hydroxycinnamic acids
150313_H0017_Quercetin_POS_3min	150320_V0057_Quercetin-3-D-xyloside_POS_3min	0.926561	85	TRUE	TRUE	FALSE	FALSE	Phenylpropanoids and polyketides	Flavonoids	Flavones	Flavonols	Phenylpropanoids and polyketides	Flavonoids	Flavonoid glycosides	Flavonoid O-glycosides
150313_H0017_Quercetin_POS_3min	150324_V0272_Gardnerine_POS_3min	0.810234	81	FALSE	FALSE	FALSE	FALSE	Phenylpropanoids and polyketides	Flavonoids	Flavones	Flavonols	Alkaloids and derivatives	Macroline alkaloids		Macroline alkaloids
150313_H0017_Quercetin_POS_3min	150320_T0164_Quercetin-3-Arabinoside_POS_3min	0.892099	77	TRUE	TRUE	FALSE	FALSE	Phenylpropanoids and polyketides	Flavonoids	Flavones	Flavonols	Phenylpropanoids and polyketides	Flavonoids	Flavonoid glycosides	Flavonoid O-glycosides
150313_H0017_Quercetin_POS_3min	150324_V0277_Gelsemine_POS_3min	0.827962	69	FALSE	FALSE	FALSE	FALSE	Phenylpropanoids and polyketides	Flavonoids	Flavones	Flavonols	Alkaloids and derivatives	Gelsemium alkaloids		Gelsemium alkaloids
150313_H0017_Quercetin_POS_3min	150504_EX0016_minus-Eburnamonine_POS_3min	0.825698	62	FALSE	FALSE	FALSE	FALSE	Phenylpropanoids and polyketides	Flavonoids	Flavones	Flavonols	Alkaloids and derivatives	Eburnan-type alkaloids		Eburnan-type alkaloids
150313_H0017_Quercetin_POS_3min	150324_V0259_Kopsinine_POS_3min	0.835209	60	FALSE	FALSE	FALSE	FALSE	Phenylpropanoids and polyketides	Flavonoids	Flavones	Flavonols	Alkaloids and derivatives	Aspidofractine alkaloids		Aspidofractine alkaloids
150313_H0017_Quercetin_POS_3min	150428_V0348_Hetisine_POS_3min	0.849943	60	FALSE	FALSE	FALSE	FALSE	Phenylpropanoids and polyketides	Flavonoids	Flavones	Flavonols	Lipids and lipid-like molecules	Prenol lipids	Diterpenoids	Villanovane, atisane, trachylobane or helvifulvane diterpenoids
150313_H0017_Quercetin_POS_3min	150428_V0350_Anagyrine_POS_3min	0.819627	49	FALSE	FALSE	FALSE	FALSE	Phenylpropanoids and polyketides	Flavonoids	Flavones	Flavonols	Alkaloids and derivatives	Lupin alkaloids	Anagyrine-type alkaloids	Anagyrine-type alkaloids
150313_H0017_Quercetin_POS_3min	150428_V0323_Deoxyvasicinone_POS_3min	0.804299	46	FALSE	FALSE	FALSE	FALSE	Phenylpropanoids and polyketides	Flavonoids	Flavones	Flavonols	Organoheterocyclic compounds	Diazanaphthalenes	Benzodiazines	Quinazolines
150313_H0017_Quercetin_POS_3min	150428_V0330_12-3-hydroxyethyl-cytisine_POS_3min	0.875439	44	FALSE	FALSE	FALSE	FALSE	Phenylpropanoids and polyketides	Flavonoids	Flavones	Flavonols	Alkaloids and derivatives	Lupin alkaloids	Cytisine and derivatives	Cytisine and derivatives
150313_H0018_Rhamnetin_POS_3min	1A7_N-Acetylneuraminic-acid_POS_3min	0.800519	108	FALSE	FALSE	FALSE	FALSE	Phenylpropanoids and polyketides	Flavonoids	Flavones	Flavonols	Organic oxygen compounds	Organooxygen compounds	Carbohydrates and carbohydrate conjugates	Sugar acids and derivatives
150313_H0018_Rhamnetin_POS_3min	150428_V0348_Hetisine_POS_3min	0.810924	81	FALSE	FALSE	FALSE	FALSE	Phenylpropanoids and polyketides	Flavonoids	Flavones	Flavonols	Lipids and lipid-like molecules	Prenol lipids	Diterpenoids	Villanovane, atisane, trachylobane or helvifulvane diterpenoids
150313_H0018_Rhamnetin_POS_3min	150504_EX0016_minus-Eburnamonine_POS_3min	0.81296	79	FALSE	FALSE	FALSE	FALSE	Phenylpropanoids and polyketides	Flavonoids	Flavones	Flavonols	Alkaloids and derivatives	Eburnan-type alkaloids		Eburnan-type alkaloids
150313_H0018_Rhamnetin_POS_3min	150428_V0330_12-3-hydroxyethyl-cytisine_POS_3min	0.827515	58	FALSE	FALSE	FALSE	FALSE	Phenylpropanoids and polyketides	Flavonoids	Flavones	Flavonols	Alkaloids and derivatives	Lupin alkaloids	Cytisine and derivatives	Cytisine and derivatives
150313_H0018_Rhamnetin_POS_3min	150428_V0331_Guan-fu-base-Y_POS_3min	0.814933	51	FALSE	FALSE	FALSE	FALSE	Phenylpropanoids and polyketides	Flavonoids	Flavones	Flavonols	Lipids and lipid-like molecules	Prenol lipids	Diterpenoids	Villanovane, atisane, trachylobane or helvifulvane diterpenoids
150313_H0018_Rhamnetin_POS_3min	150428_V0343_Desoxypeganine_POS_3min	0.813525	48	FALSE	FALSE	FALSE	FALSE	Phenylpropanoids and polyketides	Flavonoids	Flavones	Flavonols	Organoheterocyclic compounds	Diazanaphthalenes	Benzodiazines	Quinazolines
150313_H0018_Rhamnetin_POS_3min	160419_SA0023_Soyasapogenol-A_POS_3min	0.814401	48	FALSE	FALSE	FALSE	FALSE	Phenylpropanoids and polyketides	Flavonoids	Flavones	Flavonols	Lipids and lipid-like molecules	Prenol lipids	Triterpenoids	Triterpenoids
150313_H0018_Rhamnetin_POS_3min	1C1_N-Acetyl-D-glucosamine_POS_3min	0.826601	48	FALSE	FALSE	FALSE	FALSE	Phenylpropanoids and polyketides	Flavonoids	Flavones	Flavonols	Organic oxygen compounds	Organooxygen compounds	Carbohydrates and carbohydrate conjugates	Aminosaccharides
150313_H0018_Rhamnetin_POS_3min	150428_CH0027_NEOCUPROINE-HYDROCHLORI-RG_POS_3min	0.800892	47	FALSE	FALSE	FALSE	FALSE	Phenylpropanoids and polyketides	Flavonoids	Flavones	Flavonols	Organoheterocyclic compounds	Phenanthrolines		Phenanthrolines
150313_H0018_Rhamnetin_POS_3min	150324_V0261_11-12-Methylenedioxykopsina_POS_3min	0.854226	45	FALSE	FALSE	FALSE	FALSE	Phenylpropanoids and polyketides	Flavonoids	Flavones	Flavonols	Alkaloids and derivatives	Aspidofractine alkaloids		Aspidofractine alkaloids
150313_H0021_apigenin-7-O-glucoside_POS_3min	150313_S0311_Sissotrin_POS_3min	0.966149	19	TRUE	FALSE	FALSE	FALSE	Phenylpropanoids and polyketides	Flavonoids	Flavonoid glycosides	Flavonoid O-glycosides	Phenylpropanoids and polyketides	Isoflavonoids	Isoflavonoid O-glycosides	Isoflavonoid O-glycosides
150313_H0021_apigenin-7-O-glucoside_POS_3min	150320_T0160_Myricetin-3-Galactoside_POS_3min	0.913992	19	TRUE	TRUE	TRUE	TRUE	Phenylpropanoids and polyketides	Flavonoids	Flavonoid glycosides	Flavonoid O-glycosides	Phenylpropanoids and polyketides	Flavonoids	Flavonoid glycosides	Flavonoid O-glycosides
150313_H0021_apigenin-7-O-glucoside_POS_3min	150911_KO0033_Liquiritin_POS_3min	0.898662	18	TRUE	TRUE	TRUE	TRUE	Phenylpropanoids and polyketides	Flavonoids	Flavonoid glycosides	Flavonoid O-glycosides	Phenylpropanoids and polyketides	Flavonoids	Flavonoid glycosides	Flavonoid O-glycosides
150313_H0021_apigenin-7-O-glucoside_POS_3min	150313_H0027_isorhamnetin-3-O-glucoside_POS_3min	0.835725	17	TRUE	TRUE	TRUE	TRUE	Phenylpropanoids and polyketides	Flavonoids	Flavonoid glycosides	Flavonoid O-glycosides	Phenylpropanoids and polyketides	Flavonoids	Flavonoid glycosides	Flavonoid O-glycosides
150313_H0021_apigenin-7-O-glucoside_POS_3min	150313_H0036_naringenin-7-O-glucoside_POS_3min	0.870319	17	TRUE	TRUE	TRUE	TRUE	Phenylpropanoids and polyketides	Flavonoids	Flavonoid glycosides	Flavonoid O-glycosides	Phenylpropanoids and polyketides	Flavonoids	Flavonoid glycosides	Flavonoid O-glycosides
150313_H0021_apigenin-7-O-glucoside_POS_3min	150313_H0040_Hyperoside_POS_3min	0.890089	16	TRUE	TRUE	TRUE	TRUE	Phenylpropanoids and polyketides	Flavonoids	Flavonoid glycosides	Flavonoid O-glycosides	Phenylpropanoids and polyketides	Flavonoids	Flavonoid glycosides	Flavonoid O-glycosides
150313_H0021_apigenin-7-O-glucoside_POS_3min	150313_H0041_quercetin-3-O-beta-glucopyra_POS_3min	0.83737	16	TRUE	TRUE	TRUE	TRUE	Phenylpropanoids and polyketides	Flavonoids	Flavonoid glycosides	Flavonoid O-glycosides	Phenylpropanoids and polyketides	Flavonoids	Flavonoid glycosides	Flavonoid O-glycosides
150313_H0021_apigenin-7-O-glucoside_POS_3min	150313_S0297_luteolin-4-O-glucoside_POS_3min	0.992075	16	TRUE	TRUE	TRUE	TRUE	Phenylpropanoids and polyketides	Flavonoids	Flavonoid glycosides	Flavonoid O-glycosides	Phenylpropanoids and polyketides	Flavonoids	Flavonoid glycosides	Flavonoid O-glycosides
150313_H0021_apigenin-7-O-glucoside_POS_3min	150320_V0057_Quercetin-3-D-xyloside_POS_3min	0.825016	16	TRUE	TRUE	TRUE	TRUE	Phenylpropanoids and polyketides	Flavonoids	Flavonoid glycosides	Flavonoid O-glycosides	Phenylpropanoids and polyketides	Flavonoids	Flavonoid glycosides	Flavonoid O-glycosides
150313_H0021_apigenin-7-O-glucoside_POS_3min	150313_H0030_kaempferol-3-O-glucoside_POS_3min	0.826964	15	TRUE	TRUE	TRUE	TRUE	Phenylpropanoids and polyketides	Flavonoids	Flavonoid glycosides	Flavonoid O-glycosides	Phenylpropanoids and polyketides	Flavonoids	Flavonoid glycosides	Flavonoid O-glycosides
150313_H0022_Rhoifolin_POS_3min	150313_H0032_kaempferol-7-O-neohesperido_POS_3min	0.951897	25	TRUE	TRUE	TRUE	TRUE	Phenylpropanoids and polyketides	Flavonoids	Flavonoid glycosides	Flavonoid O-glycosides	Phenylpropanoids and polyketides	Flavonoids	Flavonoid glycosides	Flavonoid O-glycosides
150313_H0022_Rhoifolin_POS_3min	150313_S0288_Fortunellin_POS_3min	0.998736	24	TRUE	TRUE	TRUE	TRUE	Phenylpropanoids and polyketides	Flavonoids	Flavonoid glycosides	Flavonoid O-glycosides	Phenylpropanoids and polyketides	Flavonoids	Flavonoid glycosides	Flavonoid O-glycosides
150313_H0022_Rhoifolin_POS_3min	150313_H0028_isorhamnetin-3-O-rutinoside_POS_3min	0.899654	23	TRUE	TRUE	TRUE	TRUE	Phenylpropanoids and polyketides	Flavonoids	Flavonoid glycosides	Flavonoid O-glycosides	Phenylpropanoids and polyketides	Flavonoids	Flavonoid glycosides	Flavonoid O-glycosides
150313_H0022_Rhoifolin_POS_3min	150313_H0031_kaempferol-3-O-rutinoside_POS_3min	0.862166	23	TRUE	TRUE	TRUE	TRUE	Phenylpropanoids and polyketides	Flavonoids	Flavonoid glycosides	Flavonoid O-glycosides	Phenylpropanoids and polyketides	Flavonoids	Flavonoid glycosides	Flavonoid O-glycosides
150313_H0022_Rhoifolin_POS_3min	150313_T0010_Kaempferol-3-O-beta-D-gluco_POS_3min	0.904067	23	TRUE	TRUE	TRUE	TRUE	Phenylpropanoids and polyketides	Flavonoids	Flavonoid glycosides	Flavonoid O-glycosides	Phenylpropanoids and polyketides	Flavonoids	Flavonoid glycosides	Flavonoid O-glycosides
150313_H0022_Rhoifolin_POS_3min	150313_T0011_Kaempferol-3-O-beta-D-galac_POS_3min	0.906774	23	TRUE	TRUE	TRUE	TRUE	Phenylpropanoids and polyketides	Flavonoids	Flavonoid glycosides	Flavonoid O-glycosides	Phenylpropanoids and polyketides	Flavonoids	Flavonoid glycosides	Flavonoid O-glycosides
150313_H0022_Rhoifolin_POS_3min	150313_T0001_Rutin_POS_3min	0.891274	22	TRUE	TRUE	TRUE	TRUE	Phenylpropanoids and polyketides	Flavonoids	Flavonoid glycosides	Flavonoid O-glycosides	Phenylpropanoids and polyketides	Flavonoids	Flavonoid glycosides	Flavonoid O-glycosides
150313_H0022_Rhoifolin_POS_3min	150320_T0152_Kf-3-Gluco-3-Rh_POS_3min	0.8481	22	TRUE	TRUE	TRUE	TRUE	Phenylpropanoids and polyketides	Flavonoids	Flavonoid glycosides	Flavonoid O-glycosides	Phenylpropanoids and polyketides	Flavonoids	Flavonoid glycosides	Flavonoid O-glycosides
150313_H0022_Rhoifolin_POS_3min	150313_S0283_Datiscin_POS_3min	0.911278	21	TRUE	TRUE	TRUE	TRUE	Phenylpropanoids and polyketides	Flavonoids	Flavonoid glycosides	Flavonoid O-glycosides	Phenylpropanoids and polyketides	Flavonoids	Flavonoid glycosides	Flavonoid O-glycosides
150313_H0022_Rhoifolin_POS_3min	150313_H0043_Quercitrin_POS_3min	0.920802	20	TRUE	TRUE	TRUE	TRUE	Phenylpropanoids and polyketides	Flavonoids	Flavonoid glycosides	Flavonoid O-glycosides	Phenylpropanoids and polyketides	Flavonoids	Flavonoid glycosides	Flavonoid O-glycosides
150313_H0024_Keracyanin-Chloride_POS_3min	150925_KO0035_Cya_3-2G-glucosylrutinoside_POS_3min	0.976162	14	TRUE	TRUE	TRUE	TRUE	Phenylpropanoids and polyketides	Flavonoids	Flavonoid glycosides	Flavonoid O-glycosides	Phenylpropanoids and polyketides	Flavonoids	Flavonoid glycosides	Flavonoid O-glycosides
150313_H0024_Keracyanin-Chloride_POS_3min	150320_V0099_Cy-3O2O-b-xyl-b-glu-5O-b-glu_POS_3min	0.93385	13	TRUE	TRUE	TRUE	TRUE	Phenylpropanoids and polyketides	Flavonoids	Flavonoid glycosides	Flavonoid O-glycosides	Phenylpropanoids and polyketides	Flavonoids	Flavonoid glycosides	Flavonoid O-glycosides
150313_H0024_Keracyanin-Chloride_POS_3min	150320_V0100_Cy3O6OEpco2Obxylbglu5Obglu_POS_3min	0.893678	13	TRUE	TRUE	TRUE	TRUE	Phenylpropanoids and polyketides	Flavonoids	Flavonoid glycosides	Flavonoid O-glycosides	Phenylpropanoids and polyketides	Flavonoids	Flavonoid glycosides	Flavonoid O-glycosides
150313_H0024_Keracyanin-Chloride_POS_3min	150320_V0030_cyanidin-3-O-rhamnoside_POS_3min	0.98142	11	TRUE	TRUE	TRUE	TRUE	Phenylpropanoids and polyketides	Flavonoids	Flavonoid glycosides	Flavonoid O-glycosides	Phenylpropanoids and polyketides	Flavonoids	Flavonoid glycosides	Flavonoid O-glycosides
150313_H0024_Keracyanin-Chloride_POS_3min	150320_V0094_Cya-3O-2O-beta-xyl-beta-glu_POS_3min	0.997989	11	TRUE	TRUE	TRUE	TRUE	Phenylpropanoids and polyketides	Flavonoids	Flavonoid glycosides	Flavonoid O-glycosides	Phenylpropanoids and polyketides	Flavonoids	Flavonoid glycosides	Flavonoid O-glycosides
150313_H0024_Keracyanin-Chloride_POS_3min	150320_V0095_Cya-3O-2O-beta-glu-beta-glu_POS_3min	0.998765	11	TRUE	TRUE	TRUE	TRUE	Phenylpropanoids and polyketides	Flavonoids	Flavonoid glycosides	Flavonoid O-glycosides	Phenylpropanoids and polyketides	Flavonoids	Flavonoid glycosides	Flavonoid O-glycosides
150313_H0024_Keracyanin-Chloride_POS_3min	150313_S0272_cyanidin-3-5-di-O-glucoside_POS_3min	0.959493	10	TRUE	TRUE	TRUE	TRUE	Phenylpropanoids and polyketides	Flavonoids	Flavonoid glycosides	Flavonoid O-glycosides	Phenylpropanoids and polyketides	Flavonoids	Flavonoid glycosides	Flavonoid O-glycosides
150313_H0024_Keracyanin-Chloride_POS_3min	150324_V0250_Isopteropodine_POS_3min	0.934555	10	FALSE	FALSE	FALSE	FALSE	Phenylpropanoids and polyketides	Flavonoids	Flavonoid glycosides	Flavonoid O-glycosides	Organoheterocyclic compounds	Indolizidines		Indolizidines
150313_H0024_Keracyanin-Chloride_POS_3min	150403_V0178_Apige-6-C-hexopy-8-C-hexopy_POS_3min	0.94208	10	TRUE	TRUE	TRUE	FALSE	Phenylpropanoids and polyketides	Flavonoids	Flavonoid glycosides	Flavonoid O-glycosides	Phenylpropanoids and polyketides	Flavonoids	Flavonoid glycosides	Flavonoid C-glycosides
150313_H0024_Keracyanin-Chloride_POS_3min	150424_V0290_Speciophylline-Uncarine-D_POS_3min	0.933338	10	FALSE	FALSE	FALSE	FALSE	Phenylpropanoids and polyketides	Flavonoids	Flavonoid glycosides	Flavonoid O-glycosides	Organoheterocyclic compounds	Indolizidines		Indolizidines
150313_H0026_eriodictyol-7-O-glucoside_POS_3min	150313_S0302_Neoeriocitrin_POS_3min	0.817766	67	TRUE	TRUE	TRUE	TRUE	Phenylpropanoids and polyketides	Flavonoids	Flavonoid glycosides	Flavonoid O-glycosides	Phenylpropanoids and polyketides	Flavonoids	Flavonoid glycosides	Flavonoid O-glycosides
150313_H0026_eriodictyol-7-O-glucoside_POS_3min	150313_S0298_Marein_POS_3min	0.941722	53	TRUE	TRUE	TRUE	TRUE	Phenylpropanoids and polyketides	Flavonoids	Flavonoid glycosides	Flavonoid O-glycosides	Phenylpropanoids and polyketides	Flavonoids	Flavonoid glycosides	Flavonoid O-glycosides
150313_H0026_eriodictyol-7-O-glucoside_POS_3min	150313_S0287_Flavanomarein_POS_3min	0.94284	49	TRUE	TRUE	TRUE	TRUE	Phenylpropanoids and polyketides	Flavonoids	Flavonoid glycosides	Flavonoid O-glycosides	Phenylpropanoids and polyketides	Flavonoids	Flavonoid glycosides	Flavonoid O-glycosides
150313_H0026_eriodictyol-7-O-glucoside_POS_3min	150313_H0036_naringenin-7-O-glucoside_POS_3min	0.950095	47	TRUE	TRUE	TRUE	TRUE	Phenylpropanoids and polyketides	Flavonoids	Flavonoid glycosides	Flavonoid O-glycosides	Phenylpropanoids and polyketides	Flavonoids	Flavonoid glycosides	Flavonoid O-glycosides
150313_H0026_eriodictyol-7-O-glucoside_POS_3min	150925_KO0045_Cynarin_POS_3min	0.92064	29	FALSE	FALSE	FALSE	FALSE	Phenylpropanoids and polyketides	Flavonoids	Flavonoid glycosides	Flavonoid O-glycosides	Organic oxygen compounds	Organooxygen compounds	Alcohols and polyols	Cyclic alcohols and derivatives
150313_H0026_eriodictyol-7-O-glucoside_POS_3min	150428_V0326_Rinderine_POS_3min	0.803008	28	FALSE	FALSE	FALSE	FALSE	Phenylpropanoids and polyketides	Flavonoids	Flavonoid glycosides	Flavonoid O-glycosides	Alkaloids and derivatives			Alkaloids and derivatives
150313_H0026_eriodictyol-7-O-glucoside_POS_3min	4F9_Glycocholic-acid_POS_3min	0.827202	22	FALSE	FALSE	FALSE	FALSE	Phenylpropanoids and polyketides	Flavonoids	Flavonoid glycosides	Flavonoid O-glycosides	Lipids and lipid-like molecules	Steroids and steroid derivatives	Bile acids, alcohols and derivatives	Glycinated bile acids and derivatives
150313_H0026_eriodictyol-7-O-glucoside_POS_3min	150313_S0290_Gossypin_POS_3min	0.93948	20	TRUE	TRUE	TRUE	TRUE	Phenylpropanoids and polyketides	Flavonoids	Flavonoid glycosides	Flavonoid O-glycosides	Phenylpropanoids and polyketides	Flavonoids	Flavonoid glycosides	Flavonoid O-glycosides
150313_H0026_eriodictyol-7-O-glucoside_POS_3min	4F12_Sodium-glycochenodeoxycholate_POS_3min	0.809069	19	FALSE	FALSE	FALSE	FALSE	Phenylpropanoids and polyketides	Flavonoids	Flavonoid glycosides	Flavonoid O-glycosides	Lipids and lipid-like molecules	Steroids and steroid derivatives	Bile acids, alcohols and derivatives	Glycinated bile acids and derivatives
150313_H0026_eriodictyol-7-O-glucoside_POS_3min	2A7_2-Deoxy-D-glucose_POS_3min	0.802254	18	FALSE	FALSE	FALSE	FALSE	Phenylpropanoids and polyketides	Flavonoids	Flavonoid glycosides	Flavonoid O-glycosides	Lipids and lipid-like molecules	Fatty Acyls	Fatty alcohols	Fatty alcohols
150313_H0027_isorhamnetin-3-O-glucoside_POS_3min	151006_MS0014_trans-piceid_POS_3min	0.804773	64	TRUE	FALSE	FALSE	FALSE	Phenylpropanoids and polyketides	Flavonoids	Flavonoid glycosides	Flavonoid O-glycosides	Phenylpropanoids and polyketides	Stilbenes	Stilbene glycosides	Stilbene glycosides
150313_H0027_isorhamnetin-3-O-glucoside_POS_3min	150320_T0160_Myricetin-3-Galactoside_POS_3min	0.901446	53	TRUE	TRUE	TRUE	TRUE	Phenylpropanoids and polyketides	Flavonoids	Flavonoid glycosides	Flavonoid O-glycosides	Phenylpropanoids and polyketides	Flavonoids	Flavonoid glycosides	Flavonoid O-glycosides
150313_H0027_isorhamnetin-3-O-glucoside_POS_3min	150911_KO0033_Liquiritin_POS_3min	0.873295	49	TRUE	TRUE	TRUE	TRUE	Phenylpropanoids and polyketides	Flavonoids	Flavonoid glycosides	Flavonoid O-glycosides	Phenylpropanoids and polyketides	Flavonoids	Flavonoid glycosides	Flavonoid O-glycosides
150313_H0027_isorhamnetin-3-O-glucoside_POS_3min	150313_H0041_quercetin-3-O-beta-glucopyra_POS_3min	0.945089	47	TRUE	TRUE	TRUE	TRUE	Phenylpropanoids and polyketides	Flavonoids	Flavonoid glycosides	Flavonoid O-glycosides	Phenylpropanoids and polyketides	Flavonoids	Flavonoid glycosides	Flavonoid O-glycosides
150313_H0027_isorhamnetin-3-O-glucoside_POS_3min	150313_H0040_Hyperoside_POS_3min	0.895458	46	TRUE	TRUE	TRUE	TRUE	Phenylpropanoids and polyketides	Flavonoids	Flavonoid glycosides	Flavonoid O-glycosides	Phenylpropanoids and polyketides	Flavonoids	Flavonoid glycosides	Flavonoid O-glycosides
150313_H0027_isorhamnetin-3-O-glucoside_POS_3min	150320_T0165_Quercetin-3-Glucuronide_POS_3min	0.820869	44	TRUE	TRUE	TRUE	TRUE	Phenylpropanoids and polyketides	Flavonoids	Flavonoid glycosides	Flavonoid O-glycosides	Phenylpropanoids and polyketides	Flavonoids	Flavonoid glycosides	Flavonoid O-glycosides
150313_H0027_isorhamnetin-3-O-glucoside_POS_3min	150320_T0143_isorhamnetin-3-Galactoside_POS_3min	0.898732	43	TRUE	TRUE	TRUE	TRUE	Phenylpropanoids and polyketides	Flavonoids	Flavonoid glycosides	Flavonoid O-glycosides	Phenylpropanoids and polyketides	Flavonoids	Flavonoid glycosides	Flavonoid O-glycosides
150313_H0027_isorhamnetin-3-O-glucoside_POS_3min	150424_V0293_Amygdalin_POS_3min	0.85216	42	FALSE	FALSE	FALSE	FALSE	Phenylpropanoids and polyketides	Flavonoids	Flavonoid glycosides	Flavonoid O-glycosides	Organic oxygen compounds	Organooxygen compounds	Carbohydrates and carbohydrate conjugates	Glycosyl compounds
150313_H0027_isorhamnetin-3-O-glucoside_POS_3min	150313_S0311_Sissotrin_POS_3min	0.826818	36	TRUE	FALSE	FALSE	FALSE	Phenylpropanoids and polyketides	Flavonoids	Flavonoid glycosides	Flavonoid O-glycosides	Phenylpropanoids and polyketides	Isoflavonoids	Isoflavonoid O-glycosides	Isoflavonoid O-glycosides
150313_H0027_isorhamnetin-3-O-glucoside_POS_3min	150313_S0305_Ononin_POS_3min	0.807046	34	TRUE	FALSE	FALSE	FALSE	Phenylpropanoids and polyketides	Flavonoids	Flavonoid glycosides	Flavonoid O-glycosides	Phenylpropanoids and polyketides	Isoflavonoids	Isoflavonoid O-glycosides	Isoflavonoid O-glycosides
150313_H0028_isorhamnetin-3-O-rutinoside_POS_3min	150320_T0143_isorhamnetin-3-Galactoside_POS_3min	0.985831	40	TRUE	TRUE	TRUE	TRUE	Phenylpropanoids and polyketides	Flavonoids	Flavonoid glycosides	Flavonoid O-glycosides	Phenylpropanoids and polyketides	Flavonoids	Flavonoid glycosides	Flavonoid O-glycosides
150313_H0028_isorhamnetin-3-O-rutinoside_POS_3min	150313_S0302_Neoeriocitrin_POS_3min	0.963785	39	TRUE	TRUE	TRUE	TRUE	Phenylpropanoids and polyketides	Flavonoids	Flavonoid glycosides	Flavonoid O-glycosides	Phenylpropanoids and polyketides	Flavonoids	Flavonoid glycosides	Flavonoid O-glycosides
150313_H0028_isorhamnetin-3-O-rutinoside_POS_3min	150313_S0285_2-6-Dihydroxy-4-Methoxychal_POS_3min	0.971032	38	TRUE	TRUE	TRUE	TRUE	Phenylpropanoids and polyketides	Flavonoids	Flavonoid glycosides	Flavonoid O-glycosides	Phenylpropanoids and polyketides	Flavonoids	Flavonoid glycosides	Flavonoid O-glycosides
150313_H0028_isorhamnetin-3-O-rutinoside_POS_3min	150313_T0101_Eriocitrin_POS_3min	0.91433	37	TRUE	TRUE	TRUE	TRUE	Phenylpropanoids and polyketides	Flavonoids	Flavonoid glycosides	Flavonoid O-glycosides	Phenylpropanoids and polyketides	Flavonoids	Flavonoid glycosides	Flavonoid O-glycosides
150313_H0028_isorhamnetin-3-O-rutinoside_POS_3min	150911_KO0038_Quer_3O-2O-b-D-gluc-a-L-rh_POS_3min	0.947139	37	TRUE	TRUE	TRUE	TRUE	Phenylpropanoids and polyketides	Flavonoids	Flavonoid glycosides	Flavonoid O-glycosides	Phenylpropanoids and polyketides	Flavonoids	Flavonoid glycosides	Flavonoid O-glycosides
150313_H0028_isorhamnetin-3-O-rutinoside_POS_3min	150925_KO0019_Naringin_POS_3min	0.868122	37	TRUE	TRUE	TRUE	TRUE	Phenylpropanoids and polyketides	Flavonoids	Flavonoid glycosides	Flavonoid O-glycosides	Phenylpropanoids and polyketides	Flavonoids	Flavonoid glycosides	Flavonoid O-glycosides
150313_H0028_isorhamnetin-3-O-rutinoside_POS_3min	150313_S0304_Neohesperidin-dihydrochal_POS_3min	0.850275	36	TRUE	TRUE	TRUE	TRUE	Phenylpropanoids and polyketides	Flavonoids	Flavonoid glycosides	Flavonoid O-glycosides	Phenylpropanoids and polyketides	Flavonoids	Flavonoid glycosides	Flavonoid O-glycosides
150313_H0028_isorhamnetin-3-O-rutinoside_POS_3min	150313_S0308_Poncirin_POS_3min	0.959769	36	TRUE	TRUE	TRUE	TRUE	Phenylpropanoids and polyketides	Flavonoids	Flavonoid glycosides	Flavonoid O-glycosides	Phenylpropanoids and polyketides	Flavonoids	Flavonoid glycosides	Flavonoid O-glycosides
150313_H0028_isorhamnetin-3-O-rutinoside_POS_3min	150313_T0001_Rutin_POS_3min	0.996967	36	TRUE	TRUE	TRUE	TRUE	Phenylpropanoids and polyketides	Flavonoids	Flavonoid glycosides	Flavonoid O-glycosides	Phenylpropanoids and polyketides	Flavonoids	Flavonoid glycosides	Flavonoid O-glycosides
150313_H0028_isorhamnetin-3-O-rutinoside_POS_3min	150313_T0103_Didymin_POS_3min	0.942719	36	TRUE	TRUE	TRUE	TRUE	Phenylpropanoids and polyketides	Flavonoids	Flavonoid glycosides	Flavonoid O-glycosides	Phenylpropanoids and polyketides	Flavonoids	Flavonoid glycosides	Flavonoid O-glycosides
150313_H0029_Robinin_POS_3min	150320_T0149_Kf-3-Gluco-2-Rh-7-Rh_POS_3min	0.991493	40	TRUE	TRUE	TRUE	TRUE	Phenylpropanoids and polyketides	Flavonoids	Flavonoid glycosides	Flavonoid O-glycosides	Phenylpropanoids and polyketides	Flavonoids	Flavonoid glycosides	Flavonoid O-glycosides
150313_H0029_Robinin_POS_3min	150320_T0153_Kf-3-Rh-4-Rh-7-Rh_POS_3min	0.891624	37	TRUE	TRUE	TRUE	TRUE	Phenylpropanoids and polyketides	Flavonoids	Flavonoid glycosides	Flavonoid O-glycosides	Phenylpropanoids and polyketides	Flavonoids	Flavonoid glycosides	Flavonoid O-glycosides
150313_H0029_Robinin_POS_3min	150313_S0304_Neohesperidin-dihydrochal_POS_3min	0.811478	36	TRUE	TRUE	TRUE	TRUE	Phenylpropanoids and polyketides	Flavonoids	Flavonoid glycosides	Flavonoid O-glycosides	Phenylpropanoids and polyketides	Flavonoids	Flavonoid glycosides	Flavonoid O-glycosides
150313_H0029_Robinin_POS_3min	150313_T0103_Didymin_POS_3min	0.828225	34	TRUE	TRUE	TRUE	TRUE	Phenylpropanoids and polyketides	Flavonoids	Flavonoid glycosides	Flavonoid O-glycosides	Phenylpropanoids and polyketides	Flavonoids	Flavonoid glycosides	Flavonoid O-glycosides
150313_H0029_Robinin_POS_3min	150320_T0152_Kf-3-Gluco-3-Rh_POS_3min	0.868249	33	TRUE	TRUE	TRUE	TRUE	Phenylpropanoids and polyketides	Flavonoids	Flavonoid glycosides	Flavonoid O-glycosides	Phenylpropanoids and polyketides	Flavonoids	Flavonoid glycosides	Flavonoid O-glycosides
150313_H0029_Robinin_POS_3min	150313_H0032_kaempferol-7-O-neohesperido_POS_3min	0.875877	32	TRUE	TRUE	TRUE	TRUE	Phenylpropanoids and polyketides	Flavonoids	Flavonoid glycosides	Flavonoid O-glycosides	Phenylpropanoids and polyketides	Flavonoids	Flavonoid glycosides	Flavonoid O-glycosides
150313_H0029_Robinin_POS_3min	150320_T0143_isorhamnetin-3-Galactoside_POS_3min	0.965741	31	TRUE	TRUE	TRUE	TRUE	Phenylpropanoids and polyketides	Flavonoids	Flavonoid glycosides	Flavonoid O-glycosides	Phenylpropanoids and polyketides	Flavonoids	Flavonoid glycosides	Flavonoid O-glycosides
150313_H0029_Robinin_POS_3min	150313_T0011_Kaempferol-3-O-beta-D-galac_POS_3min	0.930653	30	TRUE	TRUE	TRUE	TRUE	Phenylpropanoids and polyketides	Flavonoids	Flavonoid glycosides	Flavonoid O-glycosides	Phenylpropanoids and polyketides	Flavonoids	Flavonoid glycosides	Flavonoid O-glycosides
150313_H0029_Robinin_POS_3min	150313_H0031_kaempferol-3-O-rutinoside_POS_3min	0.868492	28	TRUE	TRUE	TRUE	TRUE	Phenylpropanoids and polyketides	Flavonoids	Flavonoid glycosides	Flavonoid O-glycosides	Phenylpropanoids and polyketides	Flavonoids	Flavonoid glycosides	Flavonoid O-glycosides
[truncated: 5,861 more rows]

## Sheet: edge_KE15
Source	Target	Similarity	MatchNumber	MatchSuperClass	MatchClass	MatchSubclass	MatchParent	SourceSuperClass	SourceClass	SourceSubclass	SourceParent	TargetSuperClass	TargetClass	TargetSubclass	TargetParent
[truncated: 6,738 more rows]
