# Supplementary material for: MS-DIAL 5 multimodal mass spectrometry data mining unveils lipidome complexities
Source: Nat Commun. 2024 Nov 28;15:9903. doi: 10.1038/s41467-024-54137-w (PMC11605090; doi:10.1038/s41467-024-54137-w)
Supplement: Supplementary file 16 — Source data [file 41467_2024_54137_MOESM16_ESM.zip › sourcedata/source data.xlsx]

## Sheet: Sheet1
Directory/File	Description
figure1/fig1a_entropydistributions.xlsx	Source data for Figure 1a
figure1/fig1b_dopc_10_14_18KEs.xlsx	Source data for Figure 1b
figure1/fig1c_dope_14KE.xlsx	Source data for Figure 1c
figure1/fig1d_dapc_10_14_18KEs.xlsx	Source data for Figure 1d
figure2/figure2a.xlsx	Source data for Figure 2a
figure2/figure2c.xlsx	Source data for Figure 2c
figure2/result_to_create_figure2a	It contains the files to create figure 2a source data
figure2/result_to_create_figure2c	It contains the files to create figure 2c source data
figure3/figure3.xlsx	Source data for Figure 3
figure4/figure4.xlsx	Source data for Figure 4
figure5/figure5c.xlsx	Source data for Figure 5c
figure6/figure6a	It contains source data files for Figure 6a
figure6/figure6b	It contains source data files for Figure 6b
figure6/figure6c	It contains source data files for Figure 6c
figureS1/figS1a.csv	Source data for Figure S1a
figureS1/figS1b.xlsx	Source data for Figure S1b
figureS8/figureS8.xlsx	Source data for Figure S8
figureS11/figureS11.xlsx	Source data for Figure S11
figureS12/figureS12 original image.pptx	Original image of Figure S12
